# Supplementary material for: Isomerisation and Insertion Chemistry of Imidosilanes Enabled by Reversible Si(IV)/Si(II) Redox Shuttling
Source: Angew Chem Int Ed Engl. 2025 May 16;64(26):e202505872. doi: 10.1002/anie.202505872 (PMC12184292; doi:10.1002/anie.202505872)
Supplement: Supplementary file 2 — Supporting Information S2 [file ANIE-64-e202505872-s001.zip]

Archive with 6 entries (6 files):
- 3-Sn_125jtaec23.cif
- 4_120jtaec23.cif
- 5_146jtaec23.cif
- 2-Si.cif
- 2-Sn_118jtaec23.cif
- 3-Si_195jtaec23.cif
