# Supplementary material for: Isomerisation and Insertion Chemistry of Imidosilanes Enabled by Reversible Si(IV)/Si(II) Redox Shuttling
Source: Angew Chem Int Ed Engl. 2025 May 16;64(26):e202505872. doi: 10.1002/anie.202505872 (PMC12184292; doi:10.1002/anie.202505872)
Supplement: Supplementary file 2 — Supporting Information S2 [file ANIE-64-e202505872-s001.zip › 3-Sn_125jtaec23.cif]

data_125jtaec23_auto
_audit_creation_date               2023-02-13
_audit_creation_method
;
Olex2 1.5
(compiled 2022.04.07 svn.rca3783a0 for OlexSys, GUI svn.r6498)
;
_shelx_SHELXL_version_number       '2018/3'
_audit_contact_author_address      ?
_audit_contact_author_email        ?
_audit_contact_author_name         ''
_audit_contact_author_phone        ?
_publ_contact_author_id_orcid      ?
_publ_section_references
;
Dolomanov, O.V., Bourhis, L.J., Gildea, R.J, Howard, J.A.K. & Puschmann, H.
 (2009), J. Appl. Cryst. 42, 339-341.

Sheldrick, G.M. (2015). Acta Cryst. A71, 3-8.

Sheldrick, G.M. (2015). Acta Cryst. C71, 3-8.
;
_chemical_name_common              ?
_chemical_name_systematic          ?
_chemical_formula_moiety           'C44 H68 B N5 Si Sn'
_chemical_formula_sum              'C44 H68 B N5 Si Sn'
_chemical_formula_weight           824.62
_chemical_melting_point            ?
_chemical_oxdiff_formula           'C35 H35 N2 B2 Si2'
loop_
  _atom_type_symbol
  _atom_type_description
  _atom_type_scat_dispersion_real
  _atom_type_scat_dispersion_imag
  _atom_type_scat_source
 'C' 'C' 0.0181 0.0091 'International Tables Vol C Tables 4.2.6.8 and 6.1.1.4'
 'H' 'H' 0.0000 0.0000 'International Tables Vol C Tables 4.2.6.8 and 6.1.1.4'
 'B' 'B' 0.0090 0.0039 'International Tables Vol C Tables 4.2.6.8 and 6.1.1.4'
 'N' 'N' 0.0311 0.0180 'International Tables Vol C Tables 4.2.6.8 and 6.1.1.4'
 'Si' 'Si' 0.2541 0.3302 'International Tables Vol C Tables 4.2.6.8 and 6.1.1.4'
 'Sn' 'Sn' 0.0259 5.4591 'International Tables Vol C Tables 4.2.6.8 and 6.1.1.4'

_shelx_space_group_comment
;
The symmetry employed for this shelxl refinement is uniquely defined
by the following loop, which should always be used as a source of
symmetry information in preference to the above space-group names.
They are only intended as comments.
;
_space_group_crystal_system        'monoclinic'
_space_group_IT_number             14
_space_group_name_H-M_alt          'P 1 21/n 1'
_space_group_name_Hall             '-P 2yn'
loop_
  _space_group_symop_operation_xyz
 'x, y, z'
 '-x+1/2, y+1/2, -z+1/2'
 '-x, -y, -z'
 'x-1/2, -y-1/2, z-1/2'

_cell_length_a                     10.15370(10)
_cell_length_b                     20.1864(2)
_cell_length_c                     21.9443(3)
_cell_angle_alpha                  90
_cell_angle_beta                   93.3950(10)
_cell_angle_gamma                  90
_cell_volume                       4489.96(9)
_cell_formula_units_Z              4
_cell_measurement_reflns_used      37727
_cell_measurement_temperature      150.01(10)
_cell_measurement_theta_max        76.3850
_cell_measurement_theta_min        3.9990
_shelx_estimated_absorpt_T_max     0.238
_shelx_estimated_absorpt_T_min     0.238
_exptl_absorpt_coefficient_mu      5.031
_exptl_absorpt_correction_T_max    1.00000
_exptl_absorpt_correction_T_min    0.58311
_exptl_absorpt_correction_type     multi-scan
_exptl_absorpt_process_details
;
CrysAlisPro 1.171.42.72a (Rigaku Oxford Diffraction, 2022)
Empirical absorption correction using spherical harmonics,
implemented in SCALE3 ABSPACK scaling algorithm.
;
_exptl_absorpt_special_details     ?
_exptl_crystal_colour              colourless
_exptl_crystal_colour_primary      colourless
_exptl_crystal_density_diffrn      1.220
_exptl_crystal_density_meas        ?
_exptl_crystal_density_method      ?
_exptl_crystal_description         block
_exptl_crystal_F_000               1744
_exptl_crystal_size_max            0.4
_exptl_crystal_size_mid            0.4
_exptl_crystal_size_min            0.4
_exptl_transmission_factor_max     ?
_exptl_transmission_factor_min     ?
_diffrn_reflns_av_R_equivalents    0.0374
_diffrn_reflns_av_unetI/netI       0.0222
_diffrn_reflns_Laue_measured_fraction_full  1.000
_diffrn_reflns_Laue_measured_fraction_max  0.993
_diffrn_reflns_limit_h_max         12
_diffrn_reflns_limit_h_min         -10
_diffrn_reflns_limit_k_max         25
_diffrn_reflns_limit_k_min         -22
_diffrn_reflns_limit_l_max         27
_diffrn_reflns_limit_l_min         -27
_diffrn_reflns_number              50920
_diffrn_reflns_point_group_measured_fraction_full  1.000
_diffrn_reflns_point_group_measured_fraction_max  0.993
_diffrn_reflns_theta_full          67.684
_diffrn_reflns_theta_max           76.380
_diffrn_reflns_theta_min           4.036
_diffrn_ambient_environment        N~2~
_diffrn_ambient_temperature        150.01(10)
_diffrn_detector                   'CCD plate'
_diffrn_detector_area_resol_mean   10.5035
_diffrn_detector_type              Atlas
_diffrn_measured_fraction_theta_full  1.000
_diffrn_measured_fraction_theta_max  0.993
_diffrn_measurement_details
;
List of Runs (angles in degrees, time in seconds):

  # Type    Start    End  Width  t~exp~   \w     \q     \k     \f   Frames
--------------------------------------------------------------------------
  1  \w     -5.00  36.00   1.00    1.00    --  -41.40  19.00  60.00   41
  2  \w     -3.00  23.00   1.00    1.00    --  -41.40  19.00 -90.00   26
  3  \w      1.00  28.00   1.00    1.00    --  -41.40  19.00 -60.00   27
  4  \w     -5.00  32.00   1.00    1.00    --  -41.40  19.00  30.00   37
  5  \w      1.00  31.00   1.00    1.00    --  -41.40  19.00-180.00   30
  6  \w     -2.00  34.00   1.00    1.00    --  -41.40  19.00 -30.00   36
  7  \w     27.00  86.00   1.00    1.00    --   41.40-125.00   0.00   59
  8  \w     45.00  72.00   1.00    2.00    --  111.00 -45.00   0.00   27
  9  \w     40.00  67.00   1.00    2.00    --  111.00 -45.00 120.00   27
 10  \w     42.00  71.00   1.00    2.00    --  111.00 -45.00  90.00   29
 11  \w    143.00 169.00   1.00    2.00    --  111.00  45.00 -30.00   26
 12  \w     87.00 178.00   1.00    2.00    --  111.00  45.00   0.00   91
 13  \w     40.00  65.00   1.00    2.00    --  111.00 -45.00  30.00   25
 14  \w     53.00  93.00   1.00    2.00    --  111.00 -61.00   0.00   40
 15  \w     48.00  97.00   1.00    2.00    --  111.00 -77.00 -90.00   49
 16  \w     95.00 175.00   1.00    2.00    --  111.00  30.00 -90.00   80
 17  \w     40.00  65.00   1.00    2.00    --  111.00 -45.00-180.00   25
 18  \w    114.00 140.00   1.00    2.00    --  111.00  30.00 150.00   26
 19  \w     92.00 155.00   1.00    2.00    --  111.00  45.00  30.00   63
 20  \w     76.00 106.00   1.00    2.00    --  111.00-125.00 -60.00   30
 21  \w     54.00 106.00   1.00    2.00    --  111.00 -94.00   0.00   52
 22  \w     95.00 128.00   1.00    2.00    --  111.00  45.00 -30.00   33
 23  \w    119.00 164.00   1.00    2.00    --  111.00 125.00-150.00   45
 24  \w     40.00  66.00   1.00    2.00    --  111.00 -45.00 150.00   26
 25  \w     10.00  36.00   1.00    1.00    --  -41.40  19.00  90.00   26
 26  \w    -21.00  21.00   1.00    1.00    --  -41.40  37.00 150.00   42
 27  \w      8.00  58.00   1.00    1.00    --   41.40 -99.00 -90.00   50
 28  \w     24.00  73.00   1.00    1.00    --   41.40 -99.00-180.00   49
 29  \w     21.00  59.00   1.00    1.00    --   41.40 -99.00  90.00   38
 30  \w    101.00 126.00   1.00    2.00    --  111.00 -77.00 120.00   25
 31  \w     98.00 124.00   1.00    2.00    --  111.00-140.00 -36.98   26
 32  \w     78.00 125.00   1.00    2.00    --  111.00-141.00-126.97   47
 33  \w     59.00  88.00   1.00    2.00    --  111.00 -61.00-180.00   29
 34  \w     47.00  72.00   1.00    2.00    --  111.00 -45.00 -60.00   25
 35  \w     40.00  66.00   1.00    2.00    --  111.00 -45.00 -90.00   26
 36  \w     37.00  87.00   1.00    2.00    --  111.00 -77.00 120.00   50
 37  \w     44.00  69.00   1.00    2.00    --  111.00-125.00-180.00   25
 38  \w     41.00  93.00   1.00    2.00    --  111.00-125.00 120.00   52
 39  \w     44.00  70.00   1.00    2.00    --  111.00-140.00 -36.98   26
 40  \w    129.00 155.00   1.00    2.00    --  111.00  77.00-150.00   26
 41  \w    130.00 163.00   1.00    2.00    --  111.00  45.00 -60.00   33
 42  \w     46.00  91.00   1.00    2.00    --  111.00-125.00 150.00   45
 43  \w     57.00 102.00   1.00    2.00    --  111.00 -94.00 -30.00   45
 44  \w     88.00 125.00   1.00    2.00    --  111.00  45.00 -60.00   37
 45  \w     75.00 107.00   1.00    2.00    --  111.00 -94.00 120.00   32
 46  \w     45.00  72.00   1.00    2.00    --  111.00 -45.00-150.00   27
 47  \w     45.00  73.00   1.00    2.00    --  111.00-125.00  90.00   28
 48  \w    129.00 157.00   1.00    2.00    --  111.00  77.00 -60.00   28
 49  \w     57.00 105.00   1.00    2.00    --  111.00 -94.00-180.00   48
 50  \w     73.00  98.00   1.00    2.00    --  111.00-114.00  50.00   25
;
_diffrn_measurement_device         'four-circle diffractometer'
_diffrn_measurement_device_type    'SuperNova, Dual, Cu at home/near, Atlas'
_diffrn_measurement_method         '\w scans'
_diffrn_orient_matrix_type        
 'CrysAlisPro convention (1999,Acta A55,543-557)'
_diffrn_orient_matrix_UB_11        -0.1358711000
_diffrn_orient_matrix_UB_12        0.0340419000
_diffrn_orient_matrix_UB_13        -0.0073858000
_diffrn_orient_matrix_UB_21        0.0067077000
_diffrn_orient_matrix_UB_22        0.0154408000
_diffrn_orient_matrix_UB_23        0.0688417000
_diffrn_orient_matrix_UB_31        0.0678414000
_diffrn_orient_matrix_UB_32        0.0665496000
_diffrn_orient_matrix_UB_33        -0.0122155000
_diffrn_radiation_monochromator    mirror
_diffrn_radiation_probe            x-ray
_diffrn_radiation_type             'Cu K\a'
_diffrn_radiation_wavelength       1.54184
_diffrn_source                     'micro-focus sealed X-ray tube'
_diffrn_source_type                'SuperNova (Cu) X-ray Source'
_reflns_Friedel_coverage           0.000
_reflns_Friedel_fraction_full      .
_reflns_Friedel_fraction_max       .
_reflns_number_gt                  9062
_reflns_number_total               9354
_reflns_special_details
;
 Reflections were merged by SHELXL according to the crystal
 class for the calculation of statistics and refinement.
 
 _reflns_Friedel_fraction is defined as the number of unique
 Friedel pairs measured divided by the number that would be
 possible theoretically, ignoring centric projections and
 systematic absences.
;
_reflns_threshold_expression       'I > 2\s(I)'
_computing_cell_refinement         'CrysAlisPro 1.171.42.72a (Rigaku OD, 2022)'
_computing_data_collection         'CrysAlisPro 1.171.42.72a (Rigaku OD, 2022)'
_computing_data_reduction          'CrysAlisPro 1.171.42.72a (Rigaku OD, 2022)'
_computing_molecular_graphics      'Olex2 1.5 (Dolomanov et al., 2009)'
_computing_publication_material    'Olex2 1.5 (Dolomanov et al., 2009)'
_computing_structure_refinement    'SHELXL 2018/3 (Sheldrick, 2015)'
_computing_structure_solution      'SHELXT 2018/2 (Sheldrick, 2018)'
_refine_diff_density_max           1.195
_refine_diff_density_min           -1.277
_refine_diff_density_rms           0.080
_refine_ls_extinction_coef         0.00157(6)
_refine_ls_extinction_expression  
 'Fc^*^=kFc[1+0.001xFc^2^\l^3^/sin(2\q)]^-1/4^'
_refine_ls_extinction_method       'SHELXL-2018/3 (Sheldrick 2018)'
_refine_ls_goodness_of_fit_ref     1.049
_refine_ls_hydrogen_treatment      constr
_refine_ls_matrix_type             full
_refine_ls_number_parameters       487
_refine_ls_number_reflns           9354
_refine_ls_number_restraints       0
_refine_ls_R_factor_all            0.0307
_refine_ls_R_factor_gt             0.0299
_refine_ls_restrained_S_all        1.049
_refine_ls_shift/su_max            0.002
_refine_ls_shift/su_mean           0.000
_refine_ls_structure_factor_coef   Fsqd
_refine_ls_weighting_details      
 'w=1/[\s^2^(Fo^2^)+(0.0540P)^2^+1.6514P] where P=(Fo^2^+2Fc^2^)/3'
_refine_ls_weighting_scheme        calc
_refine_ls_wR_factor_gt            0.0777
_refine_ls_wR_factor_ref           0.0786
_refine_special_details            ?
_olex2_refinement_description
;
1. Fixed Uiso
 At 1.2 times of:
  All C(H) groups
 At 1.5 times of:
  All C(H,H,H) groups
2.a Ternary CH refined with riding coordinates:
 C20(H20), C40(H40), C33(H33), C26(H26)
2.b Aromatic/amide H refined with riding coordinates:
 C10(H10), C29(H29), C6(H6), C25(H25), C38(H38), C23(H23), C24(H24), C30(H30),
 C7(H7), C8(H8), C9(H9), C37(H37), C36(H36)
2.c Idealised Me refined as rotating group:
 C17(H17A,H17B,H17C), C16(H16A,H16B,H16C), C15(H15A,H15B,H15C), C13(H13A,H13B,
 H13C), C14(H14A,H14B,H14C), C12(H12A,H12B,H12C), C22(H22A,H22B,H22C), C42(H42A,
 H42B,H42C), C2(H2A,H2B,H2C), C3(H3A,H3B,H3C), C41(H41A,H41B,H41C), C28(H28A,
 H28B,H28C), C4(H4A,H4B,H4C), C35(H35A,H35B,H35C), C21(H21A,H21B,H21C),
 C34(H34A,H34B,H34C), C27(H27A,H27B,H27C)
;
_atom_sites_solution_hydrogens     geom
_atom_sites_solution_primary       dual
_atom_sites_solution_secondary     ?
loop_
  _atom_site_label
  _atom_site_type_symbol
  _atom_site_fract_x
  _atom_site_fract_y
  _atom_site_fract_z
  _atom_site_U_iso_or_equiv
  _atom_site_adp_type
  _atom_site_occupancy
  _atom_site_site_symmetry_order
  _atom_site_calc_flag
  _atom_site_refinement_flags_posn
  _atom_site_refinement_flags_adp
  _atom_site_refinement_flags_occupancy
  _atom_site_disorder_assembly
  _atom_site_disorder_group
 Sn1 Sn 0.37674(2) 0.76331(2) 0.36785(2) 0.01148(6) Uani 1 1 d . . . . .
 Si1 Si 0.70514(5) 0.77369(2) 0.42080(2) 0.01360(10) Uani 1 1 d . . . . .
 N5 N 0.58341(14) 0.74996(7) 0.36648(6) 0.0109(2) Uani 1 1 d . . . . .
 N3 N 0.67166(14) 0.64526(6) 0.30914(6) 0.0127(3) Uani 1 1 d . . . . .
 N2 N 0.34371(14) 0.86532(7) 0.40279(6) 0.0139(3) Uani 1 1 d . . . . .
 N4 N 0.58777(16) 0.72965(6) 0.24944(6) 0.0142(3) Uani 1 1 d . . . . .
 N1 N 0.34546(15) 0.78084(7) 0.46630(6) 0.0145(3) Uani 1 1 d . . . . .
 C008 C 0.31227(16) 0.84422(8) 0.45757(7) 0.0128(3) Uani 1 1 d . . . . .
 C18 C 0.70831(16) 0.59574(7) 0.35388(7) 0.0127(3) Uani 1 1 d . . . . .
 C31 C 0.52575(18) 0.78536(8) 0.21875(7) 0.0152(3) Uani 1 1 d . . . . .
 C5 C 0.25008(17) 0.88643(8) 0.50413(7) 0.0155(3) Uani 1 1 d . . . . .
 C19 C 0.60965(17) 0.55715(8) 0.37938(7) 0.0150(3) Uani 1 1 d . . . . .
 C20 C 0.46438(17) 0.56400(8) 0.35868(8) 0.0190(3) Uani 1 1 d . . . . .
 H20 H 0.442340 0.612287 0.357600 0.023 Uiso 1 1 calc R U . . .
 C39 C 0.59599(19) 0.84520(8) 0.21381(7) 0.0174(3) Uani 1 1 d . . . . .
 C00F C 0.84240(18) 0.58396(8) 0.36911(8) 0.0165(3) Uani 1 1 d . . . . .
 C10 C 0.33012(19) 0.91809(9) 0.54896(9) 0.0231(4) Uani 1 1 d . . . . .
 H10 H 0.423257 0.913400 0.549265 0.028 Uiso 1 1 calc R U . . .
 C17 C 0.86550(18) 0.79325(9) 0.38548(9) 0.0226(3) Uani 1 1 d . . . . .
 H17A H 0.878297 0.762474 0.351807 0.034 Uiso 1 1 calc R U . . .
 H17B H 0.938648 0.788689 0.416387 0.034 Uiso 1 1 calc R U . . .
 H17C H 0.862875 0.838761 0.369906 0.034 Uiso 1 1 calc R U . . .
 C11 C 0.3298(2) 0.73893(8) 0.52047(8) 0.0183(4) Uani 1 1 d . . . . .
 C16 C 0.74332(19) 0.70892(9) 0.48070(8) 0.0230(4) Uani 1 1 d . . . . .
 H16A H 0.666119 0.702325 0.504771 0.034 Uiso 1 1 calc R U . . .
 H16B H 0.818248 0.723489 0.507591 0.034 Uiso 1 1 calc R U . . .
 H16C H 0.765526 0.667153 0.460984 0.034 Uiso 1 1 calc R U . . .
 C29 C 0.68560(19) 0.63013(8) 0.24745(8) 0.0194(3) Uani 1 1 d . . . . .
 H29 H 0.725046 0.591015 0.232805 0.023 Uiso 1 1 calc R U . . .
 C6 C 0.11366(18) 0.89440(9) 0.50395(8) 0.0205(3) Uani 1 1 d . . . . .
 H6 H 0.058236 0.873111 0.473533 0.025 Uiso 1 1 calc R U . . .
 C1 C 0.31127(19) 0.92858(8) 0.37204(8) 0.0198(3) Uani 1 1 d . . . . .
 C15 C 0.66014(19) 0.85212(9) 0.46016(8) 0.0219(4) Uani 1 1 d . . . . .
 H15A H 0.645647 0.887453 0.429876 0.033 Uiso 1 1 calc R U . . .
 H15B H 0.731966 0.864826 0.489648 0.033 Uiso 1 1 calc R U . . .
 H15C H 0.579263 0.845128 0.481558 0.033 Uiso 1 1 calc R U . . .
 C32 C 0.4004(2) 0.77722(9) 0.18947(8) 0.0204(4) Uani 1 1 d . . . . .
 C25 C 0.87647(18) 0.53556(9) 0.41291(9) 0.0222(4) Uani 1 1 d . . . . .
 H25 H 0.966934 0.527543 0.423984 0.027 Uiso 1 1 calc R U . . .
 C38 C 0.5408(2) 0.89466(9) 0.17620(9) 0.0259(4) Uani 1 1 d . . . . .
 H38 H 0.587485 0.934994 0.171780 0.031 Uiso 1 1 calc R U . . .
 C23 C 0.64918(19) 0.50980(9) 0.42310(9) 0.0232(4) Uani 1 1 d . . . . .
 H23 H 0.584074 0.484104 0.441590 0.028 Uiso 1 1 calc R U . . .
 C13 C 0.4296(2) 0.75913(10) 0.57263(10) 0.0275(4) Uani 1 1 d . . . . .
 H13A H 0.516984 0.764592 0.556592 0.041 Uiso 1 1 calc R U . . .
 H13B H 0.433499 0.724617 0.604096 0.041 Uiso 1 1 calc R U . . .
 H13C H 0.401886 0.801033 0.590429 0.041 Uiso 1 1 calc R U . . .
 C40 C 0.72876(19) 0.85492(9) 0.24784(8) 0.0210(4) Uani 1 1 d . . . . .
 H40 H 0.726222 0.830923 0.287619 0.025 Uiso 1 1 calc R U . . .
 C14 C 0.3631(2) 0.66882(9) 0.49955(9) 0.0250(4) Uani 1 1 d . . . . .
 H14A H 0.299059 0.655024 0.466838 0.037 Uiso 1 1 calc R U . . .
 H14B H 0.359572 0.638157 0.534043 0.037 Uiso 1 1 calc R U . . .
 H14C H 0.451959 0.668422 0.484399 0.037 Uiso 1 1 calc R U . . .
 C24 C 0.7815(2) 0.49939(10) 0.44021(9) 0.0272(4) Uani 1 1 d . . . . .
 H24 H 0.806225 0.467481 0.470588 0.033 Uiso 1 1 calc R U . . .
 C30 C 0.6348(2) 0.67924(8) 0.21233(8) 0.0208(4) Uani 1 1 d . . . . .
 H30 H 0.631201 0.679871 0.168971 0.025 Uiso 1 1 calc R U . . .
 C7 C 0.0583(2) 0.93325(10) 0.54793(9) 0.0279(4) Uani 1 1 d . . . . .
 H7 H -0.034645 0.938768 0.547364 0.033 Uiso 1 1 calc R U . . .
 C8 C 0.1389(2) 0.96405(11) 0.59278(10) 0.0327(5) Uani 1 1 d . . . . .
 H8 H 0.101143 0.990301 0.623151 0.039 Uiso 1 1 calc R U . . .
 C12 C 0.1895(2) 0.73819(9) 0.54235(10) 0.0276(5) Uani 1 1 d . . . . .
 H12A H 0.169519 0.781372 0.560002 0.041 Uiso 1 1 calc R U . . .
 H12B H 0.182313 0.703627 0.573340 0.041 Uiso 1 1 calc R U . . .
 H12C H 0.126693 0.729083 0.507706 0.041 Uiso 1 1 calc R U . . .
 B1 B 0.61245(17) 0.71108(8) 0.31328(8) 0.0104(3) Uani 1 1 d . . . . .
 C33 C 0.3188(2) 0.71452(10) 0.19495(9) 0.0285(4) Uani 1 1 d . . . . .
 H33 H 0.360271 0.687315 0.229005 0.034 Uiso 1 1 calc R U . . .
 C9 C 0.2744(2) 0.95639(11) 0.59311(10) 0.0324(5) Uani 1 1 d . . . . .
 H9 H 0.329472 0.977498 0.623759 0.039 Uiso 1 1 calc R U . . .
 C26 C 0.95195(18) 0.62074(9) 0.33908(10) 0.0257(4) Uani 1 1 d . . . . .
 H26 H 0.911827 0.658976 0.315705 0.031 Uiso 1 1 calc R U . . .
 C37 C 0.4195(2) 0.88631(10) 0.14513(9) 0.0324(5) Uani 1 1 d . . . . .
 H37 H 0.384679 0.920237 0.118855 0.039 Uiso 1 1 calc R U . . .
 C22 C 0.3713(2) 0.52989(10) 0.40152(11) 0.0282(4) Uani 1 1 d . . . . .
 H22A H 0.383934 0.481808 0.399735 0.042 Uiso 1 1 calc R U . . .
 H22B H 0.279727 0.540711 0.388775 0.042 Uiso 1 1 calc R U . . .
 H22C H 0.390946 0.545355 0.443409 0.042 Uiso 1 1 calc R U . . .
 C42 C 0.7611(2) 0.92745(10) 0.26225(11) 0.0323(5) Uani 1 1 d . . . . .
 H42A H 0.840499 0.929842 0.289802 0.048 Uiso 1 1 calc R U . . .
 H42B H 0.686974 0.947904 0.281881 0.048 Uiso 1 1 calc R U . . .
 H42C H 0.776450 0.951085 0.224318 0.048 Uiso 1 1 calc R U . . .
 C36 C 0.3489(2) 0.82853(10) 0.15233(9) 0.0290(4) Uani 1 1 d . . . . .
 H36 H 0.264396 0.823603 0.131825 0.035 Uiso 1 1 calc R U . . .
 C2 C 0.3908(2) 0.92823(11) 0.31513(10) 0.0344(5) Uani 1 1 d . . . . .
 H2A H 0.374085 0.969287 0.292133 0.052 Uiso 1 1 calc R U . . .
 H2B H 0.364336 0.890203 0.289471 0.052 Uiso 1 1 calc R U . . .
 H2C H 0.485028 0.924955 0.327256 0.052 Uiso 1 1 calc R U . . .
 C3 C 0.3527(3) 0.98865(10) 0.41133(11) 0.0368(5) Uani 1 1 d . . . . .
 H3A H 0.443166 0.982323 0.428510 0.055 Uiso 1 1 calc R U . . .
 H3B H 0.293019 0.993339 0.444546 0.055 Uiso 1 1 calc R U . . .
 H3C H 0.348575 1.028707 0.386057 0.055 Uiso 1 1 calc R U . . .
 C41 C 0.8402(2) 0.82507(12) 0.21347(12) 0.0393(5) Uani 1 1 d . . . . .
 H41A H 0.846041 0.847964 0.174342 0.059 Uiso 1 1 calc R U . . .
 H41B H 0.822613 0.777919 0.206097 0.059 Uiso 1 1 calc R U . . .
 H41C H 0.923636 0.830088 0.237815 0.059 Uiso 1 1 calc R U . . .
 C28 C 1.0185(2) 0.57544(11) 0.29419(12) 0.0376(5) Uani 1 1 d . . . . .
 H28A H 1.052235 0.535819 0.315676 0.056 Uiso 1 1 calc R U . . .
 H28B H 1.091686 0.599110 0.276799 0.056 Uiso 1 1 calc R U . . .
 H28C H 0.954064 0.562381 0.261360 0.056 Uiso 1 1 calc R U . . .
 C4 C 0.1647(2) 0.93282(13) 0.35213(11) 0.0369(5) Uani 1 1 d . . . . .
 H4A H 0.148210 0.973091 0.327932 0.055 Uiso 1 1 calc R U . . .
 H4B H 0.112568 0.934135 0.388300 0.055 Uiso 1 1 calc R U . . .
 H4C H 0.139290 0.893940 0.327397 0.055 Uiso 1 1 calc R U . . .
 C35 C 0.1767(3) 0.73002(14) 0.21020(12) 0.0437(6) Uani 1 1 d . . . . .
 H35A H 0.177502 0.756175 0.247839 0.066 Uiso 1 1 calc R U . . .
 H35B H 0.128877 0.688515 0.215845 0.066 Uiso 1 1 calc R U . . .
 H35C H 0.132935 0.755269 0.176661 0.066 Uiso 1 1 calc R U . . .
 C21 C 0.4366(2) 0.53618(13) 0.29424(10) 0.0343(5) Uani 1 1 d . . . . .
 H21A H 0.491221 0.559454 0.265730 0.051 Uiso 1 1 calc R U . . .
 H21B H 0.343222 0.542474 0.281710 0.051 Uiso 1 1 calc R U . . .
 H21C H 0.457704 0.488803 0.294051 0.051 Uiso 1 1 calc R U . . .
 C34 C 0.3195(3) 0.67325(12) 0.13589(12) 0.0481(7) Uani 1 1 d . . . . .
 H34A H 0.278892 0.698879 0.101824 0.072 Uiso 1 1 calc R U . . .
 H34B H 0.269490 0.632294 0.140908 0.072 Uiso 1 1 calc R U . . .
 H34C H 0.410682 0.662320 0.127387 0.072 Uiso 1 1 calc R U . . .
 C27 C 1.0536(2) 0.64792(11) 0.38693(14) 0.0442(6) Uani 1 1 d . . . . .
 H27A H 1.008420 0.673586 0.417348 0.066 Uiso 1 1 calc R U . . .
 H27B H 1.116053 0.676547 0.367011 0.066 Uiso 1 1 calc R U . . .
 H27C H 1.101365 0.611027 0.407103 0.066 Uiso 1 1 calc R U . . .

loop_
  _atom_site_aniso_label
  _atom_site_aniso_U_11
  _atom_site_aniso_U_22
  _atom_site_aniso_U_33
  _atom_site_aniso_U_23
  _atom_site_aniso_U_13
  _atom_site_aniso_U_12
 Sn1 0.01559(8) 0.01208(8) 0.00660(7) -0.00325(3) -0.00077(4) -0.00069(3)
 Si1 0.0184(2) 0.01204(18) 0.0098(2) -0.00404(15) -0.00437(16) -0.00010(15)
 N5 0.0164(7) 0.0093(5) 0.0067(6) -0.0019(5) -0.0012(5) 0.0000(5)
 N3 0.0207(7) 0.0083(6) 0.0090(6) -0.0002(5) 0.0001(5) 0.0022(5)
 N2 0.0205(7) 0.0103(6) 0.0110(6) 0.0001(5) 0.0022(5) 0.0028(5)
 N4 0.0280(8) 0.0088(6) 0.0058(6) -0.0012(5) -0.0004(6) 0.0026(5)
 N1 0.0275(7) 0.0114(6) 0.0048(6) -0.0015(5) 0.0031(5) -0.0005(6)
 C008 0.0168(7) 0.0115(7) 0.0099(7) -0.0025(5) -0.0003(6) -0.0019(6)
 C18 0.0216(8) 0.0066(6) 0.0097(7) -0.0022(5) -0.0012(6) 0.0025(6)
 C31 0.0305(9) 0.0094(7) 0.0058(7) 0.0002(5) 0.0012(6) 0.0029(6)
 C5 0.0243(8) 0.0112(7) 0.0113(7) -0.0018(6) 0.0037(6) -0.0016(6)
 C19 0.0208(8) 0.0099(7) 0.0139(7) -0.0014(6) -0.0004(6) 0.0021(6)
 C20 0.0198(8) 0.0148(7) 0.0224(9) -0.0008(6) 0.0010(7) 0.0006(6)
 C39 0.0318(9) 0.0117(7) 0.0091(7) -0.0003(6) 0.0046(6) 0.0015(6)
 C00F 0.0212(8) 0.0096(7) 0.0181(8) -0.0046(6) -0.0030(6) 0.0003(6)
 C10 0.0274(9) 0.0211(8) 0.0208(9) -0.0089(7) 0.0016(7) -0.0033(7)
 C17 0.0212(8) 0.0217(8) 0.0244(9) -0.0041(7) -0.0033(7) -0.0038(7)
 C11 0.0297(10) 0.0152(9) 0.0100(8) 0.0027(6) 0.0009(7) -0.0025(6)
 C16 0.0298(9) 0.0236(9) 0.0145(8) -0.0005(6) -0.0069(7) 0.0051(7)
 C29 0.0354(10) 0.0123(7) 0.0108(8) -0.0041(6) 0.0041(7) 0.0052(7)
 C6 0.0251(9) 0.0185(8) 0.0182(8) -0.0003(6) 0.0040(7) -0.0005(7)
 C1 0.0274(9) 0.0149(8) 0.0177(8) 0.0069(6) 0.0052(7) 0.0040(6)
 C15 0.0275(9) 0.0180(8) 0.0193(8) -0.0100(6) -0.0055(7) -0.0002(7)
 C32 0.0359(10) 0.0148(7) 0.0098(8) 0.0003(6) -0.0045(7) 0.0010(7)
 C25 0.0227(9) 0.0201(8) 0.0225(9) -0.0025(7) -0.0074(7) 0.0066(7)
 C38 0.0479(12) 0.0111(7) 0.0190(9) 0.0043(6) 0.0042(8) 0.0000(7)
 C23 0.0280(9) 0.0190(8) 0.0227(9) 0.0090(7) 0.0035(7) 0.0022(7)
 C13 0.0418(12) 0.0280(11) 0.0120(9) 0.0042(7) -0.0048(8) -0.0055(8)
 C40 0.0292(9) 0.0176(8) 0.0168(8) -0.0019(6) 0.0054(7) -0.0035(7)
 C14 0.0387(11) 0.0134(8) 0.0227(9) 0.0053(6) 0.0011(8) -0.0016(7)
 C24 0.0354(10) 0.0233(9) 0.0222(9) 0.0096(7) -0.0034(8) 0.0090(8)
 C30 0.0404(10) 0.0140(7) 0.0081(7) -0.0033(6) 0.0024(7) 0.0033(7)
 C7 0.0302(10) 0.0276(9) 0.0269(10) 0.0012(8) 0.0105(8) 0.0064(8)
 C8 0.0469(12) 0.0286(10) 0.0238(10) -0.0108(8) 0.0135(9) 0.0068(9)
 C12 0.0341(11) 0.0286(11) 0.0210(10) 0.0063(7) 0.0090(9) -0.0033(7)
 B1 0.0154(8) 0.0080(8) 0.0076(8) -0.0003(6) -0.0008(6) -0.0011(6)
 C33 0.0411(11) 0.0233(9) 0.0195(9) 0.0051(7) -0.0132(8) -0.0104(8)
 C9 0.0455(12) 0.0284(10) 0.0233(10) -0.0150(8) 0.0010(9) -0.0014(9)
 C26 0.0199(8) 0.0135(8) 0.0437(12) -0.0004(7) 0.0027(8) -0.0010(6)
 C37 0.0548(13) 0.0187(9) 0.0226(10) 0.0109(7) -0.0067(9) 0.0058(9)
 C22 0.0242(9) 0.0201(9) 0.0410(12) 0.0004(8) 0.0094(8) -0.0017(7)
 C42 0.0369(11) 0.0233(9) 0.0375(12) -0.0107(8) 0.0097(9) -0.0090(8)
 C36 0.0423(11) 0.0230(9) 0.0202(9) 0.0049(7) -0.0120(8) 0.0042(8)
 C2 0.0476(13) 0.0286(10) 0.0289(11) 0.0152(8) 0.0196(10) 0.0099(9)
 C3 0.0611(15) 0.0108(8) 0.0388(12) 0.0029(8) 0.0055(11) -0.0003(9)
 C41 0.0345(12) 0.0370(12) 0.0478(14) -0.0144(10) 0.0132(10) 0.0026(9)
 C28 0.0350(11) 0.0264(10) 0.0539(14) 0.0043(9) 0.0239(10) 0.0026(8)
 C4 0.0315(11) 0.0470(13) 0.0321(11) 0.0199(10) 0.0000(9) 0.0127(9)
 C35 0.0381(13) 0.0631(17) 0.0279(12) 0.0131(10) -0.0157(10) -0.0152(11)
 C21 0.0235(10) 0.0486(13) 0.0298(11) -0.0113(9) -0.0062(8) -0.0042(9)
 C34 0.0725(18) 0.0291(11) 0.0403(14) -0.0114(10) -0.0177(12) -0.0137(11)
 C27 0.0243(10) 0.0239(10) 0.082(2) -0.0035(11) -0.0155(11) -0.0048(8)

_geom_special_details
;
 All esds (except the esd in the dihedral angle between two l.s. planes)
 are estimated using the full covariance matrix.  The cell esds are taken
 into account individually in the estimation of esds in distances, angles
 and torsion angles; correlations between esds in cell parameters are only
 used when they are defined by crystal symmetry.  An approximate (isotropic)
 treatment of cell esds is used for estimating esds involving l.s. planes.
;
loop_
  _geom_bond_atom_site_label_1
  _geom_bond_atom_site_label_2
  _geom_bond_distance
  _geom_bond_site_symmetry_2
  _geom_bond_publ_flag
 Sn1 N5 2.1177(14) . ?
 Sn1 N2 2.2296(13) . ?
 Sn1 N1 2.2306(13) . ?
 Sn1 C008 2.6694(15) . ?
 Si1 N5 1.7330(14) . ?
 Si1 C17 1.886(2) . ?
 Si1 C16 1.8780(18) . ?
 Si1 C15 1.8732(18) . ?
 N5 B1 1.451(2) . ?
 N3 C18 1.4347(19) . ?
 N3 C29 1.403(2) . ?
 N3 B1 1.463(2) . ?
 N2 C008 1.332(2) . ?
 N2 C1 1.473(2) . ?
 N4 C31 1.437(2) . ?
 N4 C30 1.405(2) . ?
 N4 B1 1.457(2) . ?
 N1 C008 1.334(2) . ?
 N1 C11 1.475(2) . ?
 C008 C5 1.498(2) . ?
 C18 C19 1.411(2) . ?
 C18 C00F 1.403(2) . ?
 C31 C39 1.410(2) . ?
 C31 C32 1.401(3) . ?
 C5 C10 1.394(2) . ?
 C5 C6 1.394(3) . ?
 C19 C20 1.524(2) . ?
 C19 C23 1.396(2) . ?
 C20 H20 1.0000 . ?
 C20 C22 1.535(3) . ?
 C20 C21 1.532(3) . ?
 C39 C38 1.392(2) . ?
 C39 C40 1.515(3) . ?
 C00F C25 1.400(2) . ?
 C00F C26 1.520(3) . ?
 C10 H10 0.9500 . ?
 C10 C9 1.386(3) . ?
 C17 H17A 0.9800 . ?
 C17 H17B 0.9800 . ?
 C17 H17C 0.9800 . ?
 C11 C13 1.538(3) . ?
 C11 C14 1.532(2) . ?
 C11 C12 1.530(3) . ?
 C16 H16A 0.9800 . ?
 C16 H16B 0.9800 . ?
 C16 H16C 0.9800 . ?
 C29 H29 0.9500 . ?
 C29 C30 1.340(2) . ?
 C6 H6 0.9500 . ?
 C6 C7 1.388(3) . ?
 C1 C2 1.527(3) . ?
 C1 C3 1.532(3) . ?
 C1 C4 1.529(3) . ?
 C15 H15A 0.9800 . ?
 C15 H15B 0.9800 . ?
 C15 H15C 0.9800 . ?
 C32 C33 1.521(3) . ?
 C32 C36 1.400(2) . ?
 C25 H25 0.9500 . ?
 C25 C24 1.375(3) . ?
 C38 H38 0.9500 . ?
 C38 C37 1.382(3) . ?
 C23 H23 0.9500 . ?
 C23 C24 1.390(3) . ?
 C13 H13A 0.9800 . ?
 C13 H13B 0.9800 . ?
 C13 H13C 0.9800 . ?
 C40 H40 1.0000 . ?
 C40 C42 1.529(2) . ?
 C40 C41 1.521(3) . ?
 C14 H14A 0.9800 . ?
 C14 H14B 0.9800 . ?
 C14 H14C 0.9800 . ?
 C24 H24 0.9500 . ?
 C30 H30 0.9500 . ?
 C7 H7 0.9500 . ?
 C7 C8 1.389(3) . ?
 C8 H8 0.9500 . ?
 C8 C9 1.383(3) . ?
 C12 H12A 0.9800 . ?
 C12 H12B 0.9800 . ?
 C12 H12C 0.9800 . ?
 C33 H33 1.0000 . ?
 C33 C35 1.533(4) . ?
 C33 C34 1.541(3) . ?
 C9 H9 0.9500 . ?
 C26 H26 1.0000 . ?
 C26 C28 1.530(3) . ?
 C26 C27 1.530(3) . ?
 C37 H37 0.9500 . ?
 C37 C36 1.383(3) . ?
 C22 H22A 0.9800 . ?
 C22 H22B 0.9800 . ?
 C22 H22C 0.9800 . ?
 C42 H42A 0.9800 . ?
 C42 H42B 0.9800 . ?
 C42 H42C 0.9800 . ?
 C36 H36 0.9500 . ?
 C2 H2A 0.9800 . ?
 C2 H2B 0.9800 . ?
 C2 H2C 0.9800 . ?
 C3 H3A 0.9800 . ?
 C3 H3B 0.9800 . ?
 C3 H3C 0.9800 . ?
 C41 H41A 0.9800 . ?
 C41 H41B 0.9800 . ?
 C41 H41C 0.9800 . ?
 C28 H28A 0.9800 . ?
 C28 H28B 0.9800 . ?
 C28 H28C 0.9800 . ?
 C4 H4A 0.9800 . ?
 C4 H4B 0.9800 . ?
 C4 H4C 0.9800 . ?
 C35 H35A 0.9800 . ?
 C35 H35B 0.9800 . ?
 C35 H35C 0.9800 . ?
 C21 H21A 0.9800 . ?
 C21 H21B 0.9800 . ?
 C21 H21C 0.9800 . ?
 C34 H34A 0.9800 . ?
 C34 H34B 0.9800 . ?
 C34 H34C 0.9800 . ?
 C27 H27A 0.9800 . ?
 C27 H27B 0.9800 . ?
 C27 H27C 0.9800 . ?

loop_
  _geom_angle_atom_site_label_1
  _geom_angle_atom_site_label_2
  _geom_angle_atom_site_label_3
  _geom_angle
  _geom_angle_site_symmetry_1
  _geom_angle_site_symmetry_3
  _geom_angle_publ_flag
 N5 Sn1 N2 106.96(5) . . ?
 N5 Sn1 N1 103.41(5) . . ?
 N5 Sn1 C008 112.01(5) . . ?
 N2 Sn1 N1 59.16(5) . . ?
 N2 Sn1 C008 29.86(5) . . ?
 N1 Sn1 C008 29.92(5) . . ?
 N5 Si1 C17 111.91(8) . . ?
 N5 Si1 C16 113.47(8) . . ?
 N5 Si1 C15 111.55(8) . . ?
 C16 Si1 C17 106.61(9) . . ?
 C15 Si1 C17 104.63(8) . . ?
 C15 Si1 C16 108.15(8) . . ?
 Si1 N5 Sn1 128.47(8) . . ?
 B1 N5 Sn1 109.20(10) . . ?
 B1 N5 Si1 122.14(11) . . ?
 C18 N3 B1 132.92(13) . . ?
 C29 N3 C18 118.15(13) . . ?
 C29 N3 B1 108.83(13) . . ?
 C008 N2 Sn1 93.68(10) . . ?
 C008 N2 C1 129.18(14) . . ?
 C1 N2 Sn1 132.65(11) . . ?
 C31 N4 B1 134.22(13) . . ?
 C30 N4 C31 116.73(14) . . ?
 C30 N4 B1 109.03(13) . . ?
 C008 N1 Sn1 93.57(10) . . ?
 C008 N1 C11 128.85(14) . . ?
 C11 N1 Sn1 135.87(11) . . ?
 N2 C008 Sn1 56.46(8) . . ?
 N2 C008 N1 111.36(14) . . ?
 N2 C008 C5 124.53(14) . . ?
 N1 C008 Sn1 56.51(8) . . ?
 N1 C008 C5 124.10(14) . . ?
 C5 C008 Sn1 169.28(11) . . ?
 C19 C18 N3 119.65(15) . . ?
 C00F C18 N3 119.33(15) . . ?
 C00F C18 C19 120.92(15) . . ?
 C39 C31 N4 119.79(16) . . ?
 C32 C31 N4 118.96(15) . . ?
 C32 C31 C39 120.99(16) . . ?
 C10 C5 C008 119.36(16) . . ?
 C10 C5 C6 119.13(16) . . ?
 C6 C5 C008 121.50(15) . . ?
 C18 C19 C20 121.95(14) . . ?
 C23 C19 C18 117.94(16) . . ?
 C23 C19 C20 120.06(16) . . ?
 C19 C20 H20 107.9 . . ?
 C19 C20 C22 113.37(15) . . ?
 C19 C20 C21 111.33(15) . . ?
 C22 C20 H20 107.9 . . ?
 C21 C20 H20 107.9 . . ?
 C21 C20 C22 108.34(16) . . ?
 C31 C39 C40 120.83(15) . . ?
 C38 C39 C31 118.19(17) . . ?
 C38 C39 C40 120.98(16) . . ?
 C18 C00F C26 122.60(15) . . ?
 C25 C00F C18 118.61(16) . . ?
 C25 C00F C26 118.77(17) . . ?
 C5 C10 H10 119.9 . . ?
 C9 C10 C5 120.25(19) . . ?
 C9 C10 H10 119.9 . . ?
 Si1 C17 H17A 109.5 . . ?
 Si1 C17 H17B 109.5 . . ?
 Si1 C17 H17C 109.5 . . ?
 H17A C17 H17B 109.5 . . ?
 H17A C17 H17C 109.5 . . ?
 H17B C17 H17C 109.5 . . ?
 N1 C11 C13 110.47(15) . . ?
 N1 C11 C14 104.61(14) . . ?
 N1 C11 C12 113.91(16) . . ?
 C14 C11 C13 108.68(16) . . ?
 C12 C11 C13 110.72(17) . . ?
 C12 C11 C14 108.13(15) . . ?
 Si1 C16 H16A 109.5 . . ?
 Si1 C16 H16B 109.5 . . ?
 Si1 C16 H16C 109.5 . . ?
 H16A C16 H16B 109.5 . . ?
 H16A C16 H16C 109.5 . . ?
 H16B C16 H16C 109.5 . . ?
 N3 C29 H29 125.2 . . ?
 C30 C29 N3 109.67(14) . . ?
 C30 C29 H29 125.2 . . ?
 C5 C6 H6 119.8 . . ?
 C7 C6 C5 120.42(18) . . ?
 C7 C6 H6 119.8 . . ?
 N2 C1 C2 104.82(14) . . ?
 N2 C1 C3 112.46(15) . . ?
 N2 C1 C4 111.54(15) . . ?
 C2 C1 C3 108.84(18) . . ?
 C2 C1 C4 108.64(17) . . ?
 C4 C1 C3 110.31(18) . . ?
 Si1 C15 H15A 109.5 . . ?
 Si1 C15 H15B 109.5 . . ?
 Si1 C15 H15C 109.5 . . ?
 H15A C15 H15B 109.5 . . ?
 H15A C15 H15C 109.5 . . ?
 H15B C15 H15C 109.5 . . ?
 C31 C32 C33 123.06(16) . . ?
 C36 C32 C31 118.58(18) . . ?
 C36 C32 C33 118.34(18) . . ?
 C00F C25 H25 119.4 . . ?
 C24 C25 C00F 121.25(17) . . ?
 C24 C25 H25 119.4 . . ?
 C39 C38 H38 119.3 . . ?
 C37 C38 C39 121.38(18) . . ?
 C37 C38 H38 119.3 . . ?
 C19 C23 H23 119.2 . . ?
 C24 C23 C19 121.55(17) . . ?
 C24 C23 H23 119.2 . . ?
 C11 C13 H13A 109.5 . . ?
 C11 C13 H13B 109.5 . . ?
 C11 C13 H13C 109.5 . . ?
 H13A C13 H13B 109.5 . . ?
 H13A C13 H13C 109.5 . . ?
 H13B C13 H13C 109.5 . . ?
 C39 C40 H40 107.4 . . ?
 C39 C40 C42 113.56(16) . . ?
 C39 C40 C41 111.76(16) . . ?
 C42 C40 H40 107.4 . . ?
 C41 C40 H40 107.4 . . ?
 C41 C40 C42 108.97(17) . . ?
 C11 C14 H14A 109.5 . . ?
 C11 C14 H14B 109.5 . . ?
 C11 C14 H14C 109.5 . . ?
 H14A C14 H14B 109.5 . . ?
 H14A C14 H14C 109.5 . . ?
 H14B C14 H14C 109.5 . . ?
 C25 C24 C23 119.60(17) . . ?
 C25 C24 H24 120.2 . . ?
 C23 C24 H24 120.2 . . ?
 N4 C30 H30 125.2 . . ?
 C29 C30 N4 109.56(15) . . ?
 C29 C30 H30 125.2 . . ?
 C6 C7 H7 120.0 . . ?
 C6 C7 C8 119.99(19) . . ?
 C8 C7 H7 120.0 . . ?
 C7 C8 H8 120.1 . . ?
 C9 C8 C7 119.83(18) . . ?
 C9 C8 H8 120.1 . . ?
 C11 C12 H12A 109.5 . . ?
 C11 C12 H12B 109.5 . . ?
 C11 C12 H12C 109.5 . . ?
 H12A C12 H12B 109.5 . . ?
 H12A C12 H12C 109.5 . . ?
 H12B C12 H12C 109.5 . . ?
 N5 B1 N3 130.15(14) . . ?
 N5 B1 N4 127.05(14) . . ?
 N4 B1 N3 102.81(13) . . ?
 C32 C33 H33 108.0 . . ?
 C32 C33 C35 111.82(19) . . ?
 C32 C33 C34 110.71(18) . . ?
 C35 C33 H33 108.0 . . ?
 C35 C33 C34 110.2(2) . . ?
 C34 C33 H33 108.0 . . ?
 C10 C9 H9 119.8 . . ?
 C8 C9 C10 120.37(19) . . ?
 C8 C9 H9 119.8 . . ?
 C00F C26 H26 108.2 . . ?
 C00F C26 C28 110.45(15) . . ?
 C00F C26 C27 111.02(19) . . ?
 C28 C26 H26 108.2 . . ?
 C27 C26 H26 108.2 . . ?
 C27 C26 C28 110.53(19) . . ?
 C38 C37 H37 120.0 . . ?
 C38 C37 C36 119.96(17) . . ?
 C36 C37 H37 120.0 . . ?
 C20 C22 H22A 109.5 . . ?
 C20 C22 H22B 109.5 . . ?
 C20 C22 H22C 109.5 . . ?
 H22A C22 H22B 109.5 . . ?
 H22A C22 H22C 109.5 . . ?
 H22B C22 H22C 109.5 . . ?
 C40 C42 H42A 109.5 . . ?
 C40 C42 H42B 109.5 . . ?
 C40 C42 H42C 109.5 . . ?
 H42A C42 H42B 109.5 . . ?
 H42A C42 H42C 109.5 . . ?
 H42B C42 H42C 109.5 . . ?
 C32 C36 H36 119.6 . . ?
 C37 C36 C32 120.78(19) . . ?
 C37 C36 H36 119.6 . . ?
 C1 C2 H2A 109.5 . . ?
 C1 C2 H2B 109.5 . . ?
 C1 C2 H2C 109.5 . . ?
 H2A C2 H2B 109.5 . . ?
 H2A C2 H2C 109.5 . . ?
 H2B C2 H2C 109.5 . . ?
 C1 C3 H3A 109.5 . . ?
 C1 C3 H3B 109.5 . . ?
 C1 C3 H3C 109.5 . . ?
 H3A C3 H3B 109.5 . . ?
 H3A C3 H3C 109.5 . . ?
 H3B C3 H3C 109.5 . . ?
 C40 C41 H41A 109.5 . . ?
 C40 C41 H41B 109.5 . . ?
 C40 C41 H41C 109.5 . . ?
 H41A C41 H41B 109.5 . . ?
 H41A C41 H41C 109.5 . . ?
 H41B C41 H41C 109.5 . . ?
 C26 C28 H28A 109.5 . . ?
 C26 C28 H28B 109.5 . . ?
 C26 C28 H28C 109.5 . . ?
 H28A C28 H28B 109.5 . . ?
 H28A C28 H28C 109.5 . . ?
 H28B C28 H28C 109.5 . . ?
 C1 C4 H4A 109.5 . . ?
 C1 C4 H4B 109.5 . . ?
 C1 C4 H4C 109.5 . . ?
 H4A C4 H4B 109.5 . . ?
 H4A C4 H4C 109.5 . . ?
 H4B C4 H4C 109.5 . . ?
 C33 C35 H35A 109.5 . . ?
 C33 C35 H35B 109.5 . . ?
 C33 C35 H35C 109.5 . . ?
 H35A C35 H35B 109.5 . . ?
 H35A C35 H35C 109.5 . . ?
 H35B C35 H35C 109.5 . . ?
 C20 C21 H21A 109.5 . . ?
 C20 C21 H21B 109.5 . . ?
 C20 C21 H21C 109.5 . . ?
 H21A C21 H21B 109.5 . . ?
 H21A C21 H21C 109.5 . . ?
 H21B C21 H21C 109.5 . . ?
 C33 C34 H34A 109.5 . . ?
 C33 C34 H34B 109.5 . . ?
 C33 C34 H34C 109.5 . . ?
 H34A C34 H34B 109.5 . . ?
 H34A C34 H34C 109.5 . . ?
 H34B C34 H34C 109.5 . . ?
 C26 C27 H27A 109.5 . . ?
 C26 C27 H27B 109.5 . . ?
 C26 C27 H27C 109.5 . . ?
 H27A C27 H27B 109.5 . . ?
 H27A C27 H27C 109.5 . . ?
 H27B C27 H27C 109.5 . . ?

loop_
  _geom_torsion_atom_site_label_1
  _geom_torsion_atom_site_label_2
  _geom_torsion_atom_site_label_3
  _geom_torsion_atom_site_label_4
  _geom_torsion
  _geom_torsion_site_symmetry_1
  _geom_torsion_site_symmetry_2
  _geom_torsion_site_symmetry_3
  _geom_torsion_site_symmetry_4
  _geom_torsion_publ_flag
 Sn1 N5 B1 N3 -115.91(16) . . . . ?
 Sn1 N5 B1 N4 63.92(19) . . . . ?
 Sn1 N2 C008 N1 14.04(14) . . . . ?
 Sn1 N2 C008 C5 -167.11(14) . . . . ?
 Sn1 N2 C1 C2 -38.5(2) . . . . ?
 Sn1 N2 C1 C3 -156.56(14) . . . . ?
 Sn1 N2 C1 C4 78.9(2) . . . . ?
 Sn1 N1 C008 N2 -14.03(14) . . . . ?
 Sn1 N1 C008 C5 167.12(14) . . . . ?
 Sn1 N1 C11 C13 126.33(16) . . . . ?
 Sn1 N1 C11 C14 9.5(2) . . . . ?
 Sn1 N1 C11 C12 -108.31(18) . . . . ?
 Sn1 C008 C5 C10 174.2(5) . . . . ?
 Sn1 C008 C5 C6 -5.3(7) . . . . ?
 Si1 N5 B1 N3 59.5(2) . . . . ?
 Si1 N5 B1 N4 -120.65(16) . . . . ?
 N3 C18 C19 C20 3.0(2) . . . . ?
 N3 C18 C19 C23 -179.54(15) . . . . ?
 N3 C18 C00F C25 179.90(14) . . . . ?
 N3 C18 C00F C26 -1.3(2) . . . . ?
 N3 C29 C30 N4 1.3(2) . . . . ?
 N2 C008 C5 C10 -94.1(2) . . . . ?
 N2 C008 C5 C6 86.4(2) . . . . ?
 N4 C31 C39 C38 170.55(15) . . . . ?
 N4 C31 C39 C40 -8.6(2) . . . . ?
 N4 C31 C32 C33 7.7(3) . . . . ?
 N4 C31 C32 C36 -170.82(17) . . . . ?
 N1 C008 C5 C10 84.6(2) . . . . ?
 N1 C008 C5 C6 -94.9(2) . . . . ?
 C008 N2 C1 C2 171.84(18) . . . . ?
 C008 N2 C1 C3 53.8(2) . . . . ?
 C008 N2 C1 C4 -70.8(2) . . . . ?
 C008 N1 C11 C13 -72.7(2) . . . . ?
 C008 N1 C11 C14 170.52(17) . . . . ?
 C008 N1 C11 C12 52.7(2) . . . . ?
 C008 C5 C10 C9 -178.83(18) . . . . ?
 C008 C5 C6 C7 179.36(16) . . . . ?
 C18 N3 C29 C30 173.95(16) . . . . ?
 C18 N3 B1 N5 6.8(3) . . . . ?
 C18 N3 B1 N4 -173.05(16) . . . . ?
 C18 C19 C20 C22 -166.75(15) . . . . ?
 C18 C19 C20 C21 70.8(2) . . . . ?
 C18 C19 C23 C24 -1.6(3) . . . . ?
 C18 C00F C25 C24 0.8(3) . . . . ?
 C18 C00F C26 C28 -106.1(2) . . . . ?
 C18 C00F C26 C27 130.92(18) . . . . ?
 C31 N4 C30 C29 -177.95(16) . . . . ?
 C31 N4 B1 N5 -3.8(3) . . . . ?
 C31 N4 B1 N3 176.03(18) . . . . ?
 C31 C39 C38 C37 1.1(3) . . . . ?
 C31 C39 C40 C42 -153.19(16) . . . . ?
 C31 C39 C40 C41 83.0(2) . . . . ?
 C31 C32 C33 C35 131.4(2) . . . . ?
 C31 C32 C33 C34 -105.3(2) . . . . ?
 C31 C32 C36 C37 -0.6(3) . . . . ?
 C5 C10 C9 C8 -0.6(3) . . . . ?
 C5 C6 C7 C8 -0.5(3) . . . . ?
 C19 C18 C00F C25 -3.7(2) . . . . ?
 C19 C18 C00F C26 175.17(15) . . . . ?
 C19 C23 C24 C25 -1.1(3) . . . . ?
 C20 C19 C23 C24 175.91(17) . . . . ?
 C39 C31 C32 C33 -178.04(17) . . . . ?
 C39 C31 C32 C36 3.4(3) . . . . ?
 C39 C38 C37 C36 1.6(3) . . . . ?
 C00F C18 C19 C20 -173.46(15) . . . . ?
 C00F C18 C19 C23 4.0(2) . . . . ?
 C00F C25 C24 C23 1.6(3) . . . . ?
 C10 C5 C6 C7 -0.1(3) . . . . ?
 C17 Si1 N5 Sn1 -149.73(9) . . . . ?
 C17 Si1 N5 B1 35.79(15) . . . . ?
 C11 N1 C008 Sn1 -166.9(2) . . . . ?
 C11 N1 C008 N2 179.11(16) . . . . ?
 C11 N1 C008 C5 0.3(3) . . . . ?
 C16 Si1 N5 Sn1 89.57(11) . . . . ?
 C16 Si1 N5 B1 -84.92(14) . . . . ?
 C29 N3 C18 C19 -100.81(18) . . . . ?
 C29 N3 C18 C00F 75.7(2) . . . . ?
 C29 N3 B1 N5 -177.03(17) . . . . ?
 C29 N3 B1 N4 3.11(18) . . . . ?
 C6 C5 C10 C9 0.7(3) . . . . ?
 C6 C7 C8 C9 0.6(3) . . . . ?
 C1 N2 C008 Sn1 158.2(2) . . . . ?
 C1 N2 C008 N1 172.21(16) . . . . ?
 C1 N2 C008 C5 -8.9(3) . . . . ?
 C15 Si1 N5 Sn1 -32.89(13) . . . . ?
 C15 Si1 N5 B1 152.63(13) . . . . ?
 C32 C31 C39 C38 -3.6(2) . . . . ?
 C32 C31 C39 C40 177.23(16) . . . . ?
 C25 C00F C26 C28 72.7(2) . . . . ?
 C25 C00F C26 C27 -50.3(2) . . . . ?
 C38 C39 C40 C42 27.7(2) . . . . ?
 C38 C39 C40 C41 -96.1(2) . . . . ?
 C38 C37 C36 C32 -1.9(3) . . . . ?
 C23 C19 C20 C22 15.8(2) . . . . ?
 C23 C19 C20 C21 -106.6(2) . . . . ?
 C40 C39 C38 C37 -179.78(18) . . . . ?
 C30 N4 C31 C39 -102.02(19) . . . . ?
 C30 N4 C31 C32 72.3(2) . . . . ?
 C30 N4 B1 N5 177.79(16) . . . . ?
 C30 N4 B1 N3 -2.35(18) . . . . ?
 C7 C8 C9 C10 -0.1(3) . . . . ?
 B1 N3 C18 C19 75.1(2) . . . . ?
 B1 N3 C18 C00F -108.4(2) . . . . ?
 B1 N3 C29 C30 -2.9(2) . . . . ?
 B1 N4 C31 C39 79.7(2) . . . . ?
 B1 N4 C31 C32 -106.0(2) . . . . ?
 B1 N4 C30 C29 0.8(2) . . . . ?
 C33 C32 C36 C37 -179.2(2) . . . . ?
 C26 C00F C25 C24 -178.05(17) . . . . ?
 C36 C32 C33 C35 -50.1(2) . . . . ?
 C36 C32 C33 C34 73.2(3) . . . . ?

_shelx_res_file
;
TITL 125jtaec23_auto_a.res in P2(1)/n
    125jtaec23_auto.res
    created by SHELXL-2018/3 at 15:57:55 on 13-Feb-2023
REM Old TITL 125jtaec23_auto in P2(1)/n
REM SHELXT solution in P2(1)/n: R1 0.084, Rweak 0.006, Alpha 0.040
REM <I/s> 1.158 for 283 systematic absences, Orientation as input
REM Formula found by SHELXT: C45 N5 Si I
CELL 1.54184 10.1537 20.1864 21.9443 90 93.395 90
ZERR 4 0.0001 0.0002 0.0003 0 0.001 0
LATT 1
SYMM 0.5-X,0.5+Y,0.5-Z
SFAC C H B N Si Sn
UNIT 176 272 4 20 4 4

L.S. 4
PLAN  17
SIZE 0.4 0.4 0.4
TEMP -123
CONF
BOND
list 4
MORE -1
BOND $H
fmap 2 53
ACTA
REM <olex2.extras>
REM <HklSrc "%.\\125jtaec23_auto.hkl">
REM </olex2.extras>

WGHT    0.054000    1.651400
EXTI    0.001573
FVAR       0.33367
SN1   6    0.376742    0.763310    0.367847    11.00000    0.01559    0.01208 =
         0.00660   -0.00325   -0.00077   -0.00069
SI1   5    0.705140    0.773686    0.420797    11.00000    0.01835    0.01204 =
         0.00979   -0.00404   -0.00437   -0.00010
N5    4    0.583411    0.749961    0.366481    11.00000    0.01635    0.00926 =
         0.00672   -0.00190   -0.00121   -0.00004
N3    4    0.671656    0.645255    0.309140    11.00000    0.02066    0.00827 =
         0.00901   -0.00024    0.00010    0.00224
N2    4    0.343710    0.865318    0.402786    11.00000    0.02050    0.01025 =
         0.01098    0.00013    0.00224    0.00279
N4    4    0.587768    0.729647    0.249445    11.00000    0.02798    0.00881 =
         0.00578   -0.00124   -0.00038    0.00264
N1    4    0.345463    0.780844    0.466304    11.00000    0.02751    0.01144 =
         0.00478   -0.00154    0.00310   -0.00048
C008  1    0.312274    0.844223    0.457574    11.00000    0.01684    0.01153 =
         0.00993   -0.00248   -0.00025   -0.00189
C18   1    0.708309    0.595739    0.353882    11.00000    0.02159    0.00660 =
         0.00971   -0.00218   -0.00116    0.00250
C31   1    0.525747    0.785358    0.218754    11.00000    0.03054    0.00935 =
         0.00579    0.00025    0.00115    0.00291
C5    1    0.250077    0.886431    0.504128    11.00000    0.02434    0.01116 =
         0.01128   -0.00176    0.00368   -0.00161
C19   1    0.609646    0.557146    0.379380    11.00000    0.02085    0.00992 =
         0.01392   -0.00136   -0.00045    0.00212
C20   1    0.464375    0.564003    0.358678    11.00000    0.01980    0.01482 =
         0.02236   -0.00079    0.00096    0.00059
AFIX  13
H20   2    0.442340    0.612287    0.357600    11.00000   -1.20000
AFIX   0
C39   1    0.595986    0.845199    0.213810    11.00000    0.03176    0.01166 =
         0.00906   -0.00032    0.00462    0.00148
C00F  1    0.842396    0.583957    0.369110    11.00000    0.02122    0.00964 =
         0.01812   -0.00456   -0.00296    0.00029
C10   1    0.330123    0.918086    0.548957    11.00000    0.02738    0.02114 =
         0.02083   -0.00887    0.00162   -0.00333
AFIX  43
H10   2    0.423257    0.913400    0.549265    11.00000   -1.20000
AFIX   0
C17   1    0.865499    0.793252    0.385483    11.00000    0.02123    0.02167 =
         0.02436   -0.00412   -0.00333   -0.00384
AFIX 137
H17A  2    0.878297    0.762474    0.351807    11.00000   -1.50000
H17B  2    0.938648    0.788689    0.416387    11.00000   -1.50000
H17C  2    0.862875    0.838761    0.369906    11.00000   -1.50000
AFIX   0
C11   1    0.329777    0.738930    0.520469    11.00000    0.02966    0.01519 =
         0.01001    0.00273    0.00085   -0.00253
C16   1    0.743323    0.708921    0.480696    11.00000    0.02985    0.02364 =
         0.01450   -0.00055   -0.00685    0.00508
AFIX 137
H16A  2    0.666119    0.702325    0.504771    11.00000   -1.50000
H16B  2    0.818248    0.723489    0.507591    11.00000   -1.50000
H16C  2    0.765526    0.667153    0.460984    11.00000   -1.50000
AFIX   0
C29   1    0.685597    0.630132    0.247450    11.00000    0.03543    0.01233 =
         0.01076   -0.00406    0.00408    0.00520
AFIX  43
H29   2    0.725046    0.591015    0.232805    11.00000   -1.20000
AFIX   0
C6    1    0.113664    0.894402    0.503951    11.00000    0.02511    0.01854 =
         0.01823   -0.00035    0.00395   -0.00047
AFIX  43
H6    2    0.058236    0.873111    0.473533    11.00000   -1.20000
AFIX   0
C1    1    0.311267    0.928583    0.372043    11.00000    0.02741    0.01486 =
         0.01771    0.00686    0.00523    0.00400
C15   1    0.660140    0.852124    0.460162    11.00000    0.02751    0.01798 =
         0.01931   -0.01001   -0.00546   -0.00016
AFIX 137
H15A  2    0.645647    0.887453    0.429876    11.00000   -1.50000
H15B  2    0.731966    0.864826    0.489648    11.00000   -1.50000
H15C  2    0.579263    0.845128    0.481558    11.00000   -1.50000
AFIX   0
C32   1    0.400436    0.777221    0.189473    11.00000    0.03592    0.01477 =
         0.00978    0.00025   -0.00446    0.00098
C25   1    0.876471    0.535557    0.412910    11.00000    0.02275    0.02012 =
         0.02255   -0.00246   -0.00738    0.00660
AFIX  43
H25   2    0.966934    0.527543    0.423984    11.00000   -1.20000
AFIX   0
C38   1    0.540806    0.894657    0.176195    11.00000    0.04787    0.01106 =
         0.01900    0.00435    0.00418   -0.00004
AFIX  43
H38   2    0.587485    0.934994    0.171780    11.00000   -1.20000
AFIX   0
C23   1    0.649179    0.509804    0.423102    11.00000    0.02799    0.01902 =
         0.02268    0.00899    0.00347    0.00222
AFIX  43
H23   2    0.584074    0.484104    0.441590    11.00000   -1.20000
AFIX   0
C13   1    0.429592    0.759125    0.572629    11.00000    0.04182    0.02804 =
         0.01201    0.00422   -0.00477   -0.00549
AFIX 137
H13A  2    0.516984    0.764592    0.556592    11.00000   -1.50000
H13B  2    0.433499    0.724617    0.604096    11.00000   -1.50000
H13C  2    0.401886    0.801033    0.590429    11.00000   -1.50000
AFIX   0
C40   1    0.728759    0.854918    0.247838    11.00000    0.02917    0.01760 =
         0.01683   -0.00189    0.00543   -0.00353
AFIX  13
H40   2    0.726222    0.830923    0.287619    11.00000   -1.20000
AFIX   0
C14   1    0.363092    0.668819    0.499554    11.00000    0.03874    0.01336 =
         0.02268    0.00529    0.00113   -0.00158
AFIX 137
H14A  2    0.299059    0.655024    0.466838    11.00000   -1.50000
H14B  2    0.359572    0.638157    0.534043    11.00000   -1.50000
H14C  2    0.451959    0.668422    0.484399    11.00000   -1.50000
AFIX   0
C24   1    0.781520    0.499394    0.440210    11.00000    0.03543    0.02334 =
         0.02219    0.00959   -0.00341    0.00902
AFIX  43
H24   2    0.806225    0.467481    0.470588    11.00000   -1.20000
AFIX   0
C30   1    0.634821    0.679241    0.212326    11.00000    0.04040    0.01396 =
         0.00811   -0.00330    0.00239    0.00331
AFIX  43
H30   2    0.631201    0.679871    0.168971    11.00000   -1.20000
AFIX   0
C7    1    0.058335    0.933245    0.547931    11.00000    0.03020    0.02757 =
         0.02688    0.00116    0.01053    0.00641
AFIX  43
H7    2   -0.034645    0.938768    0.547364    11.00000   -1.20000
AFIX   0
C8    1    0.138928    0.964046    0.592781    11.00000    0.04691    0.02865 =
         0.02381   -0.01082    0.01351    0.00679
AFIX  43
H8    2    0.101143    0.990301    0.623151    11.00000   -1.20000
AFIX   0
C12   1    0.189463    0.738186    0.542346    11.00000    0.03413    0.02855 =
         0.02095    0.00631    0.00898   -0.00331
AFIX 137
H12A  2    0.169519    0.781372    0.560002    11.00000   -1.50000
H12B  2    0.182313    0.703627    0.573340    11.00000   -1.50000
H12C  2    0.126693    0.729083    0.507706    11.00000   -1.50000
AFIX   0
B1    3    0.612451    0.711079    0.313284    11.00000    0.01541    0.00802 =
         0.00759   -0.00028   -0.00076   -0.00112
C33   1    0.318827    0.714521    0.194948    11.00000    0.04106    0.02326 =
         0.01951    0.00508   -0.01321   -0.01042
AFIX  13
H33   2    0.360271    0.687315    0.229005    11.00000   -1.20000
AFIX   0
C9    1    0.274365    0.956389    0.593108    11.00000    0.04547    0.02841 =
         0.02325   -0.01502    0.00095   -0.00139
AFIX  43
H9    2    0.329472    0.977498    0.623759    11.00000   -1.20000
AFIX   0
C26   1    0.951951    0.620741    0.339077    11.00000    0.01993    0.01353 =
         0.04373   -0.00038    0.00269   -0.00102
AFIX  13
H26   2    0.911827    0.658976    0.315705    11.00000   -1.20000
AFIX   0
C37   1    0.419512    0.886309    0.145132    11.00000    0.05485    0.01869 =
         0.02263    0.01087   -0.00674    0.00576
AFIX  43
H37   2    0.384679    0.920237    0.118855    11.00000   -1.20000
AFIX   0
C22   1    0.371337    0.529886    0.401521    11.00000    0.02425    0.02011 =
         0.04100    0.00038    0.00941   -0.00166
AFIX 137
H22A  2    0.383934    0.481808    0.399735    11.00000   -1.50000
H22B  2    0.279727    0.540711    0.388775    11.00000   -1.50000
H22C  2    0.390946    0.545355    0.443409    11.00000   -1.50000
AFIX   0
C42   1    0.761073    0.927452    0.262255    11.00000    0.03691    0.02330 =
         0.03751   -0.01066    0.00974   -0.00896
AFIX 137
H42A  2    0.840499    0.929842    0.289802    11.00000   -1.50000
H42B  2    0.686974    0.947904    0.281881    11.00000   -1.50000
H42C  2    0.776450    0.951085    0.224318    11.00000   -1.50000
AFIX   0
C36   1    0.348883    0.828534    0.152326    11.00000    0.04232    0.02296 =
         0.02019    0.00492   -0.01201    0.00424
AFIX  43
H36   2    0.264396    0.823603    0.131825    11.00000   -1.20000
AFIX   0
C2    1    0.390801    0.928225    0.315129    11.00000    0.04763    0.02861 =
         0.02892    0.01517    0.01963    0.00995
AFIX 137
H2A   2    0.374085    0.969287    0.292133    11.00000   -1.50000
H2B   2    0.364336    0.890203    0.289471    11.00000   -1.50000
H2C   2    0.485028    0.924955    0.327256    11.00000   -1.50000
AFIX   0
C3    1    0.352744    0.988650    0.411329    11.00000    0.06106    0.01077 =
         0.03879    0.00286    0.00545   -0.00034
AFIX 137
H3A   2    0.443166    0.982323    0.428510    11.00000   -1.50000
H3B   2    0.293019    0.993339    0.444546    11.00000   -1.50000
H3C   2    0.348575    1.028707    0.386057    11.00000   -1.50000
AFIX   0
C41   1    0.840165    0.825069    0.213468    11.00000    0.03454    0.03702 =
         0.04776   -0.01440    0.01318    0.00256
AFIX 137
H41A  2    0.846041    0.847964    0.174342    11.00000   -1.50000
H41B  2    0.822613    0.777919    0.206097    11.00000   -1.50000
H41C  2    0.923636    0.830088    0.237815    11.00000   -1.50000
AFIX   0
C28   1    1.018462    0.575441    0.294194    11.00000    0.03497    0.02639 =
         0.05393    0.00426    0.02387    0.00257
AFIX 137
H28A  2    1.052235    0.535819    0.315676    11.00000   -1.50000
H28B  2    1.091686    0.599110    0.276799    11.00000   -1.50000
H28C  2    0.954064    0.562381    0.261360    11.00000   -1.50000
AFIX   0
C4    1    0.164682    0.932817    0.352132    11.00000    0.03150    0.04697 =
         0.03207    0.01993   -0.00002    0.01273
AFIX 137
H4A   2    0.148210    0.973091    0.327932    11.00000   -1.50000
H4B   2    0.112568    0.934135    0.388300    11.00000   -1.50000
H4C   2    0.139290    0.893940    0.327397    11.00000   -1.50000
AFIX   0
C35   1    0.176726    0.730017    0.210198    11.00000    0.03809    0.06306 =
         0.02794    0.01305   -0.01570   -0.01520
AFIX 137
H35A  2    0.177502    0.756175    0.247839    11.00000   -1.50000
H35B  2    0.128877    0.688515    0.215845    11.00000   -1.50000
H35C  2    0.132935    0.755269    0.176661    11.00000   -1.50000
AFIX   0
C21   1    0.436631    0.536176    0.294237    11.00000    0.02354    0.04864 =
         0.02977   -0.01130   -0.00616   -0.00424
AFIX 137
H21A  2    0.491221    0.559454    0.265730    11.00000   -1.50000
H21B  2    0.343222    0.542474    0.281710    11.00000   -1.50000
H21C  2    0.457704    0.488803    0.294051    11.00000   -1.50000
AFIX   0
C34   1    0.319537    0.673247    0.135892    11.00000    0.07253    0.02912 =
         0.04027   -0.01144   -0.01771   -0.01370
AFIX 137
H34A  2    0.278892    0.698879    0.101824    11.00000   -1.50000
H34B  2    0.269490    0.632294    0.140908    11.00000   -1.50000
H34C  2    0.410682    0.662320    0.127387    11.00000   -1.50000
AFIX   0
C27   1    1.053578    0.647917    0.386935    11.00000    0.02432    0.02392 =
         0.08210   -0.00353   -0.01554   -0.00475
AFIX 137
H27A  2    1.008420    0.673586    0.417348    11.00000   -1.50000
H27B  2    1.116053    0.676547    0.367011    11.00000   -1.50000
H27C  2    1.101365    0.611027    0.407103    11.00000   -1.50000
AFIX   0
HKLF 4


REM  125jtaec23_auto_a.res in P2(1)/n
REM wR2 = 0.0786, GooF = S = 1.049, Restrained GooF = 1.049 for all data
REM R1 = 0.0299 for 9062 Fo > 4sig(Fo) and 0.0307 for all 9354 data
REM 487 parameters refined using 0 restraints

END

WGHT      0.0540      1.6514

REM Highest difference peak  1.195,  deepest hole -1.277,  1-sigma level  0.080
Q1    1   0.3417  0.7429  0.4024  11.00000  0.05    1.19
Q2    1   0.4147  0.7447  0.3359  11.00000  0.05    1.15
Q3    1   0.4182  0.7736  0.3359  11.00000  0.05    1.01
Q4    1   0.3357  0.7762  0.4029  11.00000  0.05    0.99
Q5    1   0.4410  0.7724  0.4233  11.00000  0.05    0.77
Q6    1   0.3256  0.7606  0.3053  11.00000  0.05    0.77
Q7    1   0.3067  0.7709  0.3162  11.00000  0.05    0.74
Q8    1   0.3823  0.6980  0.3626  11.00000  0.05    0.68
Q9    1   0.3649  0.8346  0.3791  11.00000  0.05    0.58
Q10   1   0.2793  0.8664  0.4814  11.00000  0.05    0.48
Q11   1   0.5421  0.7414  0.3986  11.00000  0.05    0.42
Q12   1   0.6760  0.8158  0.4442  11.00000  0.05    0.42
Q13   1   0.5434  0.7786  0.4024  11.00000  0.05    0.38
Q14   1   0.3544  0.6624  0.3965  11.00000  0.05    0.34
Q15   1   0.5459  0.7189  0.2776  11.00000  0.05    0.32
Q16   1   0.3388  0.7622  0.4958  11.00000  0.05    0.32
Q17   1   0.2207  0.7383  0.3213  11.00000  0.05    0.32
;
_shelx_res_checksum                62116
_shelx_hkl_file
;
   0   0   2   97.49    3.35
   0   0  -2  110.23    4.06
   0   0   3    2.15    0.71
   0   0  -3    2.05    0.89
   0   0   4 3429.65   28.59
   0   0  -4 3438.46   32.69
   0   0   5    3.92    1.25
   0   0  -5    0.61    1.15
   0   0   6    8.33    1.87
   0   0  -6    8.51    2.10
   0   0   7    2.24    1.32
   0   0  -7   14.88    3.14
   0   0   8 2480.56   35.83
   0   0  -8 2265.45   40.06
   0   0   9    6.48    2.28
   0   0  -9    2.23    1.88
   0   0  10  101.68    8.40
   0   0 -10   91.26    9.35
   0   0  11    2.85    2.10
   0   0 -11   -1.93    2.88
   0   0  12 1725.21   39.04
   0   0 -12 1672.42   45.44
   0   0  13    5.40    2.77
   0   0 -13    0.20    1.42
   0   0 -13    1.73    2.64
   0   0  14 1282.30   37.28
   0   0 -14 1232.52   45.30
   0   0 -15    0.11    1.62
   0   0 -15    2.50    3.58
   0   0 -16 1003.54   44.95
   0   0  17    6.41    2.06
   0   0 -17    8.16    2.44
   0   0 -18 2506.91   75.86
   0   0  18 2458.67   44.33
   0   0 -18 2563.17   40.10
   0   0  19   -0.80    2.36
   0   0 -19    3.62    2.09
   0   0  20  154.78   11.35
   0   0 -20  162.57   10.13
   0   0  21    5.51    2.82
   0   0 -21    2.60    1.66
   0   0  22 1248.53   31.04
   0   0  22 1265.78   29.45
   0   0 -22 1270.01   26.53
   0   0  23   -0.36    2.62
   0   0  23    1.11    1.91
   0   0 -23    0.72    1.12
   0   0  24  747.02   21.62
   0   0  24  754.62   20.24
   0   0 -25    0.32    1.40
   0   0  25    2.19    1.61
   0   0  25   -2.99    2.46
   0   0  26  496.55   14.45
   0   0  26  503.72   13.31
   0   0 -26  500.77   12.76
   0   0  27    1.56    1.08
   0   0  27    0.49    0.98
   0  -1   2 4344.95   21.89
   0  -1  -2 4370.59   24.93
   0   1  -3 1615.31   19.94
   0   1   3 1620.43   18.27
   0  -1  -4  627.21   13.73
   0   1  -4  623.43   14.22
   0   1   4  632.70   13.00
   0  -1  -5  158.01    7.82
   0   1  -5  144.52    7.78
   0  -1   5  156.83    6.59
   0   1   5  157.39    7.25
   0   1   6 6235.28   49.80
   0  -1   6 5964.10   45.54
   0   1  -7    2.00    1.78
   0  -1  -7    4.09    1.95
   0  -1   7    2.40    1.16
   0   1   7    2.57    1.35
   0   1  -8  778.65   23.60
   0  -1  -8  813.68   23.69
   0   1   8  835.17   21.77
   0  -1   8  857.57   20.44
   0  -1  -9   24.46    4.60
   0   1  -9   15.34    3.70
   0   1   9   12.92    3.11
   0  -1   9   12.70    2.80
   0   1 -10 1343.92   36.13
   0  -1 -10 1381.95   36.07
   0   1  10 1464.54   32.47
   0  -1  10 1441.02   30.59
   0   1 -11    1.34    2.72
   0  -1  11    4.91    2.08
   0   1 -11    0.49    1.11
   0   1  11    4.34    1.75
   0  -1 -12  116.85   12.46
   0   1 -12  104.86   11.73
   0   1  12  103.40   10.01
   0   1 -12  120.70    9.16
   0  -1  12   96.22    9.03
   0   1 -13   16.16    3.37
   0  -1  13   16.84    3.81
   0   1  13   16.18    4.19
   0   1 -13   16.88    5.47
   0  -1 -13   15.47    4.35
   0  -1  14 1015.04   32.38
   0   1 -14  963.13   40.08
   0  -1 -14  954.56   40.02
   0  -1 -15  101.02    9.51
   0   1 -15   98.65    9.57
   0  -1 -15   89.73   12.85
   0   1 -15   77.64   11.90
   0  -1 -16  769.71   39.41
   0   1 -16  784.53   39.48
   0   1 -17   17.25    6.80
   0  -1 -17    9.49    3.59
   0  -1  17   11.17    2.71
   0   1  17   11.28    2.76
   0   1 -17   18.34    3.54
   0  -1 -18 1078.33   50.07
   0   1 -18 1085.48   49.57
   0  -1  18 1030.73   28.56
   0   1  18 1045.14   28.80
   0  -1 -18 1094.91   25.61
   0   1 -18 1055.79   26.09
   0  -1  19    3.30    1.85
   0   1  19    2.73    2.66
   0  -1 -19    7.90    3.03
   0   1 -19    6.25    2.54
   0   1  20 1791.78   38.62
   0  -1  20 1735.38   37.68
   0   1 -20 1870.98   34.74
   0  -1 -20 1935.64   33.95
   0   1  21  131.90   10.51
   0  -1  21  124.90   10.13
   0  -1 -21  135.54    8.80
   0   1 -21  134.52    9.10
   0   1  22  539.53   20.45
   0  -1  22  525.96   20.21
   0  -1  22  533.82   19.49
   0   1 -22  550.81   17.76
   0   1  22  558.35   19.22
   0   1  23   94.02    8.16
   0  -1  23   87.68    7.94
   0  -1  23   96.67    7.90
   0   1  23   96.11    7.71
   0   1 -23  102.84    7.14
   0   1  24  305.52   13.81
   0  -1  24  293.66   13.42
   0   1  24  291.04   12.39
   0  -1  24  280.77   12.72
   0   1 -25   18.34    2.94
   0  -1  25   12.78    2.91
   0   1  25   15.75    3.10
   0   1  25   14.06    2.42
   0  -1  25   17.88    2.74
   0   1  26  126.98    7.36
   0  -1  26  120.12    7.03
   0   1  26  118.42    6.14
   0  -1  26  125.65    6.93
   0  -1 -26  121.52    6.42
   0   1 -26  122.23    6.13
   0  -1  27   12.02    1.88
   0   1  27   12.37    2.09
   0  -1  27   13.94    2.03
   0   2   0 4891.21   21.77
   0   2   0 5095.85   21.81
   0   2   1    3.87    0.71
   0   2  -1    1.96    0.58
   0  -2  -1    7.44    0.96
   0   2   1    8.34    1.03
   0  -2   2  150.11    4.06
   0   2  -2  135.65    4.97
   0  -2   3   24.18    2.02
   0   2  -3   25.90    2.67
   0  -2  -3   28.37    2.49
   0   2   3   29.83    2.71
   0  -2  -4   71.79    4.62
   0   2  -4   62.33    4.63
   0   2  -4   75.09    4.38
   0   2   4   66.72    4.58
   0   2  -5    4.60    1.51
   0  -2  -5    4.40    1.47
   0   2  -5    4.11    1.32
   0  -2  -6 1112.11   23.04
   0   2  -6 1036.68   23.57
   0  -2   6 1062.37   19.18
   0   2  -6 1188.85   20.23
   0   2   6 1160.55   22.52
   0   2  -7   13.05    3.12
   0  -2  -7   11.86    2.90
   0   2   7   11.05    2.55
   0  -2   7   12.58    2.35
   0   2  -7   12.90    2.45
   0   2  -8 1907.65   37.42
   0  -2  -8 1950.95   36.64
   0  -2   8 2072.25   30.91
   0   2   8 2141.63   35.61
   0   2  -8 2206.37   31.71
   0   2  -9   64.70    7.57
   0  -2  -9   77.36    7.95
   0   2   9   68.49    6.93
   0   2  -9   73.62    6.19
   0  -2   9   69.31    6.26
   0   2 -10  335.89   18.20
   0   2  10  357.45   16.66
   0   2 -10  368.17   14.60
   0  -2  10  348.67   14.88
   0  -2 -11    9.40    2.97
   0   2 -11    9.89    3.71
   0  -2  11   13.44    3.18
   0   2  11    7.92    2.83
   0   2 -11   12.69    2.99
   0  -2 -12 1681.05   47.03
   0   2 -12 1739.63   46.93
   0  -2  12 1787.17   37.71
   0   2  12 1748.63   41.26
   0   2 -13    3.61    2.69
   0  -2 -13    6.42    3.17
   0   2 -13    5.71    2.61
   0  -2  13    3.99    2.02
   0   2 -13    3.61    1.72
   0  -2  14  571.69   23.74
   0   2 -14  639.41   23.24
   0  -2 -14  578.38   31.11
   0   2 -14  618.66   32.01
   0   2 -15    6.75    2.59
   0   2 -15    8.07    3.12
   0  -2 -15    5.46    3.37
   0   2  16  980.84   26.31
   0   2 -16  993.60   31.16
   0   2 -16  970.61   43.92
   0  -2 -17   34.47    8.98
   0   2 -17   22.57    7.47
   0  -2  17   22.15    4.06
   0   2  17   22.77    4.01
   0   2 -17   22.71    3.89
   0   2 -18 1567.31   59.08
   0  -2 -18 1474.80   58.38
   0   2  18 1473.82   34.43
   0  -2  18 1437.92   33.37
   0   2 -18 1523.56   31.59
   0  -2  19   -0.12    2.20
   0   2  19    3.72    1.97
   0   2 -19    1.79    1.63
   0  -2  20  938.56   27.59
   0   2  20  966.54   28.40
   0   2 -20 1012.75   26.01
   0  -2  21  189.83   12.30
   0   2  21  203.84   13.00
   0   2 -21  212.42   11.66
   0  -2  22  276.15   14.50
   0   2  22  277.25   14.66
   0   2 -22  275.45   12.83
   0  -2  22  284.96   14.27
   0   2  22  282.07   13.34
   0  -2  23   11.00    2.82
   0   2  23    9.97    2.60
   0   2 -23   10.74    2.57
   0  -2  23   11.45    2.76
   0   2  23    8.84    2.54
   0  -2  24  270.08   12.74
   0   2  24  290.64   13.46
   0  -2  24  288.26   12.83
   0   2  24  283.59   11.85
   0   2 -25    0.83    1.04
   0  -2  25    2.68    1.55
   0   2  25    1.40    1.69
   0  -2  25    0.14    2.35
   0   2  26  271.56    8.76
   0  -2  26  267.65   10.13
   0   2  26  273.00   10.67
   0  -2  26  261.75   10.03
   0   2 -26  250.31    8.42
   0  -2 -26  263.55    9.48
   0  -2  27   23.87    2.66
   0   2  27   20.15    2.62
   0  -2 -27   19.51    1.97
   0   3   0    1.17    0.54
   0  -3   0    0.88    0.24
   0   3   0    0.76    0.50
   0   3   0    0.95    0.46
   0   3  -1  694.77   11.47
   0   3   1  672.45    8.63
   0   3   1  689.30   11.11
   0   3  -1  655.50   11.69
   0   3   1  697.24   11.32
   0   3   2  159.29    5.93
   0  -3  -2  166.51    5.24
   0   3   2  163.55    3.94
   0   3  -2  170.34    5.52
   0   3  -3  245.58    8.09
   0   3   3  271.64    9.06
   0  -3   3  222.99    6.19
   0   3  -3  246.52    8.43
   0  -3  -3  286.87    8.31
   0   3  -4 1433.33   20.77
   0   3  -4 1474.64   23.22
   0   3   5 1214.32   22.61
   0   3  -5 1154.75   19.89
   0   3  -5 1144.07   22.88
   0   3   6 3067.66   38.69
   0   3  -6 3163.53   34.87
   0   3   7  123.64    8.32
   0   3  -7  110.71    6.97
   0  -3   7  112.76    6.70
   0   3  -7  106.04    8.29
   0  -3   8  982.04   21.06
   0   3   8  958.12   24.80
   0   3  -8  912.04   26.38
   0  -3   9   14.90    2.83
   0   3  -9   16.14    3.11
   0   3   9   13.77    3.49
   0   3  -9   15.49    3.89
   0  -3  -9    9.94    3.33
   0   3  10  683.52   23.76
   0  -3  10  658.45   19.77
   0   3 -10  684.78   20.42
   0   3 -10  649.61   25.49
   0  -3 -10  645.87   25.61
   0   3 -11  340.68   15.22
   0   3  11  312.98   16.93
   0  -3  11  320.62   14.73
   0   3 -11  319.24   19.12
   0  -3 -11  302.48   18.78
   0   3 -12  417.16   17.44
   0  -3  12  391.31   17.12
   0   3 -12  390.28   22.49
   0  -3 -12  367.24   21.86
   0   3 -13   33.54    5.21
   0  -3  13   17.12    3.78
   0   3 -13   16.57    5.08
   0  -3 -13   16.11    5.39
   0   3 -13   22.48    6.21
   0   3 -14  574.11   22.40
   0  -3 -14  487.08   28.66
   0   3 -14  523.06   29.24
   0   3 -15  169.60   12.55
   0   3 -15  170.48   17.44
   0  -3 -15  159.98   17.33
   0   3 -16  464.17   21.40
   0  -3 -16  412.24   28.83
   0   3 -16  410.03   28.28
   0   3 -16  435.03   16.26
   0  -3 -17   11.62    5.06
   0   3 -17    7.71    4.34
   0  -3  17    9.32    2.89
   0   3  17    8.46    2.99
   0   3 -17    6.83    1.91
   0  -3 -18  800.13   43.20
   0   3 -18  889.70   44.11
   0  -3  18  792.58   24.77
   0   3  18  827.35   25.69
   0   3 -18  852.91   24.00
   0   3  19   94.64    9.06
   0  -3  19  102.76    9.24
   0   3 -19   96.35    8.23
   0   3  20  788.01   25.52
   0  -3  20  736.78   24.21
   0   3 -20  781.04   22.90
   0   3  21    1.23    2.53
   0  -3  21    5.73    2.37
   0   3  21    6.67    2.60
   0   3 -21    5.95    2.36
   0   3  22  490.92   17.15
   0   3 -22  475.81   17.05
   0  -3  22  493.23   18.92
   0   3  22  499.44   19.42
   0  -3  22  453.85   18.29
   0   3  23  128.42    8.29
   0  -3  23  130.68    9.28
   0   3 -23  112.28    7.68
   0   3  23  116.58    9.11
   0  -3  23  108.13    8.52
   0   3 -23  121.51    8.36
   0   3  24  689.47   17.50
   0  -3  24  681.17   19.77
   0   3  24  686.33   20.36
   0  -3  24  663.45   19.51
   0   3 -24  674.09   18.02
   0  -3  25   39.78    4.55
   0   3  25   39.30    3.65
   0  -3  25   40.39    4.42
   0   3  25   42.13    4.75
   0   3 -25   43.04    4.10
   0  -3  26  178.10    8.34
   0   3  26  173.22    8.38
   0  -3  26  154.79    7.26
   0  -3  27   34.48    3.13
   0   3  27   29.89    3.04
   0  -3 -27   30.89    2.58
   0   4   0 3984.66   27.53
   0   4   0 3817.44   27.85
   0   4   1 1177.31   13.89
   0   4  -1 1173.89   17.61
   0   4   1 1238.48   15.73
   0   4   1 1240.68   16.60
   0   4   1 1239.67   17.43
   0   4   2  655.26    9.34
   0   4  -2  658.56   12.59
   0  -4  -2  634.56   10.80
   0   4   2  646.78   13.08
   0   4   2  634.62   12.71
   0   4   3 3410.19   32.97
   0  -4  -3 3345.71   28.85
   0   4   3 3373.05   20.13
   0   4  -4 3031.16   33.30
   0   4  -4 3087.95   34.37
   0   4  -5  207.14    9.07
   0   4  -5  198.73    9.73
   0  -4  -5  226.12    9.80
   0  -4   5  193.03    7.23
   0   4  -6 1434.67   24.99
   0  -4  -6 1527.22   28.25
   0   4  -7  251.44   10.98
   0   4   7  240.64   12.13
   0   4  -7  241.33   12.63
   0  -4  -7  256.89   12.78
   0  -4   8  169.30    8.69
   0   4  -8  164.11    9.33
   0   4   8  165.56   10.63
   0   4  -8  164.83   11.25
   0  -4  -8  170.42   11.24
   0   4  -9  268.39   12.45
   0  -4   9  233.82   11.02
   0   4  -9  242.10   14.83
   0  -4  -9  243.77   14.83
   0  -4  10   16.97    3.20
   0   4 -10   18.54    3.56
   0   4 -10   16.46    4.35
   0  -4 -10   13.10    3.76
   0  -4  11   74.93    6.99
   0   4 -11   79.20    7.50
   0   4 -11   77.82    9.71
   0  -4 -11   62.26    8.65
   0   4 -12 1077.58   29.06
   0   4 -12  996.60   36.15
   0  -4 -12  972.36   35.67
   0   4 -13  514.53   20.66
   0   4 -13  469.40   26.18
   0  -4 -13  424.14   25.12
   0   4 -13  483.96   26.95
   0  -4 -14  769.07   35.83
   0   4 -14  874.95   37.94
   0   4 -14  870.89   28.03
   0  -4 -15  104.75   13.87
   0   4 -15  104.97   13.60
   0   4 -15  128.49   11.13
   0   4 -16  620.82   34.66
   0  -4 -16  537.06   32.79
   0   4  16  613.04   21.03
   0   4 -16  613.88   19.61
   0   4 -16  584.34   24.72
   0  -4 -17    8.40    5.05
   0   4 -17   15.37    5.91
   0  -4  17    9.27    2.96
   0   4  17   10.87    2.99
   0   4 -17   11.23    3.05
   0   4 -18 1677.28   33.89
   0   4 -18 1804.99   62.34
   0  -4 -18 1589.67   60.49
   0  -4  18 1528.43   34.39
   0   4  18 1631.20   36.27
   0   4  18 1535.71   32.04
   0   4 -18 1675.39   51.98
   0   4  19   88.90    7.76
   0  -4  19   81.25    8.06
   0   4  19   85.44    8.57
   0   4 -19   87.07    7.96
   0   4  20 1502.37   34.98
   0  -4  20 1448.13   33.45
   0   4 -20 1524.74   32.39
   0   4  21  239.06   12.05
   0   4 -21  225.42   12.29
   0  -4  21  238.73   13.39
   0   4  21  236.59   13.63
   0   4  22  315.76   13.26
   0   4 -22  290.04   13.24
   0  -4  22  298.78   14.72
   0   4 -22  298.43   13.63
   0  -4  22  281.84   14.02
   0   4  22  316.24   15.22
   0  -4  23    2.50    2.68
   0   4  23    2.64    1.50
   0   4 -23    0.69    1.50
   0   4 -23    3.31    1.64
   0  -4  23    0.34    1.87
   0   4  23    5.15    2.71
   0   4  24  179.42   10.47
   0  -4  24  162.61    9.35
   0  -4  24  177.88   10.19
   0   4  24  198.95    8.95
   0   4 -24  172.18    8.78
   0   4  25  153.67    8.76
   0  -4  25  144.21    7.77
   0  -4  25  145.16    8.27
   0   4 -25  146.85    7.08
   0   4  26  389.05   12.27
   0  -4  26  363.63   10.02
   0  -4  26  406.22   12.39
   0   4  27    4.50    1.56
   0  -4  27    1.66    0.87
   0   5   0    1.88    1.11
   0   5   0    1.52    0.84
   0   5   1   14.41    2.20
   0   5   1   13.22    1.69
   0   5  -1   15.31    2.32
   0   5   1   13.91    1.82
   0   5  -1   11.24    1.70
   0  -5  -1   16.51    1.59
   0   5   2 4842.15   40.06
   0   5   2 5142.46   39.90
   0   5  -2 4781.54   38.73
   0   5   2 4485.66   28.83
   0   5   3 3622.81   36.32
   0  -5  -3 3519.04   30.23
   0   5  -4 2010.23   28.49
   0   5  -4 1925.99   28.77
   0   5   4 2242.65   30.80
   0   5   4 2208.53   17.69
   0  -5  -4 2165.18   27.07
   0   5  -5 1827.12   29.93
   0   5  -5 1890.29   29.40
   0  -5  -5 1860.98   28.47
   0   5  -6 4770.21   53.20
   0  -5  -6 4871.62   50.59
   0   5  -7  455.55   17.72
   0  -5  -7  472.79   17.29
   0   5  -7  514.81   16.47
   0   5  -8   14.70    3.52
   0  -5  -8   18.84    3.91
   0   5  -8   14.32    2.95
   0   5  -9    6.48    2.60
   0  -5  -9    3.36    1.73
   0  -5   9    2.42    0.71
   0   5  -9    6.36    2.26
   0   5 -10 2248.21   48.54
   0  -5 -10 2153.99   46.37
   0  -5  10 2140.32   34.78
   0   5 -11  604.15   26.69
   0  -5 -11  575.55   25.66
   0   5 -11  597.23   21.28
   0   5 -12 1913.52   50.55
   0  -5 -12 1806.33   48.85
   0   5 -13   22.71    5.33
   0  -5 -13   16.08    5.02
   0   5 -13   21.16    5.93
   0   5 -13   26.89    4.97
   0  -5 -14  635.07   32.57
   0   5 -14  729.93   34.31
   0   5 -14  696.65   25.59
   0   5 -15  212.01   19.51
   0  -5 -15  198.21   19.04
   0   5 -15  220.58   14.93
   0   5  16 1826.03   36.00
   0   5 -16 2024.40   55.18
   0   5 -16 1999.87   35.88
   0   5 -16 1967.38   61.00
   0  -5 -16 1744.61   59.20
   0  -5  16 1768.44   35.07
   0   5  16 1999.41   38.22
   0   5 -17  299.39   22.11
   0   5  17  288.20   14.96
   0  -5  17  234.72   13.38
   0   5  17  276.19   13.80
   0   5 -17  299.51   14.16
   0   5 -17  317.33   25.18
   0  -5 -17  273.67   24.32
   0  -5  18 1018.83   27.63
   0   5  18 1133.34   30.17
   0   5 -18 1113.10   43.19
   0   5  18 1058.40   27.08
   0  -5 -18 1036.35   48.69
   0   5 -18 1182.44   49.94
   0   5  18  942.57   44.36
   0   5  18 1098.43   27.78
   0   5 -18 1127.41   28.17
   0   5  19  537.07   19.22
   0   5 -19  579.35   20.23
   0   5  19  585.75   21.97
   0  -5  19  556.45   20.57
   0   5 -20  561.70   19.86
   0   5  20  620.98   19.28
   0   5 -20  566.66   19.76
   0   5  20  569.82   19.37
   0  -5  20  562.08   20.74
   0   5  20  577.61   21.58
   0   5  21   29.70    4.02
   0   5  21   27.16    3.83
   0   5 -21   24.98    4.18
   0   5 -21   28.60    4.44
   0   5  21   37.05    5.51
   0  -5  21   26.42    4.43
   0   5 -22  626.97   19.55
   0  -5  22  672.43   21.86
   0   5 -22  641.23   19.44
   0  -5  22  639.01   20.45
   0   5  22  663.24   21.75
   0   5  23  160.41   10.23
   0  -5  23  166.45    9.83
   0  -5  23  168.47   10.44
   0   5 -23  166.93    9.20
   0   5  24  419.18   15.21
   0  -5  24  402.32   13.83
   0  -5  24  422.00   15.36
   0   5 -24  394.74   12.73
   0   5 -25    2.28    1.00
   0   5  25   -0.80    2.12
   0  -5  25    2.71    1.56
   0   5  26   95.86    5.89
   0  -5  26   94.46    5.90
   0   5  27   53.08    3.63
   0  -5  27   55.98    3.65
   0   6   0 4799.31   46.03
   0   6   0 4713.72   34.85
   0   6   0 4696.02   36.69
   0   6   1   35.88    3.10
   0   6  -1   32.93    3.67
   0  -6  -1   34.91    2.40
   0   6  -1   33.52    3.19
   0   6   1   36.32    3.29
   0   6   1   35.94    3.80
   0   6  -1   33.61    3.77
   0   6  -2   79.09    5.96
   0   6   2   80.59    5.69
   0   6   2   87.36    5.36
   0   6  -2   81.36    5.46
   0   6   2   78.76    4.33
   0   6  -2  100.40    6.33
   0   6   2   80.34    5.43
   0   6  -3   44.03    4.00
   0   6   3   37.85    2.74
   0   6  -3   36.06    4.16
   0   6   3   34.41    3.71
   0   6  -3   38.58    3.63
   0   6  -3   37.74    4.33
   0   6  -4 2320.08   31.11
   0   6  -4 2471.57   35.72
   0  -6  -4 2454.73   29.07
   0   6   4 2383.32   19.93
   0   6  -4 2150.85   32.98
   0   6   4 2533.43   34.62
   0   6  -5  890.66   22.57
   0   6  -5  833.84   20.53
   0  -6  -5  854.25   19.23
   0   6   5  878.45   11.33
   0   6   5  905.56   22.00
   0   6  -5  885.93   21.65
   0   6  -6  784.30   22.47
   0   6  -6  735.44   21.02
   0  -6  -6  734.64   19.72
   0   6   6  776.02   10.28
   0   6   6  770.39   21.57
   0   6  -6  788.37   20.90
   0   6   7    3.28    0.63
   0   6  -7    2.85    1.44
   0   6  -8 2078.32   41.22
   0   6  -8 2103.21   36.73
   0  -6   9  871.12   21.15
   0  -6  -9  830.83   27.09
   0   6 -10 1252.56   36.63
   0  -6 -10 1173.71   34.18
   0   6 -11    5.43    2.89
   0   6 -11    5.04    2.56
   0  -6 -11    3.37    1.65
   0   6 -12 1148.20   39.26
   0   6 -12 1144.04   31.55
   0   6 -13  428.97   25.47
   0   6 -13  494.23   21.43
   0   6 -13  477.89   26.49
   0  -6 -13  403.59   24.28
   0   6 -14  617.73   29.28
   0   6 -14  581.56   23.92
   0   6 -14  566.76   30.09
   0  -6 -15    8.03    3.66
   0   6 -15    9.45    5.17
   0   6 -15   -3.12    2.38
   0   6 -15    6.78    2.52
   0   6 -15    9.35    3.17
   0   6  15    4.06    1.86
   0   6 -16 1510.94   52.72
   0  -6 -16 1255.34   49.93
   0   6  16 1268.98   48.20
   0   6  16 1361.90   31.56
   0   6 -16 1482.67   48.28
   0   6 -16 1469.82   31.28
   0   6  16 1452.33   32.84
   0   6 -17  623.02   34.83
   0  -6 -17  533.78   33.78
   0   6  17  560.50   20.02
   0   6  17  525.25   20.50
   0   6 -17  580.73   31.03
   0   6 -17  566.75   19.89
   0   6  17  486.74   31.11
   0   6 -18 1085.26   43.41
   0   6 -18 1057.84   26.96
   0   6  18 1039.13   27.47
   0   6 -18 1068.47   27.66
   0   6  18 1051.82   27.58
   0  -6  18 1011.57   27.10
   0   6  18 1066.90   29.15
   0   6 -19   58.96    6.32
   0   6  19   66.49    7.01
   0   6 -19   69.06    7.04
   0  -6  19   51.89    6.39
   0   6  19   66.14    6.84
   0   6  19   60.41    7.16
   0   6  20  623.38   20.66
   0   6 -20  617.40   20.28
   0   6 -20  629.97   21.01
   0  -6  20  632.14   21.19
   0   6  20  628.53   20.43
   0   6  20  645.10   22.48
   0   6 -21  391.67   16.00
   0   6  21  353.30   14.88
   0   6 -21  383.01   15.35
   0  -6  21  387.42   15.99
   0   6  21  395.56   17.21
   0   6  22  626.92   20.78
   0  -6  22  605.74   19.01
   0  -6  22  620.14   20.87
   0   6 -22  598.79   18.86
   0   6  22  608.74   18.20
   0   6 -22  627.14   18.49
   0   6 -23    2.25    1.39
   0   6  23   -0.68    2.89
   0  -6  23    0.61    1.96
   0   6  24  126.24    8.19
   0  -6  24  125.71    8.21
   0   6 -24  119.77    6.66
   0   6 -25    9.67    1.92
   0   6  25   12.52    2.77
   0  -6  25   12.29    2.58
   0   6  26  310.55    9.92
   0  -6  26  313.57   10.29
   0   7   0    1.43    0.66
   0   7   0    0.15    0.37
   0   7   1 1450.57   22.30
   0   7  -1 1445.04   22.35
   0   7  -1 1499.70   26.90
   0   7   1 1538.51   26.25
   0   7  -1 1519.20   27.15
   0  -7  -2 2235.92   23.98
   0   7   2 2290.06   28.97
   0   7   2 2283.43   32.10
   0   7  -2 2182.41   33.82
   0   7   2 2246.43   25.11
   0   7   3 1156.40   23.10
   0   7  -3 1098.91   24.53
   0   7   3 1183.77   23.19
   0   7  -3 1008.87   19.03
   0   7  -3 1176.60   22.38
   0   7   3 1066.36   16.23
   0   7   4  577.60   17.48
   0   7  -4  582.34   18.61
   0   7  -4  577.50   15.66
   0   7   4  580.07   10.85
   0   7  -5  417.67   14.85
   0   7  -5  437.45   17.03
   0   7   5  459.18   16.40
   0   7  -5  432.31   16.26
   0   7   5  447.08    8.64
   0   7  -6 3323.10   46.31
   0   7   6 3500.09   47.92
   0  -7  -6 3281.18   41.62
   0   7  -6 3538.29   50.83
   0   7  -6 3211.15   44.57
   0   7  -7   19.16    3.60
   0   7   7   12.63    3.08
   0  -7  -7   15.14    3.45
   0   7  -7   22.73    4.06
   0   7  -7   14.94    3.58
   0   7  -8   30.73    4.83
   0   7   8   25.33    4.82
   0  -7  -8   28.49    4.64
   0   7  -8   36.29    5.73
   0   7  -8   38.61    5.54
   0   7  -9   36.83    5.52
   0   7   9   31.20    5.70
   0  -7  -9   31.90    5.46
   0   7  -9   35.86    5.90
   0   7  -9   35.86    5.85
   0   7 -10 1265.69   32.02
   0   7  10 1206.69   34.93
   0   7 -10 1271.53   37.07
   0   7  11  325.09   19.38
   0   7 -11  357.23   17.63
   0  -7 -11  311.03   18.87
   0   7 -11  358.44   20.82
   0   7 -11  374.53   20.70
   0   7 -12 1169.24   32.93
   0   7  12 1027.00   36.11
   0   7 -12 1292.74   40.42
   0  -7 -12  996.79   36.17
   0   7 -12 1269.99   39.67
   0   7 -12 1208.64   40.52
   0   7 -13   14.84    4.09
   0   7  13   15.22    5.22
   0  -7 -13   10.28    4.52
   0   7 -13   16.84    4.76
   0   7 -13    7.49    3.20
   0   7 -13   11.43    3.84
   0   7  14  466.06   26.99
   0   7 -14  535.95   23.73
   0   7 -14  521.13   27.72
   0  -7 -14  450.54   27.05
   0   7 -14  559.40   29.43
   0   7 -15  835.59   37.61
   0  -7 -15  691.11   35.31
   0   7  15  749.81   23.25
   0   7 -15  770.51   34.53
   0   7 -15  733.08   21.46
   0   7  15  623.49   32.81
   0   7 -15  799.77   29.61
   0   7 -15  778.33   22.35
   0   7  15  768.96   23.62
   0  -7 -16  698.08   36.90
   0   7 -16  841.59   38.88
   0   7  16  788.53   24.41
   0   7 -16  815.38   36.71
   0   7 -16  778.52   22.67
   0   7  16  815.01   24.59
   0   7  16  650.93   34.63
   0   7 -16  795.96   23.33
   0   7  16  832.10   24.88
   0   7 -17   -9.59    4.94
   0  -7 -17    0.02    3.11
   0   7  17   -0.03    2.03
   0   7 -17    0.25    1.50
   0   7  17    0.74    3.12
   0   7 -17    0.90    1.99
   0   7  17    1.79    2.04
   0   7 -17    0.96    2.64
   0   7  17    1.15    1.46
   0   7 -18  164.01   11.11
   0   7  18  158.51   10.81
   0   7  18  165.08   11.57
   0   7 -18  171.40   10.88
   0   7  18  161.90   11.19
   0   7 -19  431.47   17.59
   0   7  19  422.22   17.56
   0   7  19  443.68   18.60
   0   7 -19  424.45   16.74
   0   7  19  393.01   16.98
   0   7 -20  500.22   18.50
   0   7  20  522.11   18.76
   0   7  20  508.40   19.56
   0   7  20  474.88   18.14
   0   7 -20  493.81   17.58
   0  -7  21   -0.53    2.38
   0   7 -21    4.49    2.13
   0   7  21    1.39    1.37
   0   7 -21   -0.72    1.81
   0   7  21    2.59    1.80
   0   7  21   -0.26    2.15
   0   7  22  363.83   15.45
   0  -7  22  353.88   15.56
   0   7  22  349.18   13.87
   0   7 -22  356.14   13.44
   0   7  23  143.47    9.18
   0  -7  23  147.96    9.47
   0   7 -23  143.36    7.76
   0   7  23  137.89    7.81
   0   7  24  439.11   14.55
   0   7 -24  443.07   13.57
   0  -7  24  474.64   15.47
   0   7  25   27.70    3.22
   0   7 -25   28.46    2.97
   0  -7  25   26.35    3.34
   0   7  26   50.01    3.78
   0  -7  26   43.72    3.65
   0   8   0 2117.48   34.88
   0   8   0 2240.02   36.50
   0   8   0 2171.71   28.99
   0   8   0 2043.76   27.31
   0   8   1 1181.15   25.05
   0   8  -1 1200.00   26.10
   0   8  -1 1265.18   26.73
   0   8   1 1250.29   28.14
   0   8   1 1130.21   21.12
   0   8   1 1080.08   19.22
   0   8  -1 1178.00   21.47
   0   8  -2  435.08   10.82
   0   8  -2  441.34   16.25
   0   8   2  457.99   15.51
   0   8  -2  486.38   15.94
   0  -8  -2  439.80   10.63
   0   8  -2  435.11   13.91
   0   8   2  424.78   13.23
   0   8  -3 2299.42   38.24
   0   8  -3 2163.16   27.60
   0   8   3 2219.97   34.48
   0   8   3 2246.50   32.37
   0  -8  -3 2300.31   28.53
   0   8   4  860.28   22.10
   0   8  -4  830.74   23.95
   0   8  -4  850.69   19.13
   0   8   5 1215.85   27.78
   0   8  -5 1141.27   29.29
   0   8  -5 1170.36   24.70
   0   8  -6   15.57    3.34
   0   8   6   19.30    3.86
   0   8  -6   18.77    3.39
   0   8  -6   20.26    4.21
   0   8   7  589.12   21.55
   0   8  -7  606.71   21.45
   0   8  -7  572.38   20.42
   0   8  -7  601.41   22.97
   0   8   8  617.66   23.29
   0   8  -8  656.91   22.84
   0   8  -8  588.46   22.13
   0   8  -8  658.05   25.05
   0  -8  -9   16.31    3.76
   0   8   9   19.19    4.74
   0   8  -9   36.96    5.65
   0   8  -9   18.29    4.39
   0   8  -9   44.49    6.83
   0  -8 -10  321.47   17.95
   0   8 -10  364.80   18.10
   0   8  10  356.57   19.55
   0   8 -10  390.74   21.24
   0   8 -10  397.09   20.69
   0  -8 -11  117.82   11.61
   0   8 -11  156.41   13.27
   0   8  11  126.12   12.33
   0   8 -11  138.43   11.53
   0   8 -11  160.91   14.22
   0   8 -11  142.76   13.14
   0   8 -12   21.29    5.38
   0  -8 -12   31.45    6.52
   0   8  12   11.90    4.20
   0   8 -12   21.35    4.81
   0   8 -12   27.62    6.04
   0   8 -12   41.39    7.25
   0   8 -13  191.88   16.23
   0  -8 -13  161.00   15.22
   0   8  13  156.77   15.07
   0   8 -13  177.61   13.76
   0   8 -13  193.63   16.71
   0   8 -14  229.98   16.01
   0   8  14  190.88   17.43
   0   8 -14  261.74   20.08
   0   8  14  227.33   12.59
   0   8 -14  252.19   19.49
   0  -8 -14  213.44   18.47
   0   8 -14  230.18   12.01
   0   8 -15   33.12    6.22
   0   8  15   37.51    8.67
   0   8  15   52.57    6.46
   0   8 -15   39.16    5.16
   0   8  15   43.10    5.77
   0   8 -15   50.69    8.96
   0   8  15   35.64    5.15
   0   8  15   40.01    5.12
   0   8 -15   42.21    5.24
   0   8 -16  697.05   21.44
   0   8  16  708.36   23.53
   0   8 -16  721.66   22.39
   0   8  16  715.37   23.05
   0   8  16  711.35   23.24
   0   8 -16  785.95   36.88
   0   8 -17  708.81   22.47
   0   8 -17  672.88   21.31
   0   8  17  673.83   22.92
   0   8  17  705.39   23.36
   0   8 -17  743.80   36.62
   0   8  17  666.09   22.81
   0   8 -18  745.35   22.07
   0   8  18  684.65   23.01
   0   8  18  720.20   23.58
   0   8 -18  733.52   22.98
   0   8  18  692.63   22.95
   0   8 -19   10.39    2.39
   0   8  19    2.20    2.29
   0   8  19    2.37    2.71
   0   8 -19    4.15    2.02
   0   8  19    3.38    2.24
   0   8 -20  226.46   11.59
   0   8  20  215.92   12.28
   0   8  20  217.00   12.13
   0   8  20  233.83   13.01
   0   8 -20  207.79   11.91
   0  -8  20  205.24   12.58
   0  -8  21 1072.98   27.51
   0   8 -21 1022.30   25.19
   0   8  21 1063.13   25.24
   0   8  21 1018.12   25.40
   0   8 -21 1014.71   23.33
   0   8  21 1078.42   26.88
   0  -8  22  208.61   11.65
   0   8  22  205.91   10.21
   0   8 -22  201.05    9.61
   0   8  22  196.69   10.46
   0   8  22  202.15   11.06
   0  -8  23    4.60    1.76
   0   8  23    4.68    1.61
   0   8 -23    5.03    1.58
   0   8  24  177.69    8.81
   0   8 -24  175.86    8.14
   0  -8  24  171.42    8.94
   0   8  25   64.94    4.63
   0  -8  25   65.40    4.86
   0   8 -25   59.76    3.86
   0  -8  26  286.18    8.27
   0   8  26  285.09    8.28
   0   9   0    0.19    0.53
   0   9   0   -1.83    1.88
   0   9   0   -0.25    1.53
   0   9   1  895.74   18.70
   0   9  -1  889.20   20.01
   0   9   1  885.64   20.07
   0   9   1 1003.55   26.96
   0   9  -1  952.47   24.94
   0   9  -1  976.26   25.18
   0   9   1  953.32   24.22
   0   9  -2 2039.91   31.59
   0   9   2 2038.66   30.71
   0   9   2 2102.86   40.56
   0   9  -2 2119.00   38.20
   0   9   2 2153.52   36.16
   0  -9  -3  218.89    8.80
   0   9   3  227.37   10.70
   0   9  -3  244.63   11.68
   0   9  -3  231.91    8.68
   0   9   3  236.34   12.00
   0   9  -3  227.99   12.80
   0   9   4   36.54    4.52
   0  -9  -4   31.23    3.90
   0   9  -4   38.07    4.10
   0   9  -4   33.03    5.04
   0   9   5  519.94   18.03
   0   9   5  532.99   19.24
   0   9  -5  550.07   16.77
   0   9   6  582.33   21.12
   0   9  -6  558.04   22.56
   0   9  -6  593.37   19.07
   0   9   7  391.64   18.33
   0   9  -7  386.70   19.52
   0   9  -7  393.72   17.12
   0   9   8    3.39    1.89
   0   9  -8    2.58    1.63
   0   9  -8    5.98    2.27
   0   9   9 1019.76   32.63
   0   9  -9 1038.30   31.24
   0   9  -9 1129.12   32.94
   0   9  -9 1099.38   35.43
   0   9 -10  271.91   16.28
   0   9  10  251.79   17.00
   0   9 -10  304.00   18.19
   0   9 -10  307.96   19.72
   0   9  11  101.82   11.35
   0   9 -11  122.01   11.18
   0   9 -11  124.75   12.25
   0   9 -11  111.66   12.23
   0   9 -12  109.78   10.84
   0   9  12   87.18   10.97
   0   9 -12  107.51   12.55
   0   9  13   54.39    9.10
   0   9 -13   69.17    8.75
   0   9 -13   63.36    6.28
   0   9  13   77.99    7.26
   0   9 -13   73.21   10.41
   0   9  14  680.22   21.56
   0   9  14  622.62   20.64
   0   9 -14  647.48   27.58
   0   9 -14  680.55   21.03
   0   9  14  701.63   23.17
   0   9 -14  662.35   20.32
   0   9 -14  701.60   33.68
   0   9  14  680.59   22.42
   0   9 -15 1412.75   48.99
   0   9  15 1308.27   31.45
   0   9  15 1273.53   29.69
   0   9  15 1360.94   31.42
   0   9 -15 1305.82   28.85
   0   9  15 1330.17   32.41
   0   9 -15 1338.37   30.13
   0   9 -16  146.42   16.20
   0   9  16  131.22   10.30
   0   9  16  114.91   14.73
   0   9 -16  126.68    9.07
   0   9  16  141.23   10.67
   0   9 -16  129.71    9.60
   0   9  16  135.47    9.71
   0   9  16  130.58   10.29
   0   9  17   15.11    3.52
   0   9 -17   11.88    2.99
   0   9  17   13.17    3.65
   0   9 -17   13.65    3.05
   0   9  17   11.84    3.24
   0   9  18   53.99    6.49
   0   9  18   49.17    6.44
   0   9 -18   55.68    5.81
   0   9 -18   45.78    5.77
   0   9  18   59.30    6.78
   0   9  19  408.40   17.25
   0   9  19  409.64   17.62
   0   9 -19  443.60   16.30
   0   9  19  418.68   17.29
   0  -9  19  400.97   17.46
   0   9 -19  423.56   17.05
   0   9 -20  323.21   13.34
   0   9  20  278.63   14.06
   0   9  20  312.86   14.57
   0   9  20  313.34   14.58
   0   9 -20  284.47   13.63
   0  -9  20  310.72   14.99
   0   9  21    7.12    2.60
   0   9 -21    5.42    2.12
   0   9  21    2.67    1.53
   0   9  21    8.03    2.33
   0  -9  21    4.92    2.65
   0   9  22  227.15   11.11
   0  -9  22  207.79   11.13
   0   9  22  205.87   10.59
   0   9  22  213.39   10.31
   0   9 -22  211.71   10.85
   0   9 -23  399.36   13.41
   0  -9  23  401.33   14.30
   0   9  23  423.17   13.92
   0   9  24  397.99   11.92
   0   9 -24  386.49   11.38
   0   9  24  393.36   11.52
   0  -9  24  406.03   12.94
   0   9  25   99.23    5.05
   0   9  25   90.73    5.69
   0  -9  25   90.30    5.27
   0  10   0 3008.90   36.87
   0  10   0 3052.41   48.83
   0  10   0 3004.93   46.62
   0  10   1  338.20   13.22
   0  10  -1  355.41   13.19
   0  10   1  350.41   12.33
   0  10  -1  391.68   16.95
   0  10   1  378.04   17.70
   0  10   1  359.80   16.00
   0  10  -1  359.66   16.53
   0  10   2   47.65    5.06
   0  10   2   46.55    4.44
   0  10  -2   50.41    5.87
   0  10   2   39.05    5.88
   0  10  -2   41.27    5.72
   0  10   2   48.47    5.77
   0  10   3 2214.84   35.13
   0  10   3 2276.96   45.97
   0  10  -3 2205.39   42.78
   0  10   4  951.49   24.13
   0  10  -4  979.56   29.39
   0  10   5  428.53   16.95
   0  10  -5  381.70   19.03
   0 -10  -6   76.30    7.14
   0  10   6   92.19    8.32
   0  10  -6   82.09    9.12
   0  10   7   22.39    4.54
   0  10  -7   26.92    5.81
   0  10   8 1098.87   33.20
   0  10  -8 1158.32   36.79
   0  10   9  886.68   31.09
   0  10  -9  949.79   34.43
   0  10  10  236.93   16.96
   0  10 -10  257.12   18.68
   0  10  11  200.47   16.34
   0  10 -11  209.72   17.35
   0  10  12 1072.60   28.23
   0  10  12 1098.64   27.49
   0  10 -12 1100.03   41.04
   0  10  13 1517.71   34.46
   0  10  13 1455.24   31.72
   0  10  13 1508.54   33.22
   0  10 -13 1541.64   49.91
   0  10 -13 1473.73   30.92
   0  10  14   22.23    6.35
   0  10 -14   16.36    3.29
   0  10  14   12.15    3.28
   0  10  14   17.87    3.68
   0  10 -14   15.59    4.39
   0  10 -14    9.15    2.52
   0  10  14   14.56    3.47
   0  10  15   23.12    4.13
   0  10  15   24.78    7.77
   0  10  15   26.12    4.78
   0  10 -15   20.64    6.33
   0  10  15   23.62    4.64
   0  10 -15   24.48    4.09
   0  10  15   19.89    3.80
   0  10 -15   23.53    4.03
   0  10  16  230.97   13.58
   0  10 -16  224.28   11.87
   0  10  16  200.17   13.09
   0  10  16  211.08   12.21
   0  10  16  219.62   12.59
   0  10 -16  206.12   11.99
   0  10  17  455.79   18.97
   0  10 -17  463.39   16.97
   0  10  17  457.23   19.43
   0  10  17  487.39   18.15
   0  10  17  485.88   18.46
   0  10 -17  453.84   17.80
   0  10  18  505.58   19.59
   0  10 -18  534.61   19.22
   0 -10  18  500.06   19.39
   0  10 -18  542.19   18.07
   0  10  18  544.21   20.72
   0  10  18  573.71   19.77
   0  10  19    4.44    2.44
   0 -10  19    4.65    1.73
   0  10  19   -0.01    2.08
   0  10  19    1.49    2.00
   0  10 -19    4.95    1.87
   0  10  20   99.79    7.84
   0 -10  20   90.91    8.00
   0  10  20   91.24    8.18
   0  10  20   88.76    7.91
   0  10  21 1079.53   25.62
   0 -10  21 1136.73   26.40
   0  10 -21 1151.36   26.30
   0  10  21 1115.01   25.33
   0  10  22  208.40   10.41
   0  10  22  231.65   10.41
   0 -10  22  217.02   10.83
   0  10 -22  206.91   10.25
   0  10  22  209.41    9.94
   0 -10  23   32.03    3.88
   0  10  23   31.86    3.45
   0  10 -23   29.16    3.53
   0  10  23   33.53    3.87
   0  10  24  249.62    8.64
   0  10  24  255.77   10.30
   0 -10  24  246.99    9.24
   0  10 -24  248.05    8.58
   0  10  24  259.28    8.41
   0  10  25  212.69    7.77
   0  10 -25  210.36    6.96
   0  11   0    0.60    1.56
   0  11   0    0.73    1.08
   0  11   1 1417.22   28.53
   0  11   1 1365.27   33.39
   0  11  -1 1446.65   35.22
   0  11   1 1523.90   37.43
   0  11  -1 1551.04   35.82
   0  11   2 1179.77   25.98
   0  11  -2 1170.20   32.23
   0  11   2 1156.58   30.53
   0  11   2 1174.28   33.85
   0  11   3  438.72   16.22
   0  11  -3  433.60   20.12
   0  11  -3  484.18   18.68
   0  11   3  453.18   21.65
   0  11   4  666.33   20.85
   0  11  -4  645.06   25.34
   0  11   4  698.23   27.69
   0  11   5 1576.11   33.70
   0  11  -5 1587.99   40.88
   0  11   5 1655.69   44.41
   0  11  -6 1417.87   39.88
   0  11   6 1476.34   33.94
   0  11  -7  478.47   23.98
   0  11   7  530.33   21.37
   0  11  -8  193.27   15.68
   0  11   8  188.47   13.34
   0  11  -9   11.61    3.89
   0  11   9    7.32    2.95
   0  11 -10 1075.47   39.42
   0  11  10  939.91   34.41
   0  11  11  553.83   27.58
   0  11 -11  606.83   30.54
   0  11  11  618.50   20.76
   0  11  11  635.74   21.87
   0  11  12  166.39   11.43
   0  11  12  156.62   15.06
   0  11 -12  175.47   10.35
   0  11  12  178.84   11.44
   0  11 -12  179.54   17.02
   0  11  12  163.79   10.60
   0  11  13  134.63   10.37
   0  11 -13  124.81    8.71
   0  11  13  116.60   13.62
   0  11 -13  149.77    9.90
   0  11  13  132.47   10.02
   0  11 -13  131.83   14.90
   0  11  13  138.90    9.93
   0  11  14  888.78   27.46
   0  11 -14  821.36   22.79
   0  11  14  769.60   36.03
   0  11  14  855.01   25.94
   0  11 -14  901.16   40.02
   0  11 -14  865.43   23.97
   0  11  14  844.67   24.70
   0  11 -15  764.63   23.25
   0  11 -15  797.12   22.33
   0  11  15  793.72   26.15
   0  11  15  763.07   23.54
   0  11  15  788.08   25.19
   0  11 -16  173.62   11.02
   0  11  16  181.64   12.17
   0  11  16  184.17   11.51
   0  11 -16  180.75   10.66
   0  11  16  175.61   12.37
   0 -11  17  110.09    8.82
   0  11  17  101.36    9.22
   0  11  17  103.07    9.14
   0  11  17  119.94    8.80
   0  11  17  109.26    8.56
   0  11  18  493.50   19.26
   0  11  18  511.36   20.21
   0 -11  18  506.18   18.74
   0  11  18  545.09   18.50
   0  11  18  499.38   17.63
   0  11 -18  481.04   19.46
   0  11  19  771.54   23.37
   0  11  19  778.63   24.05
   0 -11  19  790.82   22.90
   0  11  19  839.90   22.13
   0  11 -19  817.27   23.96
   0  11  20  438.38   16.71
   0 -11  20  473.85   16.96
   0  11  20  434.67   17.00
   0  11  20  487.60   16.05
   0  11 -20  473.62   17.37
   0  11  21   21.34    3.50
   0  11 -21   17.01    3.46
   0 -11  21   19.62    3.38
   0  11  21   16.50    3.43
   0  11  21   19.66    3.56
   0 -11  22   58.73    5.14
   0  11  22   66.43    4.98
   0  11  22   62.38    5.62
   0  11  22   63.29    5.39
   0  11 -22   59.09    5.27
   0  11  23  412.88   12.52
   0  11  23  432.97   14.23
   0 -11  23  430.76   12.40
   0  11 -23  401.25   11.96
   0  11  24  243.22    7.77
   0  11 -24  257.34    8.52
   0 -11  24  239.70    7.59
   0  11  24  258.83    9.58
   0  11 -24  233.12    7.43
   0  12   0  823.83   27.88
   0  12   0  883.61   29.39
   0  12   1 1229.53   33.67
   0  12  -1 1214.46   34.32
   0  12   1 1218.11   35.56
   0  12   2    7.63    2.93
   0  12  -2    1.50    1.96
   0  12   2    4.62    2.29
   0  12  -3 1434.00   39.05
   0  12   3 1566.22   42.51
   0  12  -4  437.08   22.14
   0  12   4  499.00   24.60
   0  12  -5  230.30   16.46
   0  12   5  254.46   18.06
   0  12   6  162.24   11.56
   0  12  -6  149.95   13.61
   0  12   6  173.76   15.40
   0  12   7  176.40   12.61
   0  12  -7  183.62   15.59
   0  12   7  204.75   17.21
   0  12   8  447.94   20.93
   0  12  -8  443.18   24.87
   0  12  -9  848.49   35.41
   0  12   9  849.41   36.56
   0  12  10 1016.81   40.64
   0  12 -10  977.23   39.04
   0  12  10  996.37   26.66
   0  12  10  993.14   27.55
   0  12 -10 1042.94   27.87
   0  12  10 1007.91   26.18
   0  12  11   77.62   11.82
   0  12  11   75.63    7.50
   0  12 -11   89.45   12.01
   0  12  11   81.89    7.94
   0  12 -11   85.85    8.28
   0  12  11   77.36    7.44
   0  12  12 1210.52   46.06
   0  12 -12 1201.95   45.29
   0  12  12 1191.52   30.21
   0  12  12 1151.33   30.81
   0  12 -12 1183.19   30.99
   0  12  12 1156.74   29.02
   0  12  13  671.76   34.61
   0  12  13  597.02   21.04
   0  12 -13  640.00   22.91
   0  12  13  568.40   22.01
   0  12  13  592.19   21.64
   0  12 -13  619.93   33.44
   0  12  14  634.24   21.80
   0  12  14  651.83   23.16
   0  12  14  614.42   23.17
   0  12 -14  652.04   23.30
   0  12  15  194.68   12.66
   0  12  15  172.96   12.37
   0  12  15  182.99   11.65
   0  12 -15  194.13   12.83
   0  12  16  440.65   18.79
   0  12  16  427.66   17.48
   0  12 -16  467.56   19.37
   0  12  16  445.39   19.37
   0 -12  17  746.01   22.07
   0  12  17  725.22   23.67
   0  12  17  715.01   21.75
   0  12 -17  706.38   23.40
   0  12  17  709.00   24.14
   0  12  18   53.44    6.89
   0 -12  18   58.81    6.21
   0  12  18   51.09    6.22
   0  12 -18   48.29    6.10
   0  12  18   59.65    6.08
   0  12  19   29.85    4.88
   0 -12  19   29.17    4.20
   0  12  19   32.19    4.92
   0  12 -19   29.27    4.54
   0  12  20  161.17   10.09
   0 -12  20  167.74    9.39
   0  12  20  150.75    9.65
   0  12 -20  171.85   10.10
   0  12  21  946.48   22.67
   0 -12  21 1001.82   21.02
   0  12  21  912.00   22.23
   0  12  21  932.66   21.82
   0  12 -21  944.64   21.77
   0  12 -22  171.41    8.42
   0  12  22  162.10    8.13
   0  12  22  168.27    8.67
   0 -12  22  168.72    7.68
   0  12 -22  175.15    8.65
   0  12  22  179.85    9.41
   0  12  22  163.91    8.12
   0  12  23    8.64    1.66
   0  12 -23   10.58    1.93
   0  12 -23    7.46    1.72
   0  12  23    6.78    1.96
   0  12  23    6.82    1.62
   0  12  24  100.94    5.34
   0  13   0   -0.50    0.73
   0  13   0    1.52    1.96
   0  13   1 1138.42   36.04
   0  13   1 1079.47   33.57
   0  13  -1 1067.25   34.31
   0  13   2   14.99    4.60
   0  13  -2    9.64    3.56
   0  13   3  984.34   35.21
   0  13  -3  941.63   33.48
   0  13   4   11.80    3.89
   0  13  -4   15.31    4.39
   0  13   5  953.93   36.41
   0  13  -5  932.40   34.98
   0  13   6  464.02   26.31
   0  13  -6  402.65   23.51
   0  13   7  530.27   28.56
   0  13  -7  461.06   25.73
   0  13   8   -4.20    2.54
   0  13  -8    5.42    2.44
   0  13  -8    1.89    3.09
   0  13  -9   72.32    7.10
   0  13   9   72.04   10.73
   0  13   9   69.63    7.04
   0  13   9   69.74    7.44
   0  13  -9   70.32    7.30
   0  13  -9   66.81   10.27
   0  13  10  132.50   15.15
   0  13  10  124.78    9.56
   0  13  10  130.30   10.32
   0  13 -10  127.47    9.98
   0  13 -10  120.16   14.09
   0  13  10  135.70   10.20
   0  13  11 1411.14   50.20
   0  13  11 1329.61   32.06
   0  13 -11 1292.13   47.38
   0  13  11 1288.95   31.13
   0  13 -11 1373.70   33.18
   0  13  11 1285.61   32.57
   0  13  12  216.59   20.01
   0  13  12  198.99   12.34
   0  13 -12  190.40   18.19
   0  13  12  201.91   12.75
   0  13 -12  195.46   12.74
   0  13  12  193.26   12.87
   0  13  12  195.85   11.87
   0  13  13    0.06    2.28
   0  13  13   -1.07    2.13
   0  13 -13    3.40    1.99
   0  13  13    5.23    3.20
   0  13  13    2.97    1.66
   0  13  14  250.60   13.73
   0  13  14  254.44   14.54
   0  13 -14  278.51   15.30
   0  13  14  254.28   14.92
   0  13  14  268.69   13.18
   0  13  15  417.70   17.45
   0  13 -15  457.06   19.13
   0  13  15  432.27   18.70
   0  13  15  422.40   19.21
   0  13  16   66.53    6.85
   0  13 -16   72.52    7.57
   0  13  16   79.54    8.08
   0  13  16   70.79    7.79
   0  13  17   64.48    7.13
   0  13  17   54.04    6.61
   0  13  17   54.97    6.66
   0  13  17   60.05    6.43
   0  13 -17   52.53    6.30
   0  13  18   57.32    6.64
   0  13  18   59.17    5.80
   0  13 -18   59.56    6.37
   0  13  18   62.42    6.91
   0  13  19 1105.43   27.07
   0  13 -19 1079.08   26.00
   0  13  19 1080.29   26.31
   0  13  20  133.53    8.76
   0  13  20  151.59    9.70
   0  13  20  140.64    8.38
   0  13 -20  152.45    9.05
   0  13  20  138.39    9.07
   0  13 -20  139.21    8.71
   0  13  20  132.90    8.94
   0  13  21    9.75    2.87
   0  13  21   14.73    2.81
   0  13 -21   11.84    2.54
   0  13  21   10.77    2.71
   0  13 -21    9.48    2.14
   0  13  21    9.73    2.53
   0  13  22   20.68    2.87
   0  13  22   15.65    2.32
   0  13  22   22.87    3.14
   0  13 -22   20.15    2.82
   0  13  22   19.08    2.65
   0  13 -22   21.04    2.74
   0  13 -23  480.68   10.39
   0  13 -23  479.13   10.61
   0  13  23  509.28   11.62
   0  14   0   47.84    7.27
   0  14   0   47.30    7.41
   0  14   1 1131.31   37.17
   0  14   1 1029.84   34.39
   0  14  -1 1031.01   35.47
   0  14   2   18.90    4.91
   0  14  -2   23.68    5.84
   0  14   3  841.52   33.93
   0  14  -3  662.93   29.56
   0  14   4  481.14   26.30
   0  14  -4  421.27   23.97
   0  14   5  414.64   25.16
   0  14  -5  377.31   23.23
   0  14   6  267.08   20.54
   0  14  -6  249.65   19.35
   0  14   6  285.36   14.81
   0  14   6  261.72   13.80
   0  14  -6  279.60   14.52
   0  14   6  265.85   13.70
   0  14  -7   52.70    6.38
   0  14   7   45.96    8.57
   0  14   7   44.01    5.30
   0  14   7   37.61    5.23
   0  14   7   41.89    5.75
   0  14  -7   46.11    5.50
   0  14   7   36.48    5.00
   0  14   7   48.04    6.03
   0  14   7   53.77    6.52
   0  14  -7   50.02    5.79
   0  14  -7   53.31    9.08
   0  14   8  639.69   22.27
   0  14   8  663.70   22.97
   0  14  -8  630.33   20.48
   0  14   8  690.26   23.06
   0  14  -8  697.00   21.98
   0  14   8  739.04   35.63
   0  14   8  666.48   21.31
   0  14   8  682.14   22.13
   0  14  -8  626.90   32.11
   0  14   8  691.50   22.87
   0  14  -8  704.88   23.64
   0  14   9  660.47   22.76
   0  14   9  666.24   23.07
   0  14  -9  705.98   21.33
   0  14   9  671.92   21.04
   0  14   9  730.94   24.33
   0  14  -9  735.22   22.99
   0  14   9  778.08   36.92
   0  14   9  702.25   23.06
   0  14  -9  677.75   33.89
   0  14   9  677.07   21.54
   0  14   9  711.84   23.34
   0  14  -9  721.42   24.14
   0  14  10    2.59    1.96
   0  14  10    3.19    1.43
   0  14 -10    2.30    1.30
   0  14  10   -4.86    4.63
   0  14  10    3.37    2.29
   0  14 -10    1.37    3.50
   0  14  10    1.60    1.69
   0  14 -10    2.35    1.61
   0  14  10    6.69    2.76
   0  14  10    2.05    2.12
   0  14 -10    8.62    3.13
   0  14 -11  105.94    8.89
   0  14  11   95.01    8.66
   0  14  11  100.38    9.01
   0  14 -11   94.80   13.00
   0  14  11   99.88    8.28
   0  14  11   99.51   13.54
   0  14  11   97.32    9.01
   0  14 -11  105.30    9.38
   0  14  11  105.47    9.00
   0  14 -12   11.24    3.00
   0  14  12    5.57    2.52
   0  14  12   12.11    3.42
   0  14  12    7.04    2.09
   0  14 -12    3.22    1.74
   0  14  12    8.92    3.22
   0  14  12    5.43    1.76
   0  14 -13  489.50   20.20
   0  14  13  456.07   19.42
   0  14  13  500.21   18.83
   0  14  13  480.80   19.22
   0  14 -13  515.11   19.78
   0  14  13  465.20   19.96
   0  14  13  516.46   18.92
   0  14 -14  536.07   20.87
   0  14  14  516.71   20.57
   0  14  14  561.44   19.84
   0  14  14  502.30   19.49
   0  14 -14  534.54   20.14
   0  14  14  512.90   21.08
   0  14  14  541.86   18.76
   0  14  15   12.95    3.36
   0  14 -15    9.14    2.62
   0  14 -15    9.73    3.22
   0  14  15    8.58    3.19
   0  14  15   13.04    3.94
   0  14  15   14.79    3.43
   0  14  16   10.75    3.00
   0  14  16    6.11    2.76
   0  14 -16    3.71    2.58
   0  14  16    9.04    2.87
   0  14  16   11.01    3.22
   0  14  17  718.13   23.29
   0  14  17  712.53   20.86
   0  14  17  689.90   22.41
   0  14  17  703.13   22.50
   0  14 -17  677.76   21.68
   0  14  17  659.33   20.08
   0  14  17  672.07   22.53
   0  14 -17  687.47   21.14
   0  14  17  727.44   23.33
   0  14 -18   18.82    3.46
   0  14  18   18.17    4.21
   0  14 -18   13.35    2.79
   0  14  18   18.94    3.61
   0  14  18   10.87    3.05
   0  14  18   14.48    2.92
   0  14  18   16.35    3.87
   0  14  18   16.49    3.68
   0  14 -19    6.02    2.27
   0  14  19    5.67    2.55
   0  14 -19    4.04    2.09
   0  14  19    8.46    2.57
   0  14  19    5.98    2.44
   0  14  19    7.94    2.97
   0  14  19    4.59    1.83
   0  14 -20   23.11    3.35
   0  14 -20   23.11    3.38
   0  14  20   27.42    3.88
   0  14  20   22.93    3.34
   0  14  20   30.61    3.49
   0  14  20   30.13    4.16
   0  14 -21  762.67   17.18
   0  14  21  769.42   17.66
   0  14 -21  776.64   16.34
   0  14  21  784.22   18.23
   0  14  22   78.80    5.09
   0  14  22   79.29    5.49
   0  14 -22   78.44    4.35
   0  14 -22   75.20    4.65
   0  14  23   -0.21    1.15
   0  15   0    0.82    1.32
   0  15   0    3.37    2.50
   0  15   0   -0.20    1.65
   0  15   0   -0.70    1.94
   0  15   0    2.29    1.26
   0  15   0    0.45    1.24
   0  15  -1  465.27   24.93
   0  15   1  484.39   19.14
   0  15  -1  510.34   19.85
   0  15   1  471.58   18.82
   0  15  -1  549.16   25.39
   0  15   1  473.09   24.82
   0  15   1  454.79   18.65
   0  15  -1  481.99   18.91
   0  15  -1  514.91   19.66
   0  15   1  509.40   19.48
   0  15   1  497.87   17.99
   0  15  -1  514.24   18.39
   0  15  -2   96.59    8.02
   0  15   2  101.59   11.68
   0  15  -2   79.45   10.60
   0  15  -2   93.55    8.31
   0  15   2   97.14    8.43
   0  15   2   95.47    8.73
   0  15   2  100.67    8.80
   0  15  -2   98.77    8.89
   0  15   2   94.59    8.49
   0  15  -2  118.16    9.36
   0  15  -3  467.29   17.67
   0  15   3  433.34   16.64
   0  15   3  429.36   16.88
   0  15   3  460.50   26.08
   0  15  -3  385.35   23.54
   0  15  -3  430.36   17.42
   0  15  -3  435.87   17.31
   0  15   3  433.21   17.87
   0  15  -3  451.44   18.74
   0  15  -3  432.16   18.59
   0  15   3  463.16   18.66
   0  15   3  431.88   18.52
   0  15   3  425.29   17.14
   0  15   4  233.27   13.68
   0  15   4  235.94   13.29
   0  15  -4  250.45   13.07
   0  15  -4  232.21   14.04
   0  15   4  258.74   13.95
   0  15  -4  248.74   14.08
   0  15   4  257.83   19.91
   0  15  -4  206.88   17.54
   0  15   4  233.17   12.44
   0  15  -4  236.28   12.82
   0  15   4  226.14   12.70
   0  15  -5  600.87   21.73
   0  15   5  592.84   31.03
   0  15   5  536.06   18.98
   0  15   5  574.20   20.55
   0  15   5  584.30   21.74
   0  15   5  594.95   20.89
   0  15  -5  572.75   19.71
   0  15   5  591.30   21.27
   0  15  -5  575.21   19.60
   0  15  -5  561.29   29.35
   0  15  -6  280.01   15.05
   0  15   6  286.75   22.04
   0  15   6  258.69   13.55
   0  15   6  271.35   14.33
   0  15   6  261.51   13.64
   0  15   6  283.01   15.19
   0  15  -6  267.95   13.45
   0  15   6  258.69   13.65
   0  15   6  285.35   14.87
   0  15  -6  242.14   12.85
   0  15  -6  233.61   19.16
   0  15  -7  429.06   18.74
   0  15   7  475.89   28.79
   0  15   7  435.21   17.77
   0  15  -7  399.34   25.91
   0  15  -7  411.85   16.72
   0  15   7  435.59   17.68
   0  15   7  432.63   18.46
   0  15   7  418.32   18.58
   0  15  -7  441.78   17.55
   0  15   7  412.19   17.43
   0  15   7  440.04   18.49
   0  15   8    2.67    1.72
   0  15   8    6.45    2.88
   0  15  -8    1.73    1.59
   0  15   8    2.80    1.63
   0  15   8    3.61    1.77
   0  15  -8    5.32    1.84
   0  15   8   10.54    4.71
   0  15   8    6.40    2.48
   0  15  -8    0.79    2.53
   0  15   8    1.42    1.90
   0  15  -8    7.21    3.45
   0  15  -9   94.17    8.39
   0  15   9  101.84    9.33
   0  15   9   94.37    8.73
   0  15  -9  102.92    8.24
   0  15   9   99.61    8.07
   0  15  -9   97.32    9.08
   0  15   9  114.05   14.31
   0  15   9   92.42    8.64
   0  15   9   99.23    8.98
   0  15  -9   82.29   11.97
   0  15   9  101.90    8.56
   0  15   9   93.18    8.35
   0  15   9   87.25    8.39
   0  15  10  146.70   10.89
   0  15  10  130.41   10.22
   0  15 -10  156.26   10.03
   0  15  10  149.86   11.04
   0  15  10  154.52   10.97
   0  15  10  157.21   10.32
   0  15  10  146.74   10.88
   0  15  10  145.06    9.84
   0  15  10  145.77   11.15
   0  15 -10  159.33   10.84
   0  15 -10  149.42   11.35
   0  15  11  739.40   25.16
   0  15  11  700.56   23.27
   0  15 -11  737.72   24.98
   0  15  11  698.04   23.75
   0  15  11  696.62   24.07
   0  15  11  758.59   22.48
   0  15 -11  749.89   23.37
   0  15  11  702.92   23.97
   0  15  11  713.42   24.35
   0  15  12  116.97   10.22
   0  15  12  126.23    9.69
   0  15 -12  114.94    9.78
   0  15  12  128.90   10.06
   0  15  12  128.02   10.47
   0  15  12  130.78    9.39
   0  15 -12  134.22    9.98
   0  15  12  117.34    9.84
   0  15  12  114.72    9.95
   0  15  13   13.57    4.00
   0  15  13   13.98    3.52
   0  15 -13   10.11    3.46
   0  15  13    8.05    2.86
   0  15  13    5.45    2.44
   0  15  13   22.21    4.25
   0  15 -13   15.66    3.79
   0  15  13    9.72    3.23
   0  15  13    8.80    3.13
   0  15 -14  293.29   15.20
   0  15  14  256.78   13.81
   0  15  14  272.72   14.78
   0  15  14  267.64   14.95
   0  15  14  273.84   13.27
   0  15 -14  287.25   14.23
   0  15  14  275.61   15.08
   0  15  14  289.40   13.73
   0  15  14  266.31   14.67
   0  15  15 1493.30   33.66
   0  15  15 1489.62   33.68
   0  15 -15 1537.69   32.18
   0  15  15 1537.85   30.83
   0  15  15 1418.09   31.24
   0  15 -15 1495.02   33.47
   0  15  15 1487.01   34.26
   0  15  15 1501.70   34.55
   0  15  16    4.36    2.76
   0  15  16    5.93    2.30
   0  15  16    5.35    2.05
   0  15  16    6.20    2.54
   0  15  16    5.23    2.54
   0  15 -16    5.50    2.14
   0  15 -16    8.56    2.82
   0  15  16    9.43    3.50
   0  15  16    6.21    3.07
   0  15  17    2.95    2.21
   0  15  17    4.24    1.89
   0  15  17    1.60    1.42
   0  15  17    0.92    2.10
   0  15  17   -1.37    2.40
   0  15 -17    4.70    2.15
   0  15  17    2.53    2.76
   0  15 -17   -0.88    2.02
   0  15  17   -0.35    2.76
   0  15  18   36.33    4.69
   0  15  18   42.33    4.58
   0  15 -18   43.63    4.98
   0  15  18   54.33    4.99
   0  15  18   42.29    5.25
   0  15  18   44.84    5.42
   0  15 -18   50.41    5.06
   0  15 -19  936.40   21.44
   0  15  19  988.64   22.88
   0  15  19  991.05   23.02
   0  15  19 1020.45   23.47
   0  15 -19  946.03   20.23
   0  15 -20   15.21    2.55
   0  15  20   19.57    3.11
   0  15 -20   20.42    2.72
   0  15  20   15.17    2.66
   0  15  20   20.05    3.24
   0  15 -21   16.08    2.28
   0  15  21   15.58    2.47
   0  15  21   14.87    2.68
   0  15 -21   14.99    2.36
   0  15 -21   18.90    2.32
   0  15  21   17.56    2.68
   0  15  22   24.08    2.84
   0  15  22   19.26    2.18
   0  16   0   38.29    4.92
   0  16   0   48.60    5.93
   0  16   0   42.99    5.60
   0  16   0   36.25    5.71
   0  16   0   45.58    5.38
   0  16   0   46.22    6.27
   0  16   0   40.21    4.93
   0  16   0   56.07    6.79
   0  16  -1  566.30   19.38
   0  16   1  550.79   19.62
   0  16   1  555.12   21.26
   0  16  -1  529.72   21.15
   0  16   1  563.21   21.37
   0  16   1  548.49   19.04
   0  16  -1  549.03   18.85
   0  16   1  567.08   28.05
   0  16  -1  563.49   19.66
   0  16  -1  517.16   27.38
   0  16  -1  583.39   19.23
   0  16   1  577.10   19.33
   0  16   1  602.33   22.03
   0  16  -1  599.10   22.36
   0  16  -1  577.10   21.46
   0  16  -1  614.65   22.28
   0  16   1  596.93   21.88
   0  16  -2    5.70    1.98
   0  16   2   10.04    2.77
   0  16  -2    6.03    1.64
   0  16   2    5.17    2.58
   0  16  -2   -0.41    2.32
   0  16   2   -5.39    4.83
   0  16  -2    4.67    3.39
   0  16   2    4.89    1.69
   0  16   2    3.11    1.40
   0  16   2    8.62    2.57
   0  16  -2    6.02    2.32
   0  16  -2    2.95    1.71
   0  16   2   15.55    3.53
   0  16  -2    3.46    2.05
   0  16   3  547.70   19.94
   0  16  -3  606.14   19.57
   0  16   3  581.59   21.62
   0  16  -3  535.35   21.41
   0  16  -3  544.88   19.90
   0  16   3  543.08   20.91
   0  16  -3  502.20   18.01
   0  16   3  570.95   29.79
   0  16  -3  480.13   27.17
   0  16   3  538.71   19.08
   0  16  -3  555.97   21.45
   0  16  -3  573.13   20.69
   0  16   3  580.65   22.02
   0  16  -4  254.88   14.56
   0  16   4  275.58   21.26
   0  16   4  223.44   12.50
   0  16   4  225.61   13.07
   0  16   4  256.21   14.36
   0  16  -4  249.33   14.62
   0  16   4  228.22   13.38
   0  16  -4  253.77   13.49
   0  16   4  252.92   14.72
   0  16  -4  219.95   18.81
   0  16  -5  959.24   28.20
   0  16   5  962.25   40.52
   0  16   5  902.92   25.29
   0  16   5  873.13   26.07
   0  16   5  867.16   27.21
   0  16   5  900.78   26.54
   0  16  -5  930.60   25.59
   0  16   5  928.04   27.54
   0  16  -5  938.56   28.74
   0  16  -5  946.60   25.32
   0  16  -5  856.76   37.35
   0  16   6   22.64    4.39
   0  16   6   23.26    4.64
   0  16  -6   33.18    4.78
   0  16   6   28.46    4.96
   0  16  -6   28.30    4.45
   0  16   6   30.60    7.57
   0  16   6   27.44    4.74
   0  16   6   25.55    4.53
   0  16  -6   27.99    4.48
   0  16  -6   29.37    7.30
   0  16   7   30.75    4.85
   0  16   7   31.20    5.08
   0  16   7   31.44    4.90
   0  16  -7   29.67    4.60
   0  16   7   29.35    4.91
   0  16  -7   30.14    4.74
   0  16   7   32.57    5.04
   0  16  -7   20.38    5.86
   0  16   7   28.57    4.50
   0  16   7   27.05    7.34
   0  16   8  401.09   17.57
   0  16   8  421.05   18.59
   0  16   8  411.73   18.61
   0  16   8  414.62   18.37
   0  16   8  431.13   18.44
   0  16  -8  423.20   16.84
   0  16  -8  413.66   18.80
   0  16  -8  425.52   17.27
   0  16   8  406.65   17.45
   0  16   8  413.31   17.52
   0  16   9  583.29   21.61
   0  16   9  637.24   23.12
   0  16   9  591.01   22.14
   0  16   9  627.11   22.62
   0  16   9  600.75   22.06
   0  16  -9  660.19   20.59
   0  16  -9  658.55   23.64
   0  16  -9  651.06   21.58
   0  16   9  643.89   22.06
   0  16   9  634.59   21.13
   0  16  10  270.52   14.74
   0  16  10  279.71   15.47
   0  16  10  272.05   14.89
   0  16  10  280.93   15.21
   0  16  10  266.57   14.90
   0  16 -10  300.97   13.68
   0  16 -10  299.86   15.98
   0  16 -10  304.70   14.77
   0  16  10  291.69   14.02
   0  16  10  285.57   14.95
   0  16 -11   46.19    6.60
   0  16  11   55.81    6.74
   0  16  11   61.29    7.27
   0  16  11   49.35    6.40
   0  16  11   51.63    6.44
   0  16  11   58.78    6.84
   0  16 -11   50.35    5.93
   0  16  11   48.89    6.38
   0  16 -12   77.57    8.21
   0  16  12   75.07    7.65
   0  16  12   64.81    7.44
   0  16  12   77.28    8.18
   0  16  12   74.40    7.85
   0  16  12   79.99    7.65
   0  16  12   86.88    8.35
   0  16 -12   77.20    7.42
   0  16 -13 1033.61   28.39
   0  16  13 1015.42   27.55
   0  16  13 1070.93   29.04
   0  16  13 1042.71   25.22
   0  16  13 1009.45   28.23
   0  16  13 1060.36   29.24
   0  16  13 1007.84   26.21
   0  16 -13 1095.32   26.97
   0  16  13 1073.22   28.50
   0  16  14   40.15    6.21
   0  16  14   41.35    6.06
   0  16  14   38.31    4.79
   0  16  14   41.79    5.09
   0  16 -14   37.95    5.72
   0  16  14   42.42    5.80
   0  16  14   39.09    5.93
   0  16  14   42.71    6.24
   0  16 -14   47.35    5.57
   0  16  15    3.13    2.91
   0  16  15    0.06    1.13
   0  16  15    1.09    2.34
   0  16 -15    3.10    2.05
   0  16 -15    2.09    2.11
   0  16  15   -0.12    1.98
   0  16  15    3.12    2.86
   0  16  15    0.88    2.50
   0  16  15    2.00    2.49
   0  16  16  183.63   11.11
   0  16 -16  187.07   10.99
   0  16  16  180.68   10.35
   0  16  16  193.14   11.52
   0  16  16  191.27   11.61
   0  16  16  203.98   11.70
   0  16 -16  196.88   10.28
   0  16  17 1045.74   23.08
   0  16 -17 1041.78   24.66
   0  16  17 1081.68   25.73
   0  16  17 1138.88   26.57
   0  16 -17 1094.87   22.95
   0  16  17 1139.55   26.20
   0  16  18   29.64    4.39
   0  16  18   21.32    3.66
   0  16 -18   21.90    3.60
   0  16  18   23.17    3.83
   0  16 -18   24.26    3.31
   0  16  19    2.43    1.76
   0  16 -19    4.52    1.59
   0  16  19    6.38    2.15
   0  16  19    2.93    1.70
   0  16 -19    6.03    1.73
   0  16 -20   30.00    3.21
   0  16  20   35.42    3.80
   0  16 -20   31.10    3.39
   0  16  20   30.76    3.45
   0  16 -20   24.17    2.35
   0  16  20   31.99    3.47
   0  16  21  670.27   13.60
   0  16 -21  631.12   12.01
   0  17   0    0.64    1.93
   0  17   0    2.39    1.64
   0  17   0   -0.76    1.89
   0  17   0    1.11    2.06
   0  17   0   -1.82    2.38
   0  17   0   -1.02    1.96
   0  17   0    1.31    1.51
   0  17   1  534.54   19.07
   0  17  -1  517.44   18.49
   0  17  -1  506.00   18.95
   0  17  -1  522.94   20.65
   0  17   1  508.99   20.73
   0  17  -1  538.84   18.71
   0  17   1  554.81   19.28
   0  17   1  500.15   20.69
   0  17  -1  522.21   21.27
   0  17  -1  543.10   21.75
   0  17   1  543.98   21.68
   0  17  -1  540.60   19.10
   0  17   1  519.62   19.31
   0  17  -1  564.12   21.70
   0  17   1  551.31   21.42
   0  17  -2  206.85   11.56
   0  17   2  209.14   12.44
   0  17   2  232.69   14.03
   0  17  -2  219.31   13.96
   0  17  -2  214.64   13.84
   0  17   2  214.05   13.44
   0  17  -2  212.84   11.83
   0  17  -2  221.33   12.30
   0  17   2  209.79   18.20
   0  17  -2  198.07   17.78
   0  17   2  226.19   12.59
   0  17   2  215.21   13.75
   0  17  -2  199.13   12.62
   0  17  -2  233.04   13.97
   0  17   3 1036.61   27.94
   0  17  -3 1092.98   26.54
   0  17  -3 1013.62   30.30
   0  17   3 1061.28   29.99
   0  17  -3 1008.30   29.78
   0  17   3 1031.40   29.18
   0  17  -3 1005.07   25.90
   0  17   3 1041.16   41.08
   0  17  -3  943.74   39.29
   0  17   3 1034.64   26.82
   0  17  -3 1058.41   30.22
   0  17   3 1002.69   29.54
   0  17  -3 1082.12   28.54
   0  17  -4  474.21   20.30
   0  17   4  466.43   18.28
   0  17   4  432.49   19.61
   0  17   4  464.16   19.45
   0  17   4  471.53   19.92
   0  17  -4  454.04   20.24
   0  17   4  457.63   28.01
   0  17   4  426.76   18.08
   0  17  -4  410.31   26.29
   0  17   5  232.80   13.07
   0  17   5  230.82   13.59
   0  17  -5  250.53   13.46
   0  17   5  237.13   14.38
   0  17   5  227.75   13.46
   0  17  -5  243.02   14.75
   0  17   5  236.72   14.22
   0  17  -5  247.18   15.11
   0  17  -6  178.04   12.54
   0  17   6  164.32   11.89
   0  17   6  172.04   11.67
   0  17  -6  174.12   11.10
   0  17   6  166.49   11.09
   0  17   6  171.43   11.81
   0  17   6  174.50   11.74
   0  17  -6  164.94   12.28
   0  17   6  170.92   12.02
   0  17   7  326.18   16.03
   0  17  -7  359.68   17.59
   0  17   7  329.51   16.58
   0  17   7  345.72   16.05
   0  17   7  341.11   16.09
   0  17  -7  355.45   15.51
   0  17   7  343.08   16.54
   0  17  -7  330.13   17.46
   0  17   7  351.61   17.04
   0  17  -7  360.04   15.72
   0  17   7  327.63   16.87
   0  17   8   44.18    6.10
   0  17  -8   42.30    6.37
   0  17   8   38.03    5.90
   0  17   8   34.28    4.95
   0  17  -8   49.32    5.72
   0  17   8   38.21    5.35
   0  17  -8   41.52    6.36
   0  17   8   41.99    5.96
   0  17  -8   44.67    5.58
   0  17   8   37.06    5.96
   0  17  -9  457.15   19.77
   0  17   9  434.03   18.80
   0  17   9  445.75   18.37
   0  17   9  442.62   17.65
   0  17   9  444.29   19.17
   0  17  -9  456.82   16.91
   0  17  -9  464.66   17.77
   0  17   9  433.16   18.63
   0  17   9  412.71   18.39
   0  17  10   51.37    6.48
   0  17  10   52.64    6.48
   0  17  10   53.84    5.87
   0  17  10   52.50    6.78
   0  17 -10   44.65    6.31
   0  17 -10   49.28    6.00
   0  17  10   51.50    6.58
   0  17  10   47.50    6.30
   0  17  11  375.29   17.05
   0  17  11  399.23   17.40
   0  17  11  399.92   17.93
   0  17 -11  408.24   16.54
   0  17 -11  385.72   17.42
   0  17  11  401.06   17.92
   0  17  11  384.76   16.98
   0  17 -12    0.94    2.13
   0  17  12    4.42    2.76
   0  17  12    4.47    2.56
   0  17 -12    1.93    1.53
   0  17  12    0.90    2.22
   0  17  12    2.25    1.58
   0  17  12    3.09    2.62
   0  17 -13    2.33    2.15
   0  17  13    3.66    2.19
   0  17  13   -0.12    2.20
   0  17 -13    3.97    1.99
   0  17 -13    4.09    1.94
   0  17  13    2.00    2.28
   0  17  13    2.42    1.48
   0  17  13    1.71    2.05
   0  17  14   40.82    5.46
   0  17 -14   38.91    5.25
   0  17  14   40.60    5.64
   0  17  14   44.23    5.53
   0  17  14   41.44    5.69
   0  17  14   42.66    5.56
   0  17 -14   43.45    5.31
   0  17  14   42.28    4.86
   0  17 -14   44.71    5.18
   0  17  15 1305.28   29.36
   0  17  15 1272.65   28.32
   0  17  15 1335.25   29.88
   0  17 -15 1277.48   25.51
   0  17  15 1297.46   29.39
   0  17  15 1254.46   24.40
   0  17 -15 1284.72   28.36
   0  17  15 1217.98   26.95
   0  17  16    6.31    2.31
   0  17  16    6.05    2.61
   0  17  16    8.26    2.60
   0  17 -16    9.70    2.37
   0  17 -16    7.47    2.84
   0  17  16    8.15    3.13
   0  17  17   15.24    3.33
   0  17  17    8.83    2.19
   0  17 -17    9.13    2.70
   0  17  17    6.28    1.71
   0  17 -17   13.19    2.32
   0  17 -17    7.05    2.36
   0  17  17    8.70    2.78
   0  17  18   18.96    3.24
   0  17  18   19.80    3.27
   0  17 -18   19.80    3.38
   0  17 -18   21.12    2.65
   0  17 -18   17.88    2.81
   0  17  18   19.47    3.14
   0  17  19  838.95   17.92
   0  17  19  852.44   18.45
   0  17 -19  820.23   16.86
   0  17  19  865.49   18.02
   0  17 -19  823.29   16.90
   0  17  20    0.94    0.82
   0  17 -20    0.60    0.70
   0  17  20   -0.20    0.95
   0  18   0  163.83   10.48
   0  18   0  185.54   11.08
   0  18   0  168.38   12.22
   0  18   0  162.20   10.64
   0  18   0  167.33   11.92
   0  18   0  173.80   12.30
   0  18   0  161.91   11.96
   0  18  -1  623.86   20.34
   0  18  -1  651.59   23.98
   0  18  -1  616.00   22.36
   0  18   1  630.26   23.12
   0  18  -1  654.44   24.16
   0  18   1  613.84   23.25
   0  18  -1  671.80   21.21
   0  18   1  638.62   21.46
   0  18   1  620.87   20.68
   0  18  -1  660.08   24.35
   0  18   1  619.90   23.21
   0  18  -2   18.49    4.37
   0  18   2   23.09    4.14
   0  18  -2   22.73    4.45
   0  18   2   17.88    4.07
   0  18  -2   17.01    4.23
   0  18   2   22.16    4.52
   0  18  -2   25.01    4.21
   0  18   2   26.67    4.56
   0  18  -2   17.43    3.33
   0  18  -2   21.84    5.03
   0  18   2   15.91    3.77
   0  18   3  946.84   28.89
   0  18   3  991.10   26.48
   0  18  -3  997.95   29.39
   0  18   3 1006.42   27.55
   0  18  -3 1030.43   25.55
   0  18   3  964.22   28.74
   0  18  -3  956.29   29.26
   0  18  -3  949.82   29.51
   0  18   3 1015.05   29.39
   0  18  -4   46.30    6.51
   0  18   4   47.19    6.62
   0  18   4   45.11    6.11
   0  18  -4   45.57    6.72
   0  18   4   46.53    5.96
   0  18   4   42.48    5.63
   0  18  -4   46.81    6.65
   0  18   4   52.71    7.15
   0  18   4   53.80    6.57
   0  18   5 1221.60   30.27
   0  18   5 1191.13   31.28
   0  18   5 1191.55   29.54
   0  18   5 1171.40   30.96
   0  18  -5 1169.69   32.34
   0  18  -5 1244.96   32.94
   0  18   5 1167.35   30.17
   0  18   5 1148.29   31.65
   0  18   5 1213.37   31.85
   0  18  -5 1203.14   33.07
   0  18   6   68.92    7.32
   0  18   6   72.83    7.82
   0  18   6   69.57    7.27
   0  18   6   69.16    7.47
   0  18  -6   71.90    8.18
   0  18  -6   55.06    7.21
   0  18   6   62.30    7.14
   0  18   6   66.80    7.87
   0  18  -6   65.55    7.80
   0  18   6   66.38    7.52
   0  18   7  187.65   12.13
   0  18  -7  194.50   13.01
   0  18   7  186.05   12.33
   0  18   7  181.57   11.78
   0  18   7  182.27   11.67
   0  18  -7  176.38   12.36
   0  18   7  186.56   12.21
   0  18   7  185.29   12.49
   0  18  -7  178.61   12.74
   0  18   8   30.70    4.76
   0  18  -8   31.19    5.45
   0  18   8   30.03    4.89
   0  18   8   36.43    5.31
   0  18  -8   26.68    4.80
   0  18   8   35.39    5.12
   0  18  -8   28.14    4.98
   0  18   8   30.47    4.95
   0  18   8   31.76    5.24
   0  18  -9  327.41   16.72
   0  18  -9  328.35   16.42
   0  18  -9  327.12   13.72
   0  18   9  334.26   16.25
   0  18   9  325.56   15.93
   0  18  -9  322.61   16.18
   0  18   9  321.37   15.90
   0  18   9  322.72   14.64
   0  18   9  327.27   15.37
   0  18   9  330.89   14.12
   0  18   9  305.37   15.45
   0  18  10    2.22    2.07
   0  18 -10    1.05    3.10
   0  18 -10    0.33    2.75
   0  18  10    3.44    1.29
   0  18 -10    3.65    1.42
   0  18 -10    1.42    2.31
   0  18  10    3.09    2.03
   0  18  10    2.41    2.06
   0  18  10    1.44    2.26
   0  18  10   -0.18    2.21
   0  18 -11  133.84    8.83
   0  18 -11  130.69   10.50
   0  18 -11  130.94   10.06
   0  18  11  126.71    9.79
   0  18  11  129.13    9.55
   0  18  11  134.71   10.22
   0  18  11  121.51    9.67
   0  18  11  116.75    9.16
   0  18 -11  133.33    9.97
   0  18 -12  130.46    8.43
   0  18 -12  119.93    9.67
   0  18 -12  125.03    9.52
   0  18  12  117.44    9.12
   0  18  12  104.71    8.44
   0  18  12  122.21    9.42
   0  18  12  128.61    9.80
   0  18  12  121.59    8.82
   0  18 -12  122.10    9.07
   0  18 -13  355.44   13.34
   0  18 -13  343.92   15.71
   0  18 -13  328.49   14.86
   0  18  13  347.45   15.07
   0  18  13  340.71   15.14
   0  18  13  341.91   14.87
   0  18  13  343.77   15.41
   0  18  13  342.32   15.31
   0  18  13  342.02   14.06
   0  18 -13  352.20   14.43
   0  18 -14  139.24    7.94
   0  18 -14  148.74    9.99
   0  18  14  139.29    9.53
   0  18 -14  139.98    9.46
   0  18  14  129.08    8.87
   0  18  14  137.18    9.37
   0  18  14  147.05    9.64
   0  18  14  137.78    9.60
   0  18 -14  149.28    8.72
   0  18  14  129.90    8.10
   0  18  15   26.62    4.40
   0  18  15   26.65    4.22
   0  18  15   18.25    3.33
   0  18  15   28.92    4.34
   0  18 -15   27.08    4.42
   0  18 -15   23.49    3.92
   0  18 -15   25.40    3.32
   0  18  15   29.96    4.53
   0  18  15   24.57    3.24
   0  18  16    7.10    2.65
   0  18  16   10.42    2.51
   0  18  16    6.41    2.32
   0  18 -16    8.68    2.55
   0  18 -16    8.36    2.65
   0  18  16    9.83    2.88
   0  18  17 1103.30   22.34
   0  18 -17 1062.62   21.10
   0  18 -17 1101.75   22.02
   0  18  17 1093.78   21.66
   0  18  18    3.25    1.57
   0  18  18    4.32    2.14
   0  18 -18    2.15    1.27
   0  18 -18    2.53    1.40
   0  18  18    3.03    1.79
   0  18  19   27.64    2.90
   0  18 -19   24.08    2.33
   0  18  19   28.52    3.00
   0  18 -19   24.13    2.67
   0  18  19   30.92    2.88
   0  19   0    1.61    2.45
   0  19   0   -1.00    2.57
   0  19   0   -1.56    2.63
   0  19   0    0.89    2.51
   0  19  -1  523.62   21.57
   0  19   1  531.04   21.48
   0  19  -1  538.16   21.70
   0  19   1  563.01   21.95
   0  19   1  544.20   19.44
   0  19  -1  583.46   19.47
   0  19  -1  532.91   21.53
   0  19   1  543.50   21.38
   0  19   2    1.34    2.15
   0  19   2   -0.14    2.34
   0  19  -2    2.05    2.89
   0  19  -2    1.45    1.41
   0  19   2    9.87    2.80
   0  19   2   -0.83    2.68
   0  19  -2    1.28    2.94
   0  19   2    1.67    2.37
   0  19  -2   -0.11    2.20
   0  19  -3 1230.48   32.86
   0  19   3 1233.02   31.96
   0  19   3 1287.03   29.40
   0  19  -3 1267.92   32.82
   0  19   3 1263.73   30.33
   0  19   3 1303.36   29.65
   0  19   3 1237.94   32.17
   0  19   3 1231.51   32.31
   0  19  -3 1188.77   32.65
   0  19  -4  204.05   13.56
   0  19   4  217.00   13.48
   0  19   4  208.33   12.96
   0  19   4  217.26   12.04
   0  19  -4  205.62   13.34
   0  19   4  217.51   12.80
   0  19   4  215.17   12.17
   0  19   4  199.62   13.06
   0  19  -4  209.19   13.67
   0  19   4  216.70   13.25
   0  19  -5  252.48   15.02
   0  19   5  261.79   14.65
   0  19  -5  264.66   14.90
   0  19   5  256.47   13.51
   0  19   5  256.65   14.22
   0  19   5  247.11   13.01
   0  19   5  250.87   13.83
   0  19  -5  258.83   15.02
   0  19   5  277.25   14.65
   0  19   5  248.19   14.51
   0  19  -6   -1.66    2.47
   0  19   6   -1.95    2.48
   0  19   6   -1.05    2.53
   0  19   6   -0.23    2.86
   0  19  -6   -1.56    2.77
   0  19   6    0.85    2.00
   0  19   6   -1.04    2.94
   0  19   6    0.49    1.46
   0  19  -6    3.12    2.75
   0  19   6    0.52    1.94
   0  19  -7  277.76   15.46
   0  19  -7  292.13   15.36
   0  19   7  294.92   14.64
   0  19   7  282.89   14.81
   0  19   7  295.89   14.13
   0  19   7  264.76   13.81
   0  19   7  284.50   14.51
   0  19  -7  271.31   15.07
   0  19   7  278.17   14.85
   0  19  -8   21.22    4.14
   0  19  -8   21.39    4.51
   0  19   8   26.73    4.22
   0  19  -8   29.06    5.14
   0  19   8   21.40    3.98
   0  19   8   21.96    4.52
   0  19   8   22.97    3.98
   0  19   8   23.48    4.47
   0  19   8   23.03    4.61
   0  19   8   25.49    4.05
   0  19  -9   65.23    7.48
   0  19   9   66.01    7.12
   0  19   9   74.64    6.90
   0  19   9   67.70    6.65
   0  19  -9   66.79    7.22
   0  19   9   68.50    7.01
   0  19   9   69.06    7.09
   0  19  -9   74.02    6.58
   0  19   9   63.27    7.08
   0  19   9   71.06    6.42
   0  19  -9   68.02    7.30
   0  19 -10  149.57   10.93
   0  19  10  136.59   10.08
   0  19  10  137.95    9.58
   0  19  10  142.45    8.91
   0  19  10  145.33    9.90
   0  19 -10  146.76   10.55
   0  19  10  143.29   10.19
   0  19  10  146.48   10.31
   0  19  10  142.15    9.90
   0  19 -10  143.11   10.35
   0  19 -11  719.13   23.13
   0  19 -11  725.09   22.39
   0  19  11  753.12   22.50
   0  19  11  703.55   21.35
   0  19  11  731.47   22.36
   0  19  11  679.12   20.49
   0  19  11  762.31   22.70
   0  19 -11  718.97   21.86
   0  19  11  660.60   20.48
   0  19 -12   14.66    3.76
   0  19  12   17.41    3.73
   0  19  12   20.31    3.94
   0  19  12   10.73    2.66
   0  19 -12   17.36    3.66
   0  19  12   18.88    3.89
   0  19  12   16.64    3.93
   0  19  12   11.20    2.70
   0  19 -12   16.58    3.58
   0  19 -13    5.77    2.53
   0  19  13    3.36    1.77
   0  19  13    8.50    2.38
   0  19  13    5.11    2.30
   0  19  13    5.12    1.63
   0  19 -13    7.33    2.40
   0  19  13    8.24    2.59
   0  19 -13    1.81    2.04
   0  19  13    4.20    1.74
   0  19  14  155.32    9.14
   0  19  14  164.19    9.70
   0  19 -14  152.23    9.46
   0  19 -14  158.50    9.34
   0  19  14  145.28    8.80
   0  19  14  157.30    8.87
   0  19  14  174.23    9.85
   0  19  15  776.10   18.64
   0  19 -15  783.16   19.13
   0  19  15  818.73   20.05
   0  19  15  816.33   19.10
   0  19 -15  785.25   19.93
   0  19  15  768.20   19.18
   0  19 -16    7.22    2.04
   0  19  16    5.93    1.90
   0  19 -16    5.28    1.94
   0  19  16    5.19    2.32
   0  19  16    5.78    1.81
   0  19  16    4.95    1.90
   0  19 -17    7.55    1.84
   0  19  17    9.58    2.22
   0  19  17    7.35    1.83
   0  19  17    9.34    1.91
   0  19 -17    6.95    1.64
   0  19  18   21.15    2.54
   0  19  18   20.97    2.42
   0  19 -18   16.84    2.18
   0  20   0  231.79   14.03
   0  20   0  235.25   12.15
   0  20   0  236.55   12.89
   0  20   0  211.24   13.24
   0  20   1   94.19    8.88
   0  20  -1   87.29    8.71
   0  20   1   86.15    8.28
   0  20  -1   94.95    7.47
   0  20   1   97.49    7.92
   0  20   1   97.14    8.39
   0  20  -1   94.40    8.03
   0  20  -1   86.91    8.48
   0  20   1   91.93    8.64
   0  20  -2   36.65    5.83
   0  20   2   33.09    5.38
   0  20   2   37.47    6.02
   0  20  -2   26.97    4.80
   0  20   2   43.37    5.42
   0  20   2   31.91    5.08
   0  20   2   36.16    5.23
   0  20  -3  338.55   16.54
   0  20   3  338.82   16.35
   0  20   3  319.22   15.27
   0  20  -3  325.72   16.49
   0  20   3  330.31   16.12
   0  20   3  335.39   15.13
   0  20   3  349.73   14.64
   0  20   3  334.92   16.43
   0  20  -3  347.34   17.08
   0  20  -4    2.34    2.46
   0  20   4    3.02    2.07
   0  20   4    1.69    1.90
   0  20   4    4.37    2.15
   0  20   4    2.55    2.29
   0  20  -4   -0.15    2.73
   0  20   4    2.82    2.05
   0  20   4    2.75    1.88
   0  20  -4    1.00    2.70
   0  20   4    1.87    2.19
   0  20  -5  530.48   21.02
   0  20   5  506.84   19.89
   0  20  -5  542.14   20.48
   0  20   5  544.00   18.69
   0  20   5  525.91   19.66
   0  20   5  513.96   19.33
   0  20   5  539.94   18.26
   0  20   5  531.59   19.13
   0  20  -5  532.75   20.74
   0  20   5  498.73   19.75
   0  20  -6   31.35    5.33
   0  20   6   29.10    4.66
   0  20   6   23.55    4.35
   0  20   6   23.85    4.57
   0  20   6   20.39    4.05
   0  20  -6   18.99    3.85
   0  20   6   27.65    4.72
   0  20  -6   27.27    4.93
   0  20   6   23.35    3.89
   0  20  -7   30.78    5.19
   0  20  -7   23.58    4.12
   0  20   7   32.02    4.61
   0  20  -7   38.01    5.52
   0  20   7   30.92    4.60
   0  20   7   36.03    5.18
   0  20   7   29.82    4.50
   0  20   7   36.40    5.31
   0  20   7   30.13    4.93
   0  20  -7   33.98    4.80
   0  20   7   30.15    4.21
   0  20  -8    2.39    2.56
   0  20   8   -1.42    2.05
   0  20  -8    2.28    2.36
   0  20  -8    0.21    2.25
   0  20   8    2.04    1.40
   0  20   8    6.27    2.51
   0  20   8    2.63    2.62
   0  20   8    0.16    2.16
   0  20   8    1.22    1.74
   0  20   8    2.71    2.02
   0  20  -8    5.95    2.77
   0  20   8   -0.70    1.67
   0  20  -9  776.49   23.84
   0  20  -9  784.70   23.14
   0  20   9  771.13   22.14
   0  20   9  745.68   20.41
   0  20   9  785.57   22.93
   0  20   9  778.25   21.18
   0  20   9  746.73   20.15
   0  20   9  758.09   22.19
   0  20  -9  766.47   22.77
   0  20   9  777.99   19.45
   0  20  -9  807.82   20.40
   0  20   9  735.46   22.06
   0  20 -10   -0.04    2.58
   0  20  10    2.13    2.01
   0  20  10    3.87    1.99
   0  20  10    1.88    2.32
   0  20  10    2.59    1.76
   0  20 -10    0.24    2.31
   0  20  10    2.31    1.16
   0  20  10    6.08    2.78
   0  20  10    2.72    2.35
   0  20 -10    4.71    2.84
   0  20 -11   86.76    7.56
   0  20  11   88.87    6.87
   0  20  11   90.95    7.01
   0  20  11   80.21    7.03
   0  20  11   86.99    7.31
   0  20 -11   96.44    7.61
   0  20  11   88.04    7.34
   0  20  11   84.43    6.85
   0  20 -11   96.10    7.33
   0  20 -12   39.44    5.14
   0  20  12   38.13    4.50
   0  20  12   32.74    4.29
   0  20  12   47.04    4.85
   0  20  12   41.03    5.00
   0  20  12   34.35    4.47
   0  20 -12   40.95    4.78
   0  20  12   34.60    4.17
   0  20 -12   43.47    4.59
   0  20  13  421.99   14.42
   0  20 -13  408.87   14.27
   0  20 -13  423.05   12.76
   0  20  13  426.88   14.62
   0  20 -13  408.19   14.77
   0  20  13  421.28   14.57
   0  20  13  396.68   13.54
   0  20  13  414.75   13.56
   0  20 -14   67.22    5.63
   0  20  14   74.05    5.66
   0  20  14   75.92    6.02
   0  20  14   69.17    5.52
   0  20 -14   67.66    5.69
   0  20  14   73.01    5.49
   0  20 -15   18.33    2.57
   0  20  15   24.21    3.35
   0  20  15   22.16    2.92
   0  20  15   24.50    3.18
   0  20 -15   18.77    2.78
   0  20  15   17.05    2.47
   0  20 -16    8.32    1.93
   0  20  16    5.38    1.66
   0  20 -16    5.08    1.47
   0  20  16    6.72    1.69
   0  20  16    6.58    1.54
   0  20  17  739.10   13.33
   0  21   0    0.72    1.24
   0  21   0    2.79    1.24
   0  21   0   -1.71    2.95
   0  21   0   -1.05    3.05
   0  21   1  219.38   11.18
   0  21   1  212.54   11.69
   0  21  -1  209.78   11.11
   0  21  -1  207.71   12.72
   0  21   1  209.00   12.63
   0  21  -1  209.59   12.91
   0  21   1  220.75   12.98
   0  21   2    7.75    2.40
   0  21  -2    7.53    2.62
   0  21   2    4.07    2.49
   0  21  -2    5.12    2.09
   0  21   2    8.17    2.84
   0  21  -2   11.18    2.62
   0  21   2    5.29    2.09
   0  21   3  474.75   17.71
   0  21  -3  489.16   19.34
   0  21   3  495.87   17.11
   0  21   3  478.02   18.43
   0  21  -3  499.70   19.46
   0  21   3  489.92   18.91
   0  21   4    8.41    2.88
   0  21   4    7.15    2.45
   0  21  -4    5.53    2.84
   0  21   4    9.98    2.75
   0  21  -4   10.10    3.11
   0  21   4    7.14    2.55
   0  21   4    3.13    1.91
   0  21  -5  185.44   11.87
   0  21  -5  194.82   11.73
   0  21   5  195.50   10.21
   0  21   5  180.23   10.88
   0  21   5  191.21   10.05
   0  21   5  160.95   10.32
   0  21   5  195.54   10.94
   0  21  -5  184.76   11.65
   0  21  -5  179.55   10.99
   0  21   5  177.47   10.66
   0  21   5  165.99   10.83
   0  21  -6    5.66    3.00
   0  21   6    5.41    2.02
   0  21  -6    4.57    2.51
   0  21  -6    5.52    2.49
   0  21   6    3.80    1.41
   0  21   6    3.00    1.92
   0  21   6    4.11    2.20
   0  21   6   10.33    2.66
   0  21   6    6.02    2.83
   0  21   6    0.95    2.15
   0  21  -6    7.39    2.71
   0  21  -7  398.79   16.72
   0  21  -7  398.64   16.11
   0  21   7  394.77   14.68
   0  21   7  397.49   15.94
   0  21   7  372.96   14.56
   0  21   7  400.83   14.29
   0  21   7  400.12   15.36
   0  21  -7  388.88   16.04
   0  21   7  364.94   15.38
   0  21  -7  392.11   14.89
   0  21   7  379.23   14.37
   0  21  -8    6.71    2.30
   0  21  -8    6.26    2.37
   0  21   8    7.73    2.24
   0  21  -8    8.72    3.08
   0  21   8    6.70    1.86
   0  21   8    6.92    2.48
   0  21   8    8.12    2.05
   0  21   8    8.06    2.72
   0  21   8    4.83    2.43
   0  21   8   11.79    2.39
   0  21  -8    9.62    2.52
   0  21  -9  138.62    9.42
   0  21   9  129.62    7.41
   0  21   9  143.45    9.19
   0  21   9  144.14    8.22
   0  21   9  136.78    7.82
   0  21   9  142.60    8.93
   0  21   9  133.49    8.45
   0  21  -9  133.45    9.07
   0  21   9  129.10    8.57
   0  21   9  144.15    7.61
   0  21  -9  136.01    7.55
   0  21  -9  144.25    9.21
   0  21  10   44.83    4.86
   0  21 -10   42.97    4.88
   0  21  10   51.73    5.32
   0  21  10   45.61    4.41
   0  21 -10   44.92    5.16
   0  21  10   44.73    5.08
   0  21  10   50.78    4.95
   0  21 -10   45.57    5.35
   0  21  11  317.84   12.27
   0  21  11  294.62   10.79
   0  21 -11  322.56   12.01
   0  21  11  317.76   12.32
   0  21  11  321.91   12.67
   0  21 -11  325.58   12.76
   0  21 -11  328.93   13.23
   0  21  11  331.13   11.63
   0  21  12   19.93    3.35
   0  21  12   17.75    2.62
   0  21  12   15.94    2.92
   0  21 -12   15.24    2.39
   0  21 -12   11.48    2.28
   0  21 -12   17.64    3.16
   0  21  12   16.92    2.83
   0  21  13    7.12    1.66
   0  21  13   14.59    2.70
   0  21 -13   13.36    2.60
   0  21  13    9.33    2.23
   0  21  13   10.88    2.01
   0  21 -13   11.15    2.34
   0  21  14   45.45    4.05
   0  21  14   45.82    3.55
   0  21 -14   44.49    4.01
   0  21  14   37.55    3.08
   0  21  14   41.97    3.86
   0  21 -14   48.18    4.04
   0  21 -15  426.05   10.62
   0  21  15  421.14   10.76
   0  22   0   51.24    5.98
   0  22   0   62.51    6.54
   0  22   0   66.55    5.99
   0  22   0   60.27    6.52
   0  22  -1  392.04   16.31
   0  22   1  382.97   15.91
   0  22  -1  413.25   16.42
   0  22   1  404.66   16.20
   0  22   1  406.10   16.36
   0  22  -1  399.81   16.37
   0  22   1  397.69   14.62
   0  22  -1  417.28   14.08
   0  22  -2    3.70    2.06
   0  22   2    0.38    2.70
   0  22   2    5.25    1.76
   0  22  -2    8.86    2.90
   0  22   2    5.95    2.67
   0  22   2    4.79    1.99
   0  22  -2    2.07    2.14
   0  22   2    8.09    2.81
   0  22   3  242.10   12.25
   0  22   3  257.25   11.20
   0  22   3  245.49   11.90
   0  22  -3  256.05   12.72
   0  22   3  257.71   12.45
   0  22  -3  238.26   12.58
   0  22   3  232.80   12.17
   0  22  -3  242.51   12.66
   0  22   4   41.10    4.99
   0  22   4   42.63    4.78
   0  22   4   43.24    5.08
   0  22   4   35.45    4.41
   0  22  -4   44.61    5.40
   0  22  -4   44.95    5.55
   0  22  -4   38.25    4.91
   0  22   5  197.45   10.53
   0  22   5  191.26    9.70
   0  22   5  206.94   10.83
   0  22  -5  200.02   10.70
   0  22   5  200.30   10.51
   0  22  -5  205.84   11.50
   0  22  -5  203.39   11.26
   0  22   6  233.00    9.88
   0  22   6  208.86   10.33
   0  22   6  228.11   10.60
   0  22   6  224.14   11.13
   0  22  -6  215.04   10.54
   0  22   6  213.17   10.35
   0  22  -6  219.05   11.61
   0  22  -6  217.90   11.45
   0  22   7   53.53    4.81
   0  22   7   52.54    5.35
   0  22  -7   43.91    4.98
   0  22   7   45.91    4.65
   0  22   7   49.87    4.92
   0  22  -7   50.81    4.91
   0  22   7   47.87    4.70
   0  22  -7   46.80    5.27
   0  22   8    1.95    1.14
   0  22   8    3.93    2.14
   0  22   8    5.55    1.62
   0  22  -8    1.08    1.92
   0  22   8    2.32    1.46
   0  22  -8    6.24    2.32
   0  22  -8   -0.14    1.59
   0  22   8    2.06    0.89
   0  22  -8    2.87    1.70
   0  22  -9  439.75   14.91
   0  22  -9  425.23   13.94
   0  22   9  445.95   13.85
   0  22   9  439.03   14.46
   0  22  -9  445.91   14.74
   0  22  -9  396.26   10.81
   0  22   9  463.60   13.48
   0  22 -10    4.10    1.77
   0  22 -10    7.20    2.01
   0  22  10    4.61    1.48
   0  22  10    6.82    1.98
   0  22 -10    5.19    2.17
   0  22 -11   34.37    3.81
   0  22  11   40.55    4.09
   0  22 -11   37.31    3.53
   0  22  11   38.07    3.69
   0  22 -11   40.48    4.17
   0  22  12   11.52    1.99
   0  22 -12   12.64    2.19
   0  22 -12   11.83    2.37
   0  22  12   12.48    2.19
   0  22  13  223.42    7.65
   0  22  13  217.12    7.81
   0  22 -13  224.24    8.04
   0  23   0   -0.31    1.58
   0  23   0    1.26    1.24
   0  23   0   -0.19    1.65
   0  23   0   -0.38    1.93
   0  23   1  218.76    9.51
   0  23   1  231.27   11.15
   0  23  -1  232.48   11.21
   0  23  -1  236.51   11.40
   0  23   1  235.79   11.30
   0  23   1  227.02   11.11
   0  23  -1  233.59   11.43
   0  23  -2  132.48    8.67
   0  23   2  131.55    7.51
   0  23  -2  130.08    8.32
   0  23   2  137.67    8.49
   0  23  -2  139.97    8.84
   0  23   2  136.69    8.55
   0  23  -3  174.53    9.78
   0  23   3  174.61    8.79
   0  23  -3  179.81    9.59
   0  23   3  180.97    9.52
   0  23   3  182.41    9.56
   0  23  -3  192.53   10.14
   0  23   4   93.72    6.73
   0  23  -4  102.67    7.45
   0  23   4   98.58    6.86
   0  23  -4  100.09    7.02
   0  23   4  103.54    6.12
   0  23   4   97.82    6.65
   0  23  -4  104.27    7.42
   0  23   5   44.02    4.46
   0  23  -5   41.81    4.78
   0  23   5   49.25    4.85
   0  23  -5   48.47    4.76
   0  23   5   47.25    4.64
   0  23   5   48.36    4.27
   0  23  -5   46.59    5.00
   0  23  -6   72.29    6.00
   0  23   6   67.39    5.42
   0  23   6   67.78    5.18
   0  23  -6   65.28    5.06
   0  23   6   64.18    5.06
   0  23  -6   72.75    6.04
   0  23   6   68.38    5.05
   0  23  -7  476.25   14.70
   0  23   7  463.47   12.60
   0  23   7  481.23   14.09
   0  23  -7  460.08   12.33
   0  23   7  458.69   12.26
   0  23  -7  475.23   14.38
   0  23   7  474.58   12.73
   0  23  -8   -0.10    1.20
   0  23   8   -1.02    0.97
   0  23  -8   -2.78    1.41
   0  23   8    0.92    1.25
   0  23   8   -0.49    1.29
   0  23  -8    2.14    1.44
   0  23   9   48.74    4.24
   0  23  -9   46.28    3.96
   0  23   9   44.81    3.66
   0  23  -9   42.00    4.10
   0  23  10    2.86    1.23
   0  23 -10    4.00    1.50
   0  23 -10    3.87    1.32
   0  23  10    2.40    1.12
   0  23 -11  414.74   10.76
   0  23  11  427.75   10.80
   0  24   0  154.37    8.14
   0  24   0  157.02    8.17
   0  24  -1  297.24   11.18
   0  24   1  282.39   10.91
   0  24  -1  287.77   11.15
   0  24  -1  279.75   10.79
   0  24   1  281.79   10.76
   0  24  -2    2.26    1.17
   0  24  -2    4.71    1.94
   0  24   2    3.14    1.20
   0  24   2    2.82    1.47
   0  24  -2    6.49    2.01
   0  24   2    3.87    1.16
   0  24   3   37.58    3.44
   0  24  -3   37.62    4.09
   0  24   3   36.32    3.81
   0  24   3   36.84    3.78
   0  24  -3   37.97    3.88
   0  24  -3   40.92    4.14
   0  24   4   43.96    3.74
   0  24  -4   47.53    4.44
   0  24   4   47.65    4.11
   0  24  -4   40.56    3.79
   0  24   4   46.88    4.15
   0  24  -4   46.43    4.37
   0  24   5  422.06   11.34
   0  24  -5  419.62   12.61
   0  24   5  409.70   11.23
   0  24  -5  401.25   12.35
   0  24   5  419.76   11.37
   0  24  -5  417.96   11.34
   0  24  -6    2.30    1.48
   0  24  -6    0.76    0.88
   0  24   6    1.26    0.78
   0  24  -6   -1.09    1.47
   0  24   6    0.19    0.63
   0  24   6    2.57    1.21
   0  24   7   33.50    3.12
   0  24  -7   35.89    3.29
   0  24  -7   33.43    3.37
   0  24   8   30.95    2.86
   0  24  -8   27.03    2.81
   0  24  -8   24.01    2.53
   0  24  -9  773.84   13.48
   0  25   0   -0.04    0.96
   0  25   0   -1.32    1.16
   0  25  -1   62.41    4.33
   0  25   1   64.01    4.26
   0  25   1   60.99    4.16
   0  25  -1   61.47    4.20
   0  25   2  132.11    5.84
   0  25  -2  134.27    6.27
   0  25  -2  133.00    5.94
   0  25   2  129.56    5.87
   0  25   3  348.60    8.91
   0  25  -3  352.09    9.81
   0  25   3  348.51    9.13
   0  25  -3  340.71    9.07
   0  25  -4    1.39    0.88
  -1   0  27  569.08   12.96
   1   0 -27  572.89   11.99
  -1   0  27  574.04   11.53
  -1   0  26   -1.21    1.87
   1   0 -26    3.12    1.54
  -1   0  26   -0.45    1.27
  -1   0  25   33.82    4.50
  -1   0  25   26.81    3.56
   1   0 -25   28.82    3.83
  -1   0  24   -2.34    2.94
   1   0 -24   -0.74    0.96
  -1   0  24   -3.24    3.45
  -1   0  23 1007.15   26.87
   1   0 -23 1054.47   23.34
  -1   0  22    5.75    2.81
   1   0 -22    4.97    2.10
  -1   0  21  237.92   14.06
   1   0 -21  246.34   12.45
  -1   0  20    3.31    1.83
   1   0 -20   -2.06    2.00
  -1   0  19 1934.31   40.01
   1   0 -18   -0.83    4.22
  -1   0  18    1.46    1.56
   1   0 -17   45.52   10.31
  -1   0  17   43.05    5.62
   1   0 -17   50.97    7.62
   1   0 -16   -0.37    1.99
   1   0 -16   -3.38    4.11
   1   0 -15  750.99   28.06
   1   0 -15  671.95   34.47
   1   0 -14    3.32    3.13
   1   0 -13 2179.96   55.68
   1   0 -12   -0.68    2.52
   1   0 -11   10.87    4.32
   1   0 -10    3.40    3.08
   1   0  -9 1561.45   35.72
   1   0  -8    6.72    2.87
   1   0  -7  336.89   14.20
   1   0  -6    4.47    1.80
   1   0  -5 9999.00   63.26
   1   0  -4    5.41    1.39
   1   0  -4   22.50    2.02
   1   0  -3   80.14    4.41
   1   0  -3   74.27    3.31
   1   0  -2    2.21    0.42
   1   0  -2    1.51    0.53
  -1   0   2    2.45    0.67
  -1   0   1 1016.13   10.80
   1   0  -1 1082.87   12.75
  -1   0   0    3.98    0.72
  -1   0  -1 2751.21   21.15
   1   0   2    1.43    0.77
  -1   0  -2    2.46    0.97
   1   0   2    1.89    0.50
   1   0   3  261.36    8.71
   1   0   4    0.85    0.82
   1   0   5 3413.63   37.33
   1   0   6   -0.80    1.69
  -1   0  -6    0.71    1.24
   1   0   7  937.49   23.16
  -1   0  -7  943.12   25.61
   1   0   8    2.06    1.86
  -1   0  -8    1.62    1.57
   1   0   9  310.19   14.86
  -1   0  -9  306.42   16.68
   1   0  10    3.78    2.47
  -1   0 -10    2.94    1.93
   1   0  11 2536.98   48.16
  -1   0 -11 2487.35   53.96
  -1   0 -12    2.02    1.22
   1   0  12   -0.03    1.70
  -1   0 -12    3.72    2.60
  -1   0 -13  733.14   21.54
   1   0  13  640.48   26.80
  -1   0 -13  697.24   32.18
   1   0  14   -0.95    2.62
  -1   0 -14   -0.18    2.50
   1   0  15 1528.72   45.37
  -1   0 -15 1744.30   56.51
   1   0  16    2.77    1.83
  -1   0 -16   -0.09    2.58
  -1   0 -17  134.92    9.01
   1   0  17  149.07   10.91
  -1   0 -17  125.31   16.76
  -1   0 -18   -0.41    1.62
   1   0  18    1.64    1.82
  -1   0 -18    3.77    5.57
  -1   0 -19  845.42   22.96
   1   0  19  834.89   26.26
  -1   0 -20    0.12    2.02
   1   0  20    1.66    2.29
   1   0  20   -0.60    2.25
   1   0  21  587.87   21.61
   1   0  21  557.25   19.98
   1   0  22   -0.54    2.57
   1   0  22   -1.57    2.29
   1   0  23   53.07    6.35
   1   0  23   61.74    6.35
   1   0  24    0.13    2.04
   1   0  24   -4.20    2.69
   1   0  25  183.03    9.66
  -1   0 -25  173.50    7.88
   1   0  25  172.60    8.62
   1   0  26   -0.52    1.31
  -1   0 -26   -0.49    0.59
   1   0  26   -2.21    1.97
   1   0  27   27.04    2.78
  -1  -1  27   72.35    4.50
  -1   1  27   67.26    4.59
  -1  -1  27   71.10    4.30
   1  -1 -27   70.58    4.34
   1   1 -27   62.43    3.84
  -1   1  26   39.06    4.26
  -1  -1  26   37.35    3.99
  -1   1  26   36.41    3.42
  -1  -1  26   40.77    3.90
   1  -1 -26   38.87    3.95
   1   1 -26   41.52    3.94
  -1   1  25  913.55   21.95
  -1  -1  25  869.98   21.28
   1   1 -25  840.39   17.27
  -1   1  25  905.38   19.95
  -1  -1  25  932.87   21.04
   1   1 -25  907.46   20.65
   1  -1 -24    4.85    1.32
   1   1 -24    6.80    1.73
  -1   1  24    3.98    1.69
  -1  -1  24    0.25    2.90
  -1  -1  24    6.89    2.17
  -1   1  24    4.50    1.89
  -1  -1  23  344.32   15.70
  -1   1  23  351.27   15.97
   1   1 -23  362.73   14.05
   1  -1 -23  378.99   13.56
  -1   1  22    4.89    2.47
  -1  -1  22    4.31    2.78
   1   1 -22   -0.84    1.88
   1  -1 -22    1.98    1.35
  -1   1  21 1162.42   31.03
  -1  -1  21 1148.41   30.63
   1   1 -21 1173.22   27.65
   1  -1 -21 1250.02   27.46
  -1  -1  20  103.82    9.37
  -1   1  20   89.78    8.85
   1  -1 -20  107.31    8.23
   1   1 -20  101.49    8.30
  -1   1  19   61.87    7.36
  -1  -1  19   58.26    7.11
   1   1 -19   69.10    6.94
  -1   1  18   27.66    4.46
  -1  -1  18   39.11    5.59
   1  -1 -18   36.94    9.33
   1   1 -18   32.62    7.67
   1   1 -17  654.95   19.56
  -1   1  17  683.65   22.73
  -1  -1  17  624.79   21.76
   1   1 -17  665.17   28.27
   1  -1 -17  685.16   28.65
   1   1 -17  658.96   37.22
   1  -1 -17  604.25   35.92
   1   1 -16   19.74    4.83
   1  -1 -16   19.98    4.42
   1   1 -16   24.23    6.98
   1  -1 -16   15.28    4.98
   1   1 -15  372.16   19.98
   1   1 -15  372.58   25.83
   1  -1 -15  333.02   24.24
   1   1 -14  214.10   14.34
   1   1 -14  186.10   17.29
   1  -1 -14  166.80   16.34
   1   1 -13  485.92   20.72
   1  -1 -13  410.12   24.16
   1   1 -13  444.07   25.36
   1  -1 -12   15.06    5.09
   1   1 -12   16.58    4.95
   1  -1 -11 1998.21   47.01
   1   1 -11 1991.13   46.81
   1  -1 -10   17.62    4.87
   1   1 -10   14.26    4.19
   1   1  -9  402.01   18.15
   1  -1  -9  406.66   18.44
  -1  -1   8    6.72    1.82
   1   1  -8    5.01    2.26
   1  -1  -8    6.20    2.41
  -1  -1   7 1033.55   18.33
   1  -1  -7  980.97   24.40
   1   1  -7 1008.64   24.50
  -1  -1   6   36.76    3.05
   1   1  -6   38.99    4.53
   1  -1  -6   34.76    4.34
   1   1  -5  651.02   16.00
   1  -1  -5  670.85   16.59
   1   1  -4  618.09   12.01
   1   1  -4  663.09   14.22
   1  -1  -4  657.36   14.66
   1   1  -3   76.40    3.88
   1  -1  -3   77.25    2.76
   1   1  -3   76.69    3.49
   1   1  -3   79.05    4.29
   1  -1  -3   78.20    4.50
   1   1  -2  603.05    8.87
   1   1  -2  589.68   10.09
   1  -1  -2  566.64    7.13
  -1   1   2  592.53   10.89
   1  -1  -1 1779.24   17.47
   1   1  -1 1800.70   15.28
   1   1   0   84.91    2.91
  -1   1   0   95.43    3.83
   1   1   1 6773.82   35.47
   1   1   1 7065.91   34.38
   1   1   2 1157.54   15.21
   1   1   2 1354.04   17.79
   1   1   3  683.25   13.92
   1  -1   3  695.42   14.20
   1  -1   3  714.03    6.82
  -1   1  -3  669.70    8.98
   1  -1   4    3.14    1.07
   1   1   4    3.46    1.29
   1  -1   5 1212.01   22.32
   1   1   5 1271.69   23.43
  -1  -1  -5 1246.50   24.46
   1  -1   6   96.19    6.81
  -1   1  -6  100.26    4.96
   1   1   6   91.11    6.85
  -1   1  -6  100.57    7.92
  -1  -1  -6   98.34    7.44
   1   1   7  535.54   17.44
  -1   1  -7  554.38   12.70
  -1   1  -7  505.50   19.16
  -1  -1  -7  544.82   19.03
   1  -1   8  520.04   18.13
  -1   1  -8  518.45   13.43
   1   1   8  498.00   17.80
  -1   1  -8  511.46   20.22
  -1  -1  -8  498.63   19.68
   1  -1   9 3290.45   48.33
   1   1   9 3424.74   50.21
  -1   1  -9 3588.49   37.93
  -1   1  -9 3264.70   55.19
  -1  -1  -9 3131.34   52.68
   1   1  10    4.04    2.83
  -1   1 -10    8.05    1.94
   1  -1  10    4.08    1.54
  -1  -1 -10    6.37    3.81
  -1   1 -10    3.10    2.66
  -1   1 -11  696.84   18.89
   1   1  11  646.59   24.66
   1  -1  11  627.36   23.45
  -1   1 -11  656.49   27.84
  -1  -1 -11  630.04   26.93
  -1   1 -12   16.68    3.07
   1   1  12   20.37    4.54
   1  -1  12   14.00    3.70
  -1  -1 -12   23.07    5.66
  -1   1 -12   14.58    4.27
  -1  -1 -13 1786.07   33.34
   1   1  13 1598.77   42.99
  -1   1 -13 1852.30   34.34
   1  -1  13 1470.56   40.43
  -1   1 -13 1664.54   49.55
  -1  -1 -13 1632.12   48.98
   1   1  14   48.11    7.74
   1  -1  14   54.29    8.64
  -1   1 -14   41.84    8.69
  -1  -1 -14   45.36    8.78
  -1  -1 -15   49.82   10.08
   1  -1  15   49.94    8.21
   1   1  15   49.85    8.29
  -1   1 -15   57.64   10.02
   1  -1  16  161.16   10.76
   1   1  16  166.65   11.07
  -1  -1 -16  138.25   16.93
  -1   1 -16  145.50   17.72
   1  -1  16  118.50   12.98
   1   1  16  120.66   13.34
  -1   1 -17 1460.40   29.79
  -1  -1 -17 1513.24   57.96
  -1   1 -17 1537.78   57.99
   1   1  17 1498.23   34.13
   1  -1  17 1504.80   33.81
  -1   1 -18   72.83    6.75
  -1   1 -18   60.64   12.43
  -1  -1 -18   81.21   13.50
   1   1  18   75.63    7.88
   1  -1  18   66.77    7.36
   1   1  19  392.78   18.12
   1  -1  19  376.59   17.61
  -1   1 -19  397.88   15.81
   1   1  20    2.30    2.34
   1  -1  20    4.50    2.11
   1   1  20    0.47    1.97
   1  -1  20    3.86    2.65
  -1   1 -20    3.40    1.74
   1  -1  21  540.37   19.83
   1   1  21  564.78   19.79
  -1   1 -21  578.95   18.27
   1   1  21  557.23   21.18
   1  -1  21  562.58   21.07
   1  -1  22   68.61    6.98
   1   1  22   61.30    6.39
   1  -1  22   57.18    6.83
   1   1  22   61.71    6.93
   1   1  23 1227.51   26.77
   1  -1  23 1234.16   27.52
   1  -1  23 1183.11   28.45
   1   1  23 1188.45   28.42
   1  -1  24    1.25    1.63
   1   1  24    3.07    2.27
   1   1  24    4.26    2.12
   1  -1  24   -2.31    2.74
   1  -1  25  120.23    7.39
   1   1  25  113.16    6.84
  -1   1 -25  123.92    6.46
   1   1  25  115.79    7.65
   1  -1  25  111.84    7.47
   1   1  26    1.83    1.22
   1  -1  26    1.58    1.15
   1   1  26    1.17    1.24
   1  -1  26    1.77    1.02
  -1  -1 -26    0.96    0.75
   1  -1  27  722.86   12.55
   1  -1  27  749.71   13.48
  -1  -2  27  516.07   11.83
  -1   2  27  503.14   12.44
   1   2 -27  471.97   10.09
   1  -2 -27  477.38   11.18
  -1  -2  26   82.69    5.70
  -1   2  26   92.60    5.29
  -1   2  26   89.85    6.21
  -1  -2  26   81.47    5.60
   1   2 -26   82.03    5.36
   1  -2 -26   86.51    5.81
  -1   2  25  135.67    7.43
  -1  -2  25  134.49    8.19
  -1   2  25  142.35    8.74
  -1  -2  25  141.76    8.41
   1   2 -25  136.95    7.96
  -1   2  24   22.42    3.45
  -1  -2  24   21.24    3.36
   1   2 -24   25.01    3.55
   1   2 -24   30.29    4.45
  -1   2  24   20.79    3.76
  -1  -2  24   24.87    3.87
  -1   2  23 1136.51   25.75
   1   2 -23 1120.47   24.88
  -1   2  23 1137.09   28.52
  -1  -2  23 1069.92   27.26
   1   2 -22  214.40   11.53
   1  -2 -22  235.01   11.20
  -1   2  22  211.99   13.00
  -1  -2  22  211.53   12.68
   1   2 -21  216.60   11.97
   1  -2 -21  221.48   11.33
  -1   2  21  199.62   13.01
  -1  -2  21  190.04   12.36
   1  -2 -20  161.11    9.84
   1   2 -20  143.77    9.88
  -1  -2  20  147.54   11.06
  -1   2  20  137.54   10.82
   1   2 -19 1410.31   31.18
  -1  -2  19 1342.65   33.08
  -1   2  19 1364.72   33.76
   1  -2 -18   47.75   10.09
   1   2 -18   39.61    9.40
  -1  -2  18   40.37    5.65
  -1   2  18   54.78    6.37
   1   2 -17  228.16   11.75
  -1   2  17  227.73   13.13
  -1  -2  17  221.73   12.79
   1  -2 -17  222.38   16.40
   1   2 -17  224.24   16.43
   1  -2 -17  197.69   20.25
   1   2 -17  237.63   22.10
   1  -2 -17  209.07   11.73
  -1   2  16   30.26    4.63
   1   2 -16   27.01    5.41
   1   2 -16   33.54    7.82
   1  -2 -16   22.25    6.46
   1   2 -15  313.84   18.31
   1   2 -15  278.88   22.32
   1  -2 -15  249.13   21.07
   1   2 -14    8.35    3.13
   1  -2 -14    4.57    2.54
   1   2 -14    7.21    4.88
   1  -2 -13 1102.75   39.52
   1   2 -13 1134.18   40.11
   1   2 -12   23.24    4.55
   1  -2 -12   20.20    5.29
   1   2 -12   19.54    5.23
   1   2 -11  363.10   20.20
   1  -2 -11  376.18   20.35
   1   2 -10  144.92    9.72
   1  -2 -10  137.00   11.46
   1   2 -10  127.49   11.13
   1  -2  -9 1120.86   30.51
   1   2  -9 1055.19   29.55
  -1  -2   8  180.20    7.86
   1  -2  -8  180.28   11.38
   1   2  -8  173.82   11.15
  -1  -2   7  644.93   13.43
   1   2  -7  640.05   19.46
  -1  -2   6  378.09    8.91
   1   2  -6  389.14   13.78
   1  -2  -6  390.29   14.19
   1  -2  -5 2834.52   34.52
   1   2  -5 2902.02   33.45
   1   2  -4 2174.97   25.01
   1  -2  -4 2219.90   27.55
   1   2  -4 2218.03   25.55
   1  -2  -3  244.74    8.19
   1   2  -3  256.62    7.46
  -1   2   3  231.31    8.19
  -1   2   2   61.92    3.94
   1   2  -2   61.94    3.52
  -1   2   1 3051.45   25.30
   1   2  -1 3069.38   24.04
   1   2   0 1680.98   14.83
   1   2   0 1660.71   13.74
   1   2   1  247.37    7.99
   1   2   1  265.47    7.12
  -1   2  -1  283.81    8.14
  -1   2  -1  293.06    8.20
   1   2   1  258.93    6.66
  -1   2  -2  779.41   15.14
   1   2   2  705.76   13.17
  -1   2  -3  731.55   11.48
   1   2   3  753.29   15.15
   1   2   4   67.28    5.00
  -1   2  -4   66.14    3.74
  -1  -2  -4   74.14    5.21
   1  -2   4   66.36    4.77
   1  -2   5  202.03    9.20
   1   2   5  212.54    9.70
  -1   2  -5  226.99    7.41
  -1  -2  -5  221.54    9.91
   1  -2   6  541.94   16.15
   1   2   6  577.30   17.19
  -1  -2  -6  523.47   16.91
   1   2   7 2239.26   36.52
  -1  -2  -7 2207.08   37.77
   1   2   8   20.80    3.98
  -1   2  -8   15.08    2.43
  -1  -2  -8   15.87    3.80
  -1   2  -8   10.48    3.17
   1  -2   9  869.75   24.88
   1   2   9  922.85   26.45
  -1   2  -9  948.77   20.29
  -1   2  -9  929.99   29.61
  -1  -2  -9  894.72   27.72
  -1   2 -10    1.72    0.96
   1   2  10    3.78    1.80
   1  -2  10    2.61    2.54
  -1   2 -10    4.36    3.91
  -1  -2 -10    3.65    2.63
  -1   2 -11 1305.71   26.50
   1   2  11 1207.16   34.35
   1  -2  11 1070.46   30.54
  -1  -2 -11 1172.52   36.42
  -1   2 -11 1172.16   37.39
  -1   2 -12   10.99    2.56
   1   2  12    9.43    3.71
   1  -2  12    9.95    2.99
  -1   2 -12    5.96    3.12
  -1  -2 -12    6.57    2.57
   1  -2  13 1092.26   34.08
  -1   2 -13 1239.28   28.42
   1   2  13 1026.40   35.01
  -1  -2 -13 1073.27   39.58
  -1   2 -13 1168.50   41.83
   1   2  14    2.62    2.05
   1  -2  14   13.04    4.02
  -1   2 -14    8.90    5.18
  -1  -2 -15 1604.81   55.72
   1   2  15 1430.76   45.35
   1  -2  15 1402.09   42.02
  -1   2 -15 1669.39   55.24
   1  -2  16   20.79    3.92
   1   2  16   25.71    4.42
  -1   2 -16   20.62    6.71
  -1  -2 -16   29.03    7.88
   1  -2  17  299.55   15.14
   1   2  17  322.43   15.93
  -1   2 -17  307.20   14.01
  -1   2 -17  323.53   26.60
  -1  -2 -17  302.44   26.24
   1  -2  18   35.92    5.42
   1   2  18   43.75    6.13
  -1   2 -18   36.97    5.01
  -1  -2 -18   47.43   11.12
  -1   2 -18   37.05    9.58
  -1   2 -19  640.00   20.40
   1   2  19  643.87   21.53
   1  -2  19  628.39   22.54
   1   2  19  628.95   22.86
   1  -2  20    6.67    2.62
   1   2  20    9.83    2.80
   1  -2  20   12.16    3.47
   1   2  20    9.51    2.87
  -1   2 -20   11.28    2.84
   1   2  21  509.41   18.41
  -1   2 -21  512.09   17.50
   1  -2  21  497.69   19.28
   1  -2  21  503.28   19.66
   1   2  21  483.25   19.54
   1  -2  22   30.87    4.81
   1   2  22   27.35    4.21
   1  -2  22   29.38    4.81
   1   2  22   28.57    4.63
   1   2  23  103.79    8.52
   1  -2  23  100.41    8.10
   1   2  23  104.37    7.56
   1  -2  23  112.28    8.54
   1   2  24    1.78    1.81
   1  -2  24    2.13    1.60
   1   2  24    3.06    1.66
   1  -2  24   -1.44    2.77
  -1   2 -24    2.68    1.14
   1   2  25  459.86   15.14
   1  -2  25  430.86   14.29
  -1   2 -25  443.67   11.71
   1  -2  25  454.14   14.33
   1   2  25  439.69   12.82
   1   2  26   24.32    3.20
   1  -2  26   19.66    2.71
   1  -2  26   21.03    2.97
  -1  -2 -26   24.23    2.58
   1   2  26   22.78    2.43
   1   2  27   93.55    5.07
   1  -2  27   95.32    4.75
  -1   3  27   80.99    4.93
   1  -3 -27   78.11    4.53
  -1  -3  27   77.90    4.68
  -1   3  26   18.57    3.02
  -1  -3  26   19.07    2.63
  -1  -3  26   23.28    3.17
   1   3 -26   19.05    2.41
  -1  -3  25  681.21   17.77
  -1   3  25  711.22   19.11
   1   3 -25  677.76   17.15
  -1  -3  25  716.04   18.71
  -1   3  25  724.76   16.00
  -1  -3  24  133.82    8.81
  -1   3  24  129.61    9.08
   1   3 -24  127.57    8.28
   1   3 -24  117.06    7.51
  -1   3  24  140.84    8.02
  -1  -3  24  128.96    8.70
  -1  -3  23  139.36    9.74
   1   3 -23  142.01    9.51
  -1   3  23  155.15   10.50
   1   3 -23  149.32    9.21
  -1   3  23  135.20    8.45
  -1   3  22   51.80    6.39
  -1  -3  22   54.71    6.46
   1   3 -22   51.15    5.78
  -1   3  21  537.82   20.99
  -1  -3  21  539.74   20.59
   1   3 -21  562.06   19.45
  -1   3  20  195.75   12.84
  -1  -3  20  180.27   12.26
   1   3 -20  187.66   11.36
  -1  -3  19  276.97   15.00
  -1   3  19  267.63   15.07
   1   3 -19  292.13   14.24
   1   3 -18   66.06    6.74
  -1  -3  18   53.76    6.52
  -1   3  18   60.46    7.18
   1  -3 -18   57.75   10.98
   1   3 -18   54.10   10.96
  -1   3  18   60.51   11.19
   1   3 -17  765.37   21.88
  -1  -3  17  697.14   23.08
  -1   3  17  742.24   24.06
   1   3 -17  760.44   30.39
   1  -3 -17  744.27   22.11
   1   3 -17  795.71   40.22
   1  -3 -17  689.92   38.17
  -1   3  16   58.51    6.55
   1   3 -16   66.02   10.85
   1  -3 -16   56.82   10.72
   1   3 -16   61.71    8.40
   1   3 -16   62.45    9.16
   1   3 -15  458.11   28.44
   1   3 -15  436.70   21.75
   1   3 -15  476.46   24.39
   1   3 -14    3.94    2.82
   1  -3 -14   13.27    5.10
   1   3 -14   10.55    3.40
   1  -3 -13  384.07   23.43
   1   3 -13  391.50   23.60
   1   3 -12   10.77    4.09
   1  -3 -12    7.48    3.19
   1   3 -12   10.68    3.40
   1   3 -11 3157.26   59.25
   1  -3 -11 3196.72   59.45
   1  -3 -10  112.53   10.72
   1   3 -10   96.45    9.70
   1   3 -10  114.70    8.86
  -1  -3  10  108.43    6.70
   1   3  -9  966.39   28.21
   1  -3  -9 1009.21   28.93
   1   3  -9 1103.41   26.17
  -1  -3   9 1048.97   19.31
   1   3  -8    5.95    2.69
   1  -3  -8    5.36    2.74
   1   3  -8    6.73    2.36
  -1  -3   8    3.91    1.08
   1   3  -7 3050.60   42.30
   1  -3  -7 3136.31   43.96
  -1  -3   7 3177.34   27.00
   1  -3  -6   15.39    3.00
   1   3  -6   19.96    3.13
   1   3  -6   15.78    2.75
  -1  -3   6   16.57    1.66
   1   3  -6   17.50    3.17
   1  -3  -5   47.62    4.65
   1   3  -5   49.23    4.33
  -1  -3   5   45.08    2.05
   1   3  -5   42.72    4.04
   1  -3  -4 2518.48   30.31
  -1   3   4 2497.44   31.38
   1   3  -4 2490.07   28.40
   1   3  -3  459.45    9.82
  -1   3   3  445.86   12.27
   1  -3  -2  216.06    7.48
   1   3  -2  217.46    5.17
  -1   3   2  202.99    4.87
  -1   3   2  197.54    7.59
  -1   3   1 1334.61   18.57
  -1   3   1 1379.96   13.58
   1   3  -1 1318.41   20.41
   1   3   0 1202.90   16.74
  -1   3   0 1197.48   17.26
  -1   3  -1  517.73   11.67
  -1   3  -1  517.62   11.88
   1   3   1  501.61   10.35
  -1   3  -2   86.16    5.27
   1   3   2   82.93    4.81
  -1  -3  -2   94.84    4.03
  -1   3  -3  118.85    6.93
   1   3   3  101.24    5.82
  -1   3  -3  101.17    5.04
  -1  -3  -3  111.60    5.23
   1  -3   4    4.04    1.41
   1   3   4   10.59    2.10
  -1   3  -4    6.64    1.46
  -1  -3  -4   12.90    2.09
  -1   3  -5 1689.83   22.42
   1  -3   5 1620.46   25.94
  -1  -3  -5 1609.34   26.02
   1  -3   6   77.78    6.18
   1   3   6   83.75    6.85
  -1   3  -6   76.57    5.12
  -1  -3  -6   87.73    6.80
  -1   3  -7  727.43   16.46
   1   3   7  701.05   20.77
  -1  -3  -7  649.07   20.08
  -1   3  -7  659.09   22.31
  -1   3  -8    4.00    1.60
   1   3   8    0.74    1.85
  -1   3  -8    4.87    2.44
  -1  -3  -8    1.28    1.74
  -1   3  -9 1266.09   24.50
   1   3   9 1291.83   32.12
  -1  -3  -9 1215.60   32.08
  -1   3  -9 1211.16   34.07
  -1   3 -10  926.13   22.02
   1   3  10  876.13   28.07
   1  -3  10  821.22   25.64
  -1   3 -10  915.96   31.67
  -1  -3 -10  835.14   28.61
   1   3  11 1847.11   43.23
  -1   3 -11 1905.38   47.99
  -1  -3 -11 1873.95   45.77
   1   3  12  630.74   26.45
   1  -3  12  607.97   23.85
  -1   3 -12  722.02   21.08
  -1  -3 -12  648.92   28.87
  -1   3 -12  686.49   30.56
   1  -3  13 1479.61   38.99
   1   3  13 1485.86   42.81
  -1   3 -13 1591.97   48.74
  -1  -3 -14  191.61   18.53
   1   3  14  173.48   15.29
   1  -3  14  190.23   14.62
  -1   3 -14  204.84   18.74
  -1   3 -15  234.44   20.91
  -1  -3 -15  239.39   21.48
  -1   3 -16   60.03   10.53
  -1   3 -16   69.97    6.48
   1  -3  16   76.78    7.52
   1   3  16   77.82    7.55
  -1   3 -16   78.44   12.60
  -1  -3 -16   72.26   12.10
  -1   3 -17  829.55   23.12
  -1  -3 -17  785.43   41.97
  -1   3 -17  880.95   43.27
   1   3  17  814.76   25.34
   1  -3  17  736.27   23.63
   1   3  18    9.77    2.85
  -1  -3 -18    4.48    3.44
  -1   3 -18    5.18    5.25
  -1   3 -18    6.15    2.28
   1   3  18    2.11    1.99
   1  -3  18    6.51    2.50
  -1   3 -19  815.13   23.42
   1   3  19  859.20   24.29
   1  -3  19  810.92   25.25
   1   3  19  814.76   26.03
  -1   3 -20   28.42    4.51
   1  -3  20   34.98    5.52
   1   3  20   33.21    5.34
   1   3  20   32.52    4.78
   1  -3  20   35.68    5.53
   1   3  21  703.18   23.59
   1  -3  21  676.32   22.69
  -1   3 -21  649.08   20.08
   1  -3  21  673.62   22.40
   1   3  21  693.16   21.11
   1  -3  22    6.66    2.68
   1   3  22   10.30    2.54
   1  -3  22    3.76    2.09
   1   3  22    1.52    2.48
   1   3  23  251.84   13.01
   1  -3  23  233.73   12.26
   1  -3  23  233.39   12.22
   1   3  23  256.16   11.51
  -1   3 -23  242.04   10.81
   1   3  24   38.84    4.06
   1  -3  24   35.68    4.27
  -1   3 -24   37.80    3.84
   1   3  24   44.30    5.13
   1  -3  24   43.14    4.98
   1   3  25   93.30    5.52
   1  -3  25   86.68    6.38
   1   3  25   86.80    6.49
   1  -3  25   86.91    6.33
   1  -3  26    8.29    2.16
  -1  -3 -26    7.27    1.43
   1  -3  26    7.94    1.60
   1   3  26    5.67    1.67
   1  -3  27  371.63    9.37
   1   3  27  391.52   10.05
  -1  -4  27  594.56   12.42
   1  -4 -27  574.63   11.80
  -1   4  27  602.17   12.81
  -1  -4  26   79.05    5.61
   1   4 -26   72.94    4.63
  -1   4  26   75.63    5.59
  -1  -4  26   70.80    4.50
  -1  -4  25  168.07    9.10
   1   4 -25  159.90    8.07
  -1   4  25  172.63    9.45
  -1  -4  25  160.16    8.23
  -1   4  24   87.30    5.95
   1   4 -24   87.91    6.45
  -1  -4  24   89.68    7.21
   1   4 -24   85.29    6.64
  -1  -4  24   79.25    6.42
  -1   4  24   82.53    7.19
   1   4 -23  685.63   19.48
  -1   4  23  736.43   19.00
  -1   4  23  734.79   22.36
   1   4 -23  654.83   19.74
  -1  -4  23  674.20   20.60
  -1   4  22   28.61    4.21
   1   4 -22   21.67    3.87
   1   4 -22   23.88    4.04
  -1   4  22   23.67    4.33
  -1  -4  22   24.04    4.34
  -1   4  21  307.20   13.76
   1   4 -21  301.20   14.26
  -1   4  21  292.44   15.25
  -1  -4  21  298.81   15.14
  -1   4  20    9.78    2.47
  -1   4  20    8.07    2.61
  -1  -4  20   14.46    3.64
   1   4 -20    9.24    2.83
  -1   4  19 1105.10   30.35
   1   4 -19 1146.71   28.54
   1   4 -18   52.49    5.92
   1  -4 -18   56.59    6.33
   1   4 -18   69.44   11.88
  -1  -4  18   47.40    6.13
  -1   4  18   53.18    6.63
  -1   4  18   49.32   10.18
   1   4 -17  324.83   20.09
  -1   4  17  288.49   23.60
   1  -4 -17  303.99   14.09
   1   4 -17  354.95   26.79
   1  -4 -17  294.20   25.01
  -1  -4  17  293.93   14.89
  -1   4  17  311.04   15.47
   1   4 -17  339.66   14.93
   1   4 -17  338.52   15.08
   1   4 -16   22.38    5.79
   1  -4 -16   24.18    6.84
   1   4 -16   19.32    5.90
  -1   4  16   18.38    3.81
   1  -4 -16   20.01    3.25
   1   4 -16   23.08    3.89
   1   4 -16   12.81    3.74
  -1   4  16   11.84    3.95
   1   4 -15  301.67   19.82
   1   4 -15  293.42   17.92
   1   4 -15  282.79   22.23
   1  -4 -15  258.70   21.58
   1   4 -14   20.61    4.95
   1   4 -14   13.35    4.04
   1   4 -14   15.09    5.26
   1  -4 -14   14.19    5.11
   1   4 -13  565.70   24.91
   1   4 -13  538.72   22.60
   1   4 -13  499.49   26.44
   1  -4 -13  466.13   25.73
   1   4 -12    9.28    3.01
   1  -4 -12    8.08    3.92
   1   4 -12   12.57    4.42
   1   4 -11  164.97   11.39
   1  -4 -11  149.63   12.95
   1   4 -11  144.09   12.70
   1  -4 -10  874.48   29.08
   1   4 -10  862.11   28.75
  -1  -4   9 2237.46   25.72
   1   4  -9 2113.74   41.67
   1  -4  -9 2162.87   42.78
   1   4  -8  248.51   12.29
  -1  -4   8  244.18    7.57
   1  -4  -8  250.27   13.71
   1   4  -8  240.27   12.92
   1   4  -7 1018.83   24.73
   1   4  -7 1042.50   24.21
  -1  -4   7 1098.58   13.88
   1   4  -7 1105.21   24.64
   1  -4  -7 1117.62   26.67
   1   4  -7 1044.75   24.70
   1   4  -6 1294.19   25.36
   1   4  -6 1305.60   25.25
  -1  -4   6 1347.31   12.45
  -1   4   6 1414.47   28.06
   1   4  -6 1398.21   26.22
   1  -4  -6 1411.72   27.48
   1   4  -6 1421.23   25.82
   1   4  -5 2803.57   34.66
   1   4  -5 2784.96   33.38
  -1   4   5 2943.57   38.45
   1  -4  -5 2919.14   36.51
   1   4  -5 2960.21   32.96
  -1   4   4  340.65   12.27
   1   4  -4  344.87    9.86
  -1   4   3 6044.41   48.40
   1   4  -3 6404.28   35.02
   1   4  -2 1193.87   21.07
  -1   4   2 1201.56   20.41
   1  -4  -2 1234.81   18.77
  -1   4   1 6447.99   35.84
   1   4  -1 6508.25   43.51
  -1   4   0 1601.16   19.00
  -1   4   0 1574.19   21.67
   1   4   1  315.20    6.86
   1   4   1  283.14    8.48
   1   4   1  300.28    8.90
  -1   4  -1  282.42    9.51
  -1   4  -1  261.02    9.26
  -1  -4  -2    9.66    1.12
   1   4   2   11.84    1.96
  -1   4  -2   11.98    2.30
   1   4   3  311.57   10.82
  -1   4  -3  313.45   11.66
  -1  -4  -3  296.98    8.05
  -1   4  -4  556.92   13.84
   1   4   4  567.17   15.72
  -1  -4  -4  551.67   12.93
   1   4   5   78.79    6.40
  -1   4  -5   76.28    5.27
   1  -4   5   72.99    5.60
  -1   4  -6  151.46    7.77
   1   4   6  149.07    9.35
   1  -4   6  132.55    8.11
  -1  -4  -6  156.99    8.83
  -1   4  -7 1431.57   24.90
   1   4   7 1488.40   31.34
  -1  -4  -7 1388.29   28.81
  -1   4  -7 1442.81   33.43
  -1   4  -8  197.93    9.74
   1   4   8  197.81   12.28
  -1  -4  -8  192.37   11.76
  -1   4  -8  187.23   12.98
   1   4   9  443.32   19.29
  -1   4  -9  469.69   15.65
  -1  -4  -9  421.77   18.85
  -1   4  -9  448.20   21.13
   1  -4  10   48.32    6.23
   1   4  10   41.37    6.18
  -1   4 -10   48.19    5.26
  -1  -4 -10   40.30    6.39
  -1   4 -10   47.09    7.42
   1   4  11 2292.90   48.90
   1  -4  11 2159.47   43.02
   1   4  12  306.18   18.92
   1  -4  12  286.27   16.25
  -1   4 -12  343.25   15.15
  -1   4 -12  321.98   20.98
   1  -4  13  999.76   31.59
   1   4  13 1015.44   36.33
  -1   4 -13 1113.93   41.23
  -1  -4 -13 1014.79   40.02
  -1   4 -14  218.06   19.39
  -1  -4 -14  211.80   19.47
  -1   4 -15 2352.59   65.59
  -1  -4 -15 2096.86   64.09
  -1   4 -16   95.26    7.75
  -1  -4 -16   86.38   13.40
  -1   4 -16   96.87   14.15
   1  -4  16   93.03    8.05
   1   4  16   95.22    8.53
  -1   4 -16   92.78   13.39
   1   4  17  498.11   17.96
   1   4  17  513.69   18.98
   1  -4  17  488.63   19.02
   1   4  17  532.67   20.49
  -1   4 -17  572.61   34.52
  -1  -4 -17  514.35   34.02
   1   4  17  560.15   19.12
  -1   4 -17  509.04   18.54
   1  -4  18    5.06    2.17
   1   4  18    4.70    1.96
  -1  -4 -18   -0.20    0.71
  -1   4 -18   -0.39    4.08
   1   4  18    0.26    1.56
  -1   4 -18    2.09    1.60
  -1   4 -19  449.12   17.45
   1   4  19  470.37   17.55
   1   4  19  443.38   19.16
   1  -4  19  424.02   18.14
   1  -4  20   99.78    8.88
   1   4  20  100.26    7.97
  -1   4 -20   95.52    8.02
   1   4  20  101.76    9.04
   1  -4  20   88.91    8.39
   1   4  21   66.69    7.47
   1  -4  21   56.37    6.54
  -1   4 -21   65.41    6.24
  -1   4 -21   58.66    6.21
   1   4  21   60.49    6.07
   1  -4  21   69.43    7.21
   1  -4  22   23.20    4.00
   1   4  22   24.92    4.21
   1  -4  22   21.93    3.64
  -1   4 -22   28.09    3.81
   1   4  22   32.08    4.41
   1   4  23  188.12   11.07
   1  -4  23  189.81   10.75
  -1   4 -23  191.96    9.24
   1   4  23  203.99    9.67
   1  -4  23  199.99   11.19
   1  -4  24    8.00    1.96
   1   4  24   12.51    2.17
   1  -4  24   14.51    2.77
   1   4  24   15.17    3.58
   1   4  25  512.87   15.55
   1  -4  25  492.31   13.95
   1  -4  25  508.99   15.16
   1   4  26   33.68    3.68
   1  -4  26   30.57    3.36
   1   4  27   39.34    3.13
   1  -4  27   34.87    2.73
  -1   5  27   97.29    4.87
   1  -5 -27   95.82    4.68
  -1  -5  27   95.72    4.83
  -1   5  26    3.52    1.70
   1   5 -26    1.76    1.00
  -1  -5  26    1.64    1.53
   1   5 -26    4.76    1.22
  -1   5  25  887.17   20.37
  -1  -5  25  879.27   20.31
   1   5 -24  167.93    8.96
  -1  -5  24  171.06    8.99
  -1   5  24  179.25   10.18
  -1  -5  24  180.77   10.20
   1   5 -24  174.14    8.99
   1   5 -23   71.32    6.49
  -1   5  23   72.23    7.02
  -1  -5  23   79.08    6.77
   1   5 -23   71.53    6.31
  -1   5  22  124.58    8.46
   1   5 -22  114.75    8.72
  -1   5  22  117.60    9.38
  -1  -5  22  121.48    9.06
   1   5 -22  117.97    8.60
   1   5 -21 1119.46   27.40
   1   5 -21 1106.59   27.79
  -1   5  21 1066.79   26.20
  -1   5  21 1146.23   29.90
  -1  -5  21 1075.02   27.95
   1   5 -20  143.84   10.08
   1   5 -20  145.07   10.37
  -1   5  20  140.70    9.90
  -1   5  20  149.74   11.18
  -1  -5  20  131.90   10.09
  -1  -5  19  288.00   14.94
  -1   5  19  294.51   15.63
   1   5 -19  301.49   14.79
   1   5 -18    1.04    1.97
   1  -5 -18    4.82    1.93
   1   5 -18    7.93    4.21
  -1   5  18   -0.92    2.65
  -1  -5  18    6.43    2.73
   1   5 -17 1043.28   36.34
  -1   5  17  898.76   41.80
   1   5 -17 1121.69   41.91
   1   5 -17 1082.78   27.09
  -1   5  17 1042.28   28.45
  -1  -5  17  955.57   26.68
   1   5 -17 1113.43   46.88
   1   5 -17 1083.18   26.96
   1  -5 -17 1015.56   25.47
  -1   5  16   43.54    8.66
   1   5 -16   44.68    7.45
   1   5 -16   51.38    8.75
   1   5 -16   42.05    5.27
  -1  -5  16   34.56    4.76
  -1   5  16   35.09    5.29
   1  -5 -16   40.00    8.82
   1   5 -16   32.98    8.13
   1   5 -16   39.64    5.28
   1  -5 -16   41.89    4.99
   1   5 -15  931.64   39.69
   1  -5 -15  754.06   36.60
   1   5 -15  838.84   31.03
  -1   5  15  738.42   35.23
   1   5 -15  939.65   35.92
   1  -5 -14   13.83    4.65
   1   5 -14   15.89    5.33
   1   5 -14   15.04    3.93
   1   5 -14   15.61    4.34
   1   5 -13   72.91   10.34
   1  -5 -13   52.95    8.92
   1   5 -13   70.31    8.28
  -1   5  13   70.77    9.67
   1   5 -13   70.59    9.06
   1   5 -12  239.97   17.31
   1  -5 -12  217.05   16.56
   1   5 -12  228.12   14.43
   1   5 -12  235.66   15.86
   1   5 -11 1775.48   44.09
   1  -5 -11 1704.64   43.61
   1   5 -11 2038.76   41.06
   1   5 -11 2058.37   44.10
   1  -5 -10  100.45   10.10
   1   5 -10   96.01    9.65
   1   5 -10  107.42    9.07
   1   5 -10  113.92    9.81
   1  -5  -9 1616.93   37.37
   1   5  -9 1653.87   36.75
  -1   5   9 1623.13   37.55
   1   5  -9 1747.73   36.86
   1   5  -8  622.50   20.61
   1  -5  -8  661.08   22.16
  -1   5   8  649.97   22.12
   1   5  -8  686.22   21.05
   1   5  -8  674.20   21.67
   1  -5  -7 3310.08   46.37
   1   5  -7 3420.78   43.85
  -1  -5   7 3311.94   19.80
   1   5  -7 3634.85   46.19
  -1   5   7 3400.93   48.08
   1   5  -7 3075.73   43.26
   1   5  -7 3566.40   46.62
   1  -5  -6  628.22   18.65
   1   5  -6  663.90   17.34
  -1  -5   6  593.86    6.86
  -1   5   6  652.11   19.96
   1   5  -6  680.61   19.22
   1   5  -6  641.14   18.92
   1   5  -6  607.51   17.44
   1   5  -5  372.60   11.54
   1   5  -5  344.41   11.74
   1   5  -5  343.62   13.12
  -1   5   5  385.84   14.45
   1   5  -5  368.85   13.58
   1   5  -4  108.30    5.32
   1   5  -4  111.91    7.19
  -1   5   4  102.76    7.21
   1   5  -4  123.34    7.48
   1  -5  -3 3090.11   33.77
   1   5  -3 3102.16   22.76
  -1   5   2  640.45   12.71
  -1   5   2  659.30   15.87
   1  -5  -2  692.28   14.63
   1   5  -2  684.56   16.08
   1   5  -2  714.12   17.65
  -1   5   1   34.14    3.02
   1  -5  -1   35.41    3.10
  -1   5   1   31.63    3.38
   1   5  -1   31.06    3.85
   1   5  -1   38.44    3.61
  -1   5   0   46.51    3.69
   1   5   0   44.35    2.30
  -1   5   0   47.92    4.04
   1   5   0   48.50    3.94
  -1  -5  -1 4623.60   18.70
  -1   5  -1 4272.07   38.85
   1   5   1 4462.54   25.17
  -1   5  -1 4473.90   40.49
  -1   5  -1 4795.33   39.65
   1   5   1 4675.26   29.81
   1   5   1 4511.97   37.20
   1   5   2  243.28    7.67
  -1   5  -2  227.64    9.92
   1   5   2  225.71    8.16
  -1   5  -2  241.94    7.40
   1   5   3    3.50    1.40
   1   5   3    1.72    0.88
  -1   5  -3    0.64    1.15
   1   5   4  325.42   12.54
  -1   5  -4  353.26   13.82
  -1   5  -5 2546.14   33.44
   1  -5   5 2590.14   33.23
  -1  -5  -5 2602.18   31.66
   1   5   6  780.12   22.03
  -1   5  -6  735.69   18.65
  -1  -5  -6  752.66   18.98
   1   5   7  436.53   17.54
  -1   5  -7  441.22   14.87
   1  -5   7  400.86   14.87
  -1   5  -7  452.44   19.10
  -1  -5  -7  408.44   15.48
  -1   5  -8    2.11    1.27
   1  -5   8    3.04    1.72
  -1   5  -8    2.79    2.09
  -1   5  -9  711.85   20.24
  -1   5  -9  693.51   26.52
   1   5  10 1039.81   32.21
  -1   5 -10 1127.45   26.57
  -1   5 -10 1090.19   34.87
   1  -5  11  533.12   21.25
   1   5  11  558.26   25.04
  -1   5 -11  641.19   20.76
  -1  -5 -11  583.21   26.98
  -1   5 -11  640.92   28.25
   1   5  12   21.41    5.23
   1  -5  12   29.78    5.23
  -1   5 -12   35.97    5.21
  -1  -5 -12   30.29    6.70
  -1   5 -12   29.06    6.34
  -1   5 -13 2130.57   40.33
  -1   5 -13 1985.23   55.13
  -1   5 -14  653.09   33.36
  -1  -5 -14  602.80   32.59
  -1   5 -15   40.96    8.44
  -1  -5 -15   31.83    8.29
  -1   5 -16    2.12    1.38
  -1   5 -16    0.97    5.27
  -1  -5 -16    9.80    4.86
  -1   5 -16    3.06    3.63
   1   5  16    3.13    2.30
   1   5  16    2.60    2.19
   1  -5  16    5.62    1.82
   1   5  16    0.70    2.30
   1   5  17  643.50   22.41
   1  -5  17  555.30   20.25
  -1   5 -17  684.48   37.39
  -1  -5 -17  572.48   35.70
   1   5  17  599.50   20.86
   1   5  17  547.47   19.40
  -1   5 -17  610.11   20.34
   1  -5  18  248.60   13.73
  -1   5 -18  250.71   13.29
   1   5  18  270.70   13.10
   1   5  18  252.56   13.42
   1   5  18  263.50   14.64
   1   5  18  258.19   13.12
   1  -5  19  435.70   18.10
   1   5  19  432.39   17.44
  -1   5 -19  445.42   17.49
   1   5  19  476.47   17.05
   1   5  19  437.27   18.85
   1   5  19  414.00   16.56
  -1   5 -20    0.71    1.78
   1  -5  20    2.25    2.46
   1   5  20    1.34    1.59
   1  -5  20    2.80    1.53
   1   5  20    2.99    2.23
  -1   5 -20    4.26    1.37
   1  -5  21  217.00   12.28
   1   5  21  237.49   13.39
   1  -5  21  220.44   12.77
  -1   5 -21  238.60   11.51
   1   5  22   56.72    6.41
   1  -5  22   57.85    6.12
   1  -5  22   63.76    6.61
  -1   5 -22   57.75    5.32
   1  -5  23  306.10   13.82
   1  -5  23  298.60   12.89
   1   5  23  299.47   13.80
   1  -5  24   36.79    4.56
   1   5  24   39.96    4.85
   1  -5  24   37.55    4.26
   1  -5  25   32.93    3.85
   1   5  25   32.40    3.99
   1  -5  26   29.51    3.24
   1   5  26   36.14    3.68
  -1  -6  26  327.08   10.59
  -1   6  26  321.69   10.24
   1   6 -26  311.94    8.77
  -1  -6  25   21.47    3.18
  -1   6  25   20.29    3.25
   1   6 -25   18.75    2.58
   1   6 -24   54.46    4.90
  -1   6  24   59.44    5.67
  -1  -6  24   70.15    6.27
  -1   6  23  326.49   14.26
  -1  -6  23  320.64   14.36
   1   6 -23  305.20   12.86
   1   6 -23  294.13   12.54
  -1   6  23  313.19   12.37
  -1   6  22  298.43   14.38
   1   6 -22  267.72   12.81
  -1   6  22  289.35   13.01
   1   6 -22  288.22   13.25
   1   6 -21  363.57   15.66
  -1   6  21  385.93   15.98
  -1   6  21  379.68   17.00
  -1  -6  21  378.33   15.91
   1   6 -21  409.40   16.50
   1   6 -20   17.85    3.83
  -1  -6  20   17.61    3.53
  -1   6  20   20.00    4.45
   1   6 -20   10.53    3.14
  -1   6  20   12.45    3.22
  -1   6  19  605.13   20.33
  -1   6  19  616.19   22.34
  -1  -6  19  605.17   20.95
   1   6 -19  597.15   20.75
   1   6 -19  590.13   20.89
   1   6 -18  365.10   16.31
   1   6 -18  341.49   15.96
  -1   6  18  362.58   16.99
   1  -6 -18  353.73   15.26
  -1   6  17  319.77   25.25
   1   6 -17  371.43   21.89
   1   6 -17  373.76   24.70
   1   6 -17  361.88   16.08
   1   6 -17  390.15   27.36
   1   6 -17  353.79   16.05
  -1   6  17  362.23   16.88
   1  -6 -17  351.93   14.94
   1   6 -16   56.09    8.26
  -1   6  16   41.03    8.72
   1   6 -16   53.16    9.13
  -1   6  16   45.03    5.60
   1   6 -16   49.94    5.90
  -1   6  16   43.43    5.68
   1   6 -16   58.35   10.58
   1   6 -16   46.98    5.67
   1  -6 -16   51.10    5.67
   1   6 -15  531.15   27.78
   1   6 -15  521.23   18.04
   1   6 -15  500.51   28.84
  -1   6  15  542.30   19.32
   1   6 -15  503.76   24.44
   1   6 -15  569.26   18.92
   1  -6 -14   24.15    6.97
   1   6 -14   13.32    4.60
   1   6 -14   17.42    4.43
  -1   6  14   15.88    5.08
   1   6 -14   25.90    5.91
   1   6 -13 1117.22   38.98
   1  -6 -13  924.71   36.52
   1   6 -13 1067.13   33.23
  -1   6  13  926.15   36.14
   1   6 -13 1082.58   36.77
   1  -6 -12   61.92    9.00
   1   6 -12   71.91    9.40
   1   6 -12   63.61    7.90
  -1   6  12   42.81    7.47
   1   6 -12   89.06   10.08
   1  -6 -11  382.20   20.79
   1   6 -11  451.56   21.84
  -1   6  11  399.26   21.04
   1   6 -11  471.27   20.34
   1   6 -11  426.70   21.05
   1  -6 -10  437.41   20.82
   1   6 -10  484.18   21.18
  -1   6  10  435.39   20.93
   1   6 -10  486.77   21.32
   1   6  -9  355.37   16.87
   1  -6  -9  334.65   17.11
   1   6  -9  387.70   17.00
  -1   6   9  351.20   17.87
   1   6  -9  383.77   17.95
   1   6  -8   11.28    2.71
   1  -6  -8   11.16    3.15
   1   6  -8    8.15    2.37
  -1   6   8    7.80    2.73
   1   6  -8    6.05    2.71
   1   6  -7  858.62   21.98
  -1   6   7  892.23   25.48
   1   6  -7  916.43   25.20
   1   6  -6  182.91    9.03
   1   6  -6  194.47   10.91
  -1   6   6  192.66   11.24
   1   6  -6  177.73   10.79
   1   6  -5 3421.16   33.97
   1   6  -5 3381.85   43.97
   1   6  -5 3500.75   44.85
   1   6  -4  586.25    8.73
   1   6  -4  566.45   11.49
   1   6  -4  498.97   16.37
  -1   6   4  539.64   17.09
   1   6  -4  534.04   16.80
   1   6  -3 3312.29   39.30
   1  -6  -3 2968.54   34.41
   1   6  -3 2668.32   36.56
   1   6  -3 3064.39   39.01
  -1   6   3 2965.73   30.28
   1   6  -2   16.88    2.84
   1  -6  -2   15.58    2.39
  -1   6   2   15.31    2.52
   1   6  -2   14.82    2.68
   1   6  -2   12.48    2.35
  -1   6   2   17.79    2.39
  -1   6   1 1983.75   28.47
   1   6  -1 2031.33   32.54
  -1   6   1 1995.98   25.77
  -1   6   0   57.82    4.85
   1   6   0   53.59    4.51
   1   6   0   63.06    5.83
   1   6   0   55.60    5.02
  -1   6   0   52.63    4.40
   1   6   1    1.67    1.45
  -1   6  -1    2.24    0.86
  -1   6  -1    2.41    1.13
   1   6   1    1.35    0.43
   1   6   1    3.20    1.32
   1   6   1    4.78    1.70
  -1   6  -1    2.73    1.16
   1   6   2  245.40    8.99
  -1   6  -2  269.72    8.79
   1   6   2  218.84   11.31
  -1  -6  -2  230.25    5.89
  -1   6  -2  233.68   10.40
   1   6   2  244.21    8.36
  -1   6  -2  256.62   10.60
   1   6   2  255.09   10.95
   1   6   3  650.83   14.85
   1   6   3  617.94   19.64
  -1   6  -3  688.99   18.93
  -1  -6  -3  660.62   13.28
   1   6   3  706.91   15.78
  -1   6  -3  699.44   18.45
  -1   6  -4  340.41   14.07
   1   6   4  356.64   10.90
   1  -6   5   64.04    5.34
   1   6   5   74.02    5.09
   1   6   6   12.15    2.73
  -1   6  -6    6.50    1.96
   1  -6   6    9.23    2.37
  -1   6  -7 1293.07   27.09
   1   6   7 1282.92   31.09
  -1   6  -7 1345.54   33.45
   1   6   8  696.38   24.46
  -1   6  -8  752.99   21.36
  -1   6  -8  714.75   25.71
  -1   6  -9   21.48    3.80
   1   6   9   18.91    3.99
  -1   6  -9   14.36    3.94
  -1  -6  -9   15.40    3.84
  -1   6 -10  140.04    9.85
  -1   6 -10  144.55   12.99
  -1  -6 -10  133.21   11.91
   1  -6  11 2579.66   47.00
  -1  -6 -11 2514.71   55.87
  -1   6 -12  726.26   23.78
  -1   6 -12  699.18   31.40
  -1   6 -13  800.09   25.78
  -1   6 -13  784.00   34.58
  -1   6 -14  134.31   15.26
  -1  -6 -14  143.82   15.96
  -1   6 -15 1388.12   29.66
   1   6  15 1283.38   29.82
   1   6  15 1393.55   31.80
  -1   6 -15 1357.29   50.11
   1   6  15 1431.92   32.47
  -1  -6 -15 1234.67   48.48
   1   6  16  394.11   17.34
   1   6  16  347.10   15.63
   1   6  16  367.68   16.33
  -1   6 -16  400.08   27.72
  -1   6 -16  362.07   15.54
  -1  -6 -16  309.62   25.31
  -1   6 -16  436.65   28.87
   1   6  17  499.76   19.96
   1   6  17  451.89   17.91
  -1  -6 -17  447.31   31.27
  -1   6 -17  512.97   32.27
  -1   6 -17  478.57   18.28
   1  -6  17  454.29   18.07
  -1   6 -17  521.72   29.96
   1   6  17  491.99   19.15
  -1   6 -18    5.35    2.22
   1   6  18   11.47    3.44
   1  -6  18    6.99    2.58
   1   6  18    5.28    2.39
  -1   6 -18   10.42    2.85
   1   6  18    7.87    2.58
   1  -6  19  810.80   24.22
   1  -6  19  765.80   24.76
  -1   6 -19  791.92   23.55
   1   6  19  788.07   25.22
   1   6  19  809.76   24.11
   1   6  19  773.09   23.04
  -1   6 -19  796.59   21.94
   1   6  20  645.63   22.27
   1  -6  20  616.92   20.83
  -1   6 -20  605.26   20.02
   1  -6  20  613.58   21.76
   1   6  20  635.02   20.63
   1   6  20  596.53   19.56
   1  -6  21   79.66    7.61
   1   6  21   87.05    7.07
   1  -6  21   93.47    7.86
   1   6  21   85.14    7.98
   1  -6  22    2.59    2.05
   1  -6  22    2.34    1.48
   1   6  22    3.45    2.23
   1   6  23  206.46   11.06
   1  -6  23  207.74   11.11
   1   6  24  116.01    7.66
   1  -6  24  128.16    8.20
   1   6  25  474.67   13.78
   1  -6  25  470.89   14.10
   1   6  26   88.25    5.07
   1   6  26   82.50    4.39
   1  -6  26   87.00    5.18
  -1  -7  26   35.03    3.26
  -1   7  26   34.99    3.08
   1   7 -26   35.83    2.76
  -1  -7  25  315.13   11.47
  -1   7  25  323.50   11.30
   1   7 -25  309.65   10.42
  -1   7  24  237.68    9.33
   1   7 -24  235.12    9.60
  -1  -7  24  262.98   11.62
  -1   7  24  262.73   11.38
  -1   7  23   18.89    3.61
   1   7 -23   16.58    2.86
  -1   7  23   24.73    3.51
   1   7 -23   21.62    3.57
  -1  -7  23   18.64    3.29
  -1   7  22   39.09    4.74
   1   7 -22   36.11    4.55
  -1   7  22   46.24    5.71
   1   7 -22   45.28    5.33
   1   7 -21  598.79   19.64
  -1   7  21  571.51   19.45
  -1   7  21  597.76   20.81
   1   7 -21  593.85   19.69
  -1   7  20  545.33   20.40
   1   7 -20  526.40   19.03
  -1   7  20  513.51   19.13
  -1   7  20  554.10   19.08
   1   7 -20  556.45   19.65
   1   7 -19  257.69   13.55
  -1   7  19  228.60   13.16
   1   7 -19  244.46   13.26
  -1   7  19  253.39   14.10
  -1   7  18   23.04    4.09
  -1   7  18   31.42    4.93
   1   7 -18   23.59    4.34
   1  -7 -18   24.36    3.99
   1   7 -18   23.73    4.45
  -1   7  17  215.77   20.92
   1   7 -17  253.82   18.43
  -1   7  17  253.18   13.57
   1   7 -17  298.28   22.24
   1  -7 -17  254.57   12.63
   1   7 -17  265.78   13.83
   1   7 -17  255.03   13.60
  -1   7  17  286.13   14.86
  -1   7  16  585.43   20.96
   1   7 -16  565.11   26.93
  -1   7  16  525.55   31.35
   1   7 -16  660.22   32.71
  -1   7  16  562.76   20.24
   1  -7 -16  546.81   18.21
   1   7 -16  643.95   33.36
   1   7 -16  552.77   19.81
   1   7 -16  586.25   19.97
   1   7 -16  635.34   20.78
  -1   7  15  857.69   24.54
   1   7 -15  859.19   32.33
  -1   7  15  701.94   35.15
  -1   7  15  789.81   23.44
   1   7 -15  850.54   36.07
   1  -7 -15  750.91   20.95
   1   7 -15  942.72   38.87
   1   7 -15  898.73   24.17
   1   7 -15  868.46   23.60
   1   7 -15  852.27   23.89
   1   7 -14    4.49    3.19
  -1   7  14    8.53    5.19
   1   7 -14    2.87    2.20
   1   7 -14    1.91    2.19
   1   7 -13   51.43    8.36
   1   7 -13   39.90    6.70
  -1   7  13   45.59    8.46
   1   7 -13   44.16    7.75
   1   7 -12  243.94   17.01
  -1   7  12  185.87   15.71
   1   7 -12  219.22   14.89
   1   7 -12  218.88   16.64
   1   7 -11  681.61   26.68
  -1   7  11  548.15   25.42
   1   7 -11  672.95   25.28
   1   7 -11  596.70   26.10
   1   7 -10 1923.08   41.69
   1   7 -10 1884.29   44.86
   1   7  -9  685.40   22.92
  -1   7   9  630.33   24.67
   1   7  -9  689.78   23.93
   1   7  -9  674.92   25.21
   1   7  -8 1322.87   29.06
  -1   7   8 1248.98   33.06
   1   7  -8 1371.94   32.48
   1   7  -8 1295.51   33.46
   1   7  -7 3180.14   40.89
  -1   7   7 3262.35   50.69
   1   7  -7 3255.54   50.28
   1   7  -6  321.78   11.45
  -1   7   6  332.27   15.45
   1   7  -6  313.22   14.67
   1   7  -6  317.74   15.22
   1   7  -5  651.16   13.79
   1   7  -5  667.17    9.87
  -1   7   5  634.25   20.27
   1   7  -5  627.71   20.26
   1   7  -5  599.11   20.00
   1  -7  -4  991.15   22.10
   1   7  -4  956.76   24.36
   1   7  -4  943.04   24.11
  -1   7   4 1000.38   24.64
   1  -7  -3  223.41    9.75
  -1   7   3  239.00   11.13
   1   7  -3  226.93   11.45
  -1   7   3  221.36    9.26
   1   7  -3  217.79   11.27
   1   7  -3  251.39   11.47
   1   7  -3  265.79   11.96
  -1   7   2   15.08    2.70
   1  -7  -2   14.07    2.33
   1   7  -2   15.49    3.18
  -1   7   2   18.00    2.70
   1   7  -2   14.90    2.92
  -1   7   1    5.58    1.85
  -1   7   1    1.93    0.96
   1   7  -1    4.37    1.90
   1   7  -1    0.15    1.02
   1   7  -1    2.96    2.05
   1   7   0  204.77   10.36
  -1   7   0  198.01    9.25
  -1   7   0  190.81    9.26
  -1   7   0  186.92    8.85
   1   7   0  195.95    9.03
   1   7   0  201.27   11.12
   1   7   1 1647.20   29.28
  -1   7  -1 1526.27   26.73
   1   7   1 1424.44   18.07
  -1   7  -1 1438.15   25.86
   1   7   1 1475.47   14.29
  -1   7  -1 1480.92   26.48
   1   7   1 1532.38   24.51
   1   7   1 1549.96   31.63
   1   7   2  351.30   13.62
  -1   7  -2  315.79   12.63
  -1   7  -2  346.62   13.28
   1   7   2  323.74    9.22
   1   7   2  284.80   14.10
  -1   7  -2  378.50   11.60
   1   7   2  311.37   10.83
  -1  -7  -3  240.62    7.33
  -1   7  -3  241.18   11.63
  -1   7  -3  237.74   11.53
   1   7   3  254.69   10.02
   1   7   3  230.11   12.96
   1   7   3  242.08    9.45
  -1   7  -4  538.77   18.27
  -1  -7  -4  511.03   12.88
  -1   7  -4  528.70   17.92
   1   7   4  536.98   15.64
   1   7   4  524.51   13.57
  -1  -7  -5 1301.61   24.18
   1  -7   5 1229.69   23.99
   1   7   6 1359.91   28.83
   1   7   6 1356.55   21.79
  -1   7  -7  434.84   19.29
  -1  -7  -7  410.77   16.53
   1   7   7  448.62   12.81
  -1  -7  -8 1088.50   29.41
  -1   7  -8 1175.76   33.39
  -1   7  -8 1174.69   28.32
   1   7   8 1150.11   21.37
  -1  -7  -9 1208.56   33.10
  -1   7  -9 1276.69   36.85
  -1   7  -9 1259.75   29.99
  -1   7 -10 1601.13   43.37
  -1   7 -10 1568.19   34.64
  -1  -7 -11  434.84   22.95
  -1   7 -11  467.36   24.64
  -1   7 -11  473.19   19.54
  -1  -7 -12  171.05   15.49
  -1   7 -12  192.88   16.54
  -1   7 -12  211.47   13.33
  -1  -7 -13  731.37   33.42
  -1   7 -13  805.92   26.84
  -1   7 -13  834.35   36.11
  -1   7 -14 1157.27   26.81
  -1   7 -14 1161.47   44.36
  -1  -7 -14 1051.14   42.14
  -1  -7 -15  103.74   13.87
  -1   7 -15  114.30   14.44
  -1   7 -15  104.65    8.28
   1   7  15   99.57    8.55
   1   7  15  111.22    8.78
  -1   7 -15  115.89   14.64
  -1   7 -15  137.42   14.89
   1   7  15  133.31    9.93
   1   7  15  105.54    8.93
   1   7  16    5.34    2.22
   1   7  16    4.61    4.79
  -1   7 -16   -5.23    3.46
  -1   7 -16    2.70    3.05
  -1  -7 -16   -1.08    1.54
   1   7  16  -10.37    3.85
   1   7  16    6.39    2.36
  -1   7 -16    0.35    1.90
   1   7  16   -0.17    1.04
   1   7  16    3.13    1.99
  -1  -7 -17 1420.12   55.53
  -1   7 -17 1652.28   56.50
  -1   7 -17 1539.56   32.90
   1   7  17 1327.55   51.28
   1   7  17 1520.74   34.02
  -1   7 -17 1661.25   53.71
   1   7  17 1584.02   35.10
   1   7  17 1477.49   33.33
   1   7  18  489.14   19.28
   1  -7  18  448.86   18.97
  -1   7 -18  489.51   18.73
   1   7  18  474.43   18.78
   1   7  18  521.33   20.14
   1  -7  19  512.19   19.99
  -1   7 -19  530.01   19.29
   1   7  19  549.75   20.08
   1   7  19  564.46   20.08
   1   7  19  579.04   21.15
   1  -7  20   66.56    7.16
   1   7  20   69.06    6.86
   1   7  20   67.22    6.75
   1   7  20   78.74    7.84
   1  -7  21  338.86   15.57
   1   7  21  336.81   14.31
   1   7  21  340.71   15.41
   1   7  21  328.68   13.99
   1   7  22  274.72   13.10
   1  -7  22  269.63   13.18
   1   7  23  336.82   13.59
  -1   7 -23  323.45   11.82
   1  -7  23  328.75   13.67
   1   7  24   15.63    2.82
   1  -7  24   19.90    3.21
   1  -7  25  159.29    7.93
   1   7  25  163.34    7.67
   1  -7  26   31.74    2.92
   1   7  26   38.84    3.11
  -1  -8  26  450.67   10.47
  -1  -8  25  101.98    6.13
  -1   8  25  105.45    6.02
   1   8 -25   95.73    5.55
  -1   8  24   17.78    2.57
  -1   8  24   20.14    3.17
   1   8 -24   18.95    3.16
  -1  -8  24   19.55    3.07
  -1   8  23  496.96   15.37
   1   8 -23  468.72   14.37
  -1  -8  23  512.08   17.11
  -1   8  23  510.68   16.39
   1   8 -22  311.41   12.88
  -1   8  22  307.69   13.30
  -1   8  22  334.09   14.31
   1   8 -22  315.35   13.40
  -1  -8  22  334.76   14.89
  -1   8  21  313.65   14.60
   1   8 -21  290.05   13.78
  -1   8  21  305.92   14.31
  -1   8  21  309.66   13.53
   1   8 -21  305.89   13.88
  -1   8  20   50.92    6.15
   1   8 -20   50.75    5.84
  -1   8  20   50.00    6.18
  -1   8  20   55.85    6.33
   1   8 -20   47.52    5.64
  -1   8  19  348.90   16.30
  -1   8  19  298.89   15.18
   1   8 -19  338.98   15.42
   1   8 -19  352.93   15.75
  -1   8  18  267.67   14.01
  -1   8  18  287.73   14.89
  -1   8  18  282.17   14.90
   1   8 -18  249.00   13.41
   1  -8 -18  255.89   12.59
   1   8 -18  267.31   13.89
  -1   8  17   46.89    6.05
   1  -8 -17   46.49    5.21
   1   8 -17   45.98    5.54
   1   8 -17   39.49    5.64
  -1   8  17   49.77    6.22
  -1   8  16   12.74    4.99
   1   8 -16    8.47    4.01
   1   8 -16    6.16    4.00
  -1   8  16    5.42    2.08
  -1   8  16    0.21    2.26
   1   8 -16    4.82    2.04
   1  -8 -16    3.35    1.48
   1   8 -16    2.23    1.85
  -1   8  15  484.46   18.54
   1   8 -15  472.94   24.54
  -1   8  15  411.60   27.17
   1   8 -15  440.93   17.44
  -1   8  15  447.45   17.98
   1   8 -15  482.87   27.95
   1  -8 -15  430.33   16.00
   1   8 -15  504.10   18.45
   1   8 -15  479.57   17.77
   1   8 -14  588.20   29.98
  -1   8  14  512.25   18.77
   1   8 -14  557.60   18.99
   1   8 -14  578.37   19.13
  -1   8  14  475.96   28.24
   1   8 -14  537.00   25.71
   1   8 -14  556.15   18.63
   1   8 -13  559.43   25.45
   1   8 -13  562.04   28.39
   1   8 -12  344.15   19.73
  -1   8  12  284.81   19.75
   1   8 -12  332.56   19.04
   1   8 -12  356.37   21.80
   1   8 -11   10.37    3.16
  -1   8  11   10.21    3.47
   1   8 -11   13.50    4.17
   1   8 -11   13.62    4.05
   1   8 -10 2081.32   41.98
   1   8 -10 2068.99   44.43
   1   8 -10 2024.61   48.03
   1   8  -9  462.16   18.37
   1   8  -9  471.90   20.59
  -1   8   9  427.86   21.20
   1   8  -9  454.63   21.59
   1   8  -8 1225.12   27.46
  -1   8   8 1189.81   33.37
   1   8  -8 1197.94   33.71
   1   8  -7  364.83   13.13
  -1   8   7  347.49   17.20
   1   8  -7  364.64   17.16
   1   8  -7  331.55   17.15
   1   8  -6 2557.87   30.00
   1   8  -6 2534.97   44.44
  -1   8   6 2523.04   44.34
   1   8  -6 2470.46   44.73
   1  -8  -5 2170.69   35.97
  -1   8   5 2076.40   38.78
   1   8  -5 2156.26   39.76
   1   8  -5 2064.24   39.55
   1  -8  -4   49.14    5.19
  -1   8   4   49.71    5.68
   1   8  -4   44.91    5.79
   1   8  -4   39.21    5.37
  -1   8   3   96.16    7.41
   1  -8  -3   99.07    6.78
   1   8  -3   99.84    7.96
  -1   8   3  102.84    6.84
   1   8  -3   97.30    8.05
  -1   8   2  110.03    7.79
   1   8  -2  114.84    8.00
   1   8  -2  129.42    9.08
   1   8  -2  108.25    8.40
  -1   8   2  114.32    7.36
  -1   8   1 1638.90   29.07
   1   8  -1 1790.97   34.46
   1   8  -1 1636.03   29.03
   1   8  -1 1719.20   32.51
  -1   8   1 1730.77   28.92
  -1   8   0  802.78   20.28
  -1   8   0  779.06   19.31
   1   8   0  849.33   20.04
   1   8   0  866.94   24.74
  -1   8   0  815.05   20.40
   1   8   0  826.44   22.35
   1   8   1  252.41    8.24
   1   8   1  242.25    6.31
  -1   8  -1  265.28   11.53
   1   8   1  272.19   14.15
  -1   8  -1  291.37   11.80
   1   8   1  271.07   10.96
  -1   8  -1  272.41   12.26
   1   8   1  285.82   13.17
   1   8   2   53.95    4.04
   1   8   2   52.58    3.20
  -1   8  -2   49.41    5.19
  -1   8  -2   66.45    5.33
   1   8   2   51.31    6.55
   1   8   2   49.43    4.61
   1   8   2   53.22    5.73
  -1   8  -2   53.64    5.69
   1   8   3  791.23   17.66
   1   8   3  797.41   16.82
  -1   8  -3  841.66   22.62
   1   8   3  823.92   18.78
  -1   8  -3  800.88   22.55
   1   8   4   76.49    8.43
  -1   8  -4   93.93    5.53
   1   8   4   78.70    5.49
  -1   8  -4   83.20    7.46
   1   8   4   82.71    6.33
  -1   8  -4   74.15    7.27
   1   8   5   34.58    6.03
   1   8   5   41.54    3.83
  -1  -8  -5   33.79    3.80
   1   8   5   35.17    4.53
  -1   8  -5   35.45    5.56
   1   8   6  316.47   10.70
  -1   8  -6  302.84   15.95
  -1   8  -6  327.05   15.85
   1  -8   6  270.45   11.81
   1   8   6  309.39   14.28
  -1  -8  -6  277.19   12.06
  -1   8  -7  741.37   25.88
  -1   8  -7  756.33   25.48
   1   8   7  717.75   23.13
  -1  -8  -7  678.62   20.82
  -1   8  -8 2861.82   52.92
  -1   8  -8 2737.92   51.23
   1   8   8 2566.01   46.48
  -1  -8  -8 2468.88   43.07
  -1   8  -9   10.30    3.01
  -1   8  -9   20.20    5.75
   1   8   9   14.08    4.39
  -1  -8  -9   13.27    3.72
  -1   8 -10   26.74    6.39
  -1   8 -10   19.87    4.93
   1   8  10   18.60    4.59
  -1  -8 -10   19.24    4.43
  -1   8 -11 2192.66   53.27
  -1   8 -11 2299.66   54.63
   1   8  11 1945.64   47.89
  -1  -8 -11 1935.93   47.59
  -1   8 -12 1346.69   42.88
  -1   8 -12 1368.28   44.34
   1   8  12 1110.45   38.15
  -1  -8 -12 1122.37   38.47
  -1   8 -13  276.83   20.74
  -1   8 -13  277.85   20.26
  -1  -8 -13  223.37   18.39
   1   8  13  216.20   17.86
   1   8  14   30.01    4.93
   1   8  14   29.96    7.00
  -1   8 -14   37.43    7.53
   1   8  14   34.19    5.17
  -1   8 -14   30.45    7.27
   1   8  14   32.00    4.74
   1   8  14   27.56    4.36
   1   8  14   36.20    7.56
  -1   8 -14   30.08    4.44
  -1  -8 -14   22.33    6.03
   1   8  15  501.71   29.29
  -1  -8 -15  529.08   30.91
  -1   8 -15  626.12   32.80
   1   8  15  563.86   19.91
   1   8  15  563.74   20.42
  -1   8 -15  599.42   31.40
  -1   8 -15  598.08   32.96
   1   8  15  564.38   20.78
   1   8  15  606.70   29.68
  -1   8 -15  556.92   19.37
   1   8  15  582.51   21.11
   1   8  16 1483.23   34.08
   1   8  16 1396.60   50.76
  -1  -8 -16 1381.85   52.00
   1   8  16 1578.28   35.31
  -1   8 -16 1558.88   52.06
   1   8  16 1546.60   34.03
   1   8  16 1512.25   32.86
  -1   8 -16 1471.47   32.16
   1   8  16 1564.08   48.18
   1   8  16 1530.49   34.34
   1   8  17   90.97    8.49
  -1   8 -17   96.20    8.43
   1  -8  17   83.19    8.22
   1   8  17   99.14    8.93
   1   8  17   93.45    8.21
   1   8  17  103.15    8.83
   1   8  18   33.37    5.20
   1   8  18   37.03    5.55
  -1   8 -18   35.55    5.25
   1  -8  18   35.22    5.40
   1   8  18   37.44    5.42
   1  -8  19  369.18   16.87
   1   8  19  412.19   17.49
   1   8  19  382.73   16.66
   1   8  19  392.23   17.09
   1  -8  20   91.88    8.21
   1   8  20   97.71    8.51
   1   8  20  102.69    8.35
   1   8  20   95.87    8.12
   1  -8  21  227.87   12.51
   1   8  21  220.76   11.43
   1   8  21  243.28   12.06
   1   8  21  251.15   12.81
   1  -8  22   14.34    3.43
  -1   8 -22   14.87    2.84
   1   8  22   18.70    3.54
  -1   8 -23   72.83    5.49
   1   8  23   71.66    5.34
   1  -8  23   77.41    6.54
   1   8  23   71.63    5.99
   1  -8  24   45.35    4.52
   1   8  24   45.08    4.35
   1   8  25  339.67   10.31
   1  -8  25  353.47   11.01
   1   8  25  347.95   10.06
  -1   9  25  529.32   11.57
   1   9 -25  515.83   11.81
  -1  -9  25  567.87   13.10
  -1   9  25  555.02   12.10
   1   9 -24  310.69   11.00
  -1  -9  24  316.61   11.51
  -1   9  24  329.70   11.02
  -1   9  23   44.01    4.62
  -1   9  23   59.09    5.48
   1   9 -23   46.46    4.97
  -1  -9  23   51.38    5.30
  -1   9  22  270.06   11.37
  -1   9  22  267.04   12.17
  -1  -9  22  287.74   13.22
   1   9 -22  253.75   11.01
  -1   9  22  251.22   11.93
   1   9 -21  319.91   13.34
  -1   9  21  338.05   14.83
   1   9 -21  319.30   14.07
  -1  -9  21  327.54   15.14
  -1   9  21  361.02   14.99
  -1   9  21  339.92   14.01
   1   9 -20  444.89   16.68
  -1   9  20  451.82   17.99
   1   9 -20  481.21   17.77
  -1   9  20  482.22   18.22
  -1   9  20  456.96   17.48
  -1   9  19   66.64    6.96
   1   9 -19   59.28    6.51
  -1   9  19   72.15    7.70
   1   9 -19   62.90    6.56
   1   9 -18  120.67    9.24
  -1   9  18  131.14   10.25
  -1   9  18  136.14   10.12
   1   9 -18  134.87    9.86
  -1   9  18  122.53    9.60
   1   9 -17  317.82   15.09
  -1   9  17  358.22   17.25
  -1   9  17  349.54   16.18
   1   9 -17  314.93   15.31
  -1   9  17  308.70   15.43
  -1   9  16  155.57   10.93
   1   9 -16  153.72   16.43
   1   9 -16  163.84   10.78
  -1   9  16  172.54   11.25
   1   9 -16  164.52   10.66
   1   9 -16  151.95   14.47
  -1   9  16  157.15   17.59
   1   9 -15  132.76   14.95
  -1   9  15  138.34   10.12
   1   9 -15  138.67    9.87
  -1   9  15  150.46   10.36
   1   9 -15  151.49   10.03
   1   9 -15  147.08   14.10
  -1   9  15  143.82   16.23
   1   9 -14   95.77    7.86
  -1   9  14   88.91    8.06
   1   9 -14   99.88   12.66
   1   9 -14   94.83    7.94
  -1   9  14   90.24    7.88
  -1   9  14  107.07   13.80
   1   9 -14  100.67   11.35
   1   9 -14  108.79    8.47
   1   9 -13  365.29   14.93
   1   9 -13  334.72   22.68
   1   9 -13  343.71   20.56
   1   9 -13  354.12   14.52
   1   9 -12  762.61   29.90
  -1   9  12  675.47   31.24
   1   9 -12  733.03   32.36
  -1   9  11  754.75   31.53
   1   9 -11  814.73   33.05
   1   9 -10  154.32   12.87
  -1   9  10  149.19   13.46
   1   9 -10  176.56   14.81
  -1   9   9    1.11    2.49
   1   9  -9    1.15    2.01
   1   9  -9   -0.54    1.32
   1   9  -8  824.66   27.74
  -1   9   8  761.94   27.65
   1   9  -8  761.65   28.47
  -1   9   7 1885.08   41.62
   1   9  -7 1978.40   42.24
   1   9  -7 1947.57   43.89
  -1   9   6   43.93    6.14
   1  -9  -6   49.09    6.02
   1   9  -6   43.24    6.36
   1   9  -6   42.76    6.44
   1  -9  -5  120.99    8.81
  -1   9   5  123.19    9.69
   1   9  -5  118.88   10.16
  -1   9   4 1104.16   27.46
   1  -9  -4 1107.23   24.63
   1   9  -4 1059.12   29.17
  -1   9   3 1064.32   25.88
   1  -9  -3 1069.30   22.65
   1   9  -3 1059.03   28.39
  -1   9   3 1071.33   24.01
  -1   9   2  539.97   17.95
  -1   9   2  524.46   17.20
   1   9  -2  546.69   20.02
   1   9  -1    4.16    1.99
  -1   9   1    4.51    1.39
  -1   9   1    2.92    1.17
   1   9  -1    2.55    1.84
  -1   9   1    2.63    1.19
   1   9  -1    2.26    1.46
  -1   9   0 1924.63   33.32
  -1   9   0 1860.27   31.70
   1   9   0 1958.81   32.66
   1   9   0 2175.65   41.39
  -1   9   0 2098.85   35.69
   1   9   0 2020.23   37.61
  -1   9   0 1927.70   34.01
   1   9   1 2893.72   29.74
  -1   9  -1 2731.30   39.29
   1   9   1 2660.50   47.40
  -1   9  -1 3128.27   41.44
   1   9   1 2689.70   36.73
  -1   9  -1 2860.26   42.51
   1   9   1 2966.41   45.13
   1   9   2  576.47   13.84
  -1   9  -2  598.32   19.12
  -1   9  -2  643.99   18.14
   1   9   2  578.17   16.42
   1   9   2  584.23   22.56
   1   9   2  632.88   20.76
  -1   9  -2  563.33   19.63
   1   9   3    4.04    1.44
  -1   9  -3   -0.75    0.80
   1   9   3    5.74    1.53
  -1   9  -3    0.86    1.01
   1   9   3   -0.82    2.90
  -1   9  -3    2.78    1.62
   1   9   4  805.55   21.25
   1   9   4  807.90   18.84
   1   9   4  801.98   18.28
   1   9   4  780.26   27.56
  -1   9  -4  832.07   25.47
   1   9   5 1286.60   22.43
   1   9   5 1207.64   35.17
  -1   9  -5 1267.17   33.02
   1   9   6  249.53   16.46
   1   9   6  265.72   13.63
  -1   9  -6  266.74   14.59
  -1   9  -6  241.77   15.14
   1   9   7    5.54    3.38
   1   9   7    4.68    1.60
  -1   9  -7    4.52    2.00
  -1   9  -7    2.83    1.26
   1   9   8   15.73    4.08
  -1   9  -8   24.80    5.19
  -1   9  -8   15.08    3.80
  -1   9  -9 1965.19   46.00
  -1   9  -9 1978.81   48.13
  -1   9 -10 1249.25   39.26
  -1   9 -10 1242.03   38.37
   1   9  11   36.07    6.52
  -1   9 -11   42.75    7.56
  -1   9 -11   38.41    7.11
  -1   9 -12  260.24   19.18
  -1   9 -12  250.17   19.07
   1   9  12  222.36   17.41
   1   9  12  246.07   18.93
   1   9  13  736.91   33.12
   1   9  13  689.79   21.80
   1   9  13  701.70   23.20
   1   9  13  733.28   22.95
  -1   9 -13  788.69   34.84
  -1   9 -13  780.01   34.56
  -1   9 -13  696.38   21.02
   1   9  14 1012.20   39.15
   1   9  14 1045.03   27.19
   1   9  14 1046.19   26.98
   1   9  14 1049.11   28.70
  -1   9 -14 1067.17   41.76
  -1   9 -14 1118.67   43.51
   1   9  14 1063.57   28.44
  -1   9 -14 1039.38   26.19
   1   9  15   27.09    7.89
   1   9  15   21.05    4.41
   1   9  15   21.13    5.85
   1   9  15   23.07    4.37
   1   9  15   38.74    5.39
  -1   9 -15   20.80    3.72
   1   9  15   25.81    4.76
  -1   9 -15   21.02    6.15
   1  -9  16    9.15    3.15
   1   9  16    2.16    1.93
   1   9  16    2.01    2.26
   1   9  16    5.42    4.87
  -1   9 -16    1.71    1.71
   1   9  16    2.81    2.35
  -1   9 -16    2.15    2.22
   1   9  16    0.05    2.57
   1   9  16    6.76    2.90
   1   9  16    1.46    2.39
   1  -9  17  249.17   13.80
  -1   9 -17  248.86   13.44
   1   9  17  265.57   13.94
   1   9  17  264.92   14.49
   1   9  17  241.92   13.92
   1   9  17  264.71   13.71
   1   9  18  114.30    9.39
   1  -9  18  101.17    8.83
   1   9  18  124.95    9.94
   1   9  18  118.40    9.27
   1   9  19  566.02   20.36
   1   9  19  561.70   19.79
   1   9  19  532.40   19.74
   1  -9  19  574.03   20.46
   1   9  20   13.09    3.25
   1  -9  20   14.26    3.19
   1   9  20   17.00    3.54
  -1   9 -20   14.37    3.52
   1   9  20   12.39    3.06
   1   9  21   81.62    6.93
   1  -9  21   76.42    7.13
  -1   9 -21   75.73    6.54
   1   9  21   77.93    6.75
   1   9  22  264.88   11.66
   1   9  22  255.98   11.06
   1  -9  22  255.32   12.01
  -1   9 -22  264.53   11.15
   1   9  23   82.53    5.52
   1  -9  23   84.76    6.46
  -1   9 -23   82.78    5.51
   1   9  23   89.56    6.26
   1   9  24   65.36    4.82
   1  -9  24   64.12    5.06
   1   9  24   65.51    5.11
   1  -9  25  100.91    5.31
  -1   9 -25  109.25    5.70
   1   9  25  103.43    5.33
   1  10 -25   48.50    3.60
  -1  10  25   39.51    3.50
  -1 -10  24   42.09    3.84
  -1  10  24   45.22    3.56
   1  10 -24   42.06    3.83
  -1  10  24   44.79    4.13
  -1  10  23  457.60   14.05
   1  10 -23  472.22   14.52
  -1 -10  23  482.57   14.70
  -1  10  23  502.04   13.90
  -1  10  22  425.04   15.14
  -1  10  22  418.58   13.95
   1  10 -22  450.75   15.72
  -1 -10  22  437.33   15.40
  -1  10  22  456.21   14.72
  -1  10  21   98.09    7.47
  -1 -10  21  105.51    8.14
  -1  10  21  120.11    8.13
  -1  10  21  108.75    8.42
  -1  10  20  163.51   10.44
   1  10 -20  151.68    9.34
  -1  10  20  166.04   10.85
   1  10 -20  172.02   10.40
  -1  10  20  178.82   10.55
  -1  10  19   81.03    8.03
   1  10 -19   73.03    6.87
  -1  10  19   71.61    6.84
   1  10 -19   70.90    6.86
   1  10 -18  391.91   16.35
  -1  10  18  412.94   18.24
  -1  10  18  420.65   17.19
   1  10 -18  413.17   17.00
  -1  10  18  408.29   17.51
   1  10 -17  329.38   15.23
  -1  10  17  334.91   16.70
  -1  10  17  331.48   15.36
   1  10 -17  340.24   15.53
  -1  10  17  314.74   15.59
  -1  10  16   14.54    4.13
   1  10 -16    9.57    2.95
  -1  10  16    8.92    2.52
  -1  10  16   19.53    3.87
   1  10 -16    4.96    2.01
   1  10 -15  554.28   27.62
  -1  10  15  516.03   30.74
   1  10 -15  581.21   32.34
  -1  10  15  559.80   20.76
   1  10 -15  554.02   19.78
   1 -10 -15  503.42   31.35
  -1  10  15  533.97   19.21
  -1  10  15  596.23   20.19
   1  10 -15  573.26   19.76
  -1  10  14   57.13    6.45
   1  10 -14   66.90   10.62
   1  10 -14   59.55    6.50
   1 -10 -14   39.98    8.86
  -1  10  14   48.71    5.68
   1  10 -14   65.86    6.56
   1  10 -14   59.10    8.89
  -1  10  14   51.38    9.19
  -1  10  13  804.70   36.01
   1  10 -13  853.03   33.16
   1  10 -13  897.70   37.96
  -1  10  13  900.05   25.43
   1  10 -13  839.37   23.66
  -1  10  13  854.94   23.83
   1 -10 -13  747.52   35.09
   1  10 -13  939.87   24.07
   1  10 -13  982.59   24.98
   1  10 -12   83.66   11.09
   1  10 -12   92.77    7.99
   1 -10 -12   69.21   10.13
   1  10 -12   83.06   10.35
  -1  10  12   77.36   10.71
   1 -10 -11  221.79   17.35
  -1  10  11  235.74   18.11
   1  10 -11  255.03   17.64
   1  10 -11  239.55   18.59
   1 -10 -10  306.91   19.24
   1  10 -10  356.02   20.13
  -1  10  10  296.52   19.57
   1  10 -10  376.13   22.64
   1  10  -9 1084.17   34.48
  -1  10   9 1004.83   34.39
   1  10  -9 1018.26   35.71
   1  10  -8  321.17   18.39
   1  10  -8  317.81   19.32
  -1  10   7  453.87   20.68
   1 -10  -7  392.33   18.47
   1  10  -7  444.61   22.08
  -1  10   6 1686.89   38.27
   1 -10  -6 1640.56   35.01
   1  10  -6 1577.75   40.25
   1 -10  -5 1026.46   25.71
  -1  10   5 1017.08   28.47
   1  10  -5 1007.04   31.07
  -1  10   4  336.06   15.80
   1 -10  -4  332.55   13.88
   1  10  -4  320.79   17.21
  -1  10   3   17.77    3.63
   1  10  -3   28.55    4.78
  -1  10   3   23.78    3.91
   1  10  -3   19.36    4.36
  -1  10   2  722.05   21.81
   1  10  -2  796.15   25.55
  -1  10   2  752.31   21.98
   1  10  -2  731.04   24.64
  -1  10   1 1371.33   28.18
  -1  10   1 1330.44   29.08
  -1  10   1 1397.16   30.42
   1  10  -1 1421.34   33.61
  -1  10   0  479.77   17.68
  -1  10   0  474.39   16.80
  -1  10   0  532.15   19.11
   1  10   0  498.56   21.10
  -1  10   0  486.73   18.38
   1  10   0  493.62   19.68
  -1  10  -1  392.35   15.71
   1  10   1  374.18   14.56
   1  10   1  390.18   19.18
  -1  10  -1  397.20   15.94
   1  10   1  374.06   17.01
  -1  10  -1  377.02   16.66
  -1  10  -2  246.04   12.75
   1  10   2  239.95   11.33
  -1  10  -2  246.65   12.01
   1  10   2  240.18   15.42
  -1  10  -2  218.22   12.97
   1  10   2  237.28   13.59
  -1  10  -3 2477.14   42.20
   1  10   3 2395.63   34.38
  -1  10  -3 2397.53   44.53
   1  10   4  119.49    7.56
   1  10   4  114.95    7.40
  -1  10  -4  140.64    7.99
   1  10   4  127.91   11.90
  -1  10  -4  121.55   10.38
   1  10   5  573.89   17.73
  -1  10  -5  625.14   21.06
  -1  10  -5  602.58   23.83
   1  10   6  905.03   33.06
   1  10   6  948.35   24.26
  -1  10  -6  987.29   27.88
  -1  10  -6  946.31   31.06
   1  10   6  932.60   26.36
  -1  10  -7 1071.37   34.58
  -1  10  -7 1191.95   32.38
   1  10   7 1129.88   30.79
   1  10   7 1122.78   37.56
  -1  10  -8 2385.79   53.10
  -1  10  -8 2421.38   48.82
   1  10   8 2270.78   46.06
   1  10   8 2212.28   54.31
  -1  10  -9   99.09   11.69
  -1  10  -9  104.97   10.68
   1  10   9  102.50   10.48
   1  10   9  116.62   12.70
  -1  10 -10   91.86   11.38
  -1  10 -10  107.16   11.44
   1  10  10  103.92   10.96
   1  10  10  102.26   11.96
  -1  10 -11  599.86   29.51
  -1  10 -11  637.45   28.83
   1  10  11  531.75   26.04
   1  10  11  588.81   30.01
  -1  10 -12  314.04   22.01
  -1  10 -12  340.22   22.09
   1  10  12  301.37   14.77
   1  10  12  334.68   22.73
  -1  10 -12  306.50   13.77
   1  10  12  275.65   19.50
   1  10  12  295.90   14.32
   1  10  12  326.70   15.95
   1  10  13  289.00   20.80
   1  10  13  354.55   16.99
   1  10  13  349.30   23.65
   1  10  13  342.16   15.61
  -1  10 -13  337.58   14.74
   1 -10  13  311.33   14.51
  -1  10 -13  365.89   23.67
  -1  10 -13  375.46   24.69
   1  10  13  360.81   16.43
   1  10  14   16.19    5.90
   1  10  14    6.10    3.51
   1  10  14    5.34    2.64
  -1  10 -14   16.13    5.50
  -1  10 -14    7.74    3.80
   1  10  14    8.20    2.82
   1  10  14    8.68    2.74
   1 -10  14   16.00    3.58
  -1  10 -14    5.49    2.09
   1  10  15  403.36   26.70
   1  10  15  446.82   18.12
   1 -10  15  443.80   18.04
   1  10  15  469.89   27.82
   1  10  15  447.04   19.39
  -1  10 -15  477.48   29.39
   1  10  15  474.72   19.54
   1  10  15  520.99   18.87
   1  10  16  788.62   24.12
   1 -10  16  777.24   23.89
   1  10  16  777.17   25.50
   1  10  16  790.58   25.28
   1  10  16  822.89   25.88
   1 -10  17   47.11    6.10
   1  10  17   53.86    6.75
   1  10  17   54.63    6.30
   1  10  17   55.83    6.40
   1  10  17   46.52    6.16
   1  10  18   10.59    3.20
   1 -10  18    5.99    2.35
  -1  10 -18    7.23    2.45
   1  10  18   15.30    3.49
   1  10  18   10.34    3.24
   1  10  19  592.16   20.70
   1  10  19  648.62   20.40
   1 -10  19  608.58   20.71
  -1  10 -19  608.64   20.37
   1  10  19  594.49   20.62
   1  10  20  267.89   13.29
   1  10  20  288.93   13.00
   1 -10  20  278.53   13.51
  -1  10 -20  276.68   13.08
   1  10  20  256.15   13.00
   1  10  21   91.58    6.91
   1  10  21   87.70    7.08
   1 -10  21   84.74    7.08
  -1  10 -21   82.40    6.76
   1  10  21   79.63    6.77
   1  10  22   97.78    6.58
   1  10  22   91.74    6.50
   1 -10  22   84.50    6.63
  -1  10 -22   92.89    6.31
   1 -10  23   37.89    4.09
   1  10  23   36.74    3.56
   1  10  23   46.14    4.23
  -1  10 -23   37.53    3.51
   1  10  23   35.97    4.24
   1  10  24   92.34    4.75
   1  10  24  105.08    6.10
   1 -10  24   99.17    5.65
  -1  10 -24  104.60    6.20
  -1  10 -25  171.29    6.23
  -1  11  24  437.11   11.57
  -1 -11  24  404.71    9.85
   1  11 -24  420.05   10.99
   1  11 -24  399.27    9.63
  -1  11  24  454.92   12.84
  -1  11  23   50.03    3.92
   1  11 -23   59.05    4.88
  -1  11  23   59.05    5.08
  -1 -11  23   64.14    4.85
  -1  11  22  176.51    9.50
  -1  11  22  167.74    8.54
  -1  11  22  179.56    8.42
  -1 -11  22  176.31    9.00
   1  11 -22  174.87    9.40
  -1  11  21  153.05    9.62
  -1  11  21  139.83    8.76
  -1  11  21  171.45    9.02
  -1 -11  21  145.98    8.83
   1  11 -21  152.53    9.46
  -1  11  20  471.71   17.87
  -1  11  20  419.16   16.29
  -1  11  20  486.64   16.17
   1  11 -20  456.55   17.62
  -1 -11  20  454.27   16.74
  -1  11  19  137.65    9.79
  -1 -11  19  145.44    9.97
   1  11 -19  146.99    9.54
  -1  11  19  154.37    9.54
  -1  11  19  147.55   10.65
  -1  11  18   24.77    4.53
   1  11 -18   24.56    4.31
  -1  11  18   26.29    4.14
  -1  11  18   28.88    4.98
  -1  11  17  163.36   11.30
   1  11 -17  185.00   11.29
  -1  11  17  208.83   11.70
   1  11 -17  179.31   11.09
  -1  11  17  199.02   12.87
  -1  11  16   66.71    7.34
   1  11 -16   62.25    6.68
  -1  11  16   69.72    6.85
   1  11 -16   66.34    6.89
  -1  11  16   77.89    8.11
  -1  11  15  575.03   20.05
  -1  11  15  583.28   21.42
  -1  11  15  578.84   22.33
   1  11 -15  565.85   19.94
   1  11 -15  599.68   20.13
  -1  11  14    2.93    1.97
  -1  11  14    1.84    1.57
  -1  11  14    2.57    1.87
   1  11 -14    8.47    2.74
  -1  11  14    3.95    2.51
   1  11 -14    5.01    2.23
   1  11 -13  140.48   15.28
  -1  11  13  137.57   10.16
   1  11 -13  129.31    9.57
  -1  11  13  134.77    9.77
   1  11 -13  140.89    9.65
  -1  11  13  131.30   14.95
   1  11 -12  306.98   13.73
  -1  11  12  280.27   20.80
  -1  11  12  287.56   13.92
   1  11 -12  294.97   14.00
   1  11 -12  351.11   15.70
   1 -11 -12  248.64   19.20
   1  11 -12  314.17   14.09
   1  11 -12  316.42   22.69
   1  11 -11  584.14   30.11
   1  11 -11  641.45   20.80
  -1  11  10  995.55   34.96
   1  11 -10 1020.53   38.79
  -1  11   9  817.10   30.67
   1  11  -9  890.51   34.93
  -1  11   8 1308.05   37.18
   1  11  -8 1231.12   39.89
  -1  11   7  478.99   21.82
   1  11  -7  474.80   23.95
  -1  11   6   18.10    3.91
   1  11  -6   19.20    4.82
  -1  11   5  274.07   15.21
   1  11  -5  254.47   16.65
  -1  11   4 1646.31   36.25
   1  11  -4 1603.97   40.71
  -1  11   3 1003.56   27.63
   1  11  -3 1048.53   32.01
  -1  11   3 1087.38   27.77
  -1  11   2  345.54   14.97
  -1  11   2  332.76   15.50
  -1  11   2  365.95   18.38
   1  11  -2  398.85   19.15
   1  11  -2  355.04   18.28
  -1  11   2  361.77   16.36
  -1  11   1   70.44    6.64
  -1  11   1   69.61    7.06
   1  11  -1   66.16    7.62
  -1  11   1   80.46    8.15
  -1  11   1   69.82    7.41
   1  11  -1   81.71    8.71
  -1  11   0  916.02   24.62
   1  11   0  917.05   30.32
  -1  11   0  862.09   25.88
  -1  11   0  860.19   26.24
   1  11   0  889.80   28.13
  -1  11  -1 1047.35   26.94
   1  11   1 1098.79   33.94
  -1  11  -1 1155.78   28.69
   1  11   1 1057.35   30.46
  -1  11  -2   37.42    5.14
   1  11   2   32.91    5.88
  -1  11  -2   34.57    4.83
  -1  11  -2   34.06    5.29
  -1  11  -3    6.58    2.05
  -1  11  -3    7.45    2.87
   1  11   3   11.12    3.67
  -1  11  -3    9.85    2.33
  -1  11  -4   12.78    3.95
   1  11   4   10.13    3.53
  -1  11  -5  791.75   28.75
   1  11   5  816.63   32.31
  -1  11  -6  218.43   15.61
   1  11   6  218.78   16.96
  -1  11  -7   20.49    5.17
   1  11   7   15.23    5.05
  -1  11  -8    5.87    3.32
   1  11   8    5.30    1.33
  -1  11  -9  842.38   34.02
   1  11   9  812.84   29.52
   1  11   9  810.18   35.37
   1  11  10 1397.33   40.98
   1  11  10 1462.83   48.40
  -1  11 -11  220.00   18.56
   1  11  11  204.75   12.20
   1  11  11  229.22   19.38
  -1  11 -11  221.66   12.55
   1  11  11  184.09   15.66
   1  11  11  210.52   12.03
   1  11  11  214.62   13.06
   1  11  12  318.86   15.40
  -1  11 -12  291.01   21.73
   1  11  12  293.45   22.05
  -1  11 -12  288.72   14.84
   1  11  12  275.90   19.78
   1  11  12  301.38   14.74
   1  11  12  293.34   15.58
   1  11  13  895.85   39.15
   1  11  13  796.27   25.99
   1  11  13  843.62   24.86
  -1  11 -13  845.89   25.72
  -1  11 -13  895.53   39.17
   1  11  13  856.88   25.74
   1  11  13  786.97   35.01
   1  11  14 1533.91   49.98
   1 -11  14 1604.82   33.26
   1  11  14 1819.33   55.76
   1  11  14 1698.80   36.99
  -1  11 -14 1796.51   56.48
  -1  11 -14 1770.59   37.30
   1  11  14 1700.42   35.74
   1  11  14 1748.27   38.71
   1  11  15   49.36    6.48
  -1  11 -15   50.23    6.28
   1  11  15   46.67    6.03
   1  11  15   42.30    6.16
   1 -11  15   53.35    5.94
  -1  11 -16    6.24    2.39
   1 -11  16    6.65    2.28
   1  11  16   10.32    3.27
   1  11  16   11.38    3.52
   1  11  16    6.80    2.95
   1  11  16    9.53    3.34
   1  11  17  112.06    9.47
   1  11  17  109.82    9.45
   1 -11  17  102.50    8.63
  -1  11 -17  113.13    9.36
   1  11  17  109.65    8.84
   1  11  18  210.04   12.75
   1  11  18  230.78   13.17
   1  11  18  240.03   12.05
   1 -11  18  221.49   12.27
  -1  11 -18  225.16   12.51
   1  11  19  173.41   11.04
   1  11  19  183.39   10.21
   1  11  19  186.02   11.37
   1 -11  19  184.35   10.92
  -1  11 -19  176.61   10.72
   1  11  20   52.42    5.18
   1  11  20   45.51    5.60
   1  11  20   46.79    5.34
   1 -11  20   49.68    5.41
  -1  11 -20   47.85    5.26
   1  11  21  238.75   10.18
   1  11  21  212.90   10.60
   1  11  21  211.48   10.72
  -1  11 -21  229.55   10.57
   1 -11  21  240.96   11.16
   1  11  22  346.38   13.41
   1  11  22  329.90   11.77
   1  11  22  352.36   11.10
  -1  11 -22  311.53   10.95
   1 -11  22  328.00   11.96
   1 -11  23   69.83    4.94
   1  11  23   68.13    4.49
   1  11  23   69.30    5.39
  -1  11 -23   76.34    5.62
   1  11  23   76.55    5.69
  -1  11 -23   65.76    4.34
   1  11  24   16.97    2.39
  -1  11 -24   20.93    2.52
   1  11  24   21.34    2.52
  -1  12  24  153.39    6.68
  -1  12  24  146.27    6.02
   1  12 -24  141.95    5.63
  -1  12  23  127.55    5.76
  -1  12  23  140.36    7.28
   1  12 -23  131.16    6.75
  -1  12  23  139.65    7.59
   1  12 -23  135.42    6.00
  -1  12  22  511.94   15.34
  -1  12  22  485.64   13.91
  -1 -12  22  501.49   13.25
   1  12 -22  514.53   13.82
   1  12 -22  500.40   14.88
  -1  12  22  543.73   16.13
  -1 -12  21   70.99    5.60
  -1  12  21   81.11    6.76
   1  12 -21   73.79    6.33
  -1  12  21   65.49    5.84
  -1 -12  20   78.67    6.45
  -1  12  20   78.74    7.25
   1  12 -20   84.89    7.35
  -1  12  20   75.94    6.84
  -1 -12  19  199.85   10.85
  -1  12  19  215.83   12.45
   1  12 -19  207.76   12.15
  -1  12  19  215.87   12.13
  -1 -12  18  444.17   16.78
  -1  12  18  442.40   18.40
  -1  12  18  407.64   17.13
   1  12 -18  446.69   18.26
   1  12 -17  315.71   14.20
  -1  12  17  332.96   16.53
  -1  12  17  312.91   15.53
  -1  12  17  316.80   14.06
   1  12 -17  332.16   16.63
   1  12 -16  190.83   11.32
  -1  12  16  212.14   13.36
  -1  12  16  190.00   12.31
  -1  12  16  202.82   11.70
  -1  12  15  175.96   12.24
  -1  12  15  191.87   12.41
  -1  12  15  191.42   11.71
   1  12 -15  177.51   10.85
  -1  12  14   88.42    8.59
   1  12 -14   98.43    8.00
  -1  12  14  100.97    9.08
  -1  12  14   95.30    8.42
  -1  12  13   33.80    5.49
   1  12 -13   29.69    4.19
  -1  12  13   27.78    6.66
  -1  12  13   31.13    5.04
   1  12 -13   29.68    6.54
  -1  12  13   30.64    4.54
  -1  12  12  551.81   21.00
   1  12 -12  585.01   18.98
  -1  12  12  558.18   28.71
   1  12 -12  603.75   32.13
  -1  12  12  594.37   21.21
  -1  12  12  577.98   20.27
  -1  12  11   95.12    8.18
  -1  12  11  102.37    8.93
   1  12 -11   86.42    7.19
  -1  12  11   91.07   11.45
   1  12 -11  103.66    8.63
   1  12 -11   64.66   10.10
  -1  12  10  861.81   25.17
  -1  12  10  783.22   31.88
   1  12 -10  822.82   36.02
   1  12 -10  891.91   24.42
   1  12 -10  842.45   25.48
   1  12  -9  236.35   18.61
  -1  12   9  253.46   17.41
   1  12  -8   35.87    7.00
  -1  12   8   49.97    7.39
   1  12  -7   -0.02    2.39
  -1  12   7    4.98    2.46
   1  12  -6 1330.65   41.24
  -1  12   6 1426.80   37.17
   1  12  -5  853.75   32.05
  -1  12   5  862.70   27.96
   1  12  -4 1250.54   37.98
  -1  12   4 1218.94   32.56
  -1  12   3    2.00    1.48
  -1  12   3    0.93    1.57
   1  12  -3    3.73    2.46
  -1  12   2 1377.68   30.91
  -1  12   2 1353.77   33.01
   1  12  -2 1416.19   38.76
  -1  12   2 1453.35   34.91
   1  12  -2 1509.79   38.89
  -1  12   2 1445.24   38.13
  -1  12   1  829.31   24.16
   1  12  -1  809.83   29.02
  -1  12   1  832.02   26.91
   1  12  -1  923.15   31.04
  -1  12   1  919.57   29.24
  -1  12   0  112.77    9.01
  -1  12   0  122.85   10.56
   1  12   0  110.41   10.59
   1  12   0  124.63   11.68
  -1  12   0  113.82   10.00
  -1  12  -1  115.44    9.37
   1  12   1  119.08   10.96
  -1  12  -1  116.20   10.41
   1  12   1  118.52   11.58
  -1  12  -1  133.16   10.37
  -1  12  -2  300.42   15.18
   1  12   2  291.25   18.81
  -1  12  -2  328.54   15.50
  -1  12  -2  262.17   16.08
   1  12   3  588.80   27.48
  -1  12  -3  555.16   24.13
   1  12   4  633.69   29.21
  -1  12  -4  625.25   26.23
   1  12   5   94.82   11.27
  -1  12  -5   86.39   10.02
   1  12   6   95.43   11.81
  -1  12  -6   92.42   10.80
   1  12   7  979.17   39.01
  -1  12  -7 1061.14   37.32
   1  12   8 1524.91   49.36
  -1  12  -8 1527.81   46.24
   1  12   9   70.88   10.73
  -1  12  -9   66.24   10.12
  -1  12 -10   26.29    6.99
   1  12  10   27.08    4.47
  -1  12 -10   27.07    4.59
   1  12  10   20.17    6.03
   1  12  10   19.75    3.86
   1  12  10   28.11    4.42
   1  12  10   23.47    5.77
   1  12  11  148.29    9.80
  -1  12 -11  149.44   10.59
   1  12  11  153.92   10.86
  -1  12 -11  160.74   16.27
   1  12  11  149.87   16.21
   1  12  11  146.41   11.02
   1  12  11  131.26   13.26
   1  12  11  150.38   10.18
   1  12  11  152.57   10.51
   1  12  12 1501.56   34.12
  -1  12 -12 1568.50   51.63
   1  12  12 1489.61   33.33
   1  12  12 1433.72   35.11
   1  12  12 1578.28   52.90
  -1  12 -12 1494.59   33.97
  -1  12 -13   -1.14    2.49
   1  12  13    9.50    3.62
   1  12  13    3.95    2.12
   1  12  13   -0.14    3.01
  -1  12 -13    7.81    2.89
   1  12  13    5.04    2.29
   1  12  14  396.25   18.80
   1  12  14  395.09   17.40
  -1  12 -14  409.27   18.00
   1  12  14  408.25   18.43
   1  12  15  201.20   13.72
   1  12  15  202.17   12.26
  -1  12 -15  216.68   12.98
   1  12  15  208.88   13.07
  -1  12 -16  833.37   25.04
   1  12  16  802.34   24.03
   1  12  16  815.45   25.81
   1  12  16  802.50   25.88
   1  12  16  812.94   25.69
   1  12  17  118.77    9.94
  -1  12 -17  114.84    9.18
   1  12  17  123.75    9.30
   1  12  17  132.22   10.35
   1 -12  17  126.28    9.11
   1  12  18   10.63    3.39
   1 -12  18    9.06    2.62
  -1  12 -18    6.18    2.05
   1  12  18    4.23    2.06
   1  12  19  189.39   11.50
   1 -12  19  215.10   11.06
   1  12  19  210.93   11.89
   1  12  19  200.73   11.62
  -1  12 -19  193.85   10.90
   1 -12  20  573.83   17.06
   1  12  20  573.60   18.19
   1  12  20  610.39   19.91
  -1  12 -20  556.63   17.21
   1  12  20  585.38   18.49
   1 -12  21  127.77    7.32
   1  12  21  125.21    7.92
   1  12  21  137.59    8.83
  -1  12 -21  120.77    7.28
   1  12  21  124.29    7.79
   1  12  22   42.72    4.00
   1 -12  22   48.15    3.99
  -1  12 -22   52.79    4.91
   1  12  22   47.88    4.81
  -1  12 -22   48.32    4.08
   1  12  22   49.34    4.72
   1  12  23  113.69    5.99
  -1  12 -23   95.79    4.59
   1  12  23  110.56    6.34
   1  12  23   96.13    4.80
  -1  12 -23  107.31    5.92
   1  12  24   91.26    4.67
  -1  13  23   76.13    5.06
   1  13 -23   72.78    4.52
  -1  13  23   71.41    4.78
  -1  13  22  140.40    7.89
  -1  13  22  131.15    6.81
   1  13 -22  132.86    7.16
   1  13 -22  135.04    6.17
  -1  13  22  132.92    7.50
  -1  13  21    5.29    1.50
   1  13 -21    9.54    2.00
   1  13 -21   11.52    2.75
  -1  13  21    8.56    2.31
  -1  13  21    8.95    2.34
  -1  13  21    8.91    2.37
   1  13 -20  592.52   16.69
  -1  13  20  589.38   18.70
  -1  13  20  557.45   17.61
   1  13 -20  587.25   18.10
  -1  13  19  104.17    8.53
  -1  13  19   98.73    8.01
   1  13 -19  106.10    8.20
  -1  13  18   26.32    4.40
  -1  13  18   31.10    5.12
   1  13 -18   34.12    5.10
  -1  13  17    6.38    2.40
   1  13 -17    8.15    2.51
  -1  13  17    3.33    2.19
  -1  13  17    2.97    2.37
   1  13 -17    1.68    2.35
  -1  13  16  732.71   24.57
  -1  13  16  727.75   23.80
  -1  13  16  713.19   21.84
   1  13 -16  774.50   24.72
  -1  13  15  121.53    9.95
  -1  13  15  120.97   10.26
   1  13 -15  134.08   10.66
  -1  13  15  121.04    9.34
  -1  13  14   55.64    7.01
  -1  13  14   53.53    6.96
   1  13 -14   66.31    7.46
  -1  13  14   52.45    6.21
  -1  13  13    0.49    2.09
  -1  13  13    7.95    2.69
  -1  13  13    5.62    2.39
   1  13 -13    8.69    3.43
   1  13 -12 1227.28   47.15
  -1  13  12 1230.45   31.28
  -1  13  12 1216.95   30.22
   1  13 -12 1147.99   26.83
   1  13 -12 1323.91   33.22
  -1  13  12 1256.46   32.07
  -1  13  11   16.36    3.93
   1  13 -11   12.24    4.67
   1  13 -11   14.70    3.69
  -1  13  11   12.33    2.99
   1  13 -10 1125.59   43.46
   1  13 -10 1172.99   30.48
  -1  13  10 1130.10   29.39
  -1  13  10 1083.82   38.02
   1  13 -10 1179.49   28.70
   1  13  -9    9.73    3.07
  -1  13   9   11.97    4.04
  -1  13   9    9.73    2.96
   1  13  -9    8.66    3.21
   1  13  -9    7.06    2.25
   1  13  -9    5.41    2.62
   1  13  -9    5.06    2.34
  -1  13   8  804.23   30.41
   1  13  -8  776.40   34.43
   1  13  -8  853.82   23.46
   1  13  -8  875.37   25.40
  -1  13   7   71.34    8.85
   1  13  -7   83.05   11.06
  -1  13   6  436.97   21.08
   1  13  -6  428.19   24.52
  -1  13   5  898.30   29.54
   1  13  -5  851.61   33.79
  -1  13   4  987.60   30.28
  -1  13   4 1062.88   36.16
   1  13  -4  945.67   34.96
  -1  13   3  161.22   11.93
  -1  13   3  172.70   14.30
   1  13  -3  143.24   13.35
  -1  13   2 1267.91   32.95
   1  13  -2 1200.06   38.09
  -1  13   2 1291.46   35.03
   1  13  -2 1354.83   38.52
  -1  13   2 1317.50   38.00
  -1  13   1  134.74   11.47
   1  13  -1  129.08   12.31
   1  13  -1  148.70   13.22
  -1  13   1  146.92   12.25
  -1  13   0 1534.63   39.41
   1  13   0 1614.92   43.96
  -1  13   0 1661.21   39.78
  -1  13  -1  369.33   19.71
   1  13   1  366.56   20.20
   1  13   1  409.09   22.75
  -1  13  -2 1122.61   35.40
   1  13   2 1174.85   39.59
  -1  13  -3   95.71   10.58
   1  13   3  110.82   12.54
  -1  13  -4  119.38   12.08
   1  13   4  150.12   14.76
  -1  13  -5  154.18   14.04
   1  13   5  186.26   17.09
  -1  13  -6  493.07   25.73
   1  13   6  482.18   27.84
  -1  13  -7  182.85   16.17
   1  13   7  169.20   16.72
   1  13   8   14.54    4.93
   1  13   8   18.84    3.62
   1  13   8   16.54    3.17
  -1  13  -8   15.23    5.03
   1  13   8   13.72    2.85
   1  13   8   13.79    3.50
  -1  13  -8   13.38    2.91
   1  13   8   13.89    3.26
  -1  13  -8   17.26    3.45
   1  13   9  624.10   22.53
   1  13   9  667.66   22.72
   1  13   9  647.86   20.85
   1  13   9  675.83   34.53
   1  13   9  654.97   21.83
   1  13   9  604.89   21.17
   1  13   9  667.72   23.11
  -1  13  -9  678.14   22.61
  -1  13  -9  684.12   22.81
   1  13   9  675.07   22.13
  -1  13  -9  666.72   32.34
   1  13  10  944.28   41.43
  -1  13 -10  894.71   38.24
   1  13  10  926.36   26.46
   1  13  10  846.40   24.35
   1  13  10  891.95   25.86
  -1  13 -10  885.66   26.29
   1  13  10  884.22   27.29
   1  13  10  870.21   25.12
   1  13  11   41.55    9.21
  -1  13 -11   54.43    9.84
   1  13  11   36.63    5.41
   1  13  11   39.34    5.27
   1  13  11   37.13    5.55
  -1  13 -11   39.42    5.71
   1  13  11   44.72    6.42
   1  13  11   37.63    5.18
   1  13  12  663.60   35.20
   1  13  12  588.47   21.48
   1  13  12  574.98   22.72
  -1  13 -12  609.17   22.06
   1  13  12  588.47   19.72
   1  13  12  597.77   22.09
  -1  13 -12  606.71   32.70
   1  13  12  587.57   19.92
   1  13  13  341.06   16.28
  -1  13 -13  339.54   16.48
   1  13  13  330.57   16.56
   1  13  13  334.37   17.30
  -1  13 -14 1466.23   33.90
   1  13  14 1438.70   33.21
   1  13  14 1427.25   35.59
   1  13  14 1481.36   35.10
   1  13  15  278.36   14.43
  -1  13 -15  270.90   14.42
   1  13  15  285.03   15.34
   1  13  15  252.09   14.85
   1  13  15  286.01   15.44
  -1  13 -16    0.32    1.89
   1  13  16    3.12    2.10
   1  13  16    3.03    1.95
   1  13  16    3.06    2.37
   1  13  16    1.39    2.54
   1  13  16    4.16    3.11
   1  13  17  181.54   10.98
  -1  13 -17  174.97   10.99
   1  13  17  177.54   11.73
   1  13  17  191.64   12.10
   1  13  17  159.05   11.27
  -1  13 -18  315.52   14.01
   1  13  18  341.83   15.98
   1  13  18  310.96   14.76
   1  13  18  300.27   14.67
   1  13  18  320.55   14.95
   1  13  19   54.31    5.97
   1  13  19   54.02    6.08
  -1  13 -19   47.60    5.22
   1  13  19   49.06    5.70
  -1  13 -19   60.89    6.45
   1  13  20    3.36    1.73
   1  13  20    4.16    2.01
  -1  13 -20    3.22    1.57
   1  13  20    5.87    2.68
  -1  13 -20    7.41    2.45
   1  13  20    5.91    2.35
   1  13  21   88.97    6.35
   1  13  21   90.50    6.65
   1  13  21   98.88    6.62
  -1  13 -21   89.58    5.95
   1  13  21   84.96    6.05
  -1  13 -21   94.13    6.49
   1  13  22  309.52   10.14
   1  13  22  306.55   11.11
  -1  13 -22  282.34    8.91
  -1  13 -22  313.92   10.50
   1  13  22  300.96    9.73
   1  13  23   58.09    4.21
  -1  13 -23   56.55    3.72
  -1  14  22  686.29   15.44
   1  14 -22  626.54   14.12
  -1  14  22  612.93   13.43
  -1  14  22  664.92   15.36
  -1  14  21  102.75    6.81
   1  14 -21   90.10    5.58
  -1  14  21   90.19    6.09
   1  14 -21   94.28    6.35
  -1  14  21   98.54    6.78
  -1  14  20  107.19    7.58
  -1  14  20  123.40    8.15
  -1  14  20  110.89    7.59
   1  14 -20  122.95    7.97
  -1  14  20  132.86    8.64
   1  14 -20  121.80    6.80
   1  14 -19    3.04    1.45
  -1  14  19    1.29    1.90
  -1  14  19    1.15    2.52
  -1  14  19    5.41    2.56
   1  14 -19    4.46    1.80
  -1  14  19    6.39    2.46
   1  14 -18  822.19   20.79
  -1  14  18  775.44   22.30
  -1  14  18  763.95   22.97
  -1  14  18  761.45   19.34
   1  14 -18  758.70   22.38
  -1  14  18  746.66   22.24
  -1  14  17  293.34   14.85
  -1  14  17  294.64   14.39
  -1  14  17  279.54   12.75
   1  14 -17  299.51   14.66
   1  14 -17  286.25   13.08
  -1  14  16    0.40    1.63
  -1  14  16   -1.21    2.04
  -1  14  16    4.10    2.51
   1  14 -16    0.30    1.53
  -1  14  16   -0.64    2.45
   1  14 -16   -0.98    2.99
   1  14 -16    0.30    1.61
  -1  14  15   25.54    4.50
  -1  14  15   27.38    4.34
  -1  14  15   22.65    4.25
   1  14 -15   23.89    3.88
  -1  14  15   24.02    4.79
   1  14 -15   21.38    4.37
   1  14 -15   24.54    4.02
  -1  14  14  724.13   22.96
  -1  14  14  741.11   22.87
  -1  14  14  737.49   24.42
  -1  14  14  727.26   24.76
   1  14 -14  791.79   23.15
   1  14 -14  763.36   25.03
   1  14 -14  719.39   21.79
   1  14 -13  146.30   10.01
  -1  14  13  155.10   11.20
  -1  14  13  148.44   11.28
   1  14 -13  162.50   10.58
  -1  14  13  145.58   10.43
   1  14 -13  158.47   11.58
   1  14 -12  238.79   12.92
  -1  14  12  226.06   13.67
  -1  14  12  241.16   14.14
   1  14 -12  255.43   13.15
   1  14 -12  245.23   14.38
  -1  14  12  241.10   13.65
  -1  14  11  602.58   21.53
   1  14 -11  624.34   33.85
   1  14 -11  641.07   20.95
  -1  14  11  667.61   34.99
  -1  14  11  605.69   22.11
   1  14 -11  627.17   22.96
   1  14 -11  592.39   20.78
   1  14 -10 2312.74   40.64
   1  14 -10 2407.94   44.16
   1  14 -10 2358.32   64.73
  -1  14  10 2281.51   42.15
  -1  14   9  780.71   36.43
   1  14  -9  696.45   34.87
   1  14  -9  735.65   22.97
  -1  14   9  714.82   22.42
   1  14  -9  769.48   23.06
  -1  14   9  684.78   22.79
   1  14  -9  731.81   24.26
  -1  14   8  104.92    8.81
  -1  14   8  128.32   14.68
   1  14  -8  102.41   13.53
  -1  14   8  101.34    8.28
  -1  14   8  105.42    8.89
   1  14  -8  113.34    8.66
   1  14  -8  111.72    8.69
   1  14  -8  120.57    9.30
   1  14  -8  121.71    9.91
  -1  14   7   34.92    5.01
   1  14  -7   35.42    5.01
  -1  14   7   37.92    5.24
   1  14  -7   39.85    8.15
   1  14  -7   39.05    5.25
  -1  14   7   55.42    9.08
   1  14  -7   42.30    5.64
   1  14  -7   38.12    5.04
  -1  14   7   35.99    4.94
   1  14  -6 1856.74   34.77
  -1  14   6 1808.75   52.03
   1  14  -6 1853.39   35.87
   1  14  -6 1765.87   36.38
  -1  14   6 1729.43   34.29
  -1  14   5   34.15    6.84
   1  14  -5   21.61    5.80
  -1  14   4  732.66   31.24
   1  14  -4  672.72   30.80
  -1  14   3   42.05    7.22
   1  14  -3   39.63    7.80
  -1  14   2 1303.90   39.44
   1  14  -2 1246.21   40.50
  -1  14   1  166.34   13.87
   1  14  -1  185.43   15.28
  -1  14   1  162.88   13.34
   1  14  -1  140.14   13.43
  -1  14   0  230.93   15.62
   1  14   0  215.87   16.80
   1  14   0  188.27   15.40
  -1  14   0  192.72   14.83
   1  14   1   85.69   10.66
  -1  14  -1  107.56   10.05
  -1  14  -1   86.76   10.27
   1  14   2  469.68   25.86
  -1  14  -2  457.03   23.61
   1  14   3   89.69   11.69
  -1  14  -3   97.39   11.24
   1  14   4  870.50   37.12
  -1  14  -4  810.46   33.02
  -1  14  -5   22.17    4.12
   1  14   5   24.50    4.31
  -1  14  -5   19.78    5.34
   1  14   5   24.08    4.71
   1  14   5   11.24    4.24
  -1  14  -6  371.60   16.50
   1  14   6  382.72   16.55
  -1  14  -6  391.24   17.42
   1  14   6  343.87   24.26
   1  14   6  398.45   16.64
   1  14   6  360.95   16.81
   1  14   6  387.04   16.54
  -1  14  -6  366.52   23.11
   1  14   6  374.95   16.04
   1  14   6  411.97   17.49
   1  14   6  383.05   17.12
   1  14   6  361.01   16.40
  -1  14  -7  173.08   11.83
   1  14   7  190.36   18.37
   1  14   7  166.84   11.05
   1  14   7  170.66   11.01
  -1  14  -7  167.86   16.09
   1  14   7  170.64   10.75
   1  14   7  170.90   11.43
  -1  14  -7  174.64   11.33
   1  14   7  176.71   11.22
   1  14   7  176.37   11.56
   1  14   7  163.97   11.28
   1  14   7  149.07   10.98
   1  14   7  176.01   11.76
   1  14   8  822.46   25.98
   1  14   8  762.76   24.97
   1  14   8  784.35   23.44
   1  14   8  803.42   25.04
   1  14   8  821.29   24.22
  -1  14  -8  847.36   25.29
   1  14   8  825.49   38.73
   1  14   8  831.27   24.92
   1  14   8  775.97   24.60
   1  14   8  819.79   24.75
  -1  14  -8  832.05   36.37
  -1  14  -8  875.09   26.18
   1  14   9   13.25    3.67
   1  14   9   21.22    4.19
   1  14   9   19.82    4.30
   1  14   9   15.10    3.78
  -1  14  -9   33.57    7.59
  -1  14  -9   18.69    3.95
   1  14   9   12.39    4.86
   1  14   9   20.69    4.36
   1  14   9   24.04    4.68
   1  14   9   18.83    3.82
   1  14   9   19.95    4.11
  -1  14  -9   14.45    3.62
   1  14  10   26.19    4.68
   1  14  10   36.41    5.65
   1  14  10   40.67    6.19
  -1  14 -10   31.43    7.36
   1  14  10   39.50    5.81
  -1  14 -10   40.62    5.90
   1  14  10   24.69    6.76
   1  14  10   42.13    5.95
   1  14  10   32.01    4.76
   1  14  10   41.47    5.81
  -1  14 -10   30.74    5.06
   1  14  11  152.84   11.70
   1  14  11  131.74    9.59
   1  14  11  145.96   10.94
  -1  14 -11  130.71   10.30
   1  14  11  136.36   10.45
   1  14  11  142.61   10.13
   1  14  11  136.63   10.23
  -1  14 -11  130.93   10.25
   1  14  11  131.78   10.33
   1  14  11  125.61   10.51
   1  14  12 1318.67   34.02
   1  14  12 1303.22   33.47
   1  14  12 1326.43   29.70
  -1  14 -12 1278.19   32.22
   1  14  12 1270.53   31.76
   1  14  12 1312.35   30.19
   1  14  12 1298.29   31.67
   1  14  12 1243.76   33.38
   1  14  12 1288.86   32.75
  -1  14 -12 1347.54   33.02
  -1  14 -13   10.23    3.00
   1  14  13    9.21    3.19
   1  14  13   13.76    4.02
   1  14  13   13.94    3.98
  -1  14 -13   13.76    3.71
   1  14  13   12.01    3.84
   1  14  13   11.37    3.95
   1  14  13   14.49    4.24
  -1  14 -14  110.26    9.32
   1  14  14  121.62   10.18
   1  14  14  109.36    9.68
   1  14  14  113.78    9.35
   1  14  14  104.10    9.06
  -1  14 -14  109.51    9.27
   1  14  14  125.03   10.40
   1  14  14  117.99   10.43
   1  14  14  127.39   10.53
  -1  14 -15  520.40   19.95
   1  14  15  514.75   20.38
   1  14  15  516.49   20.33
   1  14  15  538.68   19.99
   1  14  15  477.26   18.77
  -1  14 -15  485.50   18.98
   1  14  15  519.46   20.65
   1  14  15  489.07   20.10
   1  14  15  505.47   20.32
   1  14  16 1158.28   29.87
   1  14  16 1147.80   29.79
   1  14  16 1160.67   28.82
   1  14  16 1231.83   31.08
   1  14  16 1100.10   27.42
  -1  14 -16 1123.72   28.09
   1  14  16 1137.46   29.89
  -1  14 -16 1168.74   29.06
   1  14  17   83.23    7.94
   1  14  17   77.29    7.86
   1  14  17   83.64    7.67
   1  14  17   73.36    6.80
  -1  14 -17   80.29    7.31
   1  14  17   82.04    7.76
  -1  14 -17   80.15    7.47
   1  14  18   14.33    3.24
   1  14  18   20.39    3.65
   1  14  18   21.50    3.94
  -1  14 -18   11.13    2.55
   1  14  18    9.84    2.99
  -1  14 -18   17.04    3.53
   1  14  19   24.07    3.86
   1  14  19   24.90    3.78
  -1  14 -19   25.72    3.58
   1  14  19   21.32    3.79
  -1  14 -19   24.65    3.86
   1  14  19   31.87    4.23
   1  14  20  552.72   16.43
   1  14  20  602.07   17.53
   1  14  20  572.86   15.81
  -1  14 -20  536.23   14.88
   1  14  20  541.68   15.96
  -1  14 -20  562.79   16.03
   1  14  21    3.95    1.27
   1  14  21    6.77    1.74
   1  14  21    8.03    2.01
   1  14  21    5.34    1.92
  -1  14 -21    6.03    1.73
  -1  14 -21    5.62    1.47
   1  14  22   23.17    2.81
  -1  14 -22   23.73    2.58
   1  14  22   23.26    2.45
   1  15 -22   41.64    3.16
  -1  15  22   45.94    3.46
  -1  15  22   44.95    3.54
  -1  15  21   12.78    2.33
  -1  15  21   11.13    2.17
   1  15 -21    9.29    1.91
  -1  15  21    8.39    1.94
  -1  15  20  813.80   19.48
   1  15 -20  746.66   16.76
   1  15 -20  772.24   18.20
  -1  15  20  761.39   18.42
  -1  15  20  789.48   18.67
   1  15 -19  169.10    7.78
  -1  15  19  176.31    9.54
   1  15 -19  171.88    9.46
  -1  15  19  183.83   10.05
  -1  15  19  171.17    9.84
  -1  15  19  181.17    9.86
  -1  15  18  105.46    8.09
  -1  15  18   97.20    7.67
  -1  15  18  110.58    8.07
  -1  15  18  106.53    8.30
   1  15 -18  121.30    7.33
  -1  15  18  105.01    6.86
   1  15 -18  110.79    8.18
  -1  15  18  104.24    8.29
  -1  15  17   26.43    4.43
   1  15 -17   36.31    4.29
  -1  15  17   25.90    4.55
  -1  15  17   25.66    4.56
  -1  15  17   31.43    4.19
   1  15 -17   31.62    4.73
  -1  15  17   23.65    4.25
  -1  15  16  407.95   14.85
  -1  15  16  410.07   17.18
   1  15 -16  420.85   14.45
  -1  15  16  427.38   17.93
   1  15 -16  426.02   15.40
  -1  15  16  436.97   17.33
   1  15 -16  414.35   17.26
  -1  15  16  380.12   15.32
  -1  15  16  405.77   17.30
  -1  15  15  336.36   14.43
  -1  15  15  326.76   15.91
   1  15 -15  347.64   13.93
   1  15 -15  331.99   15.99
  -1  15  15  328.52   14.84
  -1  15  15  340.62   15.89
  -1  15  15  340.31   16.23
   1  15 -15  358.85   14.60
   1  15 -14   63.20    6.33
  -1  15  14   67.88    7.13
  -1  15  14   65.74    7.26
   1  15 -14   69.54    6.55
   1  15 -14   67.94    7.49
  -1  15  14   67.89    7.29
  -1  15  14   57.67    6.80
  -1  15  14   58.14    6.40
   1  15 -13  261.74   12.95
  -1  15  13  246.77   13.57
  -1  15  13  228.84   13.80
   1  15 -13  269.39   13.24
  -1  15  13  240.11   13.39
   1  15 -13  261.50   14.77
  -1  15  13  240.86   13.57
  -1  15  13  237.61   13.86
  -1  15  12 1222.90   30.90
  -1  15  12 1227.35   30.74
  -1  15  12 1183.17   31.13
  -1  15  12 1250.70   32.09
   1  15 -12 1261.19   29.26
   1  15 -12 1301.83   32.93
  -1  15  12 1242.77   30.80
  -1  15  11   19.76    4.09
  -1  15  11   18.20    4.37
  -1  15  11   19.78    4.23
   1  15 -11   19.96    3.97
   1  15 -11   19.60    4.67
  -1  15  11   13.77    3.31
  -1  15  10  359.76   17.22
  -1  15  10  328.54   15.75
  -1  15  10  308.59   15.64
   1  15 -10  323.10   15.20
   1  15 -10  338.17   17.00
  -1  15  10  316.15   15.89
  -1  15   9   94.58   12.87
   1  15  -9   59.57   10.08
   1  15  -9   67.90    7.08
  -1  15   9   69.58    7.55
  -1  15   9   70.47    7.07
   1  15  -9   74.46    7.90
  -1  15   9   77.03    7.83
   1  15  -8 1099.65   30.03
  -1  15   8 1147.04   44.18
   1  15  -8 1085.03   43.43
  -1  15   8 1022.80   26.81
  -1  15   8 1068.94   28.73
  -1  15   8 1132.65   29.47
   1  15  -8 1153.36   28.09
  -1  15   8 1089.43   27.39
   1  15  -8 1131.18   28.88
  -1  15   8 1106.52   28.36
  -1  15   7  133.50    9.63
   1  15  -7  136.78    9.51
   1  15  -7  133.33    9.61
  -1  15   7  128.72   14.75
   1  15  -7  115.62   13.82
  -1  15   7  131.85    9.53
   1  15  -7  141.83   10.16
  -1  15   7  141.12   10.40
  -1  15   7  141.31   10.14
  -1  15   7  138.01    9.74
   1  15  -7  144.60   10.88
  -1  15   6  143.02   10.11
  -1  15   6  144.70   10.02
  -1  15   6  160.99   11.05
  -1  15   6  147.87   15.45
   1  15  -6  135.46   14.82
  -1  15   6  134.96    9.39
   1  15  -6  157.96   10.09
   1  15  -6  166.23   10.70
   1  15  -6  162.07   10.95
  -1  15   6  143.15   10.32
   1  15  -6  142.02   10.79
   1  15  -5  510.76   18.38
  -1  15   5  474.86   18.23
   1  15  -5  492.93   20.32
  -1  15   5  490.85   19.08
   1  15  -5  525.15   19.08
  -1  15   5  519.58   28.12
   1  15  -5  470.82   27.27
  -1  15   5  496.80   17.53
   1  15  -5  508.60   17.58
  -1  15   5  462.85   18.39
   1  15  -5  516.28   19.41
   1  15  -5  510.68   19.87
  -1  15   4 1892.07   36.46
   1  15  -4 2021.39   37.00
   1  15  -4 1833.43   36.03
  -1  15   4 1878.64   51.97
   1  15  -4 1762.64   51.90
  -1  15   4 1914.70   38.89
   1  15  -4 1837.46   36.79
  -1  15   4 1836.80   36.37
  -1  15   4 1894.35   37.61
   1  15  -4 1814.64   38.34
   1  15  -4 1909.55   35.66
  -1  15   4 1772.74   34.32
   1  15  -4 1904.84   37.98
  -1  15   3  233.89   12.74
   1  15  -3  233.11   12.64
  -1  15   3  250.21   18.61
   1  15  -3  224.12   12.56
   1  15  -3  224.48   18.30
  -1  15   3  259.48   14.11
   1  15  -3  242.46   13.77
   1  15  -3  240.95   13.28
  -1  15   3  246.04   13.46
   1  15  -3  242.87   13.61
   1  15  -3  226.03   13.50
  -1  15   3  244.83   13.47
   1  15  -3  246.77   12.80
  -1  15   3  238.73   12.36
   1  15  -3  245.36   13.49
   1  15  -2   94.31    8.08
  -1  15   2   99.30    8.65
   1  15  -2   94.64    8.66
   1  15  -2   95.45    8.40
   1  15  -2   94.05    8.64
  -1  15   2   95.08    8.40
  -1  15   2   95.28    8.05
   1  15  -2   98.84    8.13
  -1  15   2   94.88   10.91
   1  15  -2   91.31    8.09
   1  15  -2   87.47   11.35
   1  15  -2   89.64    7.72
   1  15  -2   89.21    8.26
  -1  15   2  100.17    8.70
  -1  15   2  102.03    9.04
   1  15  -2  103.45    8.57
   1  15  -1  121.60    8.97
  -1  15   1  121.63    9.16
   1  15  -1  143.89   13.45
  -1  15   1  119.19   12.14
  -1  15   1  120.51   12.20
   1  15  -1  108.11   12.33
  -1  15   1  122.21    9.59
   1  15  -1  135.08    9.91
   1  15  -1  113.57    9.37
   1  15  -1  111.83    9.33
   1  15  -1  116.25    9.52
  -1  15   1  115.94    9.30
   1  15  -1  118.70    9.10
  -1  15   1  117.27    9.74
   1  15  -1  124.65    9.47
   1  15   0  815.57   23.26
  -1  15   0  772.56   22.88
   1  15   0  824.56   33.84
  -1  15   0  767.56   30.84
  -1  15   0  804.27   24.17
   1  15   0  808.82   24.28
   1  15   0  758.32   23.88
   1  15   0  783.20   25.13
  -1  15   0  805.46   24.84
   1  15   0  794.39   24.67
   1  15   0  789.91   23.71
   1  15   0  767.54   23.23
  -1  15   0  839.44   25.81
   1  15   1  312.80   14.93
  -1  15  -1  308.91   15.53
   1  15   1  312.56   15.46
   1  15   1  282.59   14.75
   1  15   1  319.36   14.58
  -1  15  -1  277.56   13.82
   1  15   1  285.98   14.35
   1  15   1  325.29   21.84
  -1  15  -1  262.15   18.35
   1  15   1  295.35   14.22
   1  15   1  299.08   15.60
  -1  15  -1  294.43   14.32
  -1  15  -1  311.16   15.57
   1  15   1  305.94   14.77
   1  15   2  113.80    8.88
   1  15   2  120.95    9.51
  -1  15  -2  109.15    9.37
   1  15   2  121.70    9.63
   1  15   2  126.82    9.12
  -1  15  -2  116.33    8.96
   1  15   2  105.85   12.52
   1  15   2  118.27    9.33
  -1  15  -2  111.64   12.35
  -1  15  -2  113.10    8.76
   1  15   2   98.70    8.90
   1  15   2  113.15    9.17
  -1  15  -2  121.29    9.81
   1  15   2  119.75    9.32
   1  15   3   13.21    3.26
   1  15   3    9.44    2.43
  -1  15  -3    7.95    2.22
   1  15   3   10.24    3.03
   1  15   3    9.20    3.95
  -1  15  -3    9.77    3.91
   1  15   3   10.72    2.86
  -1  15  -3    7.71    2.56
   1  15   3   15.92    3.36
   1  15   3   12.64    3.03
  -1  15  -3   13.84    4.00
   1  15   3    8.59    2.29
  -1  15  -3   11.09    3.38
   1  15   4  363.62   16.79
  -1  15  -4  379.16   15.66
  -1  15  -4  353.92   15.92
   1  15   4  357.02   16.08
   1  15   4  378.55   15.73
   1  15   4  385.05   25.30
   1  15   4  370.72   15.73
   1  15   4  389.06   17.30
   1  15   4  402.81   17.37
   1  15   4  369.45   17.67
  -1  15  -4  313.60   21.33
   1  15   4  379.00   16.07
  -1  15  -4  383.04   17.57
   1  15   5  242.48   13.81
   1  15   5  254.49   13.81
  -1  15  -5  254.26   13.71
  -1  15  -5  236.50   18.83
   1  15   5  247.18   13.34
   1  15   5  272.42   13.30
   1  15   5  261.32   21.42
   1  15   5  266.01   14.04
   1  15   5  235.40   14.08
   1  15   5  254.27   13.80
   1  15   5  271.36   14.64
   1  15   5  256.49   13.12
  -1  15  -6  652.56   22.12
   1  15   6  652.53   22.39
  -1  15  -6  673.32   23.56
   1  15   6  699.15   35.62
   1  15   6  693.86   23.00
   1  15   6  649.00   23.36
   1  15   6  701.11   22.90
   1  15   6  668.49   23.38
   1  15   6  680.20   23.26
   1  15   6  625.34   20.88
  -1  15  -6  640.32   31.83
   1  15   6  686.65   22.31
  -1  15  -7  187.98   12.51
   1  15   7  183.45   18.64
   1  15   7  165.69   11.38
  -1  15  -7  168.55   16.43
   1  15   7  166.74   11.19
   1  15   7  179.17   11.97
   1  15   7  151.60   10.30
   1  15   7  167.15   11.77
   1  15   7  179.24   11.62
   1  15   7  169.10   11.53
   1  15   7  160.62   11.60
  -1  15  -7  162.71   11.32
  -1  15  -8   53.00    6.81
   1  15   8   56.42   10.25
   1  15   8   52.04    6.39
   1  15   8   50.73    6.24
  -1  15  -8   32.84    7.85
   1  15   8   48.44    6.05
   1  15   8   49.30    6.64
   1  15   8   51.86    6.55
   1  15   8   48.52    6.51
   1  15   8   55.97    6.61
   1  15   8   47.89    6.42
  -1  15  -8   53.93    6.57
  -1  15  -9  739.62   24.85
   1  15   9  813.88   39.72
   1  15   9  692.58   23.55
  -1  15  -9  701.49   35.23
   1  15   9  744.04   24.19
   1  15   9  726.51   22.91
  -1  15  -9  753.71   24.29
   1  15   9  739.14   24.44
   1  15   9  725.81   22.87
   1  15   9  656.87   23.37
   1  15   9  738.03   25.31
   1  15   9  692.18   23.45
  -1  15 -10 2722.24   47.66
   1  15  10 2789.79   47.34
   1  15  10 2688.66   46.88
   1  15  10 2665.23   44.52
  -1  15 -10 2817.02   47.33
   1  15  10 2613.69   43.46
   1  15  10 2781.25   47.94
   1  15  10 2640.89   47.74
   1  15  10 2753.25   49.18
   1  15  10 2646.50   45.35
  -1  15 -11  174.71   12.18
   1  15  11  175.15   12.03
   1  15  11  177.66   12.21
   1  15  11  159.12   11.03
  -1  15 -11  165.34   11.61
   1  15  11  180.01   11.15
   1  15  11  171.57   12.05
   1  15  11  171.29   12.38
   1  15  11  167.16   12.34
   1  15  11  188.07   11.80
  -1  15 -12   40.97    6.03
   1  15  12   39.00    5.78
   1  15  12   47.43    6.44
   1  15  12   52.60    6.49
  -1  15 -12   44.80    6.04
   1  15  12   53.51    5.99
   1  15  12   42.33    6.06
   1  15  12   36.44    5.92
   1  15  12   51.09    7.04
   1  15  12   38.12    5.12
  -1  15 -13  150.76   10.77
   1  15  13  151.73   11.15
   1  15  13  157.49   11.46
   1  15  13  155.55   10.77
  -1  15 -13  144.68   10.65
   1  15  13  147.37   10.72
   1  15  13  151.42    9.87
   1  15  13  152.03   11.08
   1  15  13  141.45   11.04
   1  15  13  144.58   11.17
  -1  15 -14 1134.53   29.21
   1  15  14 1157.64   29.28
   1  15  14 1204.80   30.78
   1  15  14 1183.19   28.99
   1  15  14 1190.64   30.87
  -1  15 -14 1189.49   29.61
   1  15  14 1250.90   31.78
   1  15  14 1128.34   30.36
   1  15  14 1163.43   30.79
   1  15  15   65.65    6.92
  -1  15 -15   61.13    6.67
   1  15  15   60.14    7.05
   1  15  15   63.49    6.81
   1  15  15   61.02    7.22
  -1  15 -15   64.80    6.97
   1  15  15   68.65    7.64
   1  15  15   57.91    6.74
   1  15  16  111.47    9.15
   1  15  16  109.92    9.11
   1  15  16  116.90    8.75
  -1  15 -16  119.97    8.99
   1  15  16  117.68    9.41
  -1  15 -16  115.81    8.85
   1  15  16  105.99    8.34
   1  15  17   37.71    5.32
   1  15  17   38.84    5.33
   1  15  17   45.06    5.31
  -1  15 -17   46.52    5.57
   1  15  17   34.91    5.14
   1  15  17   32.39    4.37
  -1  15 -17   38.29    4.85
   1  15  18  539.14   17.73
   1  15  18  560.60   18.45
   1  15  18  536.10   16.62
  -1  15 -18  526.36   16.84
   1  15  18  527.85   17.66
  -1  15 -18  518.13   16.35
   1  15  19   41.85    4.71
   1  15  19   48.99    4.78
   1  15  19   46.34    5.19
  -1  15 -19   42.84    4.46
  -1  15 -19   45.46    4.58
   1  15  19   40.00    4.62
   1  15  20    9.80    2.34
   1  15  20    8.86    2.09
  -1  15 -20   10.31    2.05
   1  15  20    9.65    2.07
  -1  15 -20   11.32    2.09
  -1  15 -21    9.45    1.80
   1  15  21    7.75    1.83
   1 -15  21    5.35    1.40
   1  15  21    7.23    1.52
  -1  15 -21    2.98    0.86
   1  15  22  473.04   10.85
  -1  16  21  181.79    6.97
  -1  16  21  175.79    7.19
   1  16 -21  155.85    6.39
  -1  16  21  166.48    6.66
   1  16 -20   76.91    4.67
  -1  16  20   81.67    5.42
  -1  16  20   82.66    5.81
   1  16 -20   80.20    5.44
  -1  16  20   84.16    5.69
   1  16 -19  101.43    6.37
  -1  16  19  107.34    6.96
  -1  16  19  106.05    7.13
   1  16 -19   99.34    6.75
  -1  16  19  113.07    7.32
   1  16 -18  360.39   13.73
  -1  16  18  356.00   13.96
   1  16 -18  364.98   13.82
  -1  16  18  366.23   11.88
  -1  16  18  388.94   14.73
  -1  16  18  391.20   14.07
  -1  16  17  167.75   10.14
   1  16 -17  164.99    9.95
  -1  16  17  158.94    8.79
  -1  16  17  161.50   10.03
  -1  16  17  143.71    9.44
  -1  16  17  170.97   10.46
  -1  16  17  178.49   10.06
  -1  16  16    3.94    1.19
  -1  16  16    5.89    2.26
  -1  16  16    2.29    2.16
   1  16 -16    3.71    2.32
  -1  16  16    1.32    2.17
  -1  16  16    5.86    2.67
  -1  16  16    2.10    2.42
  -1  16  15  323.01   15.37
  -1  16  15  316.28   14.47
  -1  16  15  319.53   15.20
   1  16 -15  314.91   12.52
  -1  16  15  303.52   13.91
   1  16 -15  295.91   14.71
  -1  16  15  298.24   14.52
  -1  16  15  319.60   13.59
  -1  16  14  425.36   16.84
  -1  16  14  430.04   17.30
  -1  16  14  440.12   18.38
   1  16 -14  453.58   15.82
   1  16 -14  464.46   18.65
  -1  16  14  456.52   17.81
  -1  16  14  473.73   19.06
  -1  16  14  448.22   18.23
  -1  16  13    4.30    2.23
  -1  16  13    2.55    1.93
  -1  16  13    2.26    2.68
   1  16 -13    6.52    2.21
   1  16 -13    4.76    2.31
  -1  16  13    8.62    2.75
  -1  16  13    5.30    3.01
  -1  16  13    2.06    2.20
  -1  16  12   13.10    3.39
  -1  16  12   12.07    3.09
  -1  16  12   11.16    3.01
   1  16 -12   22.28    4.67
   1  16 -12   15.34    3.30
   1  16 -12   16.59    4.05
  -1  16  12   16.94    3.71
  -1  16  12   11.66    3.69
  -1  16  12   17.65    4.16
  -1  16  11   38.45    5.81
  -1  16  11   37.98    5.75
  -1  16  11   32.95    5.25
   1  16 -11   46.27    5.74
   1  16 -11   37.96    5.51
   1  16 -11   43.67    6.27
  -1  16  11   42.05    5.73
  -1  16  11   48.64    6.61
  -1  16  11   40.65    5.94
  -1  16  10 1102.27   30.24
  -1  16  10 1074.17   29.46
   1  16 -10 1123.03   30.80
   1  16 -10 1188.79   31.28
   1  16 -10 1140.03   28.39
  -1  16  10 1082.98   28.82
  -1  16  10 1106.79   28.44
  -1  16  10 1137.76   29.99
  -1  16  10 1083.89   30.15
  -1  16   9  107.70    9.31
  -1  16   9  108.88    9.13
   1  16  -9  102.93    9.39
   1  16  -9  104.22    8.81
  -1  16   9  100.89    9.28
  -1  16   9  109.95    8.97
   1  16  -9  123.99    9.63
   1  16  -9   98.71    9.30
  -1  16   8  742.57   24.06
  -1  16   8  681.35   22.21
   1  16  -8  734.48   24.99
   1  16  -8  722.23   23.20
  -1  16   8  690.07   24.19
   1  16  -8  733.61   24.79
  -1  16   8  719.96   22.47
  -1  16   8  727.22   22.57
   1  16  -7   23.17    4.29
  -1  16   7   29.56    7.32
   1  16  -7   28.32    4.35
   1  16  -7   30.67    7.37
  -1  16   7   29.11    5.56
  -1  16   7   27.43    4.44
   1  16  -7   22.87    4.68
   1  16  -7   30.24    5.01
   1  16  -7   26.78    4.76
  -1  16   7   20.45    3.99
  -1  16   7   27.77    4.43
  -1  16   7   14.58    3.23
  -1  16   7   26.56    4.66
  -1  16   6  770.22   23.91
  -1  16   6  773.02   24.63
   1  16  -6  756.50   25.91
  -1  16   6  758.23   23.72
   1  16  -6  781.55   24.31
   1  16  -6  758.10   25.49
   1  16  -6  789.38   23.97
   1  16  -6  767.49   23.57
  -1  16   6  810.47   36.69
   1  16  -6  723.88   35.38
  -1  16   6  802.33   23.08
   1  16  -6  833.83   22.91
  -1  16   6  780.31   25.75
   1  16  -6  817.90   25.82
  -1  16   5  359.66   16.02
   1  16  -5  341.42   17.28
  -1  16   5  387.12   17.37
  -1  16   5  363.87   16.55
   1  16  -5  406.65   17.44
   1  16  -5  359.27   17.28
   1  16  -5  378.65   16.55
  -1  16   5  374.45   24.63
   1  16  -5  380.74   16.73
   1  16  -5  327.73   23.47
  -1  16   5  353.35   15.19
  -1  16   5  400.85   18.38
   1  16  -5  386.11   15.47
   1  16  -5  362.04   17.11
   1  16  -4  255.08   14.84
  -1  16   4  283.26   15.04
   1  16  -4  262.13   14.09
  -1  16   4  268.46   14.38
   1  16  -4  266.10   15.00
   1  16  -4  266.03   13.94
  -1  16   4  292.51   21.32
   1  16  -4  230.94   19.45
  -1  16   4  284.84   15.42
   1  16  -4  292.26   14.53
  -1  16   4  265.64   13.55
   1  16  -4  282.68   13.97
   1  16  -4  285.43   15.17
   1  16  -3    2.73    1.72
  -1  16   3    4.94    1.93
  -1  16   3    7.34    3.73
   1  16  -3    2.76    1.45
   1  16  -3    3.55    2.69
  -1  16   3    8.98    3.21
   1  16  -3    6.56    2.69
  -1  16   3    5.42    1.81
   1  16  -3    8.42    3.51
   1  16  -3    6.03    2.74
  -1  16   3    6.07    2.02
   1  16  -3    7.88    2.45
  -1  16   3    5.76    2.40
   1  16  -3    5.36    2.33
   1  16  -2  787.36   23.73
  -1  16   2  757.35   22.34
  -1  16   2  810.22   25.39
   1  16  -2  820.22   26.13
  -1  16   2  781.11   24.72
   1  16  -2  768.09   24.50
   1  16  -2  758.73   25.06
  -1  16   2  781.38   23.96
   1  16  -2  829.54   24.48
  -1  16   2  798.83   32.97
   1  16  -2  790.24   24.06
   1  16  -2  752.66   34.19
   1  16  -2  826.99   23.97
   1  16  -2  805.03   25.69
   1  16  -2  804.92   24.97
  -1  16   2  802.25   25.13
   1  16  -1  195.46   11.85
  -1  16   1  183.00   11.51
   1  16  -1  192.06   11.97
  -1  16   1  195.27   12.30
  -1  16   1  188.06   12.35
   1  16  -1  170.97   11.92
   1  16  -1  201.36   11.99
   1  16  -1  184.62   12.40
   1  16  -1  203.48   11.83
  -1  16   1  182.32   12.16
   1  16  -1  179.89   12.15
   1  16  -1  195.94   11.89
  -1  16   1  194.84   11.11
  -1  16   1  200.90   12.93
   1  16  -1  195.42   12.11
   1  16   0  164.91   11.05
   1  16   0  142.63   11.04
   1  16   0  186.05   12.41
  -1  16   0  159.56   11.32
   1  16   0  168.29   10.44
   1  16   0  147.75   11.10
   1  16   0  163.31   11.13
   1  16   0  202.28   17.33
  -1  16   0  162.82   14.85
  -1  16   0  162.92   11.05
   1  16   0  163.37   10.66
  -1  16   0  156.40   10.73
   1  16   0  151.60   10.44
  -1  16   0  173.98   12.06
   1  16   0  176.13   11.58
   1  16   1    5.90    2.73
  -1  16  -1    2.83    1.71
   1  16   1    5.77    1.93
   1  16   1    5.29    1.92
  -1  16  -1    3.06    1.44
   1  16   1    7.12    3.37
  -1  16  -1    3.60    1.47
   1  16   1    4.05    2.23
   1  16   1   13.31    3.12
   1  16   1    2.61    1.62
  -1  16  -1    6.69    3.00
   1  16   1    7.86    2.93
   1  16   1    9.18    3.15
  -1  16  -1    7.50    3.39
   1  16   2   95.77    9.20
  -1  16  -2   91.27    8.28
   1  16   2   93.72    8.03
   1  16   2   97.76    8.84
   1  16   2  113.58   13.73
  -1  16  -2   78.49   10.67
  -1  16  -2   87.25    7.85
   1  16   2   85.42    8.26
   1  16   2   83.53    8.08
   1  16   2  100.56    8.95
  -1  16  -2   92.99    8.84
   1  16   2   86.29    7.53
   1  16   2   80.85    7.74
  -1  16  -2   96.74    8.97
   1  16   3  573.94   22.42
  -1  16  -3  593.43   20.35
   1  16   3  613.51   20.63
  -1  16  -3  609.71   20.96
   1  16   3  637.91   32.66
   1  16   3  612.77   22.06
  -1  16  -3  567.90   29.24
   1  16   3  587.88   20.22
   1  16   3  621.66   22.32
   1  16   3  618.02   20.38
  -1  16  -3  591.73   22.56
   1  16   3  650.80   23.02
   1  16   3  586.40   21.06
  -1  16  -3  631.47   23.16
   1  16   4  459.85   19.98
   1  16   4  484.67   19.54
   1  16   4  482.86   19.73
   1  16   4  477.78   18.00
  -1  16  -4  456.55   20.01
   1  16   4  492.57   20.12
  -1  16  -4  480.56   17.90
  -1  16  -4  460.91   18.28
   1  16   4  488.15   18.24
   1  16   4  493.99   29.34
   1  16   4  468.93   18.93
  -1  16  -4  421.50   25.51
   1  16   4  468.03   18.32
   1  16   4  462.37   18.68
  -1  16  -4  453.07   19.75
   1  16   5    4.29    2.34
   1  16   5    2.51    2.05
  -1  16  -5    3.98    1.93
   1  16   5    7.81    2.12
  -1  16  -5    8.39    3.10
   1  16   5   10.29    3.29
   1  16   5    7.78    3.07
   1  16   5    2.79    2.27
   1  16   5    4.08    1.69
  -1  16  -5    9.34    3.28
   1  16   5    4.58    2.10
   1  16   5    8.82    3.12
  -1  16  -6  171.81   11.39
   1  16   6  159.68   11.21
   1  16   6  167.46   11.51
   1  16   6  174.36   17.80
   1  16   6  152.65   11.08
   1  16   6  157.46   11.71
   1  16   6  169.15   10.85
   1  16   6  159.84   11.65
  -1  16  -6  169.78   12.34
  -1  16  -6  131.98   14.87
   1  16   6  161.61   11.06
   1  16   6  167.30   11.74
  -1  16  -7  290.48   14.95
   1  16   7  291.89   15.32
   1  16   7  297.20   15.08
   1  16   7  283.99   23.48
   1  16   7  288.67   15.14
   1  16   7  267.76   15.21
   1  16   7  275.60   15.26
   1  16   7  285.39   14.11
  -1  16  -7  303.00   16.13
  -1  16  -7  285.18   22.19
   1  16   7  277.42   14.73
   1  16   7  287.34   15.56
   1  16   8 1259.35   32.46
   1  16   8 1267.19   32.22
   1  16   8 1306.96   32.00
   1  16   8 1307.87   30.58
  -1  16  -8 1328.47   33.74
   1  16   8 1252.60   31.15
   1  16   8 1326.55   32.92
  -1  16  -8 1345.12   32.29
   1  16   8 1330.89   34.01
   1  16   9  190.45   12.44
   1  16   9  195.31   12.82
   1  16   9  215.73   13.27
   1  16   9  201.05   12.08
  -1  16  -9  201.23   13.28
   1  16   9  200.11   13.03
   1  16   9  194.87   12.02
  -1  16  -9  210.60   12.91
   1  16   9  198.73   13.33
   1  16  10   52.94    6.57
  -1  16 -10   46.41    6.45
   1  16  10   51.42    6.61
   1  16  10   53.82    6.63
   1  16  10   57.56    6.50
   1  16  10   52.37    6.20
   1  16  10   56.47    7.11
   1  16  10   52.01    7.07
  -1  16 -10   62.09    7.12
   1  16  11    6.89    2.43
   1  16  11    3.07    2.36
  -1  16 -11    1.51    1.70
  -1  16 -11    2.15    2.03
   1  16  11    2.47    2.32
   1  16  11    9.02    3.41
   1  16  11    2.50    1.42
   1  16  11    2.64    1.60
   1  16  11    3.07    1.79
  -1  16 -12  686.52   23.23
   1  16  12  698.76   23.30
   1  16  12  745.72   24.51
   1  16  12  698.19   23.78
   1  16  12  706.74   22.15
  -1  16 -12  721.98   23.21
   1  16  12  721.94   22.16
   1  16  12  713.53   23.91
   1  16  12  742.35   25.03
  -1  16 -13    2.34    1.62
   1  16  13    0.99    2.56
   1  16  13    6.04    2.82
   1  16  13    2.09    2.58
   1  16  13    1.20    1.72
  -1  16 -13   -0.34    2.04
   1  16  13    1.35    2.17
   1  16  13    0.45    1.47
   1  16  13    4.26    3.08
  -1  16 -14   26.42    4.77
   1  16  14   28.81    4.84
   1  16  14   26.26    4.43
   1  16  14   27.52    4.80
   1  16  14   18.83    3.76
   1  16  14   24.29    4.96
   1  16  14   29.93    5.29
  -1  16 -14   25.20    4.17
  -1  16 -15    1.65    2.10
   1  16  15    3.24    2.28
   1  16  15    5.80    2.58
   1  16  15    3.92    2.40
   1  16  15    7.89    2.76
   1  16  15    6.36    3.35
   1  16  15    4.53    2.89
  -1  16 -15    1.43    1.66
   1  16  16  808.76   23.29
   1  16  16  753.50   20.55
   1  16  16  831.50   23.53
  -1  16 -16  795.19   21.58
  -1  16 -16  787.91   21.52
   1  16  16  750.06   21.00
   1  16  16  810.56   23.18
   1  16  17   26.31    4.11
   1  16  17   21.23    3.41
  -1  16 -17   21.65    3.65
   1  16  17   24.52    3.43
  -1  16 -17   20.83    3.49
   1  16  17   24.70    4.20
   1  16  17   27.71    4.49
   1  16  18   60.13    5.67
   1  16  18   68.19    5.96
   1  16  18   62.10    5.02
  -1  16 -18   63.02    5.37
  -1  16 -18   58.67    5.19
   1  16  18   64.53    5.94
   1  16  19   52.09    4.75
   1 -16  19   52.69    4.25
   1  16  19   51.95    4.91
   1  16  19   54.32    4.20
  -1  16 -19   49.21    4.40
  -1  16 -19   56.01    4.58
   1  16  19   54.65    5.15
   1  16  20  152.19    7.16
   1  16  20  168.10    8.09
  -1  16 -20  142.32    6.30
   1  16  20  148.88    7.25
  -1  16 -20  144.27    6.33
  -1  16 -20  158.63    7.41
   1  16  21   42.25    3.46
   1  17 -20  338.03    9.48
  -1  17  20  359.11   10.39
  -1  17  20  372.19    9.50
  -1  17  20  347.93   10.08
   1  17 -19   57.11    4.56
   1  17 -19   59.03    4.26
  -1  17  19   61.28    5.05
  -1  17  19   70.60    5.10
  -1  17  19   64.47    5.08
   1  17 -18   32.14    4.01
   1  17 -18   33.89    3.89
  -1  17  18   33.11    4.11
  -1  17  18   36.56    4.10
  -1  17  18   30.15    3.87
  -1  17  17  104.59    7.58
   1  17 -17   94.41    6.96
  -1  17  17   90.39    6.14
   1  17 -17  102.48    7.41
  -1  17  17   99.99    7.44
  -1  17  17  103.65    7.13
  -1  17  17   99.52    7.40
  -1  17  16  269.41   12.84
  -1  17  16  261.45   11.91
   1  17 -16  258.73   12.29
  -1  17  16  249.96   11.23
  -1  17  16  248.07   12.26
   1  17 -16  270.19   12.65
  -1  17  16  276.69   12.93
  -1  17  16  273.88   10.86
  -1  17  15   98.57    8.04
  -1  17  15  104.82    8.46
   1  17 -15  106.19    8.60
  -1  17  15  105.88    8.70
  -1  17  15  102.63    7.33
  -1  17  15  101.56    7.96
  -1  17  15   98.33    7.62
   1  17 -15  110.40    8.67
   1  17 -14   73.06    7.34
  -1  17  14   57.20    5.94
   1  17 -14   68.07    5.79
  -1  17  14   64.32    6.53
  -1  17  14   63.70    6.83
   1  17 -14   65.30    6.90
  -1  17  14   61.33    6.57
  -1  17  14   76.93    7.49
  -1  17  14   64.73    6.53
  -1  17  13   17.82    3.87
  -1  17  13   14.45    3.27
   1  17 -13   14.01    2.90
  -1  17  13   14.57    3.72
  -1  17  13   10.47    3.30
   1  17 -13   16.02    3.40
   1  17 -13   14.04    2.95
   1  17 -13   20.00    3.99
  -1  17  13   16.69    3.88
  -1  17  13   10.75    2.83
  -1  17  12  374.96   15.98
   1  17 -12  405.43   17.62
   1  17 -12  401.74   15.37
  -1  17  12  395.84   17.13
  -1  17  12  411.36   17.67
  -1  17  12  369.62   16.38
   1  17 -12  378.56   17.60
   1  17 -12  426.09   17.23
   1  17 -12  402.03   15.36
  -1  17  12  385.31   17.33
  -1  17  12  376.33   16.54
  -1  17  11    6.64    2.87
   1  17 -11    8.99    2.73
   1  17 -11    4.49    1.70
  -1  17  11    8.34    3.05
  -1  17  11    8.20    3.19
   1  17 -11    9.18    3.20
   1  17 -11   11.06    3.04
  -1  17  11    5.60    2.43
   1  17 -11    7.24    2.93
  -1  17  11    6.74    2.74
  -1  17  11    5.73    2.71
   1  17 -10  344.81   16.71
   1  17 -10  324.06   14.46
  -1  17  10  324.77   16.03
  -1  17  10  310.15   15.80
   1  17 -10  315.64   14.54
   1  17 -10  330.16   16.26
  -1  17  10  320.71   15.01
   1  17 -10  325.97   16.85
  -1  17  10  330.93   16.02
  -1  17  10  311.56   14.95
  -1  17  10  311.37   15.81
  -1  17   9   69.67    6.99
  -1  17   9   65.60    7.14
   1  17  -9   59.85    7.33
   1  17  -9   69.31    7.82
   1  17  -9   68.78    7.07
   1  17  -9   73.93    8.01
   1  17  -9   71.86    6.95
  -1  17   9   68.00    7.67
  -1  17   9   68.48    7.79
   1  17  -9   59.49    6.68
  -1  17   9   73.91    7.35
  -1  17   9   61.64    7.28
   1  17  -8  390.92   18.14
  -1  17   8  410.72   18.77
   1  17  -8  405.80   17.08
   1  17  -8  381.34   18.17
  -1  17   8  403.38   16.58
  -1  17   8  385.08   16.50
   1  17  -8  376.91   16.27
   1  17  -8  374.71   18.34
   1  17  -8  414.04   17.93
  -1  17   8  376.84   16.99
  -1  17   8  388.96   16.36
   1  17  -7   54.79    6.41
  -1  17   7   53.78    6.95
   1  17  -7   47.81    6.60
  -1  17   7   60.85    6.91
   1  17  -7   63.24    7.02
  -1  17   7   50.17    6.28
   1  17  -7   51.94    7.00
  -1  17   7   48.75    6.44
   1  17  -7   57.51    7.32
  -1  17   7   63.62    6.58
   1  17  -6  201.30   11.98
  -1  17   6  214.22   12.66
  -1  17   6  206.95   13.39
  -1  17   6  197.31   12.27
   1  17  -6  195.97   13.09
   1  17  -6  200.82   12.25
  -1  17   6  201.84   11.64
   1  17  -6  191.80   12.86
   1  17  -6  194.47   13.43
  -1  17   6  198.50   12.70
   1  17  -5   13.20    3.20
  -1  17   5   15.22    3.07
  -1  17   5   15.75    3.96
   1  17  -5   11.38    3.39
   1  17  -5   16.64    3.84
   1  17  -5   15.85    4.04
  -1  17   5   19.03    3.98
  -1  17   5   22.69    4.93
  -1  17   5   15.94    3.37
   1  17  -5   17.99    4.55
   1  17  -4  771.34   23.07
  -1  17   4  715.19   22.55
  -1  17   4  692.15   24.23
   1  17  -4  732.63   24.01
   1  17  -4  716.43   25.06
  -1  17   4  741.22   24.26
  -1  17   4  767.72   34.90
   1  17  -4  789.91   24.18
   1  17  -4  710.25   25.26
  -1  17   4  731.59   24.39
   1  17  -4  730.70   24.52
   1  17  -4  752.23   23.75
   1  17  -3  404.32   17.42
   1  17  -3  364.55   24.72
  -1  17   3  375.72   16.18
   1  17  -3  422.40   17.30
   1  17  -3  369.25   18.05
  -1  17   3  373.52   17.32
   1  17  -3  402.90   17.88
  -1  17   3  392.09   18.04
   1  17  -3  388.57   17.95
   1  17  -3  401.02   17.31
  -1  17   3  393.58   18.11
   1  17  -3  389.95   18.69
   1  17  -2  293.67   14.94
  -1  17   2  304.55   15.81
  -1  17   2  292.99   15.59
   1  17  -2  301.99   16.13
  -1  17   2  282.07   13.80
   1  17  -2  298.90   14.70
   1  17  -2  292.25   14.86
  -1  17   2  279.80   14.62
  -1  17   2  312.00   16.20
   1  17  -2  290.31   16.10
   1  17  -2  295.18   15.43
   1  17  -1  171.46   12.20
   1  17  -1  176.99   11.66
  -1  17   1  174.22   11.93
   1  17  -1  172.88   12.29
  -1  17   1  174.28   12.15
   1  17  -1  177.13   11.55
  -1  17   1  177.78   10.78
   1  17  -1  173.48   12.27
  -1  17   1  183.76   12.65
  -1  17   1  177.39   11.48
   1  17  -1  177.07   11.51
   1  17  -1  185.57   11.56
   1  17  -1  185.86   12.49
   1  17   0  321.48   16.86
   1  17   0  367.42   16.54
  -1  17   0  334.53   15.86
   1  17   0  318.17   15.79
   1  17   0  329.66   15.90
  -1  17   0  350.22   16.74
  -1  17   0  324.65   16.71
   1  17   0  326.76   16.77
   1  17   0  355.85   16.73
  -1  17   0  329.72   17.44
   1  17   0  346.16   15.48
   1  17   0  349.28   17.39
  -1  17   0  347.05   17.26
   1  17   0  329.86   15.73
   1  17   1   16.28    3.88
  -1  17  -1   13.41    3.23
   1  17   1   11.66    3.44
   1  17   1   10.56    2.88
  -1  17  -1    9.70    2.66
   1  17   1    9.67    2.53
   1  17   1    8.42    1.79
   1  17   1   14.75    3.62
   1  17   1   17.92    3.58
  -1  17  -1   12.74    3.50
   1  17   1   10.83    3.29
  -1  17  -1   12.00    2.99
   1  17   1   13.94    3.58
   1  17   2  551.17   21.00
  -1  17  -2  561.16   22.24
   1  17   2  557.83   19.45
   1  17   2  560.15   21.88
  -1  17  -2  531.99   19.91
   1  17   2  575.78   20.26
   1  17   2  597.44   31.89
  -1  17  -2  494.94   27.64
   1  17   2  534.81   20.04
  -1  17  -2  541.98   19.90
   1  17   2  548.63   22.19
   1  17   2  560.07   21.88
  -1  17  -2  544.53   22.18
   1  17   3    7.46    2.61
   1  17   3    6.14    2.74
   1  17   3    7.80    2.77
  -1  17  -3    6.53    2.43
   1  17   3   11.90    3.79
   1  17   3    6.45    1.97
  -1  17  -3    8.01    2.53
   1  17   3    3.46    1.95
  -1  17  -3    6.26    2.88
   1  17   3    6.91    2.84
  -1  17  -3    0.11    1.12
   1  17   3    8.62    3.04
  -1  17  -3    6.92    2.45
   1  17   4 1083.10   29.84
  -1  17  -4 1050.12   27.98
   1  17   4 1124.15   44.97
   1  17   4 1069.08   29.11
  -1  17  -4 1005.83   40.70
   1  17   4 1100.01   28.21
   1  17   4 1071.68   28.88
  -1  17  -4 1117.34   31.67
   1  17   4 1099.64   27.46
   1  17   4 1127.77   31.01
  -1  17  -4 1132.68   27.62
   1  17   4 1086.85   31.26
   1  17   4 1071.64   29.66
  -1  17  -4 1091.76   31.03
   1  17   5  260.32   14.94
  -1  17  -5  235.46   13.14
  -1  17  -5  270.61   15.48
   1  17   5  270.99   14.80
   1  17   5  256.29   14.20
   1  17   5  268.76   13.60
  -1  17  -5  251.41   15.16
   1  17   5  260.32   15.00
   1  17   5  262.12   15.38
   1  17   5  260.59   13.91
   1  17   5  264.36   14.75
  -1  17  -6 1180.22   30.03
   1  17   6 1175.37   32.09
  -1  17  -6 1215.23   32.56
   1  17   6 1174.52   30.85
   1  17   6 1197.98   30.15
   1  17   6 1190.20   28.73
  -1  17  -6 1167.89   32.50
   1  17   6 1159.18   31.51
  -1  17  -6 1174.57   29.21
   1  17   6 1179.50   30.59
   1  17   6 1147.94   30.34
   1  17   6 1191.06   31.80
   1  17   7  195.67   12.95
  -1  17  -7  193.83   13.09
   1  17   7  193.74   12.66
   1  17   7  176.70   11.91
   1  17   7  186.38   12.11
  -1  17  -7  191.07   12.12
   1  17   7  187.42   11.42
   1  17   7  183.58   12.17
   1  17   7  184.91   12.72
   1  17   8    6.23    2.10
  -1  17  -8    6.93    2.90
  -1  17  -8   10.34    3.37
   1  17   8    6.46    2.77
   1  17   8    7.60    2.78
   1  17   8    5.42    2.05
   1  17   8    5.96    3.00
   1  17   8    7.03    2.57
   1  17   8   12.63    3.78
   1  17   8    7.00    2.98
   1  17   9    2.25    1.70
   1  17   9    4.31    2.64
   1  17   9    2.96    2.32
  -1  17  -9    4.09    2.29
  -1  17  -9    8.16    3.11
   1  17   9    4.47    2.71
   1  17   9    3.88    2.24
   1  17   9    0.89    1.79
   1  17   9    4.33    2.10
   1  17   9    6.49    2.83
   1  17  10 1074.78   30.02
  -1  17 -10 1035.35   28.93
   1  17  10 1023.07   28.39
   1  17  10 1060.69   28.97
   1  17  10 1003.65   26.36
   1  17  10 1069.42   29.12
  -1  17 -10 1063.65   28.05
   1  17  10 1040.93   26.65
   1  17  10 1032.69   28.44
   1  17  10  983.21   27.34
   1  17  11    9.20    3.36
   1  17  11    3.93    1.37
   1  17  11    7.29    2.46
  -1  17 -11    6.27    2.71
   1  17  11    3.55    2.00
   1  17  11   16.73    4.02
   1  17  11    6.52    2.26
  -1  17 -11    9.07    3.20
   1  17  11    5.27    2.26
   1  17  11    7.57    3.04
  -1  17 -12    5.84    2.49
   1  17  12    1.36    2.27
   1  17  12    2.05    1.95
   1  17  12    3.15    2.51
   1  17  12    1.31    2.25
  -1  17 -12    0.63    2.45
   1  17  12    0.61    3.14
   1  17  12    3.56    1.53
   1  17  12    2.80    2.11
  -1  17 -13    7.11    2.82
  -1  17 -13    7.16    2.94
   1  17  13    1.20    2.18
   1  17  13    6.19    2.95
   1  17  13    6.46    2.81
   1  17  13    4.64    1.45
   1  17  13    7.73    3.17
   1  17  13    5.27    3.43
   1  17  13    6.35    2.28
   1  17  14  857.84   24.31
   1  17  14  881.03   24.66
   1  17  14  864.11   21.98
  -1  17 -14  828.15   22.48
   1  17  14  852.56   24.22
   1  17  14  894.70   25.37
   1  17  14  844.92   23.53
  -1  17 -14  838.08   23.43
   1  17  15    0.43    1.48
   1  17  15    0.18    2.06
  -1  17 -15    5.33    2.51
   1  17  15    1.47    1.36
   1  17  15    1.09    1.97
   1  17  15   -1.97    3.18
  -1  17 -15    2.96    2.27
   1  17  16  140.85    9.16
   1  17  16  145.87    8.12
   1  17  16  149.90    9.49
  -1  17 -16  147.16    8.62
   1  17  16  129.70    8.31
  -1  17 -16  134.10    8.48
   1  17  16  133.94    8.82
   1  17  17    5.39    2.21
  -1  17 -17    2.59    1.54
   1  17  17    1.76    1.14
  -1  17 -17    3.77    1.76
   1  17  17    2.64    1.71
   1  17  17    7.30    3.02
   1  17  18  549.30   15.59
   1  17  18  559.69   15.88
  -1  17 -18  547.33   15.60
  -1  17 -18  516.12   14.11
  -1  17 -18  534.63   13.50
   1  17  18  553.99   15.75
   1  17  19   63.57    4.77
   1  17  19   68.60    5.28
  -1  17 -19   56.42    4.06
   1  17  19   66.54    4.95
  -1  17 -19   55.10    3.80
  -1  17 -19   65.61    4.93
   1  17  20    5.56    1.41
  -1  17 -20    4.07    1.23
   1  17  20    3.85    1.03
   1  18 -19  122.76    5.74
  -1  18  19  130.86    6.22
  -1  18  19  125.15    6.05
  -1  18  18  423.84   12.70
   1  18 -18  404.11   11.94
   1  18 -18  390.14   10.91
  -1  18  18  406.32   11.15
  -1  18  18  401.92   12.41
  -1  18  17    5.08    1.83
   1  18 -17    6.58    1.91
   1  18 -17    5.16    1.98
  -1  18  17    2.12    1.90
  -1  18  17    6.24    1.74
  -1  18  17    8.38    1.85
  -1  18  16   35.70    4.61
  -1  18  16   37.09    4.44
   1  18 -16   37.36    4.46
  -1  18  16   31.64    3.78
   1  18 -16   36.57    4.43
  -1  18  16   36.89    4.50
  -1  18  16   36.71    3.64
  -1  18  16   37.09    4.57
  -1  18  15   47.30    5.51
  -1  18  15   55.07    5.57
  -1  18  15   47.69    5.46
   1  18 -15   44.34    5.32
  -1  18  15   45.36    5.28
   1  18 -15   48.29    5.69
  -1  18  15   38.84    4.59
  -1  18  15   47.59    4.58
  -1  18  14  569.44   17.60
  -1  18  14  591.69   19.23
  -1  18  14  584.72   19.49
   1  18 -14  591.06   19.56
  -1  18  14  603.74   18.25
   1  18 -14  585.26   18.97
  -1  18  14  575.52   18.37
   1  18 -13    3.17    2.68
  -1  18  13    5.08    2.40
   1  18 -13    5.42    1.91
  -1  18  13    4.00    2.48
  -1  18  13    4.20    2.49
   1  18 -13    3.60    2.42
  -1  18  13   11.82    3.54
  -1  18  13    1.29    1.94
   1  18 -12  121.41    9.41
  -1  18  12  110.74    8.64
   1  18 -12  118.52    7.85
   1  18 -12  123.55    8.80
  -1  18  12  115.20    9.05
  -1  18  12  122.91    9.52
   1  18 -12  110.93    9.19
  -1  18  12  123.74    9.22
  -1  18  12  121.69    8.59
  -1  18  11    4.94    2.50
   1  18 -11   12.45    4.15
   1  18 -11    8.52    2.22
  -1  18  11    8.94    3.39
  -1  18  11    7.56    2.89
   1  18 -11    5.95    2.13
   1  18 -11    8.97    2.73
  -1  18  11    6.26    1.79
   1  18 -11   11.00    4.14
  -1  18  11    9.37    3.38
   1  18 -10  878.25   26.01
   1  18 -10  873.78   22.57
  -1  18  10  833.22   25.32
  -1  18  10  854.41   25.58
   1  18 -10  866.27   25.47
   1  18 -10  856.65   23.03
  -1  18  10  863.93   23.68
   1  18 -10  868.52   26.81
  -1  18  10  858.24   24.98
  -1  18  10  807.49   24.89
  -1  18   9  280.05   14.44
   1  18  -9  285.77   15.67
   1  18  -9  268.57   14.70
   1  18  -9  268.46   13.33
   1  18  -9  282.82   15.17
   1  18  -9  274.47   13.09
  -1  18   9  273.23   14.74
  -1  18   9  268.37   13.33
  -1  18   9  266.62   12.97
   1  18  -9  293.72   14.17
  -1  18   9  262.30   14.42
  -1  18   9  260.88   14.46
  -1  18   8  471.05   18.70
   1  18  -8  463.52   20.18
   1  18  -8  468.76   19.72
   1  18  -8  477.90   18.12
   1  18  -8  482.95   19.88
   1  18  -8  477.63   17.64
  -1  18   8  486.11   19.79
  -1  18   8  462.88   19.10
   1  18  -8  499.87   19.35
  -1  18   8  486.76   18.15
  -1  18   8  490.62   17.92
  -1  18   8  468.20   19.46
   1  18  -7   59.52    7.00
  -1  18   7   59.76    7.14
   1  18  -7   55.01    6.32
   1  18  -7   58.69    7.06
  -1  18   7   55.05    6.38
  -1  18   7   51.39    5.64
   1  18  -7   58.03    6.32
   1  18  -7   57.02    7.42
   1  18  -7   55.64    6.71
  -1  18   7   58.90    6.55
   1  18  -6  265.12   13.58
  -1  18   6  252.17   14.69
  -1  18   6  248.18   13.79
   1  18  -6  253.16   13.65
   1  18  -6  235.56   14.35
  -1  18   6  249.94   13.45
   1  18  -6  253.44   15.10
  -1  18   6  247.63   14.11
   1  18  -6  253.21   14.51
  -1  18   6  261.38   13.02
  -1  18   5   62.71    6.90
   1  18  -5   52.11    6.70
  -1  18   5   57.88    6.77
   1  18  -5   63.55    7.13
  -1  18   5   56.70    7.01
   1  18  -5   75.20    8.11
   1  18  -5   54.63    6.16
   1  18  -5   59.36    7.46
  -1  18   5   54.40    6.87
  -1  18   4  113.16    8.95
   1  18  -4  101.55    9.43
  -1  18   4  101.72    9.18
  -1  18   4  101.39    9.34
   1  18  -4  117.35   10.08
   1  18  -4  112.98    8.99
  -1  18   4  110.77    9.55
   1  18  -4  114.89   10.36
  -1  18   3    2.18    1.67
   1  18  -3    2.63    1.84
   1  18  -3    1.06    2.08
  -1  18   3   -2.64    2.74
  -1  18   3    1.20    1.97
   1  18  -3    1.12    2.05
   1  18  -3    1.27    1.66
   1  18  -3   -0.46    2.04
  -1  18   3    2.89    2.31
   1  18  -2 1505.83   33.15
  -1  18   2 1488.73   31.53
   1  18  -2 1417.33   35.79
  -1  18   2 1434.94   34.73
   1  18  -2 1453.23   33.09
   1  18  -2 1485.26   34.69
  -1  18   2 1440.99   34.47
  -1  18   2 1450.18   34.97
   1  18  -2 1425.76   35.87
  -1  18   1    4.41    2.38
   1  18  -1   -0.30    2.18
   1  18  -1    2.62    1.55
   1  18  -1    4.49    2.58
  -1  18   1    0.65    2.25
   1  18  -1   -1.90    2.80
   1  18  -1    1.86    2.64
  -1  18   1    2.81    2.27
  -1  18   1   -0.46    2.01
  -1  18   1    5.44    3.12
   1  18  -1    0.88    2.55
   1  18   0  457.54   19.98
  -1  18   0  433.63   18.61
  -1  18   0  433.08   18.11
   1  18   0  447.40   18.95
   1  18   0  477.89   18.86
   1  18   0  446.52   18.37
  -1  18   0  419.65   19.17
   1  18   0  440.37   19.86
   1  18   0  472.37   18.65
  -1  18   0  455.78   19.97
   1  18   0  449.71   19.94
  -1  18  -1   27.20    4.50
  -1  18  -1   19.94    4.61
   1  18   1   38.15    5.64
   1  18   1   25.21    4.64
   1  18   1   30.07    5.36
  -1  18  -1   18.82    4.49
   1  18   1   26.40    4.32
  -1  18  -1   30.89    5.29
   1  18   1   24.18    4.86
   1  18   1   34.85    5.37
  -1  18  -1   21.31    4.25
   1  18   1   25.06    4.59
  -1  18  -2  253.58   15.00
   1  18   2  285.73   14.94
   1  18   2  287.13   14.65
   1  18   2  246.29   14.84
  -1  18  -2  268.75   14.13
   1  18   2  257.33   13.25
  -1  18  -2  263.72   15.32
   1  18   2  267.56   15.22
  -1  18  -2  247.18   13.55
   1  18   2  268.52   14.62
   1  18   2  251.56   14.81
  -1  18  -2  244.18   14.83
  -1  18  -3  236.48   14.58
   1  18   3  213.86   12.92
   1  18   3  210.25   12.84
  -1  18  -3  204.09   12.12
   1  18   3  200.33   13.37
  -1  18  -3  220.91   14.04
   1  18   3  222.51   13.94
   1  18   3  221.66   12.21
  -1  18  -3  215.65   12.58
   1  18   3  229.36   13.75
   1  18   3  220.53   13.72
   1  18   4 1409.34   33.96
   1  18   4 1358.44   34.65
  -1  18  -4 1393.06   35.47
   1  18   4 1410.08   34.78
   1  18   4 1487.17   31.51
  -1  18  -4 1394.15   35.42
   1  18   4 1401.84   33.37
   1  18   4 1484.62   32.32
  -1  18  -4 1381.18   31.49
   1  18   4 1426.24   33.12
   1  18   4 1417.06   34.38
   1  18   5    0.17    2.25
  -1  18  -5    4.80    2.09
  -1  18  -5    3.85    2.80
   1  18   5    1.99    1.73
   1  18   5    2.92    2.28
   1  18   5    4.79    2.98
   1  18   5    4.74    2.36
   1  18   5    0.89    1.73
  -1  18  -5    0.99    2.10
   1  18   5    4.83    3.28
   1  18   5    1.25    2.32
   1  18   6  121.97   10.27
   1  18   6  119.30    9.99
   1  18   6  128.03    9.79
   1  18   6  135.03    9.42
  -1  18  -6  144.82   11.55
   1  18   6  115.08   10.01
  -1  18  -6  133.69   10.81
  -1  18  -6  122.46    9.34
   1  18   6  119.45   10.15
   1  18   6  127.38   10.13
   1  18   6  128.86   10.17
   1  18   7  128.99   10.54
   1  18   7  140.67    9.96
   1  18   7  132.35   10.37
   1  18   7  135.89    9.81
   1  18   7  136.78   10.20
   1  18   7  132.67    9.23
  -1  18  -7  129.47   10.71
  -1  18  -7  136.20   10.80
  -1  18  -7  132.91    9.46
   1  18   7  142.38   11.10
   1  18   7  132.51   10.26
   1  18   7  126.67   10.03
   1  18   8  588.65   21.77
   1  18   8  648.99   20.37
  -1  18  -8  624.95   22.80
   1  18   8  594.60   20.79
   1  18   8  613.79   22.03
   1  18   8  612.89   21.53
   1  18   8  613.30   19.95
  -1  18  -8  626.32   23.33
  -1  18  -8  617.57   20.21
   1  18   8  601.97   21.03
   1  18   8  626.95   22.02
   1  18   8  633.91   22.97
  -1  18  -9  114.80    9.04
   1  18   9  127.59    8.66
   1  18   9  110.28    9.33
  -1  18  -9  117.49    9.99
   1  18   9  116.52    9.21
   1  18   9  120.77    9.74
   1  18   9  117.15    9.46
   1  18   9  116.93    8.56
  -1  18  -9  128.14   10.76
  -1  18  -9  110.85    8.33
   1  18   9  108.81    9.19
   1  18   9  121.91    9.32
   1  18   9  120.07   10.05
  -1  18 -10   76.41    7.23
   1  18  10   69.21    7.12
  -1  18 -10   82.63    7.10
  -1  18 -10   72.84    7.74
   1  18  10   69.26    7.04
   1  18  10   77.76    7.95
   1  18  10   69.84    7.42
  -1  18 -10   76.13    8.33
   1  18  10   73.22    6.66
   1  18  10   71.40    7.67
   1  18  10   73.72    7.06
   1  18  10   73.82    7.66
   1  18  11    0.28    2.63
   1  18  11    4.37    2.27
  -1  18 -11   15.90    3.39
  -1  18 -11    2.34    1.53
  -1  18 -11    2.94    2.44
   1  18  11    1.11    2.34
   1  18  11    0.46    2.05
   1  18  11    3.58    2.39
   1  18  11   16.95    3.47
   1  18  11    1.99    1.82
   1  18  11    1.18    1.89
  -1  18 -12  641.22   21.12
   1  18  12  669.98   21.56
   1  18  12  614.51   20.63
   1  18  12  635.31   21.20
   1  18  12  687.03   19.42
  -1  18 -12  653.92   20.02
   1  18  12  637.75   19.37
   1  18  12  677.46   21.70
   1  18  12  674.86   22.31
   1  18  13   34.75    4.69
   1  18  13   41.46    5.39
   1  18  13   38.56    5.24
   1  18  13   45.55    4.66
  -1  18 -13   39.58    5.42
   1  18  13   37.99    5.15
  -1  18 -13   39.71    4.87
   1  18  13   30.72    4.56
   1  18  14   58.65    6.02
   1  18  14   53.01    5.83
  -1  18 -14   58.37    6.49
   1  18  14   57.02    5.16
  -1  18 -14   52.38    5.31
   1  18  14   57.41    5.99
  -1  18 -14   49.06    5.45
  -1  18 -14   57.27    5.61
   1  18  14   46.37    5.43
  -1  18 -15   10.92    2.44
  -1  18 -15   11.94    2.28
   1  18  15    8.41    2.67
   1  18  15   16.12    3.37
  -1  18 -15   12.46    3.46
   1  18  15   10.22    2.11
   1  18  15   11.40    2.71
   1  18  15   10.10    3.09
  -1  18 -15   10.98    2.72
  -1  18 -16  755.41   17.06
   1  18  16  773.90   19.62
  -1  18 -16  758.41   19.78
   1  18  16  756.60   19.59
   1  18  16  771.24   19.61
  -1  18 -16  731.97   18.17
   1  18  16  744.97   18.27
   1  18  17    0.99    1.70
   1  18  17    2.14    1.85
  -1  18 -17    3.17    1.83
   1  18  17    1.48    1.41
  -1  18 -17    2.15    1.13
   1  18  18   12.78    2.28
   1  18  18    8.23    1.79
  -1  18 -18   11.36    2.28
   1  18  18    9.60    1.92
  -1  18 -18    8.82    1.70
   1  18  19   54.85    3.68
   1  18  19   61.74    4.09
  -1  18 -19   54.99    3.71
  -1  19  18   11.74    1.99
  -1  19  18   11.80    1.95
   1  19 -18    6.94    1.39
  -1  19  17   19.58    2.94
  -1  19  17   20.79    2.45
   1  19 -17   18.32    2.52
  -1  19  17   17.91    2.71
   1  19 -17   14.96    2.44
  -1  19  16  901.31   17.19
   1  19 -16  891.15   18.58
  -1  19  16  904.55   19.33
  -1  19  16  906.99   19.57
   1  19 -16  887.34   18.96
  -1  19  16  837.18   17.13
   1  19 -15    9.41    2.78
  -1  19  15    8.64    2.52
  -1  19  15    7.23    1.81
   1  19 -15    5.51    1.85
  -1  19  15    4.13    1.85
  -1  19  15    7.29    2.03
  -1  19  15    2.37    1.38
  -1  19  15    5.44    1.91
   1  19 -14    4.58    2.41
  -1  19  14    2.73    2.05
  -1  19  14    0.23    1.55
   1  19 -14    2.42    1.71
  -1  19  14    4.58    2.39
  -1  19  14    4.00    1.80
  -1  19  14   -1.55    2.17
  -1  19  14   -0.59    2.00
  -1  19  13   35.39    4.81
   1  19 -13   33.40    4.83
  -1  19  13   30.52    4.10
  -1  19  13   41.74    5.25
  -1  19  13   36.93    5.11
   1  19 -13   36.92    5.15
  -1  19  13   26.25    3.96
  -1  19  13   32.84    4.12
  -1  19  12  449.74   16.37
   1  19 -12  470.20   17.22
   1  19 -12  475.68   15.94
  -1  19  12  444.76   16.65
  -1  19  12  477.32   17.63
   1  19 -12  475.50   18.01
  -1  19  12  466.57   16.92
  -1  19  12  472.55   15.72
   1  19 -11    6.92    2.84
  -1  19  11    4.13    1.91
   1  19 -11    4.53    2.29
  -1  19  11    5.02    2.49
  -1  19  11    5.08    2.42
   1  19 -11    3.30    2.45
  -1  19  11    3.15    1.65
  -1  19  11    2.74    1.96
   1  19 -10  332.85   15.36
  -1  19  10  312.65   14.86
   1  19 -10  309.04   12.92
   1  19 -10  324.01   14.89
  -1  19  10  315.62   14.97
  -1  19  10  324.04   15.18
   1  19 -10  314.51   15.63
  -1  19  10  315.10   14.53
  -1  19  10  337.51   13.83
   1  19  -9    2.71    1.75
  -1  19   9    0.56    1.71
   1  19  -9    2.46    2.23
   1  19  -9   -1.38    1.80
  -1  19   9    3.99    2.80
  -1  19   9    1.37    2.09
   1  19  -9    2.38    1.90
   1  19  -9    4.36    2.28
  -1  19   9    1.43    1.18
  -1  19   9    1.27    1.51
   1  19  -9    1.18    2.55
  -1  19   9    5.73    2.89
  -1  19   8  783.57   23.36
   1  19  -8  777.97   25.34
   1  19  -8  753.18   24.29
   1  19  -8  794.38   24.62
   1  19  -8  818.29   21.72
  -1  19   8  794.34   24.68
  -1  19   8  797.66   21.94
  -1  19   8  774.78   22.17
   1  19  -8  797.15   23.34
  -1  19   8  781.19   23.98
  -1  19   8  778.84   24.49
  -1  19   7  244.94   13.11
   1  19  -7  232.54   14.15
   1  19  -7  237.53   14.01
   1  19  -7  251.88   14.09
   1  19  -7  243.70   12.21
  -1  19   7  263.17   14.43
  -1  19   7  230.26   13.13
  -1  19   7  248.17   12.27
  -1  19   7  238.20   12.85
   1  19  -7  234.18   13.29
  -1  19   7  236.77   13.80
   1  19  -6  510.73   20.21
  -1  19   6  508.07   20.21
  -1  19   6  499.68   19.24
   1  19  -6  511.88   20.66
  -1  19   6  487.70   19.07
  -1  19   6  546.77   19.47
   1  19  -6  528.17   21.37
  -1  19   6  520.72   19.94
   1  19  -6  523.25   18.27
   1  19  -6  500.92   20.03
   1  19  -5   74.13    7.11
  -1  19   5   69.94    7.57
   1  19  -5   74.20    8.32
  -1  19   5   66.42    7.83
  -1  19   5   71.84    7.18
  -1  19   5   65.63    7.32
   1  19  -5   72.58    8.35
   1  19  -5   69.19    7.52
   1  19  -4 1119.92   27.66
  -1  19   4 1053.83   29.32
   1  19  -4 1052.52   30.14
  -1  19   4 1019.31   28.35
  -1  19   4 1091.43   27.19
   1  19  -4 1057.83   30.41
  -1  19   4 1040.73   28.88
   1  19  -4 1122.01   29.92
   1  19  -3   35.74    5.14
  -1  19   3   36.27    5.62
   1  19  -3   31.60    5.52
   1  19  -3   32.14    5.90
  -1  19   3   28.98    4.99
  -1  19   3   30.05    5.30
   1  19  -3   34.93    5.04
  -1  19   3   37.65    5.14
  -1  19   2  434.03   19.05
   1  19  -2  437.78   19.64
   1  19  -2  453.00   19.11
   1  19  -2  434.34   19.57
  -1  19   2  447.15   19.27
   1  19  -2  449.88   17.91
  -1  19   2  453.56   19.10
   1  19  -2  449.24   17.79
  -1  19   2  479.62   17.47
   1  19  -1   57.75    6.54
   1  19  -1   57.77    7.26
  -1  19   1   49.78    6.47
   1  19  -1   49.40    6.42
  -1  19   1   55.05    6.77
  -1  19   1   46.13    6.55
   1  19  -1   56.83    7.18
   1  19  -1   65.61    6.74
   1  19   0  504.45   21.02
  -1  19   0  500.65   20.71
   1  19   0  517.33   19.27
   1  19   0  482.38   18.83
   1  19   0  513.06   21.03
  -1  19   0  475.41   20.11
  -1  19   0  489.90   19.41
  -1  19   0  503.35   19.15
  -1  19  -1   31.53    4.95
   1  19   1   35.52    5.20
   1  19   1   28.46    4.66
  -1  19  -1   35.86    5.74
   1  19   1   36.00    5.76
   1  19   1   37.26    5.31
  -1  19  -1   33.82    4.88
   1  19   1   34.55    5.52
  -1  19  -1   32.77    5.66
  -1  19  -2  173.52   12.32
   1  19   2  177.62   11.61
   1  19   2  172.54   11.28
  -1  19  -2  172.05   11.08
   1  19   2  152.60   11.46
  -1  19  -2  180.86   12.58
   1  19   2  189.96   12.84
  -1  19  -2  167.97   10.91
   1  19   2  178.67   11.74
   1  19   2  172.04   12.08
  -1  19  -2  182.41   12.75
  -1  19  -3   67.68    7.92
   1  19   3   69.23    7.24
   1  19   3   67.13    7.21
   1  19   3   72.54    7.88
   1  19   3   73.27    8.22
  -1  19  -3   66.25    7.92
   1  19   3   76.80    7.18
  -1  19  -3   73.82    7.45
   1  19   3   74.48    7.81
  -1  19  -3   74.02    8.18
   1  19   3   66.16    7.37
  -1  19  -4  548.16   21.79
   1  19   4  533.22   20.24
   1  19   4  521.53   19.68
   1  19   4  512.71   20.43
   1  19   4  518.86   21.16
  -1  19  -4  528.21   21.50
   1  19   4  544.70   18.43
   1  19   4  545.03   21.41
  -1  19  -4  524.15   18.95
   1  19   4  523.51   20.41
  -1  19  -4  528.86   21.51
   1  19   5  169.48   11.79
  -1  19  -5  158.23   11.89
   1  19   5  166.62   11.86
   1  19   5  160.67   10.01
  -1  19  -5  165.43   12.02
   1  19   5  158.30   11.25
   1  19   5  165.93   11.30
   1  19   5  160.31   11.35
   1  19   5  152.56   10.82
   1  19   5  150.81   11.45
  -1  19  -5  162.12   10.41
   1  19   5  161.49   10.51
  -1  19  -5  171.85   12.28
   1  19   6 1378.54   33.07
   1  19   6 1399.66   29.09
  -1  19  -6 1384.74   34.34
  -1  19  -6 1379.32   33.88
   1  19   6 1344.46   32.12
   1  19   6 1322.86   31.31
   1  19   6 1294.25   31.39
   1  19   6 1339.40   30.68
   1  19   6 1333.52   33.09
  -1  19  -6 1378.10   29.87
   1  19   6 1396.67   31.07
  -1  19  -6 1353.94   33.80
   1  19   7  140.92   10.78
   1  19   7  139.36    9.67
   1  19   7  126.37   10.02
   1  19   7  134.84    9.19
   1  19   7  147.97   10.25
  -1  19  -7  137.58    9.31
  -1  19  -7  134.78   10.70
   1  19   7  133.40    8.88
  -1  19  -7  132.94   10.52
   1  19   7  133.63   10.43
   1  19   7  125.83    9.65
   1  19   7  117.46    9.36
   1  19   8   94.86    7.69
   1  19   8   82.79    8.01
  -1  19  -8   83.59    6.93
  -1  19  -8   83.95    8.31
   1  19   8   84.47    7.45
   1  19   8   81.08    7.92
   1  19   8   90.82    8.03
  -1  19  -8   83.30    8.65
   1  19   8   79.85    6.86
   1  19   8   90.60    8.51
   1  19   8   80.53    7.64
   1  19   8   85.73    7.78
   1  19   9   12.45    2.68
   1  19   9   13.81    3.70
  -1  19  -9   13.51    2.54
   1  19   9   13.49    3.46
   1  19   9   10.35    2.94
   1  19   9   15.12    2.98
  -1  19  -9   13.79    3.88
   1  19   9   13.13    3.08
  -1  19  -9   13.92    3.36
   1  19   9   15.55    3.56
   1  19   9   15.65    3.92
   1  19   9   15.49    3.22
   1  19  10  689.30   21.23
   1  19  10  690.16   20.98
   1  19  10  735.08   22.17
   1  19  10  746.20   19.75
  -1  19 -10  731.45   23.71
  -1  19 -10  703.46   22.45
   1  19  10  733.16   22.55
  -1  19 -10  721.42   22.73
   1  19  10  739.86   23.16
   1  19  10  704.86   20.34
   1  19  10  718.03   22.09
   1  19  11  111.21    8.19
  -1  19 -11  108.85    8.56
   1  19  11  114.10    8.65
   1  19  11  117.38    7.69
  -1  19 -11  111.51    9.13
   1  19  11  103.84    8.08
  -1  19 -11  106.78    8.51
   1  19  11  110.96    8.64
   1  19  11  108.26    8.81
   1  19  11  103.69    8.35
  -1  19 -12  105.26    8.04
   1  19  12  105.94    8.00
   1  19  12  111.95    8.36
  -1  19 -12  114.80    8.90
  -1  19 -12  116.47    8.58
   1  19  12  109.37    8.33
   1  19  12  110.30    8.21
   1  19  12  113.07    8.71
   1  19  13   27.35    4.07
   1  19  13   27.29    4.04
   1  19  13   33.33    4.72
  -1  19 -13   25.95    3.99
   1  19  13   28.69    4.18
  -1  19 -13   27.61    3.80
  -1  19 -13   30.85    4.59
   1  19  14  611.28   17.57
   1  19  14  616.74   17.87
  -1  19 -14  652.35   19.02
  -1  19 -14  586.30   17.08
   1  19  14  623.74   17.74
   1  19  14  620.42   18.43
  -1  19 -14  624.75   16.34
   1  19  15   17.72    3.00
   1  19  15   18.14    2.99
   1  19  15   19.41    3.28
  -1  19 -15   16.12    2.85
   1  19  15   18.37    3.15
  -1  19 -15   15.05    2.34
  -1  19 -15   21.00    3.46
   1  19  16   90.88    6.29
  -1  19 -16   80.77    5.57
  -1  19 -16   92.66    6.33
   1  19  16   96.27    6.33
   1  19  16   95.18    6.15
   1  19  17   44.00    3.95
  -1  19 -17   42.14    3.47
   1  19  17   43.97    3.76
  -1  19 -17   42.70    3.90
   1  19  17   47.30    4.02
  -1  19 -18  523.38   11.01
   1  19  18  535.87   11.33
   1  20 -17   13.02    1.79
   1  20 -16    2.00    1.03
   1  20 -16    5.82    1.60
  -1  20  16    4.64    1.50
  -1  20  16    5.39    1.45
  -1  20  16    2.46    0.88
  -1  20  15   10.58    1.61
   1  20 -15   10.68    1.99
   1  20 -15   11.94    2.34
  -1  20  15   15.83    2.88
  -1  20  15   16.30    2.56
  -1  20  15   15.31    2.43
  -1  20  14  472.32   14.31
  -1  20  14  480.32   14.24
  -1  20  14  458.21   11.92
   1  20 -14  487.65   14.47
  -1  20  14  461.18   13.91
  -1  20  14  452.09   12.77
  -1  20  14  476.39   14.79
   1  20 -14  462.41   14.21
   1  20 -13    5.28    1.97
  -1  20  13    8.57    2.24
  -1  20  13    5.00    1.97
  -1  20  13    9.35    2.48
  -1  20  13    9.10    2.19
   1  20 -13    8.32    2.28
  -1  20  13    3.62    1.18
  -1  20  13    6.64    2.31
   1  20 -12   16.14    3.23
  -1  20  12   13.84    2.77
  -1  20  12   17.54    3.25
  -1  20  12   13.78    2.98
  -1  20  12   14.29    3.19
   1  20 -12   15.32    3.13
  -1  20  12   16.83    2.86
  -1  20  12   16.95    3.07
   1  20 -12   17.56    2.83
   1  20 -11  161.53    9.78
  -1  20  11  158.88    9.84
  -1  20  11  156.77    9.32
  -1  20  11  156.80    8.40
  -1  20  11  140.11    9.00
   1  20 -11  165.53   10.24
   1  20 -11  154.82    8.90
  -1  20  11  147.84    9.02
  -1  20  11  152.78    9.55
   1  20 -10  658.66   20.42
  -1  20  10  625.39   19.99
  -1  20  10  642.28   17.38
  -1  20  10  614.71   19.54
   1  20 -10  623.84   20.60
   1  20 -10  627.22   19.28
  -1  20  10  649.17   19.39
  -1  20  10  611.48   19.57
   1  20  -9  124.61    9.03
  -1  20   9  132.77    9.65
  -1  20   9  125.68    8.00
  -1  20   9  134.47    8.17
   1  20  -9  116.22    7.81
  -1  20   9  109.11    8.65
   1  20  -9  123.08    9.42
   1  20  -9  123.46    9.21
  -1  20   9  131.44    9.00
  -1  20   9  122.62    9.12
   1  20  -8  204.55   12.07
   1  20  -8  188.28   11.60
  -1  20   8  195.77   11.73
  -1  20   8  198.72   10.50
   1  20  -8  212.02   11.37
  -1  20   8  195.09   11.77
   1  20  -8  201.71   12.45
  -1  20   8  193.14   11.37
  -1  20   8  178.62   10.56
  -1  20   7   36.59    5.08
   1  20  -7   32.84    5.52
   1  20  -7   38.71    5.63
   1  20  -7   31.79    5.15
   1  20  -7   40.02    4.66
  -1  20   7   34.98    5.18
  -1  20   7   38.12    5.00
   1  20  -7   37.27    5.14
  -1  20   7   36.17    4.94
  -1  20   7   36.48    5.63
   1  20  -6  523.33   19.48
  -1  20   6  530.22   19.90
   1  20  -6  550.99   17.42
  -1  20   6  534.12   19.83
  -1  20   6  531.50   18.90
   1  20  -6  537.06   20.68
   1  20  -6  539.69   19.86
  -1  20   6  547.21   18.59
  -1  20   6  512.07   18.51
   1  20  -6  527.45   20.22
   1  20  -5  245.54   13.55
  -1  20   5  250.66   13.71
  -1  20   5  247.07   12.90
  -1  20   5  248.52   13.53
   1  20  -5  250.00   14.26
   1  20  -5  260.40   12.37
   1  20  -5  252.78   14.29
  -1  20   5  243.10   13.17
  -1  20   5  256.56   12.68
   1  20  -5  246.97   13.83
  -1  20   5  256.40   14.02
   1  20  -4  254.20   14.22
  -1  20   4  234.52   13.44
  -1  20   4  268.15   12.89
  -1  20   4  254.48   13.87
   1  20  -4  241.26   14.17
   1  20  -4  268.85   14.76
  -1  20   4  229.25   13.13
  -1  20   4  239.75   12.57
   1  20  -4  261.28   13.99
   1  20  -3   42.12    6.27
  -1  20   3   45.80    6.14
  -1  20   3   48.96    5.53
  -1  20   3   36.11    5.59
   1  20  -3   48.80    6.72
   1  20  -3   44.76    6.33
  -1  20   3   39.50    5.52
  -1  20   3   43.88    5.47
   1  20  -3   40.70    5.87
  -1  20   2 1385.68   33.06
   1  20  -2 1378.46   33.85
  -1  20   2 1508.16   29.60
   1  20  -2 1420.33   34.52
  -1  20   2 1389.61   32.84
   1  20  -2 1446.93   34.47
  -1  20   2 1421.01   32.61
  -1  20   1   67.51    7.10
   1  20  -1   62.01    7.31
  -1  20   1   58.38    7.04
   1  20  -1   57.46    6.43
  -1  20   1   59.10    6.93
   1  20  -1   63.52    7.50
   1  20  -1   64.11    6.45
  -1  20   0  250.26   13.40
   1  20   0  265.56   13.48
  -1  20   0  253.56   14.45
   1  20   0  253.68   14.52
   1  20   0  237.40   14.10
  -1  20   0  248.70   14.11
   1  20   0  271.61   13.37
   1  20   1   32.11    5.19
  -1  20  -1   29.39    5.27
   1  20   1   29.08    4.53
  -1  20  -1   21.34    4.05
   1  20   1   29.55    5.04
   1  20   1   25.17    4.29
   1  20   2  238.28   13.02
   1  20   2  239.08   13.86
   1  20   2  230.89   12.86
   1  20   2  235.16   13.92
  -1  20  -2  231.14   13.70
  -1  20  -2  231.48   13.90
   1  20   2  231.92   13.71
  -1  20  -2  230.80   12.31
  -1  20  -3   -0.51    2.17
  -1  20  -3    7.76    3.10
   1  20   3    4.53    2.14
   1  20   3   -0.22    2.11
  -1  20  -3    2.86    2.96
   1  20   3    2.35    2.03
   1  20   3   -0.29    2.09
   1  20   3    2.38    2.03
   1  20   3    4.50    1.96
  -1  20  -3   -1.09    2.55
  -1  20  -4 1053.13   29.30
   1  20   4 1043.01   27.40
   1  20   4 1049.37   26.73
   1  20   4 1009.35   27.80
   1  20   4 1028.26   27.43
  -1  20  -4 1072.82   25.84
  -1  20  -4 1062.13   29.50
   1  20   4 1062.78   27.94
  -1  20  -4 1048.53   29.22
   1  20   4 1046.16   28.99
  -1  20  -5  135.79   10.69
  -1  20  -5  139.88   10.79
   1  20   5  135.89   10.05
   1  20   5  130.49    9.60
   1  20   5  130.70    9.96
   1  20   5  140.52   10.25
  -1  20  -5  131.55    8.77
  -1  20  -5  131.71   10.60
   1  20   5  129.15    9.56
   1  20   5  145.33    9.37
  -1  20  -6  629.29   22.40
  -1  20  -6  627.64   18.91
  -1  20  -6  635.07   22.14
   1  20   6  626.35   21.14
   1  20   6  585.90   20.34
   1  20   6  635.08   20.77
   1  20   6  666.67   22.03
  -1  20  -6  631.68   22.33
   1  20   6  622.08   20.21
   1  20   6  660.09   20.10
  -1  20  -7   31.30    5.32
  -1  20  -7   28.33    4.00
  -1  20  -7   32.21    5.24
   1  20   7   24.58    4.47
   1  20   7   26.52    4.52
   1  20   7   24.44    4.23
  -1  20  -7   31.68    5.30
   1  20   7   37.35    5.06
   1  20   7   29.75    4.33
   1  20   7   33.61    5.44
  -1  20  -8  436.35   17.70
  -1  20  -8  415.99   17.21
   1  20   8  420.56   16.88
   1  20   8  423.03   14.92
   1  20   8  437.34   16.83
   1  20   8  427.85   16.24
   1  20   8  440.13   17.52
   1  20   8  432.98   16.28
  -1  20  -8  445.16   18.26
   1  20   8  446.38   15.56
   1  20   9   30.26    4.87
   1  20   9   25.25    3.73
  -1  20  -9   26.22    4.63
   1  20   9   28.72    4.71
   1  20   9   26.34    3.71
   1  20   9   28.76    4.29
  -1  20  -9   25.48    4.61
   1  20   9   23.41    3.76
  -1  20  -9   27.92    4.67
   1  20   9   31.59    3.84
  -1  20  -9   31.72    4.41
  -1  20 -10  228.46   12.11
   1  20  10  230.14   12.05
   1  20  10  232.32   11.00
   1  20  10  234.81   11.81
   1  20  10  233.77   10.90
   1  20  10  237.68   12.40
   1  20  10  231.05   11.57
  -1  20 -10  238.98   12.77
  -1  20 -10  229.60   12.02
   1  20  11   18.32    3.70
   1  20  11   16.60    3.13
   1  20  11   16.38    3.67
  -1  20 -11   16.30    3.43
  -1  20 -11   15.88    3.50
  -1  20 -11   21.67    3.93
   1  20  11   20.55    3.99
   1  20  12  536.29   15.93
   1  20  12  587.50   18.07
   1  20  12  568.96   17.23
  -1  20 -12  574.28   18.14
   1  20  12  582.89   17.57
  -1  20 -12  571.00   17.31
  -1  20 -12  574.20   16.90
   1  20  13   47.63    4.64
   1  20  13   49.66    5.01
   1  20  13   47.77    5.19
  -1  20 -13   50.29    5.19
   1  20  13   48.26    4.90
  -1  20 -13   40.80    4.61
  -1  20 -13   47.62    4.50
   1  20  14    3.37    1.55
   1  20  14    3.03    1.55
  -1  20 -14    2.88    1.29
  -1  20 -14    0.67    1.45
  -1  20 -14    1.21    1.21
   1  20  14   -0.57    1.78
   1  20  14    1.47    1.36
   1  20  15    2.91    1.51
  -1  20 -15    2.45    1.02
  -1  20 -15    5.96    1.71
   1  20  15    6.59    1.75
   1  20  15    4.54    1.81
  -1  20 -16  652.46   14.01
  -1  20 -16  584.12   12.81
   1  20  16  651.11   14.16
   1  20  16  607.43   12.99
  -1  21  15    8.04    1.54
  -1  21  15   10.60    1.67
   1  21 -15    7.98    1.76
  -1  21  14    3.93    1.48
  -1  21  14    4.29    1.40
   1  21 -14    4.08    1.64
   1  21 -14    2.19    1.02
  -1  21  13  106.08    6.52
   1  21 -13  105.66    6.34
  -1  21  13  107.77    6.07
  -1  21  13  112.16    6.76
  -1  21  13  112.89    6.49
   1  21 -13  104.36    6.47
  -1  21  12  572.50   16.07
  -1  21  12  545.48   15.02
  -1  21  12  567.31   15.99
   1  21 -12  575.02   15.81
  -1  21  12  537.27   14.24
   1  21 -12  533.50   15.69
  -1  21  12  569.60   15.25
  -1  21  11   35.14    4.29
  -1  21  11   28.33    3.77
  -1  21  11   33.81    4.07
   1  21 -11   32.36    4.10
  -1  21  11   35.11    4.15
  -1  21  11   28.92    3.46
   1  21 -11   31.91    4.33
   1  21 -11   32.56    3.62
  -1  21  10   84.34    6.80
   1  21 -10   83.33    6.66
  -1  21  10   90.40    7.03
  -1  21  10   93.54    6.35
  -1  21  10   86.52    6.75
  -1  21  10   91.93    6.63
   1  21 -10   93.96    7.35
   1  21 -10   92.65    6.74
  -1  21   9   13.02    2.78
   1  21  -9    8.70    2.32
  -1  21   9   12.36    2.64
  -1  21   9   11.04    3.13
  -1  21   9   11.20    2.19
   1  21  -9   14.61    2.66
   1  21  -9   10.67    2.81
  -1  21   9    9.79    2.40
  -1  21   9    7.47    2.28
   1  21  -9   14.36    3.70
   1  21  -8  477.38   16.95
  -1  21   8  474.58   15.75
  -1  21   8  462.61   14.29
  -1  21   8  491.25   17.40
  -1  21   8  486.01   14.97
  -1  21   8  492.08   16.63
   1  21  -8  483.98   16.97
   1  21  -8  491.13   17.97
  -1  21   8  461.02   16.76
  -1  21   8  478.61   15.11
   1  21  -8  479.14   15.56
   1  21  -7  120.15    8.82
  -1  21   7  132.90    8.46
  -1  21   7  134.72    9.50
  -1  21   7  126.24    8.14
  -1  21   7  126.19    8.55
   1  21  -7  129.60    9.15
   1  21  -7  128.46    9.56
  -1  21   7  124.08    9.07
  -1  21   7  125.38    8.31
   1  21  -7  128.03    8.61
   1  21  -6  282.81   13.91
  -1  21   6  298.40   12.57
   1  21  -6  310.11   14.31
  -1  21   6  277.26   13.35
  -1  21   6  269.55   12.57
   1  21  -6  284.33   14.29
   1  21  -6  278.53   13.33
  -1  21   6  269.68   13.40
  -1  21   6  298.87   13.16
  -1  21   5    4.10    2.09
   1  21  -5    1.18    1.94
  -1  21   5    1.72    1.82
   1  21  -5   -0.93    2.40
   1  21  -5    0.78    1.91
  -1  21   5   -0.19    1.43
  -1  21   5    2.77    2.20
  -1  21   5    2.86    1.76
   1  21  -5    1.19    2.92
  -1  21   4  473.77   16.28
  -1  21   4  460.21   17.52
  -1  21   4  474.15   17.99
   1  21  -4  459.40   17.95
  -1  21   4  484.91   15.92
  -1  21   4  445.52   17.26
   1  21  -4  474.09   18.72
   1  21  -4  459.90   18.54
  -1  21   4  433.99   17.07
  -1  21   3    7.23    1.92
  -1  21   3    7.28    2.93
   1  21  -3    4.60    2.86
  -1  21   3    1.77    1.77
   1  21  -3    8.37    2.92
  -1  21   3    5.10    2.36
   1  21  -3    6.16    3.04
  -1  21   3    4.88    2.10
  -1  21   3    5.53    1.80
  -1  21   2  611.63   20.30
   1  21  -2  588.45   20.95
   1  21  -2  579.07   21.15
  -1  21   2  567.91   20.04
  -1  21   2  599.37   20.01
  -1  21   2  595.74   20.70
   1  21  -2  610.03   21.52
  -1  21   1    2.17    2.32
   1  21  -1    2.76    2.39
  -1  21   1    4.25    2.12
   1  21  -1    1.97    2.17
   1  21  -1    4.38    2.51
   1  21   0  298.41   14.95
   1  21   0  291.50   13.36
   1  21   0  289.95   14.83
  -1  21   0  301.46   15.17
   1  21   0  300.57   15.21
  -1  21   0  291.40   14.58
   1  21   0  314.01   13.44
   1  21   1    3.99    2.28
  -1  21  -1    1.10    2.47
   1  21   1    4.13    2.13
   1  21   1    2.57    1.95
  -1  21  -1    3.38    2.26
   1  21   1    0.91    2.34
   1  21   1    7.01    2.28
   1  21   2  248.26   12.39
   1  21   2  229.09   13.10
   1  21   2  236.84   12.26
  -1  21  -2  239.73   13.60
  -1  21  -2  234.55   13.18
   1  21   2  227.38   13.05
   1  21   2  228.57   12.83
   1  21   3   29.29    4.81
   1  21   3   29.05    4.78
  -1  21  -3   28.32    4.86
   1  21   3   28.18    4.53
  -1  21  -3   24.88    4.40
   1  21   3   27.49    4.72
   1  21   3   32.08    4.62
   1  21   4  326.92   14.43
   1  21   4  305.03   14.64
   1  21   4  316.94   14.27
  -1  21  -4  307.95   14.99
  -1  21  -4  315.31   15.40
   1  21   4  315.86   14.44
  -1  21  -5   21.39    4.44
   1  21   5   11.57    3.13
   1  21   5   11.10    2.45
   1  21   5   11.21    3.00
  -1  21  -5   11.13    3.53
   1  21   5   10.56    2.71
  -1  21  -5   11.51    2.35
   1  21   5    8.23    2.47
   1  21   6  360.30   15.19
  -1  21  -6  351.12   15.62
   1  21   6  351.75   14.92
   1  21   6  350.03   14.75
   1  21   6  353.49   14.37
  -1  21  -6  355.46   15.51
   1  21   6  385.56   13.85
  -1  21  -6  349.14   15.57
   1  21   6  344.89   14.20
   1  21   7    1.70    1.83
  -1  21  -7    1.15    2.03
  -1  21  -7   -0.96    2.24
   1  21   7    4.53    2.39
   1  21   7    1.28    1.64
   1  21   7    1.86    1.91
   1  21   7   -0.04    1.78
   1  21   7    1.85    1.38
  -1  21  -7    0.86    1.97
  -1  21  -8   95.19    7.99
   1  21   8   92.27    7.47
  -1  21  -8  101.41    6.99
   1  21   8   97.88    6.66
   1  21   8   97.28    7.44
   1  21   8   95.85    7.15
  -1  21  -8  101.88    8.03
   1  21   8  105.69    7.27
  -1  21  -8  103.91    8.29
   1  21   8   97.33    7.69
  -1  21  -9    9.45    2.81
   1  21   9   12.81    3.03
   1  21   9   10.32    2.51
   1  21   9   10.90    2.86
  -1  21  -9   13.19    3.30
   1  21   9   13.15    2.63
  -1  21  -9    9.51    2.21
  -1  21  -9   10.04    2.14
   1  21  10  447.76   12.91
  -1  21 -10  469.94   15.61
   1  21  10  476.56   15.30
  -1  21 -10  475.45   16.34
  -1  21 -10  484.40   15.98
   1  21  10  485.63   15.84
   1  21  10  485.28   16.08
   1  21  11   60.36    4.70
   1  21  11   60.93    5.38
  -1  21 -11   56.72    5.22
  -1  21 -11   57.47    5.61
  -1  21 -11   55.77    5.27
   1  21  11   64.19    5.71
   1  21  11   63.37    5.66
   1  21  12    6.25    1.56
   1  21  12    5.57    1.90
   1  21  12    8.21    2.26
   1  21  12    8.85    2.47
  -1  21 -12    9.09    2.49
  -1  21 -12    5.56    1.90
  -1  21 -12    8.10    2.12
   1  21  13   27.05    2.84
   1  21  13   27.90    3.23
  -1  21 -13   29.50    3.68
  -1  21 -13   30.40    3.06
  -1  21 -13   29.23    3.42
   1  21  13   28.73    3.44
   1  21  13   32.75    3.83
   1  21  14  315.51    9.50
  -1  21 -14  301.42   10.13
  -1  21 -14  299.46    9.49
   1  21  14  312.10   10.26
   1  21  15    6.06    1.32
  -1  21 -15    6.30    1.48
  -1  22  13    8.33    1.61
   1  22 -13   10.71    1.96
   1  22 -12   20.93    2.84
  -1  22  12   19.57    2.30
   1  22 -12   20.52    2.68
  -1  22  12   21.48    2.80
  -1  22  11   34.34    3.36
  -1  22  11   31.98    3.47
   1  22 -11   18.74    2.17
   1  22 -11   29.81    3.40
  -1  22  11   30.26    3.55
   1  22 -11   38.04    4.09
   1  22 -10  242.93    9.32
  -1  22  10  256.20   10.63
   1  22 -10  249.30   10.21
  -1  22  10  244.81    9.84
   1  22 -10  259.29   10.81
  -1  22  10  254.43    9.44
  -1  22   9   59.00    5.01
   1  22  -9   58.34    4.17
   1  22  -9   65.44    5.50
   1  22  -9   54.04    4.78
  -1  22   9   64.24    5.64
   1  22  -9   58.39    5.58
  -1  22   9   60.71    4.80
  -1  22   8   81.15    6.06
   1  22  -8   75.48    6.38
  -1  22   8   82.58    6.59
  -1  22   8   79.88    6.41
  -1  22   8   76.95    5.42
   1  22  -8   74.84    5.44
   1  22  -8   80.84    6.27
  -1  22   8   82.22    5.68
   1  22  -8   91.95    7.19
   1  22  -7    6.12    2.76
  -1  22   7    4.29    1.54
   1  22  -7    7.70    2.09
  -1  22   7    2.86    1.90
   1  22  -7    5.95    2.03
  -1  22   7    6.22    1.80
  -1  22   7    9.30    2.06
  -1  22   7    4.92    1.96
  -1  22   7    4.21    1.59
   1  22  -6  353.14   14.60
  -1  22   6  331.94   12.56
   1  22  -6  336.95   14.02
  -1  22   6  352.90   14.03
  -1  22   6  328.94   12.20
  -1  22   6  350.36   11.98
  -1  22   6  322.79   12.69
   1  22  -6  340.08   13.27
  -1  22   6  330.35   13.55
   1  22  -5   97.58    7.96
  -1  22   5   91.72    6.96
   1  22  -5   98.30    7.86
  -1  22   5   94.58    7.42
  -1  22   5  103.78    6.86
  -1  22   5  106.34    6.65
  -1  22   5   95.62    7.49
   1  22  -5   97.80    7.57
  -1  22   5   91.79    7.14
  -1  22   4  379.02   14.64
   1  22  -4  401.69   15.96
  -1  22   4  398.90   15.15
  -1  22   4  396.55   13.07
   1  22  -4  400.25   16.04
   1  22  -4  402.23   15.48
   1  22  -3   38.05    5.24
  -1  22   3   40.63    5.08
   1  22  -3   39.52    5.20
  -1  22   3   35.92    4.68
  -1  22   3   41.51    4.87
   1  22  -3   42.52    5.36
   1  22  -2  222.32   12.19
  -1  22   2  203.65   11.13
   1  22  -2  237.46   12.35
  -1  22   2  215.05   11.10
   1  22  -2  223.60   12.15
  -1  22   2  224.81   11.86
  -1  22   1    4.57    2.08
   1  22  -1    5.52    2.64
   1  22  -1    4.13    2.32
  -1  22   1    0.30    1.66
   1  22  -1    6.02    2.63
  -1  22   1    2.57    1.84
  -1  22   0  199.22   11.42
   1  22   0  197.53   11.52
   1  22   0  197.85   11.52
  -1  22   0  192.99   11.04
   1  22   0  200.86   11.41
  -1  22   0  191.82   10.21
   1  22   1   68.82    5.91
  -1  22  -1   71.76    6.09
  -1  22  -1   67.90    6.73
   1  22   1   61.73    6.45
   1  22   1   62.10    6.46
  -1  22  -1   67.54    6.59
   1  22   1   66.56    5.97
   1  22   1   69.34    6.80
  -1  22  -2   86.80    6.45
   1  22   2   87.34    6.70
   1  22   2   89.31    7.70
  -1  22  -2   93.69    8.07
   1  22   2   93.08    7.86
  -1  22  -2   87.10    7.42
   1  22   2   91.88    7.10
   1  22   2   90.87    7.68
   1  22   3    3.36    2.16
   1  22   3    3.35    2.15
  -1  22  -3    1.77    1.75
   1  22   3    4.75    2.20
   1  22   3    1.70    1.92
  -1  22  -3    5.46    2.58
   1  22   4  433.20   15.24
   1  22   4  417.63   15.61
  -1  22  -4  429.36   16.55
  -1  22  -4  436.49   16.38
   1  22   4  416.21   15.00
   1  22   4  429.14   15.55
   1  22   5   30.41    4.16
  -1  22  -5   29.18    4.24
   1  22   5   29.63    4.21
  -1  22  -5   30.78    4.45
   1  22   5   28.65    3.98
   1  22   5   27.02    3.93
  -1  22  -5   32.75    4.79
  -1  22  -6  116.48    7.74
   1  22   6  109.19    7.23
   1  22   6  108.64    7.54
  -1  22  -6  116.03    8.42
  -1  22  -6  113.07    8.10
   1  22   6  122.93    8.00
   1  22   6  122.17    8.01
   1  22   7    3.46    1.28
  -1  22  -7    4.80    1.95
   1  22   7    3.04    1.70
  -1  22  -7    1.62    1.56
  -1  22  -7    1.68    2.03
   1  22   7    2.01    1.30
   1  22   7    1.78    1.63
   1  22   8  395.75   12.92
   1  22   8  378.04   12.71
  -1  22  -8  387.59   14.01
   1  22   8  398.86   13.89
  -1  22  -8  393.76   14.26
   1  22   8  373.85   13.40
   1  22   8  401.17   11.95
  -1  22  -8  383.44   11.77
  -1  22  -9   47.35    4.79
   1  22   9   52.96    5.05
  -1  22  -9   50.47    5.13
   1  22   9   46.87    4.69
   1  22   9   45.76    4.35
  -1  22 -10  307.27   11.18
   1  22  10  328.61   11.71
  -1  22 -10  317.20   11.97
   1  22  10  328.15   11.69
   1  22  10  327.08   10.77
  -1  22 -11  155.84    7.25
   1  22  11  160.68    7.83
  -1  22 -11  163.41    8.12
   1  22  11  161.80    7.87
   1  22  11  167.64    7.28
  -1  22 -12  280.35    9.74
   1  22  12  281.21    9.62
  -1  22 -12  273.54    8.18
   1  22  12  281.52    9.64
  -1  22 -13   35.85    3.09
   1  22  13   39.87    3.34
  -1  23  11   27.21    2.81
   1  23 -11   27.11    2.65
  -1  23  10   49.89    4.04
   1  23 -10   45.98    3.94
   1  23  -9    7.03    2.05
   1  23  -9    5.87    1.60
  -1  23   9    3.93    1.38
   1  23  -8  212.08    8.69
  -1  23   8  233.77    9.67
  -1  23   8  204.33    7.80
   1  23  -8  217.71    9.53
  -1  23   8  216.20    7.31
   1  23  -7  150.45    7.82
  -1  23   7  145.53    6.45
  -1  23   7  145.25    6.62
   1  23  -7  159.07    8.44
  -1  23   7  158.60    8.26
  -1  23   7  157.52    7.17
   1  23  -7  138.24    6.77
   1  23  -6   72.09    5.78
  -1  23   6   67.31    4.87
   1  23  -6   70.31    5.90
  -1  23   6   57.76    4.18
  -1  23   6   66.66    5.50
   1  23  -6   71.52    5.42
  -1  23   6   64.55    5.07
   1  23  -5    0.63    1.61
  -1  23   5    1.45    1.37
   1  23  -5    0.55    1.81
  -1  23   5    1.47    1.14
   1  23  -5    0.73    1.66
  -1  23   5    0.67    1.23
   1  23  -4  312.46   12.71
  -1  23   4  305.35   11.86
  -1  23   4  295.84   11.53
   1  23  -4  298.20   12.46
   1  23  -4  305.04   12.08
  -1  23   4  301.86   11.81
   1  23  -3  136.18    8.58
  -1  23   3  131.65    7.89
   1  23  -3  130.54    8.43
  -1  23   3  126.08    7.84
  -1  23   3  121.53    7.83
   1  23  -3  126.54    8.06
   1  23  -2  115.16    8.07
  -1  23   2  113.03    7.22
  -1  23   2  105.53    7.29
   1  23  -2  105.97    7.61
   1  23  -2  109.16    7.59
  -1  23   2  109.99    7.55
   1  23  -1  129.51    8.43
  -1  23   1  120.36    7.77
  -1  23   1  131.26    7.59
  -1  23   1  123.24    8.07
   1  23  -1  129.50    8.43
   1  23  -1  126.74    8.18
  -1  23   1  127.48    8.24
  -1  23   0  236.62   11.15
   1  23   0  237.80   11.25
   1  23   0  251.43   11.83
  -1  23   0  238.80   11.01
  -1  23   0  232.43    9.81
  -1  23   0  246.81   11.49
   1  23   0  243.38   11.55
  -1  23  -1   47.82    5.28
   1  23   1   46.43    5.07
   1  23   1   45.47    5.07
  -1  23  -1   44.19    4.79
  -1  23  -1   42.79    4.12
  -1  23  -1   47.26    5.27
   1  23   1   39.07    4.73
  -1  23  -2  409.10   14.46
   1  23   2  420.22   14.56
   1  23   2  426.99   14.95
   1  23   2  415.76   12.51
  -1  23  -2  435.18   15.27
  -1  23  -2  415.09   14.57
  -1  23  -3    3.67    2.41
   1  23   3    0.73    1.54
   1  23   3   -0.28    1.48
  -1  23  -3    1.84    1.78
  -1  23  -3    2.41    2.34
   1  23   3    1.00    1.46
  -1  23  -4  115.01    7.77
   1  23   4  115.56    7.46
  -1  23  -4  104.66    7.06
   1  23   4  112.36    7.22
   1  23   4  113.98    6.76
   1  23   4  110.66    6.80
  -1  23  -4  112.35    7.43
   1  23   5    7.37    2.14
  -1  23  -5    5.78    1.77
   1  23   5    6.38    1.96
  -1  23  -5    8.18    2.15
  -1  23  -5    6.81    2.13
   1  23   5    7.63    2.03
   1  23   5    8.91    2.08
   1  23   6  268.59   10.40
   1  23   6  284.72   10.59
   1  23   6  272.39   10.35
  -1  23  -6  284.74   11.37
  -1  23  -6  268.85    9.99
   1  23   6  276.37   10.08
  -1  23  -6  287.68   11.60
   1  23   7   47.02    4.18
   1  23   7   49.66    4.42
   1  23   7   49.13    4.40
  -1  23  -7   49.85    4.70
  -1  23  -7   45.06    3.79
   1  23   7   48.48    3.90
  -1  23  -7   45.61    4.49
   1  23   8   73.51    5.22
   1  23   8   73.03    5.10
  -1  23  -8   66.37    5.11
  -1  23  -8   56.85    3.62
  -1  23  -8   67.72    5.20
  -1  23  -9   59.00    4.61
   1  23   9   65.09    4.66
   1  23   9   55.97    4.35
  -1  23  -9   54.65    4.46
  -1  23 -10  252.08    8.16
   1  23  10  250.75    8.44
   1  23  10  241.99    8.45
  -1  23 -10  251.31    8.82
   1  23  11  125.10    5.42
   1  23  11  114.21    5.29
  -1  23 -11  117.39    5.47
  -1  24   8   19.73    2.38
   1  24  -8   15.90    2.19
  -1  24   7    1.45    0.89
   1  24  -7    1.88    1.05
   1  24  -6  313.72   10.48
   1  24  -6  316.17    9.94
   1  24  -6  300.29    8.73
  -1  24   6  313.99    8.85
  -1  24   6  312.83    9.88
   1  24  -5  288.03   10.44
  -1  24   5  271.17    8.39
   1  24  -5  277.10    9.90
  -1  24   5  276.88    9.18
   1  24  -5  277.81    9.24
  -1  24   5  279.03    9.49
  -1  24   4   92.34    5.58
   1  24  -4   91.14    6.08
  -1  24   4   91.21    5.40
   1  24  -4   83.80    5.71
   1  24  -4   89.63    5.59
  -1  24   4   90.61    5.57
  -1  24   3    7.19    1.76
   1  24  -3    4.58    1.47
   1  24  -3    4.52    1.57
  -1  24   3    4.78    1.16
   1  24  -3    4.58    1.74
  -1  24   3    6.54    1.77
  -1  24   2  156.30    7.05
   1  24  -2  150.53    7.81
  -1  24   2  158.66    7.89
  -1  24   2  160.32    7.83
   1  24  -2  160.45    8.20
   1  24  -2  169.97    8.54
  -1  24   1   65.64    4.41
   1  24  -1   75.65    5.76
  -1  24   1   74.03    5.45
  -1  24   1   72.18    5.52
   1  24  -1   70.73    5.40
  -1  24   0   93.78    6.28
   1  24   0   96.45    6.31
   1  24   0   96.22    6.41
  -1  24   0   90.34    6.16
  -1  24  -1    4.21    1.81
   1  24   1    2.14    1.32
   1  24   1    2.12    1.47
  -1  24  -1    0.97    1.21
  -1  24  -1    3.88    1.53
  -1  24  -2  241.35    9.59
  -1  24  -2  250.06   10.18
   1  24   2  252.80   10.07
   1  24   2  247.38    9.84
  -1  24  -2  239.96    9.70
  -1  24  -3  185.61    8.32
  -1  24  -3  195.54    8.99
   1  24   3  192.80    8.59
  -1  24  -3  193.81    8.50
   1  24   3  198.94    8.61
   1  24   4  338.63    9.26
  -1  24  -4  345.85   11.15
   1  24   4  358.01   11.20
  -1  24  -4  363.69   11.04
   1  24   4  369.14   11.08
  -1  24  -4  374.97   11.98
   1  24   5    3.47    1.31
   1  24   5    1.46    0.81
  -1  24  -5    0.81    1.31
   1  24   5    3.11    1.44
  -1  24  -5    2.44    1.34
  -1  24  -5    2.56    1.40
  -1  24  -6   56.50    3.70
   1  24   6   59.06    3.86
  -1  24  -6   56.66    4.28
  -1  24  -6   52.01    4.24
   1  24   7   62.24    3.88
  -1  24  -7   59.20    4.18
  -1  24  -7   65.95    4.42
  -1  24  -8  296.94    8.57
  -1  24  -8  312.55    8.74
   1  25  -4  179.06    6.45
  -1  25   3  185.02    6.54
   1  25  -3  181.28    6.80
   1  25  -2   97.58    5.02
  -1  25   2   97.03    5.01
   1  25  -2   94.62    5.10
   1  25  -1   -1.31    1.55
  -1  25   1    1.28    0.98
  -1  25   1   -0.94    1.07
   1  25  -1    0.16    0.95
   1  25   0  292.72    9.09
  -1  25   0  286.32    8.69
  -1  25   0  287.17    8.83
   1  25   0  283.73    8.86
  -1  25  -1  174.25    6.93
   1  25   1  167.50    6.81
  -1  25  -1  178.21    6.87
   1  25   1  171.94    6.82
  -1  25  -2  211.98    7.58
   1  25   2  206.46    7.31
  -1  25  -2  207.69    7.17
   1  25   2  216.95    7.40
   1  25   3   32.14    2.81
  -1  25  -3   33.30    2.97
  -1  25  -3   31.74    2.76
  -1  25  -4  240.99    7.61
   2   0 -27    2.09    0.96
  -2   0  27    1.43    0.76
   2   0 -26   81.52    5.72
  -2   0  26   87.97    5.64
  -2   0  26   78.78    5.70
   2   0 -25    1.72    1.74
   2   0 -25    0.30    0.90
  -2   0  25   -0.81    2.44
  -2   0  25   -0.68    1.78
   2   0 -24  984.58   21.13
  -2   0  24  979.35   24.65
   2   0 -23    1.01    1.33
  -2   0  23   -0.74    2.45
   2   0 -22  541.88   18.04
  -2   0  22  512.81   20.13
   2   0 -21    2.44    1.99
  -2   0  21   -0.31    2.77
  -2   0  20  563.90   21.84
  -2   0  19    0.15    2.69
   2   0 -18  507.49   17.26
  -2   0  18  481.86   19.76
   2   0 -18  510.83   26.69
   2   0 -17    0.78    1.11
  -2   0  17    1.29    1.43
   2   0 -17   -1.07    1.82
   2   0 -17    2.74    2.20
   2   0 -17   -0.25    1.47
   2   0 -16  101.43    8.13
   2   0 -16   94.48   13.44
   2   0 -16   95.56   11.12
   2   0 -15   14.07    5.05
   2   0 -14  446.71   26.27
   2   0 -13    0.35    2.99
   2   0 -12  460.03   23.80
   2   0 -12  501.81   17.64
   2   0 -11   15.42    4.53
   2   0 -10 2755.91   50.97
   2   0  -9    2.36    2.50
   2   0  -8  312.15   15.02
   2   0  -8  288.58    9.56
   2   0  -7    1.61    1.47
   2   0  -7    1.15    0.55
   2   0  -6  423.88    9.41
   2   0  -6  416.14   11.40
   2   0  -5    4.64    1.21
  -2   0   5    1.92    1.12
   2   0  -5    2.95    0.73
   2   0  -4  272.13    8.51
   2   0  -4  299.57    6.37
   2   0  -4  297.09   10.83
  -2   0   4  285.06    9.60
   2   0  -3    1.11    0.44
  -2   0   3    1.86    0.79
   2   0  -3    1.91    0.89
   2   0  -2  441.01   11.68
  -2   0   1    0.92    0.66
  -2   0   0 3003.13   26.74
  -2   0  -1    0.82    0.71
  -2   0  -2 7002.64   48.08
  -2   0  -3    0.34    1.21
   2   0   3    1.07    0.95
   2   0   3    2.15    0.83
   2   0   4  563.56   16.53
   2   0   4  550.45   11.69
  -2   0  -5    1.65    0.34
   2   0   5    4.32    2.04
  -2   0  -6 2736.80   18.07
   2   0   6 2658.09   41.05
  -2   0  -7    2.21    0.66
   2   0   7    1.63    1.72
   2   0   7    3.59    1.08
   2   0   8   11.42    2.04
   2   0   8    9.29    2.77
  -2   0  -8    8.08    1.26
  -2   0  -8    5.38    2.20
   2   0   9    4.83    1.52
  -2   0  -9    0.28    2.41
   2   0   9    5.54    2.66
  -2   0  -9    3.83    0.92
  -2   0 -10 2512.38   53.56
   2   0  10 2559.64   49.76
  -2   0 -11    3.85    2.57
   2   0  11    7.53    3.25
  -2   0 -12   12.12    3.95
   2   0  12   10.52    3.30
  -2   0 -13    0.66    2.40
   2   0  13    1.65    2.39
  -2   0 -14  697.79   34.84
   2   0  14  601.35   29.04
  -2   0 -15    3.88    2.94
   2   0  15   -5.02    3.00
   2   0  16   85.07    7.75
   2   0  16   64.40    6.82
  -2   0 -16   60.00   10.82
   2   0  16   63.55    9.93
   2   0  17    1.01    1.77
   2   0  17   -0.47    1.89
   2   0  18   40.33    5.56
   2   0  18   37.87    5.51
   2   0  19    1.85    1.73
   2   0  19    5.40    2.68
   2   0  20  236.70   13.79
   2   0  20  236.47   13.17
   2   0  21    1.27    1.98
   2   0  21    0.67    2.60
   2   0  22  511.33   19.29
   2   0  22  512.73   18.18
   2   0  23    0.99    1.94
   2   0  23    1.33    1.86
   2   0  24 1589.45   29.69
   2   0  24 1523.18   27.20
   2   0  25    3.28    1.69
   2   0  25    0.08    1.57
   2   0  26  393.15   11.82
   2   0  26  364.74   10.09
   2  -1 -27   10.74    1.83
   2   1 -27    8.82    1.66
  -2  -1  27    7.50    1.41
  -2  -1  27    8.55    1.55
  -2   1  27    8.97    1.73
   2   1 -26  507.04   13.84
   2  -1 -26  539.62   14.59
  -2  -1  26  485.47   13.76
  -2   1  26  518.54   14.64
  -2  -1  26  517.82   13.80
  -2   1  26  524.23   12.95
   2  -1 -25   11.76    2.78
   2   1 -25    9.44    2.44
  -2  -1  25    9.91    2.25
  -2   1  25    7.12    1.97
   2  -1 -25    8.76    1.78
   2   1 -25    9.45    1.79
  -2   1  25    9.11    2.15
  -2  -1  25    6.99    1.52
  -2  -1  24    4.78    2.30
  -2   1  24    7.51    2.63
   2  -1 -24    5.83    1.75
   2   1 -24    8.10    2.23
   2   1 -24   10.29    3.01
   2   1 -23   22.57    3.61
   2  -1 -23   25.13    3.64
  -2   1  23   24.07    4.50
  -2  -1  23   21.09    4.08
   2  -1 -22  350.24   14.33
   2   1 -22  332.35   14.37
  -2   1  22  326.20   15.98
  -2  -1  22  326.29   15.96
   2   1 -21   22.36    3.89
  -2   1  21   20.24    4.30
  -2  -1  21   22.99    4.24
  -2  -1  20  484.36   20.12
  -2   1  20  517.40   20.97
  -2  -1  19   -0.35    2.75
  -2   1  19    2.67    2.06
   2   1 -19    7.12    2.17
   2  -1 -18  410.33   17.06
   2   1 -18  402.47   15.81
  -2  -1  18  383.46   17.71
  -2   1  18  376.28   17.51
   2   1 -18  400.18   23.68
  -2  -1  18  288.16   23.93
   2  -1 -18  422.92   24.31
  -2   1  18  326.99   25.71
   2  -1 -17  157.77    9.99
   2   1 -17  161.04   10.43
   2  -1 -17  148.62   10.06
   2   1 -17  151.15    9.54
  -2   1  17  130.58   15.62
   2   1 -17  155.03   14.55
   2  -1 -17  142.14   13.72
  -2  -1  17  133.57   10.27
  -2   1  17  138.35   10.49
   2   1 -16  692.53   21.30
   2  -1 -16  680.80   20.88
   2   1 -16  579.77   33.52
   2  -1 -16  587.00   33.79
   2   1 -16  690.20   29.60
  -2   1  16  553.21   30.84
   2   1 -16  736.72   21.30
   2   1 -15    2.53    2.60
   2  -1 -15   -1.27    2.81
   2   1 -15    2.79    2.56
   2  -1 -14  656.24   31.94
   2   1 -14  667.37   32.45
   2   1 -13    7.78    3.60
   2  -1 -13    4.01    2.65
   2  -1 -12 1681.13   45.65
   2   1 -12 1796.71   35.21
   2  -1 -11   43.61    7.48
   2   1 -11   37.94    6.80
   2   1 -11   35.10    4.60
   2  -1 -10  668.94   25.56
   2   1 -10  638.68   24.79
   2   1 -10  678.32   18.85
   2   1  -9  314.65   16.12
   2  -1  -9  317.94   16.34
   2   1  -9  282.09   11.33
   2   1  -8 1737.28   35.13
   2  -1  -8 1779.19   35.95
   2   1  -7   70.40    6.58
   2   1  -7   62.37    4.52
   2  -1  -7   61.01    3.49
   2  -1  -6 1790.05   21.29
   2   1  -6 1754.31   21.99
   2  -1  -6 1772.15   15.88
  -2   1   6 1830.88   30.02
  -2   1   5   69.46    5.41
   2  -1  -5   77.01    2.60
   2   1  -5   71.60    4.10
   2  -1  -5   74.65    4.19
   2   1  -5   72.02    4.93
   2  -1  -4 2748.35   24.13
   2   1  -4 2854.57   29.27
   2   1  -4 2945.64   24.47
  -2   1   4 2682.72   31.73
  -2  -1   4 2821.16   27.85
   2  -1  -4 2972.36   35.19
   2   1  -4 2928.14   32.75
   2  -1  -3 1059.92   15.23
   2   1  -3 1180.49   18.34
   2   1  -3 1209.24   15.43
   2   1  -3 1195.91   19.47
   2  -1  -3 1215.17   21.07
  -2  -1   3 1073.93   15.52
  -2   1   3 1136.88   19.01
   2   1  -2  699.48   11.89
   2  -1  -2  719.33   15.43
   2   1  -2  715.79   14.31
  -2   1   1   14.29    2.01
  -2  -1   1   19.72    1.89
  -2   1   0 3485.50   30.74
  -2  -1   0 3647.02   26.32
   2   1   1 1781.65   13.50
  -2  -1  -1 1808.84   21.32
  -2   1  -1 1803.23   23.38
  -2  -1  -2  298.51    9.53
  -2   1  -2  284.56   10.28
   2   1   2  259.35    9.50
   2   1   2  239.12    8.77
   2   1   3  486.22   14.16
   2   1   3  461.19   12.05
  -2   1  -4 7619.94   62.04
   2  -1   4 7793.45   60.76
  -2  -1  -5    3.19    0.43
   2  -1   5    5.21    2.06
   2   1   5    3.12    1.53
   2   1   5    1.62    0.72
  -2   1  -6  275.67    6.74
   2   1   6  270.97   13.05
   2  -1   6  288.40   13.45
   2   1   6  275.05   10.07
   2  -1   6  311.23    7.35
   2   1   7  150.87    7.85
   2  -1   7  176.40    5.90
  -2  -1  -7  165.40   11.49
  -2   1  -7  147.94    5.59
   2   1   7  155.47   10.52
   2  -1   7  147.07   10.13
   2   1   8 2758.24   34.15
   2  -1   8 2856.26   25.28
  -2   1  -8 2707.07   50.26
  -2  -1  -8 2713.45   49.01
   2   1   8 2608.39   45.62
  -2   1  -8 2725.74   25.91
  -2  -1  -8 2539.37   23.77
   2  -1   8 2427.05   43.14
   2   1   9  190.13    9.25
  -2   1  -9  185.52    7.37
   2  -1   9  172.55   12.38
  -2  -1  -9  185.14    6.97
   2   1   9  168.04   12.29
  -2   1  -9  177.56   13.62
  -2  -1  -9  172.66   13.30
   2   1  10   47.71    4.87
  -2   1 -10   43.90    7.21
  -2  -1 -10   35.11    6.54
   2  -1  10   46.75    6.84
   2   1  10   43.22    6.50
  -2  -1 -11   66.84    9.17
   2   1  11   58.51    8.21
   2  -1  11   57.86    8.03
  -2   1 -12 1584.32   47.40
  -2  -1 -12 1537.54   46.37
   2   1  12 1525.14   42.54
  -2   1 -13   37.18    8.10
  -2  -1 -13   40.43    8.01
   2  -1  13   24.70    5.45
   2   1  13   29.42    6.13
  -2  -1 -14  146.52   15.85
  -2   1 -14  126.14   14.51
   2   1  14  124.05   13.33
   2  -1  14  121.21   12.88
  -2   1 -15   48.78    9.39
  -2  -1 -15   42.39    8.93
   2  -1  15   39.76    7.72
   2   1  15   41.74    8.06
   2  -1  16  378.54   16.44
   2   1  16  408.69   16.85
   2  -1  16  334.23   22.75
   2   1  16  329.41   23.19
   2  -1  16  396.36   17.20
   2   1  16  399.38   17.31
  -2  -1 -16  387.36   27.89
  -2   1 -16  413.54   28.90
  -2   1 -17   10.84    2.72
   2  -1  17   15.37    3.35
   2   1  17   13.32    3.36
   2  -1  17   14.61    3.21
   2   1  17   12.56    3.11
  -2  -1 -17   17.62    6.42
   2  -1  17   17.14    5.22
   2   1  17   16.21    6.33
   2  -1  18  716.50   24.01
   2   1  18  723.25   24.40
   2   1  18  713.35   22.93
   2  -1  18  733.25   23.68
  -2   1 -18  705.90   20.56
  -2  -1 -18  776.50   43.07
  -2   1 -18  788.17   42.63
   2   1  19   -1.14    2.11
   2  -1  19    1.68    1.71
   2  -1  19    5.41    1.98
   2   1  19    1.29    1.92
  -2   1 -19   -4.10    1.85
   2   1  20  211.07   13.09
   2  -1  20  217.35   13.24
   2  -1  20  200.27   12.30
   2   1  20  216.69   12.54
   2  -1  21    2.17    2.11
   2   1  21    4.29    2.12
   2  -1  21    1.99    2.40
   2   1  21    1.74    1.94
   2   1  22 1121.36   28.47
   2  -1  22 1100.68   27.94
   2   1  22 1104.93   26.23
   2  -1  22 1119.98   27.00
   2   1  23   36.66    4.58
   2  -1  23   38.10    5.24
   2   1  23   41.02    5.43
   2  -1  23   41.87    5.40
   2  -1  24   47.97    5.40
   2   1  24   55.82    6.01
   2  -1  24   49.87    5.24
   2   1  24   48.65    4.90
   2  -1  25    5.05    1.98
   2   1  25    3.95    1.48
   2  -1  25    5.05    1.81
   2   1  25    5.49    1.80
   2  -1  26  213.01    8.50
   2   1  26  223.68    9.01
   2  -1  26  218.71    8.11
   2   1  26  212.46    7.23
  -2  -2  27   -0.38    1.36
   2   2 -27    1.11    0.75
   2  -2 -27    0.64    0.78
  -2   2  27    1.92    0.84
  -2  -2  26    7.35    2.06
  -2   2  26    3.94    1.05
   2  -2 -26    9.00    2.17
   2   2 -26    6.90    1.86
  -2  -2  26    6.16    1.68
  -2   2  26    7.41    1.98
   2   2 -25   22.38    3.35
  -2  -2  25   17.89    2.87
  -2   2  25   24.48    3.55
   2   2 -25   18.29    2.71
  -2   2  25   24.19    3.11
  -2  -2  25   19.00    3.05
  -2   2  24  243.88   12.39
  -2  -2  24  224.34   11.61
  -2   2  24  251.11   11.28
   2   2 -24  227.53   10.43
   2  -2 -24  249.01    9.90
   2   2 -24  262.09   12.29
  -2  -2  23   18.29    3.73
  -2   2  23   26.24    4.66
   2  -2 -23   28.14    3.68
   2   2 -23   26.59    4.04
   2   2 -23   30.41    4.54
   2   2 -22  314.36   14.03
   2  -2 -22  321.04   13.31
  -2  -2  22  283.61   14.71
  -2   2  22  290.39   15.17
   2   2 -21   -1.61    2.38
  -2   2  21    0.58    2.21
  -2  -2  21   -2.27    3.30
  -2  -2  20  134.25   10.60
  -2   2  20  121.72   10.14
   2   2 -19  240.51   12.44
  -2  -2  19  232.70   13.86
  -2   2  19  220.86   13.80
   2  -2 -18  531.54   19.36
  -2   2  18  518.05   20.53
  -2  -2  18  480.10   19.74
   2   2 -18  527.84   18.39
  -2   2  18  454.76   30.31
   2   2 -18  529.50   27.13
   2  -2 -18  516.15   26.99
  -2  -2  17    2.27    1.86
  -2   2  17    3.65    1.92
   2   2 -17    4.40    1.82
   2   2 -17   -2.05    2.03
  -2   2  17    4.54    3.19
   2  -2 -17    4.79    2.36
   2  -2 -17    2.84    1.29
   2   2 -17    5.97    2.73
   2   2 -16  254.47   22.05
   2   2 -16  272.31   18.65
  -2   2  16  227.75   19.99
   2   2 -16  299.76   13.82
   2  -2 -16  261.68   12.94
  -2   2  15    4.74    2.83
   2   2 -15    6.27    3.34
   2   2 -15   -1.01    2.93
   2  -2 -15    1.07    2.19
   2   2 -14 1035.62   40.22
   2  -2 -14  966.48   39.32
   2   2 -13  693.48   24.37
   2   2 -13  720.77   27.02
   2  -2 -13  572.02   28.36
   2   2 -13  589.44   28.55
   2   2 -12  743.84   23.86
   2   2 -12  794.91   27.05
   2  -2 -12  712.15   29.64
   2   2 -11   63.53    6.64
   2   2 -11   67.30    7.51
   2   2 -11   65.88    8.60
   2  -2 -11   62.85    8.61
   2   2 -10 2299.33   37.09
   2   2 -10 2211.82   45.17
   2  -2 -10 2333.47   47.36
   2   2  -9   76.67    6.32
   2   2  -9   84.48    8.33
   2  -2  -9   76.07    8.18
  -2   2   8 2067.93   37.46
   2   2  -8 1975.19   37.23
   2  -2  -8 2029.84   38.84
   2   2  -7  300.71   10.90
  -2   2   7  337.51   14.16
   2   2  -7  344.10   14.21
   2   2  -6 3508.39   38.42
   2   2  -6 3080.57   32.62
  -2   2   6 3473.65   42.55
   2   2  -6 3393.79   41.09
   2  -2  -5    9.57    1.30
   2   2  -5   12.94    2.06
   2   2  -5   10.84    2.13
  -2   2   5   13.13    2.55
   2  -2  -4  639.26   10.20
   2   2  -4  638.43   14.98
   2   2  -4  647.56   13.33
  -2  -2   4  606.14   12.08
  -2   2   4  647.22   16.49
   2  -2  -4  709.84   17.65
   2   2  -4  681.78   15.25
   2   2  -3  249.48    9.14
   2   2  -3  251.73    8.05
  -2  -2   3  238.34    6.43
  -2   2   3  229.81    9.26
   2  -2  -3  242.96    9.80
   2   2  -3  262.49    8.76
   2   2  -2  122.42    5.62
   2   2  -2   86.48    5.06
  -2   2   2   99.48    5.86
   2  -2  -2  141.44    7.15
  -2  -2   1  152.94    4.42
  -2   2   1  147.72    6.87
   2   2   0  284.93    7.51
  -2   2   0  325.28   10.19
   2   2   1  128.87    7.01
   2   2   1  112.51    5.71
   2   2   1  118.50    4.20
  -2   2  -1  129.74    6.70
  -2  -2  -1  130.55    5.23
  -2   2  -1  124.10    6.51
   2   2   2  660.36   15.17
   2   2   2  642.40   15.73
  -2   2  -3  897.74   20.22
   2   2   3  785.44   17.80
   2   2   4   63.23    5.10
  -2   2  -4   73.56    6.42
   2   2   4   71.21    5.87
   2   2   5  892.62   19.58
   2  -2   5  992.69   23.43
   2   2   5 1003.31   23.77
   2   2   5  924.01   22.53
  -2   2  -6  819.65   13.43
   2   2   6  859.39   23.36
   2   2   6  834.02   19.32
   2  -2   6  833.58   22.86
   2   2   7    3.99    1.54
  -2  -2  -7    1.63    1.49
  -2   2  -7    4.01    0.99
   2   2   7    4.84    2.70
   2  -2   7    2.85    1.84
   2   2   8  274.20   12.00
  -2  -2  -8  277.60   15.56
   2   2   8  268.54   14.63
  -2   2  -8  283.28    9.18
   2  -2   8  240.56   13.66
   2   2   9    9.62    2.24
  -2   2  -9    4.99    2.87
  -2  -2  -9    5.79    2.61
   2   2   9    1.11    2.13
  -2   2  -9    5.49    1.44
   2   2  10 4034.52   48.94
  -2   2 -10 3844.56   67.00
  -2  -2 -10 3849.67   65.51
  -2   2 -10 4033.96   39.07
   2  -2  10 3900.46   61.24
   2   2  10 3868.86   61.73
   2   2  11    1.01    1.56
  -2   2 -11    8.56    3.61
  -2  -2 -11    5.96    3.47
   2  -2  11    2.16    2.23
   2   2  11   -2.09    3.35
  -2   2 -12 1083.09   39.57
  -2  -2 -12 1135.21   39.56
   2   2  12 1038.13   35.49
  -2  -2 -13  483.53   27.22
  -2   2 -13  502.00   28.17
   2  -2  13  479.06   24.29
   2   2  13  445.22   24.49
  -2  -2 -14 1260.56   46.41
  -2   2 -14 1263.86   46.88
   2   2  14 1151.23   40.84
   2  -2  14 1151.69   39.19
  -2   2 -15   31.24    7.50
  -2  -2 -15   22.54    6.41
   2   2  15   21.40    5.98
   2  -2  15   31.42    6.73
  -2   2 -16   23.31    6.36
   2  -2  16   23.44    5.31
   2   2  16   20.89    5.75
   2  -2  16   20.69    4.28
   2   2  16   28.38    4.53
   2  -2  16   32.56    4.89
   2   2  16   21.71    3.75
  -2   2 -16   25.10    3.72
  -2   2 -17   93.16   13.72
   2  -2  17   95.56    8.60
   2  -2  17  100.20    8.73
   2   2  17   97.60    8.35
  -2   2 -17   95.30    7.59
   2   2  17   87.95   12.83
   2   2  17   86.53    8.23
  -2  -2 -17   99.15   15.40
   2   2  18   47.26    6.48
   2  -2  18   47.79    6.23
  -2   2 -18   41.61    5.19
   2   2  18   54.07    6.20
   2  -2  18   44.10    5.82
   2  -2  19   70.94    7.63
   2   2  19   69.46    7.79
  -2   2 -19   71.66    6.76
   2   2  19   79.72    7.58
   2  -2  19   72.96    7.54
   2   2  20  248.13   14.28
   2  -2  20  242.29   13.64
   2   2  20  244.38   13.06
   2  -2  20  262.89   14.10
   2  -2  21    3.20    2.60
   2   2  21    1.29    1.55
   2  -2  21    3.61    1.83
   2   2  21    5.20    2.32
   2   2  22  642.90   19.53
   2  -2  22  619.56   20.27
   2  -2  22  614.34   20.79
   2   2  22  636.74   21.55
   2  -2  23  119.80    8.72
   2   2  23  109.18    7.65
   2  -2  23  104.32    8.19
   2   2  23  112.55    8.70
   2   2  24  605.30   16.27
   2  -2  24  621.03   17.82
   2  -2  24  594.84   17.85
   2   2  24  641.70   18.93
   2   2  25   31.63    3.28
   2  -2  25   32.24    3.96
   2  -2  25   27.94    3.56
   2   2  25   32.96    4.04
   2  -2  26  174.89    7.42
   2  -2  26  160.35    7.03
   2   2  26  184.05    8.10
  -2  -3  27  106.20    5.24
  -2   3  27  102.46    5.36
   2   3 -27  100.14    4.67
   2  -3 -27  107.56    5.31
  -2  -3  26  223.67    9.19
   2   3 -26  209.10    8.48
   2  -3 -26  221.48    9.34
  -2  -3  26  213.17    8.17
  -2   3  26  222.51    9.49
  -2  -3  25    3.01    1.23
  -2   3  25    1.98    1.82
   2   3 -25    0.92    1.17
   2   3 -25    3.78    1.69
  -2   3  25    6.57    1.75
  -2  -3  25    2.23    2.07
  -2  -3  24    8.93    2.02
  -2   3  24   10.24    2.70
   2   3 -24    6.86    1.80
   2   3 -24    8.55    2.41
  -2   3  24    4.31    1.66
   2   3 -23    6.34    2.27
   2   3 -23   -1.30    2.63
   2  -3 -23    3.00    1.49
  -2  -3  23    1.92    1.68
  -2   3  23    1.74    2.29
   2   3 -22  135.43    9.80
  -2   3  22  118.10    8.11
   2  -3 -22  136.37    8.37
   2   3 -22  128.05    9.03
  -2  -3  22  119.47    9.44
  -2   3  22  136.19   10.33
   2   3 -21   15.19    3.24
  -2  -3  21    7.72    2.65
  -2   3  21    7.37    2.43
   2   3 -20  227.79   12.67
  -2   3  20  217.95   13.46
  -2  -3  20  200.95   12.90
   2   3 -19  111.02    8.48
  -2  -3  19  101.93    9.21
  -2   3  19  109.33    9.58
   2  -3 -19  118.51    9.26
   2   3 -18  303.02   20.57
  -2   3  18  240.08   22.15
   2  -3 -18  282.13   14.10
   2   3 -18  289.44   14.00
  -2   3  18  262.24   14.87
  -2  -3  18  255.76   14.18
  -2  -3  17    9.23    2.87
  -2   3  17   12.79    3.60
   2  -3 -17    9.78    2.80
   2  -3 -17   14.23    3.23
   2   3 -17   11.29    2.79
   2   3 -17   13.95    4.57
  -2   3  17    5.35    1.66
  -2   3  16 1118.25   44.56
   2   3 -16 1298.60   41.06
   2  -3 -16 1319.36   29.00
   2   3 -16 1416.51   30.26
   2   3 -16 1228.68   48.08
   2   3 -16 1377.67   29.17
   2  -3 -16 1276.24   28.81
  -2  -3  16 1151.77   29.43
   2   3 -15   20.39    5.13
  -2   3  15   18.65    5.76
   2   3 -15   13.77    5.32
   2   3 -14  819.99   29.24
  -2   3  14  704.19   31.81
   2   3 -14  805.82   30.31
   2   3 -14  764.14   34.46
   2   3 -13   68.94    8.15
  -2   3  13   73.16    9.82
   2   3 -13   71.12    8.59
   2   3 -13   66.45    9.76
   2  -3 -13   58.97    9.22
   2   3 -12 1021.12   29.38
   2   3 -12 1096.81   32.37
  -2   3  12 1008.96   34.01
   2  -3 -12  937.69   34.36
   2   3 -12  890.88   33.08
   2   3 -11  278.17   14.59
  -2   3  11  279.14   16.86
   2   3 -11  301.50   16.17
   2   3 -11  236.08   16.08
   2  -3 -11  268.96   17.27
   2   3 -10  526.20   18.80
  -2   3  10  554.86   22.50
   2   3 -10  505.55   21.79
   2  -3 -10  551.91   23.15
   2   3  -9  297.19   13.30
  -2   3   9  315.61   16.20
   2   3  -9  349.53   15.76
   2   3  -9  305.29   15.55
   2   3  -8  668.88   20.79
  -2   3   8  655.54   21.89
   2   3  -8  635.37   20.77
   2   3  -7   16.93    2.86
   2   3  -7   22.08    3.70
   2   3  -7   17.30    3.37
  -2   3   7   14.37    3.11
   2   3  -6 1744.55   28.62
   2   3  -6 1540.70   25.27
   2   3  -6 1653.87   28.40
  -2   3   6 1584.11   30.30
   2   3  -6 1481.40   27.86
   2   3  -5  167.30    8.46
   2   3  -5  154.35    7.59
   2   3  -5  163.61    7.89
   2  -3  -5  152.17    9.04
   2   3  -5  132.02    7.85
  -2   3   5  151.52    8.93
   2  -3  -4  599.53    8.18
   2   3  -4  657.52   16.06
   2   3  -4  663.99   15.04
  -2   3   4  637.42   17.35
   2   3  -4  588.32   15.63
   2   3  -4  652.77   14.38
   2  -3  -4  676.03   17.86
   2   3  -3    2.51    1.12
   2   3  -3    2.52    1.24
  -2  -3   3    6.75    0.91
   2   3  -3    4.64    1.09
   2  -3  -3    4.71    1.46
   2   3  -2  128.06    6.40
  -2   3   2  116.84    3.06
   2   3  -2  118.20    3.73
   2   3  -2  114.16    6.22
  -2   3   2  125.54    6.98
   2   3  -1  546.75   10.02
   2   3  -1  529.14   12.35
   2   3   0 1605.53   19.20
   2   3   0 1705.58   20.16
   2   3   0 1702.54   20.52
  -2   3   0 1772.87   25.37
  -2  -3   0 1853.79   14.58
   2   3   1 2616.85   28.20
   2   3   1 2560.88   23.53
   2   3   1 2532.44   26.79
  -2   3  -1 2816.21   32.68
  -2   3  -1 2931.77   33.95
   2   3   2   89.63    6.41
   2   3   2  105.82    6.20
   2   3   2  106.34    6.07
   2   3   3    5.42    1.83
   2   3   3    7.49    1.96
  -2   3  -3    6.78    2.08
   2   3   3    6.35    1.63
  -2   3  -4 2632.18   38.66
   2   3   4 2400.45   34.66
   2   3   5  400.08   15.17
   2   3   5  400.48   14.28
   2  -3   5  403.06   15.15
   2   3   6  437.79   16.83
   2   3   6  406.75   14.86
   2  -3   6  445.88   16.69
  -2  -3  -6  449.11   17.02
   2   3   7  150.40    9.33
  -2  -3  -7  160.12   10.93
   2  -3   7  154.77   10.40
   2   3   7  159.53   10.83
  -2   3  -7  148.93    7.02
   2   3   8 3640.78   47.04
  -2  -3  -8 3362.91   53.69
   2  -3   8 3358.29   51.18
  -2   3  -8 3650.90   35.53
   2   3   8 3615.84   54.36
   2   3   9   78.94    7.29
  -2   3  -9   76.73    9.37
  -2  -3  -9   86.58    9.13
   2  -3   9   63.73    7.47
   2   3   9   82.27    8.75
  -2   3  -9   87.45    5.81
  -2  -3 -10    8.52    3.59
  -2   3 -10    9.76    4.06
  -2   3 -10   12.50    2.24
   2   3  10    9.10    3.60
   2   3  10   11.48    3.22
  -2   3 -11   99.75   11.37
  -2  -3 -11   84.40   10.33
   2   3  11   84.07    9.56
   2  -3  11   95.79   10.08
   2   3  11  106.16    8.76
  -2  -3 -12 1302.47   42.16
  -2   3 -12 1364.61   44.45
   2  -3  12 1247.14   37.57
   2   3  12 1282.49   40.19
  -2  -3 -13   29.12    6.63
  -2   3 -13   36.20    7.40
   2   3  13   28.96    6.92
   2  -3  13   29.51    6.25
  -2  -3 -14   14.18    5.03
  -2   3 -14   17.63    6.19
   2  -3  14   20.08    4.65
   2   3  14   27.15    6.80
  -2   3 -15   20.62    6.21
   2  -3  15   10.70    4.03
   2   3  15   12.55    5.01
   2   3  15   16.83    3.68
   2  -3  16  447.58   18.11
  -2   3 -16  473.77   30.56
   2   3  16  486.46   19.30
   2   3  16  458.04   17.70
  -2   3 -16  455.36   16.90
   2  -3  16  435.79   17.91
   2   3  16  479.46   17.84
  -2  -3 -16  462.88   31.65
   2   3  16  422.06   27.07
  -2  -3 -17   64.67   12.33
  -2   3 -17   69.53   12.49
   2   3  17   72.00    7.18
  -2   3 -17   60.82    6.29
   2  -3  17   68.77    7.27
   2  -3  17   72.78    7.57
   2   3  17   68.84    7.48
   2   3  18  456.17   17.72
  -2   3 -18  418.38   16.45
   2  -3  18  427.70   18.39
   2  -3  18  386.04   17.43
   2   3  18  465.22   19.61
   2  -3  19   38.12    5.70
   2   3  19   41.51    5.42
   2  -3  19   30.89    4.97
   2   3  19   37.73    5.91
   2   3  20  536.30   20.80
   2  -3  20  497.67   19.64
   2  -3  20  529.51   20.10
   2   3  20  550.87   19.21
   2   3  21    2.74    1.50
   2  -3  21    3.94    2.91
   2  -3  21    5.91    2.68
   2   3  21    3.36    2.73
   2   3  22  507.00   16.84
   2  -3  22  518.18   18.64
   2   3  22  521.90   19.30
   2  -3  22  481.02   18.22
   2  -3  23  152.29    9.75
   2   3  23  141.06    8.31
   2   3  23  137.56    9.46
   2  -3  23  139.69    9.33
   2  -3  24  114.40    7.79
   2   3  24  103.57    6.42
   2  -3  24  108.66    7.51
   2   3  24  109.32    7.86
   2  -3  25   29.57    3.67
   2   3  25   29.11    2.86
   2   3  25   31.09    3.93
   2  -3  25   29.09    3.41
   2  -3  26  211.71    8.20
   2   3  26  220.92    8.68
   2  -3  26  218.61    7.60
   2  -4 -27   25.28    2.54
  -2  -4  27   30.35    2.85
  -2   4  27   31.70    3.03
   2   4 -26   38.09    3.58
  -2  -4  26   41.20    4.12
  -2   4  26   41.90    4.17
   2   4 -25   43.05    4.36
  -2  -4  25   48.03    4.29
  -2   4  25   44.14    4.66
   2   4 -25   48.90    4.37
  -2  -4  25   49.29    4.77
   2   4 -24  495.42   16.25
  -2  -4  24  482.15   15.69
  -2   4  24  556.29   14.77
   2   4 -24  511.67   15.56
  -2   4  24  528.54   17.72
  -2   4  23   23.22    3.55
   2   4 -23   25.89    4.02
   2   4 -23   21.81    3.63
  -2   4  23   29.92    4.07
  -2  -4  23   24.36    3.97
  -2   4  23   22.33    3.85
   2   4 -22   76.65    7.37
  -2   4  22   69.06    6.29
   2   4 -22   71.58    6.77
  -2  -4  22   67.70    6.94
  -2   4  22   76.88    7.74
   2   4 -21   25.64    4.57
   2   4 -21   29.77    4.78
  -2  -4  21   30.08    4.87
  -2   4  21   22.25    4.55
   2   4 -20  205.94   11.88
  -2  -4  20  187.53   12.35
  -2   4  20  201.29   12.79
   2   4 -19  210.48   12.21
   2   4 -19  207.10   11.79
  -2   4  19  210.55   13.09
  -2  -4  19  173.49   11.89
   2  -4 -19  202.97   12.01
  -2   4  18   46.43    9.77
   2   4 -18   56.14    8.80
   2  -4 -18   48.57    5.79
   2   4 -18   48.40    5.90
  -2   4  18   58.50    6.95
  -2  -4  18   58.45    6.65
  -2  -4  17   40.18    5.60
  -2   4  17   41.94    5.73
   2  -4 -17   32.51    4.77
   2   4 -17   44.05    5.58
   2   4 -17   35.45    6.66
  -2   4  17   36.43    8.73
  -2   4  16  549.83   31.65
   2   4 -16  635.70   29.04
   2  -4 -16  617.38   19.81
   2   4 -16  710.76   21.79
   2   4 -16  648.31   34.44
  -2  -4  16  578.45   20.51
   2   4 -16  677.44   20.88
   2  -4 -16  630.19   19.93
   2   4 -15   56.08    8.49
  -2   4  15   40.64    8.36
   2   4 -15   47.01    8.66
   2   4 -14 1290.07   38.47
  -2   4  14 1163.62   41.43
   2   4 -14 1168.88   42.41
   2   4 -14 1319.17   38.65
   2   4 -13   36.35    6.35
  -2   4  13   27.24    6.40
   2   4 -13   31.96    7.17
   2   4 -13   35.97    6.06
  -2   4  12  540.33   25.46
   2   4 -12  552.88   25.84
   2   4 -12  581.92   23.38
  -2   4  11  795.11   29.29
   2   4 -11  721.21   27.59
   2   4 -11  781.61   25.82
  -2   4  10 1364.70   36.38
   2   4 -10 1312.77   34.61
   2   4 -10 1368.40   32.12
   2   4  -9   10.03    3.32
  -2   4   9    7.91    2.89
   2   4  -9   14.03    3.13
   2   4  -9    8.65    2.77
  -2   4   8 1665.51   35.98
   2   4  -8 1768.53   35.05
   2   4  -8 1700.93   33.68
  -2   4   7  217.57   12.34
   2   4  -7  215.13   11.64
   2   4  -7  242.48   11.65
   2   4  -7  207.28   10.51
   2   4  -6 1794.37   29.59
   2   4  -6 1879.76   28.50
  -2   4   6 1913.61   34.91
   2   4  -6 1820.42   32.09
   2   4  -5  745.48   18.20
   2   4  -5  787.33   16.71
   2  -4  -5  781.38   20.97
  -2   4   5  761.22   20.82
   2   4  -5  827.85   19.91
   2   4  -4  205.89    9.26
   2  -4  -4  216.69   10.38
   2   4  -4  216.34    7.89
  -2   4   4  206.34   10.45
   2   4  -4  177.77    9.06
   2   4  -4  216.82    9.90
   2   4  -3   82.46    5.94
   2  -4  -3   92.03    6.44
   2   4  -3   98.00    6.23
   2   4  -3   81.69    2.23
   2   4  -2 1371.34   12.42
   2   4  -2 1152.47   21.00
  -2   4   2 1302.45   24.00
   2   4  -2 1237.89   11.08
   2  -4  -2 1413.21   24.26
   2   4  -2 1398.17   23.07
  -2   4   2 1247.17   13.13
   2   4  -1  111.77    4.55
   2   4  -1   98.17    5.91
   2   4  -1   98.00    3.91
  -2   4   1  107.34    6.75
  -2   4   1   99.79    4.51
   2   4  -1  118.01    6.76
  -2   4   0    9.05    1.98
   2   4   0   10.73    1.48
   2   4   0    7.33    1.57
  -2   4  -1 1524.64   25.84
  -2   4  -1 1472.22   24.88
  -2   4  -2 5110.05   49.05
   2   4   2 4797.00   42.93
   2   4   3 1743.25   27.90
   2   4   3 1567.53   29.21
  -2  -4  -4  185.15    8.84
  -2   4  -4  192.13   10.80
   2   4   4  170.62    9.47
   2   4   4  156.26    9.42
  -2  -4  -5  989.34   22.34
   2   4   5 1013.78   24.29
   2   4   6 1680.88   33.68
   2   4   6 1664.97   32.45
  -2  -4  -6 1607.78   31.29
   2  -4   6 1698.51   32.78
  -2  -4  -7  556.46   19.74
   2  -4   7  503.55   18.85
   2   4   7  545.43   20.31
   2   4   7  515.27   18.66
  -2  -4  -8    9.84    3.04
   2  -4   8    8.22    2.81
   2   4   8   10.91    3.48
  -2   4  -8    7.39    1.76
   2   4   8    8.76    2.91
  -2   4  -9  256.72   16.75
  -2  -4  -9  236.71   14.76
   2  -4   9  198.43   13.25
   2   4   9  253.66   13.81
   2   4   9  250.04   15.45
  -2   4  -9  258.97   10.80
  -2   4 -10 2978.73   59.27
  -2  -4 -10 2759.17   54.00
   2   4  10 2920.23   48.13
   2   4  10 2814.14   54.50
  -2  -4 -11   22.26    5.23
  -2   4 -11   22.02    5.57
   2   4  11   25.01    4.46
   2  -4  11   18.32    4.88
   2   4  11   20.19    5.07
  -2  -4 -12  278.57   19.55
  -2   4 -12  289.54   20.42
   2   4  12  319.49   16.61
   2  -4  12  264.19   17.56
   2   4  12  273.74   18.88
  -2  -4 -13  417.31   25.14
  -2   4 -13  456.48   27.04
   2   4  13  485.19   21.17
   2  -4  13  402.78   22.31
   2   4  13  407.96   24.18
  -2   4 -14  932.61   40.41
   2  -4  14  822.13   32.52
   2   4  14  875.04   36.66
   2   4  15  106.89   13.71
  -2   4 -15  112.26    8.33
   2   4  15  128.21    9.83
  -2  -4 -15  121.01   15.70
  -2   4 -15  108.27   14.16
   2   4  16   30.65    4.44
   2   4  16   26.55    4.46
   2   4  16   20.44    6.11
  -2  -4 -16   37.31    9.11
  -2   4 -16   32.55    4.45
   2  -4  16   34.72    5.43
  -2   4 -16   36.08    8.58
   2  -4  16   43.71    5.93
   2   4  16   31.51    4.96
  -2   4 -17   20.70    8.04
   2   4  17    5.36    1.45
  -2   4 -17    7.23    2.16
   2  -4  17   12.22    3.02
   2   4  17   10.42    2.69
  -2  -4 -17    0.34    1.71
   2   4  17    8.47    2.52
   2  -4  17   14.42    3.51
   2   4  18   61.34    6.45
  -2   4 -18   62.35    6.42
   2  -4  18   66.79    7.39
   2   4  18   75.07    7.38
   2  -4  18   56.31    6.78
   2   4  18   72.02    7.67
   2  -4  19   61.28    7.17
   2   4  19   73.48    6.99
   2   4  19   73.62    7.91
   2  -4  19   66.08    7.29
   2  -4  20 1099.58   28.67
   2  -4  20 1061.74   28.39
   2   4  20 1126.14   29.95
   2  -4  21  155.60   10.58
   2   4  21  159.32    9.62
   2  -4  21  160.04   10.78
   2   4  21  170.77   11.50
   2   4  22  248.99   11.37
   2  -4  22  234.86   12.58
   2  -4  22  206.35   11.70
   2   4  22  228.93   12.59
   2  -4  23  122.34    8.84
   2   4  23  124.80    7.46
   2   4  23  118.25    8.59
   2  -4  23  123.53    8.35
   2  -4  24  431.78   14.73
   2  -4  24  428.39   14.19
   2   4  24  447.51   15.26
   2  -4  25   37.13    4.12
   2  -4  25   32.91    3.40
   2   4  25   36.50    4.09
   2  -4  26  103.65    5.71
   2   4  26  106.16    5.87
  -2   5  26  471.05   12.86
  -2  -5  26  457.42   12.76
  -2   5  25   39.19    4.26
   2   5 -25   37.06    3.80
  -2  -5  25   45.01    4.53
   2   5 -25   42.11    4.19
   2   5 -24    5.08    1.68
   2   5 -24    2.84    1.80
  -2  -5  24    4.23    1.37
  -2   5  24    7.09    2.54
  -2   5  23   12.26    2.30
   2   5 -23   10.82    2.87
   2   5 -23   10.06    2.12
  -2  -5  23    9.67    2.21
  -2   5  23   10.78    3.30
   2   5 -22  245.02   12.87
  -2   5  22  249.15   12.12
   2   5 -22  258.51   12.63
  -2  -5  22  227.94   12.16
  -2   5  22  254.24   13.72
   2   5 -21  141.75   10.25
   2   5 -21  150.63    9.99
  -2  -5  21  138.92   10.05
  -2   5  21  148.37   10.87
   2   5 -20  369.09   16.92
  -2  -5  20  366.84   16.76
  -2   5  20  364.66   17.15
   2   5 -20  382.94   16.49
  -2   5  19   10.98    3.23
  -2  -5  19    9.57    2.91
   2  -5 -19    8.34    2.47
   2   5 -19    6.25    1.88
   2   5 -19    7.60    2.11
   2   5 -19    9.81    2.40
   2   5 -18  219.42   17.74
   2   5 -18  221.95   12.49
   2   5 -18  235.89   12.99
   2  -5 -18  228.38   12.58
  -2  -5  18  214.01   13.01
  -2   5  18  224.34   13.56
   2   5 -17  452.20   17.68
   2  -5 -17  410.17   16.65
  -2   5  17  390.91   27.89
   2   5 -17  451.30   25.04
  -2  -5  17  392.25   17.24
  -2   5  17  438.34   18.44
   2   5 -16  919.92   24.57
  -2  -5  16  769.02   23.43
  -2   5  16  721.91   36.56
   2   5 -16  866.47   33.82
   2  -5 -16  834.08   23.23
   2   5 -15   56.25    8.44
  -2   5  15   44.00    8.81
   2   5 -15   60.73    8.98
   2   5 -15   52.20    9.38
   2   5 -15   54.00    5.83
   2   5 -15   48.38    5.62
  -2   5  14  472.18   27.11
   2   5 -14  510.72   24.79
   2   5 -14  525.40   28.05
   2   5 -14  531.82   25.54
   2   5 -13  165.20   13.72
  -2   5  13  147.97   14.29
   2   5 -13  143.53   13.83
   2   5 -13  148.64   12.95
   2   5 -12 2613.86   51.71
   2   5 -12 2449.71   53.88
   2   5 -12 2542.91   51.02
  -2   5  11   18.08    4.61
   2   5 -11   29.34    5.38
   2   5 -11   20.67    4.98
   2   5 -11   20.16    4.24
  -2   5  10  102.97   10.37
   2   5 -10  131.84   10.68
   2   5 -10   93.99    9.20
   2   5 -10  102.96    9.29
  -2   5   9  417.27   19.61
   2   5  -9  414.91   17.84
   2   5  -9  391.67   17.45
  -2   5   8  508.76   20.58
   2   5  -8  514.55   19.44
   2   5  -8  491.49   17.98
   2   5  -8  459.81   17.77
   2   5  -7  377.64   15.99
  -2   5   7  358.43   16.46
   2   5  -6    7.76    2.50
   2   5  -6   12.23    2.99
  -2   5   6    9.59    2.62
   2   5  -6   10.81    2.04
   2  -5  -6    8.09    2.68
   2   5  -6   11.64    2.70
  -2   5   5   49.57    5.74
   2   5  -5   56.30    5.72
   2   5  -5   54.26    5.44
   2   5  -5   57.32    4.30
   2  -5  -5   51.23    5.49
   2   5  -5   53.37    5.30
   2   5  -4  492.37   15.76
   2  -5  -4  463.41   15.72
   2   5  -4  485.68   11.33
   2   5  -4  448.00   14.74
   2   5  -3  464.33   14.92
   2   5  -3  521.50   15.79
  -2   5   3  513.01   16.60
   2  -5  -3  500.78   15.97
   2   5  -3  483.12   15.49
  -2   5   3  472.13    8.88
   2   5  -2  115.18    7.19
   2   5  -2  112.73    7.21
  -2   5   2  125.50    7.89
   2  -5  -2  121.37    7.57
   2   5  -2  128.50    7.64
  -2   5   2  120.94    4.92
   2   5  -1 1524.69   18.01
   2   5  -1 1510.82   25.84
  -2   5   1 1481.62   26.54
   2   5  -1 1567.17   26.67
  -2   5   1 1530.76   19.42
   2   5   0 2413.71   26.27
  -2   5   0 2467.99   34.03
  -2   5   0 2390.59   27.00
   2   5   1  347.55   12.27
   2   5   1  367.08    6.91
   2   5   1  339.98   10.80
  -2   5  -1  339.47   12.69
  -2   5  -1  348.13   13.06
   2   5   2   89.78    6.09
   2   5   2   95.44    7.84
  -2   5  -2   88.19    6.76
  -2  -5  -2   88.39    4.40
   2   5   3   24.87    3.43
   2   5   3   31.20    4.66
  -2   5  -3   29.55    1.86
  -2   5  -3   22.28    3.81
  -2  -5  -3   23.64    2.61
   2   5   4 1408.20   27.78
  -2  -5  -4 1386.11   22.68
   2   5   5  638.71   19.99
  -2  -5  -5  648.91   17.10
   2   5   6  409.62   17.41
   2   5   6  454.74   17.89
   2  -5   6  431.92   16.60
  -2  -5  -6  433.14   15.45
   2   5   7  219.38   13.16
   2   5   7  214.50   12.90
   2  -5   7  205.78   12.13
  -2  -5  -7  212.87   11.85
   2   5   8  718.27   25.34
   2   5   8  735.26   24.44
   2  -5   8  646.22   22.61
  -2  -5  -8  669.95   22.95
   2   5   9  618.91   24.84
   2   5   9  641.30   23.68
  -2  -5  -9  619.33   23.56
  -2   5  -9  682.87   27.66
   2   5  10   34.55    5.75
   2   5  10   32.21    5.67
  -2  -5 -10   39.06    6.42
  -2   5 -10   37.23    6.80
   2   5  11   75.25    8.44
   2   5  11   74.64    9.80
  -2  -5 -11   73.80    9.34
  -2   5 -11   76.21   10.28
   2  -5  12  801.51   30.50
   2   5  12  840.82   33.50
  -2  -5 -12  818.27   33.00
  -2   5 -12  898.62   36.32
   2   5  13  383.33   19.81
   2  -5  13  308.54   19.19
   2   5  13  310.99   21.46
  -2   5 -13  361.47   23.89
  -2  -5 -14   24.16    6.84
  -2   5 -14   36.39    8.14
   2  -5  14   14.13    4.22
   2   5  14   23.47    6.52
   2  -5  15   12.50    3.21
   2   5  15   15.38    3.76
  -2   5 -15   13.42    5.65
   2  -5  15   14.66    3.52
  -2   5 -15   12.63    2.82
  -2  -5 -15   12.62    5.22
   2   5  15   10.65    2.54
   2   5  15   15.95    3.65
   2   5  16  654.75   22.65
  -2   5 -16  690.12   37.12
   2   5  16  658.49   21.82
  -2   5 -16  621.82   20.11
   2  -5  16  623.69   21.57
  -2  -5 -16  646.39   37.42
   2  -5  16  629.88   21.29
   2   5  16  618.44   20.35
   2  -5  17    5.53    2.00
   2   5  17    9.03    3.03
  -2   5 -17   10.17    5.72
   2   5  17    8.49    1.90
   2   5  17    9.49    2.87
  -2   5 -17    9.49    2.68
  -2  -5 -17    0.36    1.23
   2   5  17    6.10    1.73
   2  -5  17    3.14    2.00
   2  -5  18 1192.96   30.60
   2   5  18 1211.39   29.85
   2   5  18 1247.62   31.94
   2  -5  18 1162.14   29.45
   2  -5  19   25.03    4.48
   2   5  19   28.50    5.08
   2  -5  19   25.18    4.51
   2   5  19   30.10    4.42
   2   5  19   26.97    4.51
   2  -5  20  550.59   20.04
   2   5  20  615.73   21.95
   2   5  20  604.92   18.68
   2  -5  20  568.43   20.81
   2   5  21  193.97   11.98
   2  -5  21  191.78   11.48
   2  -5  21  178.58   11.41
   2  -5  22  486.06   17.16
   2   5  22  519.59   18.49
   2  -5  22  485.82   17.96
   2   5  23   24.18    4.02
   2  -5  23   18.85    3.07
   2  -5  23   18.56    3.48
   2  -5  24  223.36   10.50
   2   5  24  228.67   10.66
   2  -5  24  208.46    9.23
   2  -5  25  149.26    7.79
   2   5  25  151.58    7.80
   2   5  25  143.02    6.12
   2   5  26  442.36   11.14
   2  -5  26  454.60   11.42
   2   6 -26   13.65    2.07
  -2   6  26   15.52    2.25
  -2  -6  26   17.36    2.51
  -2   6  25   -0.99    2.15
  -2  -6  25    0.52    1.63
   2   6 -25    1.42    1.01
  -2   6  24  333.10   13.22
  -2  -6  24  338.62   13.51
   2   6 -24  316.53   11.85
   2   6 -24  327.48   12.35
  -2   6  24  336.26   11.44
  -2   6  23   45.37    5.68
   2   6 -23   45.35    4.87
  -2   6  23   43.04    4.75
   2   6 -23   40.69    4.81
  -2   6  22  170.94   11.05
   2   6 -22  163.05   10.03
  -2   6  22  151.55    9.51
   2   6 -22  158.87   10.24
  -2   6  21   17.10    3.99
   2   6 -21   13.35    3.12
   2   6 -21   14.99    3.52
  -2   6  21   16.17    3.57
  -2   6  20  458.77   19.00
  -2  -6  20  435.25   17.56
   2   6 -20  444.86   17.68
   2   6 -20  436.27   18.27
   2   6 -19  486.98   19.56
   2   6 -19  497.38   19.12
   2  -6 -19  471.71   17.99
  -2   6  19  469.29   19.67
  -2   6  18  607.38   22.07
   2   6 -18  633.16   22.43
   2   6 -18  631.81   21.34
   2  -6 -18  611.54   20.39
   2   6 -18  659.78   21.71
   2   6 -17  437.14   24.94
  -2   6  17  386.66   28.01
  -2   6  17  458.95   18.95
   2   6 -17  445.64   18.72
   2   6 -17  465.19   18.14
   2  -6 -17  441.92   17.20
   2   6 -17  485.54   18.45
   2   6 -16  451.66   18.41
   2   6 -16  417.28   23.82
  -2   6  16  426.19   17.89
   2   6 -16  410.81   16.84
   2  -6 -16  385.14   15.81
   2   6 -15  436.81   16.26
   2   6 -15  410.48   23.96
   2   6 -15  443.61   17.73
   2  -6 -15  395.66   15.56
  -2   6  15  355.51   24.91
   2   6 -15  419.73   23.47
   2   6 -15  434.93   16.81
   2   6 -14 1462.79   43.63
   2   6 -14 1381.78   44.72
   2   6 -14 1394.65   41.34
   2   6 -13  219.63   16.28
   2   6 -13  241.33   17.69
  -2   6  13  208.21   17.53
   2   6 -13  220.13   15.88
   2   6 -12  441.23   22.18
   2   6 -12  454.09   22.66
   2   6 -12  465.94   22.20
   2   6 -11 1593.08   40.41
   2   6 -11 1492.78   38.85
  -2   6  11 1512.46   42.26
   2   6 -10  818.33   27.77
   2   6 -10  852.37   27.29
  -2   6  10  866.03   30.61
   2   6  -9   16.66    3.86
   2   6  -9   31.76    4.81
  -2   6   9   22.52    4.57
   2   6  -9   29.38    4.86
   2   6  -8  462.33   15.48
  -2   6   8  409.10   19.26
   2   6  -8  463.37   18.96
   2   6  -7 1944.81   37.27
  -2   6   7 2095.35   41.37
   2   6  -7 2260.21   40.38
   2  -6  -7 2044.90   40.13
   2   6  -7 2207.72   30.61
   2   6  -6 1411.55   30.09
   2   6  -6 1545.72   32.33
  -2   6   6 1423.30   32.55
   2   6  -6 1525.39   22.97
   2  -6  -6 1441.10   31.91
   2   6  -6 1645.06   33.02
   2   6  -5    5.99    1.96
  -2   6   5    8.46    2.27
   2   6  -5    4.99    1.93
   2   6  -5    2.79    1.92
   2  -6  -5    3.98    1.75
   2   6  -5    4.79    0.98
   2   6  -4  625.19   18.96
   2   6  -4  593.98   18.61
  -2   6   4  679.14   20.72
   2  -6  -4  685.68   19.77
   2   6  -4  697.90   19.97
   2   6  -3   51.32    5.30
  -2   6   3   38.09    3.13
   2   6  -3   40.02    4.76
   2  -6  -3   43.93    4.93
  -2   6   3   43.43    4.81
   2   6  -3   44.85    4.86
   2   6  -2  908.57   21.76
  -2   6   2  849.99   15.25
   2   6  -2  825.70   20.51
  -2   6   2  866.07   21.82
   2   6  -2  908.04   21.37
  -2   6   1  688.30   14.86
   2   6  -1  677.93   18.04
  -2   6   1  682.00   19.03
   2   6  -1  725.21   21.62
   2   6  -1  697.45   18.51
  -2   6   0  257.80   11.55
  -2   6   0  270.82    9.86
   2   6   0  280.08   12.20
   2   6   0  246.43   12.89
   2   6   0  269.06   11.37
  -2   6  -1   78.60    5.69
   2   6   1   76.54    5.41
  -2   6  -1   81.42    6.55
  -2   6  -1   74.93    6.36
   2   6   1   81.59    6.19
   2   6   1   65.53    6.83
  -2  -6  -2 1893.08   13.94
   2   6   2 1945.93   29.65
  -2   6  -2 1947.36   32.95
  -2  -6  -3   93.58    4.46
   2   6   3  101.92    7.17
   2   6   3   95.61    7.07
  -2   6  -3  103.92    8.02
   2   6   3   85.45    7.98
  -2   6  -3  115.92    4.49
  -2  -6  -4  475.71   12.00
   2   6   4  509.19   17.38
  -2   6  -4  538.96   19.23
   2   6   4  443.05   18.61
  -2  -6  -5   57.47    4.82
   2   6   5   60.78    6.51
  -2   6  -5   65.91    7.23
   2   6   5   42.18    6.04
   2   6   6 1703.91   35.64
  -2  -6  -6 1669.19   29.08
   2  -6   6 1707.05   33.71
   2   6   7 1606.30   36.48
  -2  -6  -7 1515.48   30.81
   2  -6   7 1519.98   33.58
   2   6   7 1509.48   36.46
  -2  -6  -8 1161.48   29.39
   2   6   8 1160.71   32.90
   2  -6   8 1137.74   30.13
  -2  -6  -9   16.13    3.83
  -2   6  -9   17.38    4.67
   2   6   9   13.14    4.01
   2   6   9   18.82    4.64
  -2   6 -10 2040.59   50.28
   2   6  10 2118.59   46.33
   2   6  11  373.69   21.80
  -2   6 -11  397.21   23.16
   2   6  11  410.25   20.95
   2  -6  12  197.96   14.92
   2   6  12  182.62   16.17
  -2   6 -12  205.02   17.52
   2   6  12  224.55   15.71
  -2   6 -13   58.60    9.60
   2   6  13   52.90    7.70
   2  -6  13   47.09    7.54
   2   6  13   39.25    7.57
  -2  -6 -13   44.35    8.95
   2   6  14  839.96   31.34
  -2   6 -14  844.62   38.35
  -2  -6 -14  775.80   37.92
   2  -6  14  772.56   22.92
  -2   6 -14  828.95   22.72
   2   6  15  295.64   14.98
  -2   6 -15  299.58   23.38
   2  -6  15  261.89   13.67
  -2   6 -15  277.69   13.48
   2   6  15  265.34   13.90
   2   6  15  256.80   13.51
  -2  -6 -15  244.22   22.02
  -2   6 -16   92.86   13.38
   2   6  16   82.54    7.65
  -2  -6 -16   87.76   13.50
   2   6  16   75.45    7.79
   2  -6  16   67.71    6.68
  -2   6 -16   77.32    7.28
   2  -6  16   87.89    8.17
   2   6  16   87.34    8.08
   2  -6  17   -1.27    2.47
   2   6  17    3.66    2.54
  -2   6 -17    0.67    3.22
  -2  -6 -17    7.82    4.25
   2   6  17    1.18    2.25
   2   6  17   -0.08    2.01
   2   6  18  520.28   19.80
   2  -6  18  509.36   20.08
   2   6  18  556.68   21.07
   2  -6  18  514.74   19.35
   2   6  18  519.75   18.86
   2   6  19  257.71   13.67
   2  -6  19  257.88   14.09
   2   6  19  266.23   14.43
   2  -6  19  273.67   14.06
   2   6  19  265.67   13.23
   2  -6  20  774.24   24.08
   2   6  20  833.07   24.96
   2  -6  20  787.32   23.23
   2   6  20  810.61   23.38
   2  -6  21   19.17    3.67
   2   6  21   15.17    3.30
   2  -6  21   14.22    3.50
   2  -6  22  244.76   12.47
   2  -6  22  227.46   11.24
   2   6  22  236.61   12.29
   2  -6  23  238.61   11.55
   2   6  23  244.48   11.61
   2  -6  24  386.45   13.50
   2   6  24  393.34   13.38
   2   6  25    1.12    1.49
   2   6  25    4.46    1.30
   2  -6  25    4.70    1.55
   2  -6  26  156.52    6.40
   2   6  26  141.11    5.87
   2   7 -26  534.35   11.26
  -2   7  26  565.14   12.14
  -2  -7  26  551.47   12.45
  -2   7  25   70.09    5.26
  -2  -7  25   69.69    5.38
  -2  -7  24    3.54    1.46
  -2   7  24    5.43    1.74
   2   7 -24    6.37    1.88
  -2   7  24    8.52    1.87
   2   7 -24    6.12    1.77
   2   7 -23    8.12    2.31
  -2   7  23    9.06    1.97
   2   7 -23    9.52    2.55
  -2   7  22  162.65   10.38
   2   7 -22  159.60    9.66
   2   7 -22  144.38    9.41
  -2   7  22  164.55    9.85
  -2   7  21  144.35   10.30
   2   7 -21  149.46    9.85
   2   7 -21  139.61    9.85
  -2   7  21  136.20    9.56
   2   7 -20  681.96   22.39
   2   7 -20  711.79   22.06
   2  -7 -20  687.22   21.00
  -2   7  20  694.51   23.03
   2   7 -19  117.08    9.60
   2   7 -19  121.45    9.41
  -2   7  19  137.59   10.28
   2  -7 -19  118.26    8.98
   2  -7 -18  297.31   14.15
   2   7 -18  314.81   14.96
   2   7 -18  301.95   15.44
   2   7 -18  313.97   15.14
  -2   7  18  315.33   15.86
  -2   7  17  392.35   17.49
   2   7 -17  381.75   23.61
   2   7 -17  411.90   17.31
   2   7 -17  407.25   17.06
   2  -7 -17  378.38   15.95
   2   7 -17  396.49   17.58
  -2   7  16  687.99   22.69
   2   7 -16  653.65   30.30
  -2   7  16  572.85   33.41
   2   7 -16  659.12   21.26
   2  -7 -16  599.43   35.55
   2  -7 -16  613.74   19.99
   2   7 -16  698.39   21.97
  -2   7  16  610.72   20.60
   2   7 -16  671.97   22.48
   2   7 -15  548.56   19.11
   2   7 -15  527.07   17.84
  -2   7  15  447.98   28.29
   2   7 -15  532.35   26.80
   2  -7 -15  462.12   17.13
  -2   7  15  502.77   18.43
   2   7 -15  493.57   27.38
   2   7 -15  529.40   19.52
   2   7 -14  381.57   23.23
  -2   7  14  344.73   23.85
   2   7 -14  372.68   21.85
   2   7 -14  434.12   16.56
   2   7 -14  433.54   17.16
  -2   7  13  705.27   32.67
   2   7 -13  788.13   30.86
   2   7 -13  781.52   31.96
  -2   7  12 1688.53   47.89
   2   7 -12 1787.32   46.52
   2   7 -11  417.16   20.96
  -2   7  11  352.23   21.20
   2   7 -11  384.78   20.76
  -2   7  10  773.53   29.65
   2   7 -10  805.15   28.16
   2  -7  -9  889.14   30.34
   2   7  -9  933.70   29.77
   2   7  -8  203.36   13.21
  -2   7   8  186.79   13.30
   2  -7  -8  173.94   12.73
   2   7  -8  157.88   11.68
   2   7  -7  538.75   20.54
  -2   7   7  498.71   20.80
   2  -7  -7  470.97   19.69
   2   7  -7  464.40   19.18
  -2   7   6   22.40    4.33
   2   7  -6   25.57    4.43
   2  -7  -6   15.46    3.45
   2   7  -6   16.97    3.68
   2   7  -5  637.61   20.97
   2   7  -5  679.21   21.45
   2  -7  -5  614.03   20.37
  -2   7   5  595.57   20.96
   2   7  -5  603.16   20.57
   2   7  -4 2077.99   36.67
   2  -7  -4 2127.50   36.33
  -2   7   4 2107.22   38.20
   2   7  -4 2086.97   37.27
   2   7  -3  279.75   13.23
   2   7  -3  338.90   14.23
   2  -7  -3  315.80   13.39
  -2   7   3  308.03   14.09
   2   7  -3  345.11   14.72
  -2   7   3  315.66    9.98
   2   7  -2  191.28   10.62
   2   7  -2  222.62   11.22
  -2   7   2  208.93   11.37
   2   7  -2  218.06   11.55
  -2   7   2  206.12    8.49
   2   7  -1  501.17   16.53
   2   7  -1  497.96   18.99
  -2   7   1  476.96   16.71
   2   7  -1  520.24   17.75
  -2   7   1  502.37   13.88
   2   7   0  379.49   14.18
   2   7   0  378.78   17.00
  -2   7   0  357.92   14.38
  -2   7   0  384.17   12.80
   2   7   0  391.94   15.30
   2   7   1  663.73   18.63
   2   7   1  612.61   21.85
  -2   7  -1  644.60   19.64
  -2   7  -1  638.05   19.19
  -2   7  -1  645.08   17.59
   2   7   2  444.67   10.37
   2   7   2  415.81   14.56
  -2   7  -2  424.73   16.13
   2   7   2  399.69    6.51
  -2   7  -2  420.79   14.92
   2   7   3  568.68   17.13
   2   7   3  608.20   14.10
   2   7   3  552.73   17.68
  -2   7  -3  589.48   19.78
   2   7   4 1515.46   36.62
   2   7   4 1711.97   30.14
   2   7   4 1863.97   27.80
   2   7   4 1603.43   32.21
  -2   7  -4 1756.36   35.77
   2   7   5  350.14   17.79
   2   7   5  389.11   14.46
   2   7   5  360.42   16.03
  -2   7  -5  404.40   17.78
   2   7   6  435.39   20.27
   2   7   6  468.83   19.29
   2  -7   6  419.87   17.14
   2   7   7  448.27   21.20
   2   7   7  456.52   20.18
   2  -7   7  473.66   18.86
   2   7   8 1144.40   34.64
   2   7   8 1137.43   33.52
   2   7   9 1431.08   39.30
   2   7   9 1504.09   40.38
   2  -7   9 1306.70   33.64
  -2   7  -9 1614.28   43.19
   2   7  10   29.76    6.09
   2   7  10   17.34    5.20
  -2   7 -10   18.40    5.13
   2   7  11  458.88   24.66
   2   7  11  523.90   24.97
  -2  -7 -11  505.31   25.68
  -2   7 -11  535.60   27.25
   2  -7  12 1191.66   37.13
   2   7  12 1255.89   39.22
  -2   7 -12 1247.68   43.14
  -2  -7 -12 1150.71   41.38
   2   7  13  221.98   16.55
  -2  -7 -13  168.23   16.59
  -2   7 -13  208.39   18.39
   2   7  14  106.21    8.61
   2   7  14  109.48   11.94
  -2   7 -14  108.47   13.90
   2   7  14  110.73    8.92
  -2   7 -14   99.47    8.11
   2  -7  14  102.20    8.35
  -2  -7 -14   92.03   12.87
   2   7  14  109.90    8.95
   2   7  14   96.48    8.33
   2   7  15   35.57    5.10
  -2   7 -15   34.25    8.32
   2  -7  15   38.55    5.12
  -2   7 -15   30.54    4.40
   2   7  15   40.57    5.51
   2   7  15   33.84    5.00
   2   7  15   29.29    4.74
  -2  -7 -15   25.02    6.99
  -2   7 -16  168.44   18.36
   2   7  16  163.37   11.44
  -2  -7 -16  140.72   17.02
   2   7  16  148.99   10.49
   2   7  16  155.74   11.05
   2  -7  16  142.88   10.45
   2   7  17  235.86   13.65
   2   7  17  234.98   13.13
   2   7  17  257.65   14.24
   2  -7  17  212.88   12.81
   2   7  18  350.45   16.35
   2   7  18  332.73   15.54
   2   7  18  350.90   16.71
   2  -7  18  322.60   15.90
   2   7  19   14.44    3.61
   2  -7  19   11.39    2.90
   2   7  19   17.57    4.09
   2   7  19   12.38    2.87
  -2   7 -20  393.35   15.26
   2   7  20  374.33   15.87
   2   7  20  391.98   16.76
   2  -7  20  351.51   16.01
   2   7  21  218.26   12.01
   2  -7  21  208.44   11.99
   2   7  22  247.34   12.13
   2  -7  22  250.94   12.32
   2   7  23    6.06    2.12
   2  -7  23    6.02    2.33
   2   7  24   30.54    3.78
   2   7  24   33.33    3.66
   2  -7  24   32.22    3.89
   2   7  25  229.59    8.40
   2  -7  25  223.31    8.71
  -2  -8  25   65.79    4.89
   2   8 -25   67.90    4.79
  -2   8  25   69.10    4.72
  -2  -8  24  234.44   10.38
  -2   8  24  233.07    9.36
  -2   8  24  263.87   10.62
  -2   8  23   97.07    7.14
  -2  -8  23   95.33    7.43
   2   8 -23   92.79    6.72
  -2   8  23   96.50    6.85
   2   8 -23   90.35    6.60
  -2   8  22   48.91    5.81
   2   8 -22   44.49    5.07
   2   8 -22   43.35    5.02
  -2   8  22   46.21    5.25
  -2   8  21    3.61    2.24
   2   8 -21   -0.56    2.48
   2   8 -21    3.06    1.64
  -2   8  21    5.18    2.33
  -2   8  20  393.21   17.01
   2   8 -20  400.29   16.35
  -2   8  20  374.65   16.51
   2   8 -20  396.98   16.83
   2  -8 -19  246.64   12.56
   2   8 -19  245.47   13.51
  -2   8  19  257.76   13.90
   2   8 -19  259.90   13.38
   2  -8 -18  111.32    8.50
   2   8 -18  103.71    8.95
  -2   8  18  114.71    8.94
   2   8 -18  122.98    9.24
  -2   8  18  116.85    9.50
  -2   8  17   21.96    4.42
   2   8 -17   25.55    4.68
   2   8 -17   23.43    4.27
  -2   8  17   27.34    4.59
   2   8 -17   24.50    4.21
   2  -8 -17   25.76    4.42
  -2   8  16   57.81    6.73
  -2   8  16   41.50    9.59
   2   8 -16   59.11    9.24
   2  -8 -16   48.28    5.67
  -2   8  16   47.79    5.64
   2   8 -16   57.05   10.00
   2   8 -16   55.03    6.41
   2   8 -16   51.40    6.08
   2  -8 -16   33.93    8.21
   2   8 -16   50.56    6.05
   2   8 -15  327.33   15.02
   2   8 -15  325.05   13.90
   2   8 -15  313.91   20.85
  -2   8  15  291.32   23.13
   2  -8 -15  292.46   13.61
   2   8 -15  306.61   22.27
  -2   8  15  278.09   14.18
   2   8 -15  312.33   15.16
   2   8 -15  331.95   14.85
   2  -8 -15  270.92   22.84
  -2   8  15  323.80   15.24
   2   8 -14  371.03   15.46
   2   8 -14  341.10   13.79
   2   8 -14  345.11   21.52
  -2   8  14  315.61   23.20
   2  -8 -14  303.27   13.72
   2   8 -14  353.55   14.83
   2   8 -14  349.31   15.52
   2   8 -14  338.10   15.39
   2  -8 -14  309.00   23.49
   2   8 -14  328.20   22.37
  -2   8  14  319.60   14.77
   2  -8 -13   30.35    7.35
   2   8 -13   43.70    7.81
  -2   8  13   34.73    7.70
   2   8 -13   40.77    7.16
   2  -8 -12  256.29   19.48
   2   8 -12  307.95   20.35
   2   8 -12  326.84   19.69
  -2   8  12  277.10   20.09
   2  -8 -11 1068.70   37.66
   2   8 -11 1200.90   38.52
  -2   8  11 1128.68   38.75
   2  -8 -10  606.53   27.03
   2   8 -10  675.84   27.69
  -2   8  10  691.86   29.07
   2  -8  -9   13.17    3.38
   2   8  -9   20.21    4.43
  -2   8   9   19.13    4.81
   2   8  -9   20.48    4.88
   2  -8  -8  366.98   18.94
   2   8  -8  354.95   18.52
   2   8  -8  425.75   19.90
  -2   8   8  389.82   19.85
   2  -8  -7  150.54   11.47
   2   8  -7  138.76   11.09
   2   8  -7  151.95   11.50
  -2   8   6  898.10   27.79
   2  -8  -6  863.69   26.05
   2   8  -6  945.24   28.06
   2  -8  -5   14.61    3.51
  -2   8   5   15.59    3.74
   2   8  -5    8.48    1.46
   2   8  -5   10.87    2.94
  -2   8   4  675.31   22.51
   2  -8  -4  690.28   21.19
   2   8  -4  727.77   22.63
   2   8  -4  644.58   21.90
   2   8  -3   77.15    7.47
  -2   8   3   76.96    5.48
  -2   8   3   84.22    7.86
   2   8  -3   81.34    7.48
   2   8  -3   71.47    7.14
  -2   8   2  509.07   18.37
   2   8  -2  510.42   18.89
  -2   8   2  509.64   14.76
   2   8  -2  543.71   18.48
  -2   8   1  465.07   17.30
   2   8  -1  455.42   16.43
   2   8  -1  492.48   19.90
   2   8  -1  469.33   17.97
  -2   8   1  467.81   14.70
  -2   8   0   26.28    3.60
   2   8   0   27.16    4.54
  -2   8   0   20.31    3.47
  -2   8   0   25.97    3.73
   2   8   0   24.22    4.71
   2   8   0   21.18    3.58
  -2   8  -1 1390.18   30.16
  -2   8  -1 1293.51   28.74
  -2   8  -1 1345.07   27.25
   2   8   1 1347.67   34.26
   2   8   1 1349.22   27.61
  -2   8  -2 1823.82   35.05
   2   8   2 1836.31   32.05
  -2   8  -2 1832.71   33.21
  -2   8  -3  902.87   24.46
  -2   8  -3  897.31   25.38
   2   8   3  883.96   22.19
   2   8   3  826.20   28.03
   2   8   3  965.73   18.36
  -2   8  -4   88.50    8.05
  -2   8  -4   84.84    8.12
   2   8   4   87.49    6.96
   2   8   4   74.59    8.60
   2   8   4   89.50    6.25
  -2   8  -5  276.08   15.35
  -2  -8  -5  271.85   11.14
   2   8   5  255.04   16.44
   2   8   5  263.08   12.22
   2   8   5  288.64   12.50
   2  -8   6 1986.37   37.44
  -2  -8  -6 1979.46   34.08
   2   8   6 1824.30   44.20
   2   8   6 2109.83   34.63
   2   8   6 2205.45   36.85
  -2  -8  -7  795.57   23.88
   2   8   7  859.50   31.15
   2  -8   7  840.02   25.47
  -2   8  -8    5.38    2.72
  -2  -8  -8    4.86    2.20
   2  -8   8    5.99    2.56
   2   8   8    5.29    2.94
   2   8   8    7.07    2.27
  -2  -8  -9  249.22   15.63
   2  -8   9  252.29   14.81
  -2   8  -9  289.27   18.61
   2   8   9  297.19   18.91
  -2   8 -10 1071.03   37.35
   2   8  10 1108.38   37.12
  -2  -8 -11  277.83   18.88
  -2   8 -11  325.02   21.30
   2   8  11  309.00   20.06
  -2  -8 -12  119.81   13.08
   2   8  12  120.60   12.82
  -2   8 -12  128.40   14.06
  -2  -8 -13  237.25   19.44
   2   8  13  261.46   13.97
   2   8  13  266.03   13.90
  -2   8 -13  277.73   21.41
   2   8  13  263.65   13.91
   2   8  13  254.42   13.30
   2   8  13  241.89   18.33
   2   8  14  408.18   24.05
   2   8  14  387.24   16.77
  -2  -8 -14  339.98   24.37
  -2   8 -14  382.24   25.81
   2   8  14  390.69   17.28
   2   8  14  377.10   16.80
   2   8  14  385.26   16.68
   2  -8  14  362.46   15.89
   2   8  15   87.42   11.50
   2   8  15   70.91   11.22
  -2   8 -15   72.32   12.20
  -2   8 -15  110.31   13.48
   2   8  15   73.23    7.57
   2   8  15   79.44    7.89
   2   8  15   81.01    7.82
   2  -8  15   74.49    7.41
   2   8  15   86.43    8.14
  -2   8 -16  123.40   15.66
  -2   8 -16  114.48   14.27
   2   8  16  125.66    9.89
   2   8  16  114.66    9.66
   2  -8  16   96.75    8.68
   2   8  16  120.79    9.63
   2   8  16  105.49   14.47
   2   8  17   69.72    7.46
   2   8  17   63.12    6.90
   2  -8  17   53.58    6.61
   2   8  17   70.49    7.42
   2   8  18  104.25    8.99
   2   8  18  111.61    9.29
   2  -8  18   98.87    8.60
   2   8  18   99.45    8.54
  -2   8 -19  193.85   11.06
   2   8  19  172.90   11.23
   2  -8  19  175.06   11.30
   2   8  19  180.81   11.46
  -2   8 -20  117.02    8.21
   2  -8  20  118.66    9.09
   2   8  20  126.53    9.28
   2   8  20  126.73    9.24
   2  -8  21  173.87   10.60
   2   8  21  174.79   10.47
   2  -8  22   57.91    5.84
   2   8  22   60.10    5.78
   2  -8  23  459.59   15.05
   2   8  23  466.92   14.61
   2  -8  24  379.49   12.35
   2   8  24  367.46   11.15
   2   8  24  392.85   11.82
  -2   8 -25   27.02    2.94
   2  -8  25   25.35    2.88
   2   8  25   24.49    2.61
   2   9 -25   68.85    4.43
  -2   9  25   75.07    4.33
  -2  -9  25   65.05    4.31
  -2   9  24    4.42    1.35
   2   9 -24    4.96    1.45
  -2   9  24    7.43    1.96
  -2  -9  24    6.97    1.84
  -2   9  23   16.86    2.91
  -2   9  23   17.65    2.95
  -2  -9  23   17.29    3.08
   2   9 -22  175.39    9.46
   2   9 -22  175.64    9.59
  -2   9  22  173.57    9.91
  -2   9  22  198.11   10.40
  -2   9  21  195.14   10.39
  -2   9  21  168.61   10.57
   2   9 -21  158.58    9.79
   2   9 -21  173.90   10.22
  -2   9  21  191.49   10.99
  -2   9  20  129.07    9.75
   2   9 -20  125.54    9.27
  -2   9  20  140.46    9.81
   2   9 -20  133.69    9.32
   2   9 -19  101.56    8.65
  -2   9  19   94.98    7.92
  -2   9  19  106.06    9.19
   2   9 -19   90.91    8.20
  -2   9  19  115.00    9.21
   2  -9 -19   99.83    7.79
   2   9 -18  216.66   12.27
  -2   9  18  228.07   12.65
   2   9 -18  211.75   12.61
  -2   9  18  214.06   12.62
   2  -9 -18  207.56   11.50
  -2   9  17  776.76   24.27
   2   9 -17  780.29   23.28
  -2   9  17  707.86   22.68
   2   9 -17  714.32   23.35
   2   9 -17  748.84   23.14
   2  -9 -17  672.44   21.17
  -2   9  16   49.75    6.20
   2   9 -16   61.29    6.94
  -2   9  16   54.96    6.33
   2   9 -16   60.42    6.52
   2  -9 -16   58.81    6.24
   2   9 -16   57.73    6.44
   2  -9 -15   -0.75    1.27
   2   9 -15    1.07    1.49
   2   9 -15    4.73    2.38
  -2   9  15   -1.71    5.67
   2   9 -15    3.76    2.56
  -2   9  15    0.64    1.55
   2   9 -15   -4.94    5.27
   2   9 -15   -0.23    1.75
   2   9 -15    0.93    1.43
   2  -9 -15   -2.35    2.45
  -2   9  15    0.55    1.61
   2  -9 -14  168.57   17.24
   2  -9 -14  207.33   11.46
   2   9 -14  241.79   12.33
   2   9 -14  222.35   12.79
   2   9 -14  240.97   12.77
   2   9 -14  228.00   11.19
  -2   9  14  204.99   18.67
   2   9 -14  226.95   17.96
   2   9 -14  231.25   19.24
  -2   9  14  207.34   12.25
   2   9 -14  246.43   13.14
  -2   9  14  232.92   12.47
   2  -9 -13  485.44   28.48
   2  -9 -13  517.44   17.77
   2   9 -13  635.75   29.08
  -2   9  13  517.80   29.01
   2   9 -13  556.93   29.27
   2   9 -13  622.01   20.59
   2   9 -13  614.40   19.31
   2   9 -13  646.21   20.10
   2   9 -13  558.84   19.64
   2   9 -12  121.84   13.27
   2   9 -12  143.74   13.58
  -2   9  12  101.20   12.54
   2  -9 -12  102.15   12.36
   2   9 -11   36.40    6.89
   2   9 -11   29.64    6.09
  -2   9  11   33.44    6.75
   2  -9 -11   25.68    5.92
   2   9 -10  213.86   16.37
   2   9 -10  239.75   16.63
  -2   9  10  193.70   15.72
   2  -9 -10  211.20   16.18
   2   9  -9 1547.18   42.52
  -2   9   9 1584.40   43.36
   2   9  -8  177.09   13.76
   2  -9  -8  168.07   12.98
   2   9  -7   51.87    7.14
   2   9  -7   66.86    8.14
   2  -9  -7   61.13    7.47
  -2   9   7   56.26    7.44
   2   9  -6  267.06   15.81
   2   9  -6  310.02   16.81
  -2   9   6  273.38   15.89
   2  -9  -6  249.54   14.52
   2   9  -5  798.29   26.82
  -2   9   5  821.62   26.71
   2  -9  -5  827.91   24.91
   2   9  -5  851.50   27.27
   2   9  -4  993.48   29.09
  -2   9   4  984.10   28.21
   2   9  -4  967.77   28.30
   2   9  -3  474.86   18.75
  -2   9   3  440.57   18.52
   2   9  -3  457.18   19.42
  -2   9   3  469.35   14.77
   2   9  -2    1.10    1.57
  -2   9   2    6.70    1.97
  -2   9   2    6.87    2.67
   2   9  -2    3.48    2.50
   2   9  -2    5.71    2.41
   2   9  -1  851.36   27.79
   2   9  -1  857.30   23.83
  -2   9   1  824.12   24.23
  -2   9   1  871.47   21.65
   2   9  -1  861.52   25.92
   2   9   0  450.52   20.46
   2   9   0  406.41   16.19
  -2   9   0  444.78   17.75
  -2   9   0  425.36   16.96
  -2   9   0  462.86   16.48
   2   9   0  445.83   18.63
   2   9   1  938.30   30.15
   2   9   1  922.53   23.75
  -2   9  -1  894.02   24.91
  -2   9  -1  938.46   24.32
   2   9   2  183.50   13.71
   2   9   2  185.31   10.52
  -2   9  -2  203.97    9.41
  -2   9  -2  189.60   11.76
  -2   9  -2  186.87   11.25
   2   9   3  139.05    9.15
  -2   9  -3  159.86    7.62
   2   9   3  134.95   11.92
  -2   9  -3  128.98    9.94
  -2   9  -3  137.73   10.06
  -2   9  -4 1333.80   32.74
  -2   9  -4 1387.91   34.10
   2   9   4 1237.14   36.92
   2   9   4 1257.92   27.60
   2   9   4 1391.45   25.34
  -2   9  -5  145.95   11.35
  -2   9  -5  138.16   11.03
   2   9   5  135.93    8.92
   2   9   5  120.09   11.60
   2   9   5  150.80    9.23
  -2   9  -6    4.28    2.29
   2  -9   6    4.04    1.49
   2   9   6    1.36    0.94
   2   9   6    0.83    1.09
   2   9   7  683.94   29.22
   2   9   7  678.76   20.01
   2   9   7  740.90   23.42
  -2   9  -7  768.09   28.07
   2  -9   7  662.15   22.70
  -2   9  -8  835.46   30.37
  -2   9  -8  847.38   30.80
   2   9   8  805.42   32.51
   2   9   8  806.68   25.95
   2   9   9 1210.23   40.30
   2   9   9 1203.24   34.00
  -2   9  -9 1341.80   40.03
  -2   9  -9 1306.29   39.64
   2   9  10  139.82   14.07
   2   9  10  132.29   12.02
  -2   9 -10  148.68   14.01
  -2   9 -10  161.50   14.84
   2   9  11  723.09   32.08
  -2   9 -11  735.27   31.97
  -2   9 -11  808.97   33.60
   2   9  12  249.01   13.04
   2   9  12  248.90   19.16
  -2   9 -12  236.69   19.09
   2   9  12  268.45   13.91
  -2   9 -12  276.06   20.45
   2   9  12  222.62   17.26
   2   9  12  240.19   13.68
   2  -9  13  135.01    9.60
   2   9  13  123.42   13.65
   2   9  13  151.52   10.72
  -2   9 -13  155.36   15.61
  -2   9 -13  148.26   15.61
   2   9  13  150.83   10.37
   2   9  13  155.02   15.39
   2   9  13  157.13   10.88
   2   9  13  154.61   11.05
   2   9  14  579.99   20.42
   2  -9  14  533.27   19.44
   2   9  14  614.94   21.89
  -2   9 -14  624.23   32.23
  -2   9 -14  604.74   32.49
   2   9  14  601.76   30.44
   2   9  14  571.49   20.60
   2   9  14  533.68   28.99
   2   9  14  579.87   21.36
   2   9  14  573.00   21.56
   2  -9  15    0.63    1.49
   2   9  15    0.56    2.04
   2   9  15    0.86    2.85
   2   9  15   -0.17    2.38
  -2   9 -15    0.77    1.89
  -2   9 -15   11.26    5.95
   2   9  15   -9.24    3.81
   2   9  15    0.46    2.16
   2   9  15    3.22    1.79
   2  -9  16   42.67    5.61
   2   9  16   51.62    6.49
   2   9  16   38.67    5.80
  -2   9 -16   48.18    5.79
   2   9  16   38.02    5.51
   2   9  16   33.13    5.44
   2  -9  17  724.52   23.30
   2   9  17  755.53   23.61
  -2   9 -17  756.08   22.81
   2   9  17  730.12   24.19
   2  -9  18   90.93    8.17
   2   9  18   94.22    8.31
   2   9  18   77.22    7.58
  -2   9 -18   87.91    7.76
   2   9  18   84.81    8.15
   2  -9  19  168.98   10.91
   2   9  19  174.03   10.94
  -2   9 -19  184.67   10.72
   2   9  19  164.34   10.85
   2  -9  20  141.97    9.72
   2   9  20  140.34    9.49
   2   9  20  138.65    8.94
   2   9  20  123.12    8.96
  -2   9 -20  143.05    8.83
   2   9  21  350.83   14.04
   2   9  21  328.94   12.39
   2  -9  21  318.49   13.87
  -2   9 -21  341.46   12.31
   2   9  22  233.64   10.61
   2  -9  22  222.66   10.86
   2   9  23  167.87    8.52
   2  -9  23  182.08    9.08
   2   9  23  188.93    8.53
  -2   9 -24   45.26    4.24
   2   9  24   45.98    3.78
   2  -9  24   49.78    4.20
   2   9  24   54.98    4.00
  -2   9 -25  414.90   10.09
   2   9  25  410.21   10.29
   2  -9  25  425.06   10.56
   2  10 -25  100.99    4.85
  -2  10  25  103.95    5.14
  -2  10  25  115.90    5.67
  -2 -10  24  227.43    8.56
   2  10 -24  229.37    8.96
  -2  10  24  230.22    7.93
  -2  10  24  209.08    8.20
  -2 -10  23  119.60    7.27
   2  10 -23  120.70    7.41
  -2  10  23  127.29    6.99
  -2  10  23  113.27    7.07
  -2 -10  22   71.92    6.21
  -2  10  22   85.05    6.09
  -2  10  22   84.14    6.34
  -2  10  22   80.52    6.59
   2  10 -21    0.09    2.72
  -2  10  21    2.82    1.44
  -2  10  21   -1.50    2.39
  -2  10  21    4.54    2.34
   2  10 -20  342.77   14.48
  -2  10  20  370.87   15.19
   2  10 -20  343.60   14.57
  -2  10  20  358.59   15.94
   2  10 -19  234.34   12.61
  -2  10  19  265.15   14.23
   2 -10 -19  268.81   12.38
   2  10 -19  269.59   13.20
  -2  10  19  264.03   13.34
  -2  10  19  250.79   12.81
  -2  10  18   58.75    7.22
   2  10 -18   48.70    6.25
   2  10 -18   54.99    6.20
   2 -10 -18   51.34    5.62
  -2  10  18   55.53    6.35
  -2  10  18   52.50    6.12
   2  10 -17    3.24    2.38
   2  10 -17    3.11    1.61
   2 -10 -17    3.48    1.79
  -2  10  17    0.16    1.51
  -2  10  17   -0.24    1.83
   2 -10 -16  291.15   13.68
   2  10 -16  305.43   14.48
   2  10 -16  275.02   14.43
  -2  10  16  297.71   14.64
  -2  10  16  264.06   14.17
   2  10 -16  298.37   14.77
   2  10 -15  731.11   22.75
  -2  10  15  742.15   22.67
   2  10 -15  695.97   32.07
   2  10 -15  710.19   23.10
   2 -10 -15  648.22   20.58
   2  10 -15  657.35   34.44
  -2  10  15  672.37   22.61
   2  10 -15  699.68   21.61
   2  10 -14   20.06    3.76
  -2  10  14   23.39    4.20
  -2  10  14   11.75    5.03
   2  10 -14   18.47    5.15
  -2  10  14   17.98    3.65
   2  10 -14    9.29    4.47
   2 -10 -14    8.81    3.94
   2  10 -14   21.53    4.18
   2  10 -14   18.44    3.43
   2 -10 -14   15.79    3.41
   2  10 -14   18.03    3.55
   2  10 -13    6.66    2.37
   2  10 -13    3.95    1.46
  -2  10  13    4.83    4.32
   2  10 -13    7.94    3.62
  -2  10  13   12.85    2.99
   2 -10 -13    2.05    1.86
   2  10 -13    5.37    1.84
   2  10 -13   11.07    3.04
   2  10 -13    3.21    2.84
   2 -10 -13    6.88    2.00
   2  10 -12  416.84   23.72
   2  10 -12  409.49   24.99
   2  10 -12  426.66   17.09
   2  10 -12  418.29   15.64
   2  10 -12  415.31   16.00
   2  10 -12  382.23   16.10
   2  10 -11 1659.64   49.28
   2  10 -11 1764.41   48.06
   2  10 -10  249.07   18.38
   2  10 -10  289.40   18.96
  -2  10  10  228.75   17.31
   2 -10 -10  232.75   17.21
   2  10  -9   38.70    7.27
   2  10  -9   41.38    7.14
   2 -10  -9   37.43    6.54
  -2  10   9   36.58    6.98
   2  10  -8   48.95    7.48
   2  10  -8   40.19    6.84
   2 -10  -8   45.11    6.72
  -2  10   8   42.13    7.21
   2  10  -7  830.26   30.78
  -2  10   7  887.43   30.68
   2 -10  -7  842.86   28.41
   2  10  -6  239.84   16.10
   2  10  -6  235.30   15.52
  -2  10   6  238.77   15.40
   2 -10  -6  224.39   13.99
  -2  10   5   21.67    4.70
   2  10  -5   22.74    4.67
  -2  10   4  201.85   13.28
   2  10  -4  206.40   14.08
   2  10  -3   66.47    7.48
  -2  10   3   60.53    7.05
   2  10  -3   58.10    7.38
  -2  10   3   64.66    5.93
   2  10  -2 1228.69   30.78
  -2  10   2 1128.08   30.02
   2  10  -2 1135.55   32.00
  -2  10   2 1214.69   26.73
   2  10  -1  161.24   10.80
   2  10  -1  173.00   13.26
  -2  10   1  137.91   10.00
  -2  10   1  150.21   11.00
  -2  10   1  154.72    9.80
   2  10  -1  157.84   11.87
   2  10   0    5.28    3.26
  -2  10   0    1.99    0.81
  -2  10   0    3.91    1.47
   2  10   0    3.34    1.98
   2  10   0    0.67    0.99
   2  10   1  930.31   31.84
   2  10   1  868.74   24.45
  -2  10  -1  918.48   26.52
  -2  10  -1  904.03   25.69
   2  10   2  253.60   12.89
   2  10   2  224.93   15.88
  -2  10  -2  241.41   13.79
  -2  10  -2  225.82   13.30
   2  10   3 1448.70   41.32
   2  10   3 1432.86   30.15
  -2  10  -3 1379.08   34.50
  -2  10  -3 1497.84   35.35
  -2  10  -4    6.17    2.71
  -2  10  -4    5.96    1.98
   2  10   4    3.58    1.35
   2  10   5  204.57   16.41
   2  10   5  234.80   11.89
  -2  10  -5  232.32   15.18
   2  10   6  421.81   23.72
  -2  10  -6  449.13   21.85
   2 -10   6  447.08   18.31
   2  10   7 1081.04   38.56
   2  10   7 1168.27   30.09
  -2  10  -7 1141.20   34.62
  -2  10  -7 1115.48   35.33
   2  10   8   17.92    5.38
   2  10   8   10.41    3.13
  -2  10  -8    8.15    3.27
  -2  10  -8    9.76    3.91
   2  10   9  401.91   24.47
   2  10   9  382.16   19.43
  -2  10  -9  435.11   22.94
  -2  10  -9  407.80   23.32
   2  10  10  261.60   20.10
  -2  10 -10  305.96   20.66
  -2  10 -10  287.91   19.33
   2  10  10  275.73   17.47
   2  10  11  545.04   19.32
   2  10  11  527.82   28.74
   2  10  11  548.26   19.74
  -2  10 -11  537.78   28.18
  -2  10 -11  564.57   28.36
   2  10  11  484.33   24.45
   2  10  11  531.07   20.54
  -2  10 -12  117.34    9.12
   2  10  12  121.86    9.35
   2  10  12  120.68   13.90
   2  10  12  118.87    9.36
  -2  10 -12   96.60   12.52
  -2  10 -12  104.96   12.75
   2  10  12  103.61   11.87
   2  10  12  105.83    9.40
   2 -10  13  159.36   10.34
   2  10  13  169.92   11.54
  -2  10 -13  165.97   16.53
  -2  10 -13  159.48   16.07
   2  10  13  166.62   11.08
  -2  10 -13  167.83   11.10
   2  10  13  170.09   16.52
   2  10  13  162.74   11.37
   2  10  13  133.49   14.33
   2  10  13  164.05   11.76
   2 -10  14  691.22   22.24
   2  10  14  668.69   32.62
   2  10  14  741.86   24.52
   2  10  14  763.59   35.29
   2  10  14  707.31   24.56
  -2  10 -14  745.81   23.23
   2  10  14  747.74   23.88
  -2  10 -14  759.53   36.31
   2  10  14  794.50   25.23
  -2  10 -14  771.19   36.60
   2  10  15  397.41   18.40
   2 -10  15  378.74   16.66
   2  10  15  410.53   17.10
   2  10  15  397.99   18.18
  -2  10 -15  408.06   17.26
   2  10  15  388.47   17.28
   2  10  16   55.65    6.88
   2 -10  16   46.06    5.93
   2  10  16   58.72    6.38
  -2  10 -16   49.01    6.01
   2  10  16   53.02    6.34
   2  10  16   51.60    6.59
  -2  10 -17   16.00    3.48
   2  10  17   16.88    3.69
   2 -10  17   15.68    3.46
   2  10  17   15.95    3.87
   2  10  17   13.03    3.67
  -2  10 -18   29.03    4.34
   2  10  18   38.40    4.80
   2 -10  18   28.66    4.73
   2  10  18   32.42    5.22
   2 -10  19  226.06   12.36
   2  10  19  245.01   12.35
   2  10  19  230.63   12.09
   2  10  19  236.29   12.88
  -2  10 -19  231.41   11.56
   2  10  20  231.20   11.24
  -2  10 -20  222.29   10.67
   2  10  20  239.91   11.53
   2  10  20  212.24   11.48
   2 -10  20  216.41   11.50
   2  10  21   67.58    5.56
   2  10  21   65.88    6.40
   2 -10  21   64.20    6.02
  -2  10 -21   73.24    5.56
   2  10  21   84.28    6.57
   2 -10  22   28.40    3.76
   2  10  22   31.99    4.19
   2  10  22   32.72    3.68
   2  10  23  531.75   14.27
  -2  10 -23  555.26   15.30
   2  10  23  536.95   12.68
   2 -10  23  535.39   14.19
   2  10  24  345.35    9.54
   2 -10  24  336.06    9.39
  -2  10 -24  362.80   10.69
   2  10  24  378.50   11.18
   2  11 -24    8.02    1.79
  -2  11  24    9.90    2.01
  -2  11  24    9.06    1.79
   2  11 -23   88.10    6.02
  -2  11  23   82.74    5.83
  -2 -11  23   84.95    5.37
   2  11 -22  293.02   12.17
  -2  11  22  277.02   10.64
  -2  11  22  297.38   10.66
  -2  11  22  292.79   12.20
  -2 -11  22  276.77   11.02
   2  11 -21  261.32   12.56
  -2  11  21  241.06   11.12
  -2  11  21  278.17   11.30
  -2 -11  21  261.32   11.76
  -2  11  21  259.47   12.48
   2  11 -20  244.90   11.69
  -2  11  20  238.58   12.04
  -2  11  20  255.61   13.15
  -2  11  20  281.71   12.40
  -2  11  19   20.11    3.56
   2  11 -19   21.07    3.67
  -2  11  19   21.09    4.55
  -2  11  19   22.12    3.76
   2 -11 -18  118.76    8.13
  -2  11  18  119.16    9.16
   2  11 -18  116.51    8.83
  -2  11  18  113.61    9.61
  -2  11  18  132.54    9.17
   2 -11 -17 1369.60   28.79
   2  11 -17 1385.60   30.35
  -2  11  17 1437.16   34.33
   2  11 -17 1370.17   31.29
  -2  11  17 1427.38   30.68
   2 -11 -16  385.92   15.53
  -2  11  16  376.13   16.99
   2  11 -16  390.35   16.28
  -2  11  16  412.58   16.63
   2  11 -16  395.37   17.15
   2  11 -15  706.08   22.23
   2 -11 -15  679.88   20.65
   2  11 -15  671.16   21.48
  -2  11  15  631.98   22.30
   2  11 -15  680.65   22.62
   2  11 -14  163.27   10.67
   2  11 -14  151.17   10.72
   2  11 -14  137.76    9.54
  -2  11  14  144.17   15.94
   2 -11 -14  120.63   14.77
   2 -11 -14  134.41    9.24
   2  11 -14  149.90   14.95
  -2  11  14  129.31    9.35
   2  11 -14  128.35   15.06
  -2  11  14  131.13   10.20
   2  11 -14  152.61   10.96
   2  11 -13  912.91   24.55
   2  11 -13  841.95   24.83
   2  11 -13  865.73   23.31
  -2  11  13  823.67   36.82
   2 -11 -13  718.94   34.75
   2 -11 -13  754.78   21.88
   2  11 -13  885.69   35.78
  -2  11  13  825.44   23.77
   2  11 -13  879.75   39.03
   2  11 -13  950.11   26.54
   2  11 -12   94.39    7.70
   2  11 -12   78.54    7.56
   2  11 -12   85.28    7.12
   2 -11 -12   66.67   10.02
  -2  11  12   78.31   11.32
   2 -11 -12   80.65    7.05
   2  11 -12   84.67   10.98
  -2  11  12   79.06    7.29
   2  11 -12   90.36    7.97
   2  11 -12   70.29   10.60
   2  11 -11  123.94   13.18
   2  11 -11  104.64   12.86
   2  11 -11  127.03    9.28
   2  11 -11  114.98    8.83
  -2  11  11  103.99   12.47
   2 -11 -11   99.49   11.85
   2  11 -11  109.32    8.00
   2  11 -11  117.96    8.36
   2  11 -10  228.66   18.47
  -2  11  10  237.64   18.03
   2  11 -10  266.94   18.82
   2  11  -9 1546.88   46.92
  -2  11   9 1561.24   45.18
   2  11  -9 1681.53   46.11
   2 -11  -8  343.05   19.43
  -2  11   8  387.17   21.58
   2  11  -8  367.37   22.35
   2 -11  -7   23.94    5.05
  -2  11   7   19.12    4.94
   2  11  -7   30.70    6.31
  -2  11   6  410.02   20.97
   2  11  -6  367.94   20.91
  -2  11   5  358.53   19.03
   2  11  -5  353.86   20.04
  -2  11   4   96.39    9.67
   2  11  -4  107.83   10.91
  -2  11   3  592.38   23.21
   2  11  -3  588.17   24.92
  -2  11   3  627.03   20.10
   2  11  -2    0.06    2.35
  -2  11   2    0.68    0.82
   2  11  -2    3.90    1.46
  -2  11   2   -0.14    1.98
  -2  11   2   -0.55    2.39
   2  11  -1  135.82   10.61
  -2  11   1  133.77   10.93
  -2  11   1  129.69   10.17
  -2  11   1  132.47    9.75
   2  11  -1  146.15   12.27
   2  11   0  455.79   23.00
  -2  11   0  465.65   18.14
   2  11   0  430.33   18.35
  -2  11   0  419.81   18.48
  -2  11   0  422.05   18.09
   2  11   0  432.73   20.56
   2  11   1 1646.20   34.92
  -2  11  -1 1835.98   34.41
   2  11   1 1831.18   46.92
  -2  11  -1 1688.55   37.65
  -2  11  -1 1698.36   37.68
   2  11   2  104.22   11.24
   2  11   2  111.19    8.91
  -2  11  -2   97.11    9.15
  -2  11  -2  102.58    9.51
   2  11   3   84.88   10.47
   2  11   3   94.83    7.93
  -2  11  -3   84.49    8.80
  -2  11  -3   86.82    9.12
   2  11   4  361.71   22.29
   2  11   4  367.58   15.71
  -2  11  -4  379.57   19.02
  -2  11  -4  362.64   19.07
  -2  11  -5 1778.65   43.82
   2  11   5 1528.83   46.56
  -2  11  -6   72.50    8.56
  -2  11  -6   71.99    9.25
   2  11   6   69.53   10.23
  -2  11  -7  660.63   26.36
  -2  11  -7  612.68   27.36
   2  11   7  581.20   29.99
  -2  11  -8  657.88   27.30
  -2  11  -8  638.17   29.38
   2  11   8  630.93   31.63
  -2  11  -9 1958.39   52.27
  -2  11  -9 2056.73   50.31
   2  11   9 1954.09   56.15
   2  11  10   21.93    3.88
   2  11  10   15.93    4.88
   2  11  10   21.96    3.96
  -2  11 -10   19.43    5.81
  -2  11 -10   33.11    6.96
   2  11  10   19.87    4.06
   2  11  11  362.84   17.37
   2  11  11  407.26   26.21
   2  11  11  389.38   16.65
  -2  11 -11  357.27   15.93
   2  11  11  396.10   16.42
  -2  11 -11  370.45   24.32
   2  11  11  411.18   17.42
  -2  11 -11  414.52   24.21
   2  11  12   61.97    7.58
   2  11  12   71.18    7.45
   2  11  12   67.35   10.59
   2  11  12   70.65    7.47
  -2  11 -12   67.78   10.53
   2  11  12   64.38    6.97
  -2  11 -12   66.10    6.93
   2  11  13  149.28   11.53
   2  11  13  152.17   11.13
   2  11  13  169.37   17.24
   2  11  13  152.27   10.77
  -2  11 -13  151.07   10.53
   2  11  13  152.13   11.10
  -2  11 -13  152.49   16.23
   2  11  14  349.46   17.15
   2 -11  14  326.97   14.93
   2  11  14  337.99   16.25
  -2  11 -14  349.70   16.00
   2  11  14  344.49   16.93
   2  11  14  318.00   16.82
   2 -11  15  388.57   16.46
   2  11  15  385.93   17.28
  -2  11 -15  366.25   16.39
   2  11  15  389.14   17.98
   2  11  15  364.69   17.65
   2 -11  16  759.81   23.05
   2  11  16  743.01   24.85
   2  11  16  762.54   23.83
  -2  11 -16  761.92   23.11
   2  11  16  788.25   25.31
   2 -11  17  397.54   16.45
   2  11  17  368.37   16.74
  -2  11 -17  376.93   15.83
   2  11  17  386.68   17.55
   2  11  18  122.59    8.45
   2  11  18  117.63    9.03
   2 -11  18  114.18    8.74
   2  11  18  102.72    8.77
  -2  11 -18  115.81    8.46
   2 -11  19   13.84    2.82
   2  11  19   20.23    3.76
   2  11  19   18.94    3.74
   2  11  19   28.35    4.22
  -2  11 -19   18.84    3.38
   2 -11  20  209.51   10.77
   2  11  20  203.23   10.36
  -2  11 -20  206.31    9.85
   2  11  20  209.58   11.58
   2  11  20  205.39   11.15
   2  11  20  236.63   10.57
   2  11  21  323.81   11.72
   2  11  21  314.38   13.07
  -2  11 -21  326.96   11.03
   2 -11  21  319.90   12.39
   2  11  21  349.35   11.72
  -2  11 -22  194.40    9.62
   2 -11  22  185.88    8.57
   2  11  22  181.34    9.02
   2 -11  23  161.72    6.80
   2  11  23  176.18    8.27
  -2  11 -23  175.82    8.10
   2  11  23  176.37    7.75
   2  11  24  129.32    5.69
   2 -11  24  133.42    6.21
  -2  11 -24  129.71    5.70
  -2  12  24  181.64    6.73
  -2  12  24  190.85    7.06
   2  12 -24  176.17    6.33
  -2  12  23  339.10   11.21
  -2  12  23  319.18   10.72
   2  12 -23  320.86   10.62
  -2  12  23  338.15   11.37
  -2  12  22  104.64    7.02
  -2 -12  22   99.07    5.64
   2  12 -22  104.02    6.85
  -2  12  22  102.28    6.19
  -2  12  21    3.86    1.68
  -2  12  21    3.28    1.72
   2  12 -21    4.15    1.53
  -2 -12  21    2.61    0.97
   2  12 -21    4.11    2.23
  -2 -12  20  155.77    8.86
   2  12 -20  174.28   10.47
  -2  12  20  168.63    9.93
  -2  12  20  175.31   10.53
   2  12 -19  475.39   18.09
  -2  12  19  451.80   16.60
  -2  12  19  441.81   17.80
   2  12 -18  150.73    9.72
   2  12 -18  155.42   10.96
  -2  12  18  152.09   10.90
  -2  12  18  147.97   10.18
   2  12 -17   73.35    6.89
  -2  12  17   73.71    7.87
  -2  12  17   66.58    7.10
   2  12 -16  131.46    9.35
  -2  12  16  130.63   10.07
  -2  12  16  138.69   10.96
  -2  12  15  893.98   27.42
   2  12 -15  851.37   23.47
  -2  12  15  807.64   25.23
  -2  12  15  829.82   23.72
  -2  12  14  814.57   25.33
  -2  12  14  815.49   23.78
   2  12 -14  848.54   23.39
   2 -12 -14  815.76   22.53
   2  12 -13   90.23    7.54
  -2  12  13   96.57   13.28
  -2  12  13   88.75    7.89
   2  12 -13  105.50    9.03
   2 -12 -13   92.95    7.63
   2  12 -13   93.11    7.95
   2  12 -12    8.33    2.49
  -2  12  12    5.81    2.22
   2  12 -12    1.57    2.10
   2 -12 -12    7.72    2.40
   2  12 -12    4.64    2.22
  -2  12  12    5.03    2.84
   2  12 -11 1633.96   52.32
   2  12 -11 1819.73   36.15
   2  12 -11 1668.68   31.01
  -2  12  11 1560.80   48.49
   2  12 -11 1707.23   32.28
   2  12 -11 1656.40   31.17
   2 -12 -11 1425.67   30.14
  -2  12  10  807.50   33.91
   2  12 -10  890.69   24.84
   2  12 -10  795.52   35.70
   2  12 -10  847.98   22.25
   2  12 -10  825.15   22.23
  -2  12   9  996.41   36.42
   2  12  -9  928.20   37.98
   2  12  -8  102.63   12.05
  -2  12   8  108.69   11.45
   2  12  -7  644.05   29.90
  -2  12   7  657.28   27.90
   2  12  -6  282.84   19.43
  -2  12   6  274.18   17.56
   2  12  -5    7.11    3.21
  -2  12   5   10.35    4.07
   2  12  -4  157.68   13.85
  -2  12   4  162.72   12.87
   2  12  -3  300.79   18.81
  -2  12   3  285.87   15.87
  -2  12   3  291.31   16.90
  -2  12   2  336.97   16.12
   2  12  -2  288.17   18.12
  -2  12   2  297.18   15.94
  -2  12   2  293.69   16.85
   2  12  -1 2099.31   50.62
  -2  12   1 2125.36   42.72
  -2  12   1 2122.01   41.86
   2  12  -1 2016.24   47.29
  -2  12   1 1970.04   43.25
  -2  12   1 2034.55   42.06
   2  12   0   10.11    3.60
  -2  12   0    8.77    2.82
   2  12   0   13.32    3.22
  -2  12   0    9.90    3.55
  -2  12   0   11.20    2.98
   2  12   0   22.82    6.26
  -2  12  -1  191.66   13.04
   2  12   1  185.70   12.31
[truncated: 1,151,067 more chars]
