# Supplementary material for: Isomerisation and Insertion Chemistry of Imidosilanes Enabled by Reversible Si(IV)/Si(II) Redox Shuttling
Source: Angew Chem Int Ed Engl. 2025 May 16;64(26):e202505872. doi: 10.1002/anie.202505872 (PMC12184292; doi:10.1002/anie.202505872)
Supplement: Supplementary file 2 — Supporting Information S2 [file ANIE-64-e202505872-s001.zip › 4_120jtaec23.cif]

data_120jtaec23_auto
_audit_creation_date               2023-02-13
_audit_creation_method
;
Olex2 1.5
(compiled 2022.04.07 svn.rca3783a0 for OlexSys, GUI svn.r6498)
;
_shelx_SHELXL_version_number       '2018/3'
_audit_contact_author_address      ?
_audit_contact_author_email        ?
_audit_contact_author_name         ''
_audit_contact_author_phone        ?
_publ_contact_author_id_orcid      ?
_publ_section_references
;
Dolomanov, O.V., Bourhis, L.J., Gildea, R.J, Howard, J.A.K. & Puschmann, H.
 (2009), J. Appl. Cryst. 42, 339-341.

Sheldrick, G.M. (2015). Acta Cryst. A71, 3-8.

Sheldrick, G.M. (2015). Acta Cryst. C71, 3-8.
;
_chemical_name_common              ?
_chemical_name_systematic          ?
_chemical_formula_moiety           'C44 H68 B N5 Si2'
_chemical_formula_sum              'C44 H68 B N5 Si2'
_chemical_formula_weight           734.02
_chemical_melting_point            ?
_chemical_oxdiff_formula           'C35 H35 N2 O2 Sn2'
loop_
  _atom_type_symbol
  _atom_type_description
  _atom_type_scat_dispersion_real
  _atom_type_scat_dispersion_imag
  _atom_type_scat_source
 'C' 'C' 0.0181 0.0091 'International Tables Vol C Tables 4.2.6.8 and 6.1.1.4'
 'H' 'H' 0.0000 0.0000 'International Tables Vol C Tables 4.2.6.8 and 6.1.1.4'
 'B' 'B' 0.0090 0.0039 'International Tables Vol C Tables 4.2.6.8 and 6.1.1.4'
 'N' 'N' 0.0311 0.0180 'International Tables Vol C Tables 4.2.6.8 and 6.1.1.4'
 'Si' 'Si' 0.2541 0.3302 'International Tables Vol C Tables 4.2.6.8 and 6.1.1.4'

_shelx_space_group_comment
;
The symmetry employed for this shelxl refinement is uniquely defined
by the following loop, which should always be used as a source of
symmetry information in preference to the above space-group names.
They are only intended as comments.
;
_space_group_crystal_system        'monoclinic'
_space_group_IT_number             14
_space_group_name_H-M_alt          'P 1 21/c 1'
_space_group_name_Hall             '-P 2ybc'
loop_
  _space_group_symop_operation_xyz
 'x, y, z'
 '-x, y+1/2, -z+1/2'
 '-x, -y, -z'
 'x, -y-1/2, z-1/2'

_cell_length_a                     10.6428(4)
_cell_length_b                     39.9620(9)
_cell_length_c                     11.8396(5)
_cell_angle_alpha                  90
_cell_angle_beta                   115.634(5)
_cell_angle_gamma                  90
_cell_volume                       4539.9(3)
_cell_formula_units_Z              4
_cell_measurement_reflns_used      15040
_cell_measurement_temperature      150.00(10)
_cell_measurement_theta_max        75.7950
_cell_measurement_theta_min        4.2480
_shelx_estimated_absorpt_T_max     0.701
_shelx_estimated_absorpt_T_min     0.701
_exptl_absorpt_coefficient_mu      0.956
_exptl_absorpt_correction_T_max    1.00000
_exptl_absorpt_correction_T_min    0.58584
_exptl_absorpt_correction_type     multi-scan
_exptl_absorpt_process_details
;
CrysAlisPro 1.171.42.72a (Rigaku Oxford Diffraction, 2022)
Empirical absorption correction using spherical harmonics,
implemented in SCALE3 ABSPACK scaling algorithm.
;
_exptl_absorpt_special_details     ?
_exptl_crystal_colour              yellow
_exptl_crystal_colour_primary      yellow
_exptl_crystal_density_diffrn      1.074
_exptl_crystal_density_meas        ?
_exptl_crystal_density_method      ?
_exptl_crystal_description         block
_exptl_crystal_F_000               1600
_exptl_crystal_size_max            0.4
_exptl_crystal_size_mid            0.4
_exptl_crystal_size_min            0.4
_exptl_transmission_factor_max     ?
_exptl_transmission_factor_min     ?
_diffrn_reflns_av_R_equivalents    ?
_diffrn_reflns_av_unetI/netI       0.0384
_diffrn_reflns_Laue_measured_fraction_full  0.998
_diffrn_reflns_Laue_measured_fraction_max  0.989
_diffrn_reflns_limit_h_max         13
_diffrn_reflns_limit_h_min         -13
_diffrn_reflns_limit_k_max         50
_diffrn_reflns_limit_k_min         -47
_diffrn_reflns_limit_l_max         14
_diffrn_reflns_limit_l_min         -14
_diffrn_reflns_number              22532
_diffrn_reflns_point_group_measured_fraction_full  0.998
_diffrn_reflns_point_group_measured_fraction_max  0.989
_diffrn_reflns_theta_full          67.684
_diffrn_reflns_theta_max           76.701
_diffrn_reflns_theta_min           4.287
_diffrn_ambient_environment        N~2~
_diffrn_ambient_temperature        150.00(10)
_diffrn_detector                   'CCD plate'
_diffrn_detector_area_resol_mean   10.5035
_diffrn_detector_type              Atlas
_diffrn_measured_fraction_theta_full  0.998
_diffrn_measured_fraction_theta_max  0.989
_diffrn_measurement_details
;
List of Runs (angles in degrees, time in seconds):

  # Type    Start    End  Width  t~exp~   \w     \q     \k     \f   Frames
--------------------------------------------------------------------------
  1  \w     -5.00  34.00   1.00    1.25    --  -41.40  19.00 -90.00   39
  2  \w     -3.00  29.00   1.00    1.25    --  -41.40  19.00 150.00   32
  3  \w      0.00  32.00   1.00    1.25    --  -41.40  19.00  60.00   32
  4  \w      7.00  36.00   1.00    1.25    --  -41.40  19.00 120.00   29
  5  \w     35.00  62.00   1.00    1.25    --   41.40-125.00-180.00   27
  6  \w     81.00 107.00   1.00    1.25    --   41.40  46.00  -2.00   26
  7  \w     41.00  68.00   1.00    5.00    --  111.00 -45.00  90.00   27
  8  \w    131.00 178.00   1.00    5.00    --  111.00  30.00  60.00   47
  9  \w     40.00  72.00   1.00    5.00    --  111.00 -45.00-180.00   32
 10  \w    104.00 177.00   1.00    5.00    --  111.00  77.00 -30.00   73
 11  \w     40.00  65.00   1.00    5.00    --  111.00 -45.00 -60.00   25
 12  \w     43.00  70.00   1.00    5.00    --  111.00 -45.00-150.00   27
 13  \w     41.00  92.00   1.00    5.00    --  111.00-122.00 143.00   51
 14  \w    120.00 145.00   1.00    5.00    --  111.00 111.00-120.00   25
 15  \w     47.00  91.00   1.00    5.00    --  111.00 -61.00   0.00   44
 16  \w     67.00  92.00   1.00    5.00    --  111.00 -61.00-150.00   25
 17  \w     70.00 103.00   1.00    5.00    --  111.00-111.00  30.00   33
 18  \w    -64.00   1.00   1.00    1.25    --  -41.40  77.00   0.00   65
 19  \w     52.00  94.00   1.00    1.25    --   41.40-125.00 -90.00   42
 20  \w     67.00 109.00   1.00    5.00    --  111.00-111.00-120.00   42
 21  \w    104.00 137.00   1.00    5.00    --  111.00  77.00-150.00   33
 22  \w    138.00 165.00   1.00    5.00    --  111.00  77.00-150.00   27
 23  \w     41.00  68.00   1.00    5.00    --  111.00-111.00  60.00   27
 24  \w     86.00 111.00   1.00    5.00    --  111.00-122.00 143.00   25
 25  \w     65.00 109.00   1.00    5.00    --  111.00-111.00 -90.00   44
 26  \w    145.00 172.00   1.00    5.00    --  111.00  77.00  60.00   27
 27  \w     82.00 109.00   1.00    5.00    --  111.00-111.00-150.00   27
 28  \w     83.00 109.00   1.00    5.00    --  111.00-111.00 150.00   26
 29  \w     60.00  87.00   1.00    5.00    --  111.00 -61.00 150.00   27
 30  \w     43.00  70.00   1.00    5.00    --  111.00 -45.00   0.00   27
 31  \w     80.00 107.00   1.00    5.00    --  111.00-111.00  60.00   27
 32  \w    109.00 154.00   1.00    5.00    --  111.00  77.00 120.00   45
 33  \w     -6.00  32.00   1.00    1.25    --  -41.40  37.00  90.00   38
 34  \w     -4.00  31.00   1.00    1.25    --  -41.40  19.00-180.00   35
 35  \w    -14.00  32.00   1.00    1.25    --  -41.40  37.00-150.00   46
 36  \w     31.00  62.00   1.00    1.25    --   41.40-125.00 -60.00   31
 37  \w     33.00  76.00   1.00    1.25    --   41.40-125.00 120.00   43
 38  \w    105.00 164.00   1.00    5.00    --  111.00  61.00   0.00   59
 39  \w     40.00  65.00   1.00    5.00    --  111.00-111.00 -60.00   25
 40  \w    104.00 131.00   1.00    5.00    --  111.00 111.00-120.00   27
 41  \w    118.00 161.00   1.00    5.00    --  111.00 111.00 -60.00   43
 42  \w     61.00  95.00   1.00    5.00    --  111.00-111.00 -30.00   34
 43  \w     40.00  65.00   1.00    5.00    --  111.00 -45.00 150.00   25
 44  \w     83.00 109.00   1.00    5.00    --  111.00-111.00 -60.00   26
 45  \w     66.00  93.00   1.00    5.00    --  111.00 -61.00 120.00   27
 46  \w     70.00 109.00   1.00    5.00    --  111.00-111.00  90.00   39
 47  \w     32.00  57.00   1.00    5.00    --  111.00 -94.00 150.00   25
 48  \w     61.00 109.00   1.00    5.00    --  111.00-111.00   0.00   48
 49  \w     82.00 109.00   1.00    5.00    --  111.00-111.00  30.00   27
 50  \w     59.00  90.00   1.00    5.00    --  111.00 -94.00 150.00   31
;
_diffrn_measurement_device         'four-circle diffractometer'
_diffrn_measurement_device_type    'SuperNova, Dual, Cu at home/near, Atlas'
_diffrn_measurement_method         '\w scans'
_diffrn_orient_matrix_type        
 'CrysAlisPro convention (1999,Acta A55,543-557)'
_diffrn_orient_matrix_UB_11        -0.0534944000
_diffrn_orient_matrix_UB_12        -0.0000573000
_diffrn_orient_matrix_UB_13        -0.1434168000
_diffrn_orient_matrix_UB_21        -0.0856620000
_diffrn_orient_matrix_UB_22        -0.0317580000
_diffrn_orient_matrix_UB_23        -0.0085276000
_diffrn_orient_matrix_UB_31        -0.1246591000
_diffrn_orient_matrix_UB_32        0.0219006000
_diffrn_orient_matrix_UB_33        -0.0127624000
_diffrn_radiation_monochromator    mirror
_diffrn_radiation_probe            x-ray
_diffrn_radiation_type             'Cu K\a'
_diffrn_radiation_wavelength       1.54184
_diffrn_source                     'micro-focus sealed X-ray tube'
_diffrn_source_type                'SuperNova (Cu) X-ray Source'
_reflns_Friedel_coverage           0.000
_reflns_Friedel_fraction_full      .
_reflns_Friedel_fraction_max       .
_reflns_number_gt                  15442
_reflns_number_total               22532
_reflns_special_details
;
 _reflns_Friedel_fraction is defined as the number of unique
 Friedel pairs measured divided by the number that would be
 possible theoretically, ignoring centric projections and
 systematic absences. Completness statistics refer to single and
 composite reflections containing twin component 1 only.
;
_reflns_threshold_expression       'I > 2\s(I)'
_computing_cell_refinement         'CrysAlisPro 1.171.42.72a (Rigaku OD, 2022)'
_computing_data_collection         'CrysAlisPro 1.171.42.72a (Rigaku OD, 2022)'
_computing_data_reduction          'CrysAlisPro 1.171.42.72a (Rigaku OD, 2022)'
_computing_molecular_graphics      'Olex2 1.5 (Dolomanov et al., 2009)'
_computing_publication_material    'Olex2 1.5 (Dolomanov et al., 2009)'
_computing_structure_refinement    'SHELXL 2018/3 (Sheldrick, 2015)'
_computing_structure_solution      'SHELXT  (Sheldrick, 2015)'
_refine_diff_density_max           0.701
_refine_diff_density_min           -0.501
_refine_diff_density_rms           0.058
_refine_ls_extinction_coef         .
_refine_ls_extinction_method       none
_refine_ls_goodness_of_fit_ref     1.049
_refine_ls_hydrogen_treatment      constr
_refine_ls_matrix_type             full
_refine_ls_number_parameters       487
_refine_ls_number_reflns           22532
_refine_ls_number_restraints       1
_refine_ls_R_factor_all            0.0918
_refine_ls_R_factor_gt             0.0687
_refine_ls_restrained_S_all        1.050
_refine_ls_shift/su_max            0.001
_refine_ls_shift/su_mean           0.000
_refine_ls_structure_factor_coef   Fsqd
_refine_ls_weighting_details      
 'w=1/[\s^2^(Fo^2^)+(0.0946P)^2^+2.5873P] where P=(Fo^2^+2Fc^2^)/3'
_refine_ls_weighting_scheme        calc
_refine_ls_wR_factor_gt            0.2049
_refine_ls_wR_factor_ref           0.2148
_refine_special_details
;
 Refined as a 2-component twin.
;
_olex2_refinement_description
;
1. Twinned data refinement
 Scales: 0.7514(11)
 0.2486(11)
2. Fixed Uiso
 At 1.2 times of:
  All C(H) groups
 At 1.5 times of:
  All C(H,H,H) groups
3. Rigid bond restraints
 Si1, Si2
 with sigma for 1-2 distances of 0.0001 and sigma for 1-3 distances of 0.0001
4.a Ternary CH refined with riding coordinates:
 C42(H42), C21(H21), C35(H35), C28(H28)
4.b Aromatic/amide H refined with riding coordinates:
 C32(H32), C31(H31), C38(H38), C39(H39), C40(H40), C7(H7), C3(H3), C4(H4),
 C25(H25), C6(H6), C24(H24), C5(H5), C26(H26)
4.c Idealised Me refined as rotating group:
 C10(H10A,H10B,H10C), C11(H11A,H11B,H11C), C36(H36A,H36B,H36C), C9(H9A,H9B,
 H9C), C15(H15A,H15B,H15C), C17(H17A,H17B,H17C), C43(H43A,H43B,H43C), C13(H13A,
 H13B,H13C), C37(H37A,H37B,H37C), C23(H23A,H23B,H23C), C44(H44A,H44B,H44C),
 C14(H14A,H14B,H14C), C18(H18A,H18B,H18C), C30(H30A,H30B,H30C), C16(H16A,H16B,
 H16C), C29(H29A,H29B,H29C), C22(H22A,H22B,H22C)
;
_atom_sites_solution_hydrogens     geom
_atom_sites_solution_primary       dual
_atom_sites_solution_secondary     ?
loop_
  _atom_site_label
  _atom_site_type_symbol
  _atom_site_fract_x
  _atom_site_fract_y
  _atom_site_fract_z
  _atom_site_U_iso_or_equiv
  _atom_site_adp_type
  _atom_site_occupancy
  _atom_site_site_symmetry_order
  _atom_site_calc_flag
  _atom_site_refinement_flags_posn
  _atom_site_refinement_flags_adp
  _atom_site_refinement_flags_occupancy
  _atom_site_disorder_assembly
  _atom_site_disorder_group
 Si1 Si 0.67803(8) 0.62497(2) 0.25043(8) 0.0336(2) Uani 1 1 d . U . . .
 Si2 Si 0.48774(10) 0.64912(2) 0.08075(10) 0.0475(2) Uani 1 1 d . U . . .
 N5 N 0.7735(2) 0.61484(6) 0.6170(2) 0.0312(5) Uani 1 1 d . . . . .
 N2 N 0.7044(3) 0.58203(6) 0.2032(2) 0.0347(5) Uani 1 1 d . . . . .
 N4 N 0.7798(2) 0.67075(6) 0.5837(3) 0.0345(5) Uani 1 1 d . . . . .
 N3 N 0.7008(3) 0.63310(6) 0.3887(3) 0.0384(6) Uani 1 1 d . . . . .
 N1 N 0.8254(3) 0.62515(6) 0.2087(3) 0.0365(6) Uani 1 1 d . . . . .
 C33 C 0.7654(3) 0.57942(7) 0.6093(3) 0.0290(6) Uani 1 1 d . . . . .
 C41 C 0.8759(3) 0.56111(7) 0.6050(3) 0.0329(6) Uani 1 1 d . . . . .
 C1 C 0.8071(3) 0.59290(7) 0.1766(3) 0.0348(6) Uani 1 1 d . . . . .
 C34 C 0.6488(3) 0.56277(8) 0.6090(3) 0.0347(6) Uani 1 1 d . . . . .
 C19 C 0.7696(3) 0.70355(7) 0.5337(3) 0.0349(6) Uani 1 1 d . . . . .
 C32 C 0.8200(3) 0.63184(8) 0.7313(3) 0.0376(7) Uani 1 1 d . . . . .
 H32 H 0.845325 0.621643 0.810688 0.045 Uiso 1 1 calc R U . . .
 C2 C 0.8839(3) 0.57387(7) 0.1178(3) 0.0372(6) Uani 1 1 d . . . . .
 C8 C 0.6298(3) 0.54965(7) 0.1798(3) 0.0382(7) Uani 1 1 d . . . . .
 C31 C 0.8233(3) 0.66469(8) 0.7114(3) 0.0403(7) Uani 1 1 d . . . . .
 H31 H 0.851107 0.681414 0.774550 0.048 Uiso 1 1 calc R U . . .
 C38 C 0.6444(3) 0.52797(8) 0.6019(3) 0.0419(7) Uani 1 1 d . . . . .
 H38 H 0.566087 0.516446 0.601484 0.050 Uiso 1 1 calc R U . . .
 C39 C 0.7513(4) 0.51000(8) 0.5956(3) 0.0434(7) Uani 1 1 d . . . . .
 H39 H 0.745811 0.486288 0.589649 0.052 Uiso 1 1 calc R U . . .
 C20 C 0.6368(3) 0.71736(8) 0.4623(3) 0.0407(7) Uani 1 1 d . . . . .
 C40 C 0.8668(3) 0.52635(8) 0.5978(3) 0.0394(7) Uani 1 1 d . . . . .
 H40 H 0.940793 0.513742 0.594498 0.047 Uiso 1 1 calc R U . . .
 C7 C 0.8265(4) 0.56972(8) -0.0119(3) 0.0442(7) Uani 1 1 d . . . . .
 H7 H 0.736286 0.578279 -0.063042 0.053 Uiso 1 1 calc R U . . .
 C27 C 0.8911(3) 0.72141(8) 0.5532(4) 0.0443(8) Uani 1 1 d . . . . .
 C42 C 1.0051(3) 0.57917(8) 0.6113(4) 0.0429(8) Uani 1 1 d . . . . .
 H42 H 0.978074 0.602745 0.582792 0.051 Uiso 1 1 calc R U . . .
 C21 C 0.5062(3) 0.69853(9) 0.4481(4) 0.0502(9) Uani 1 1 d . . . . .
 H21 H 0.513705 0.675097 0.421989 0.060 Uiso 1 1 calc R U . . .
 C35 C 0.5306(3) 0.58283(9) 0.6147(4) 0.0460(8) Uani 1 1 d . . . . .
 H35 H 0.572080 0.603428 0.665053 0.055 Uiso 1 1 calc R U . . .
 C12 C 0.9335(3) 0.64965(8) 0.2156(3) 0.0429(7) Uani 1 1 d . . . . .
 C3 C 1.0166(4) 0.56103(9) 0.1910(3) 0.0460(8) Uani 1 1 d . . . . .
 H3 H 1.056481 0.563353 0.279504 0.055 Uiso 1 1 calc R U . . .
 C10 C 0.5529(4) 0.55004(9) 0.2627(4) 0.0482(8) Uani 1 1 d . . . . .
 H10A H 0.620353 0.552365 0.350598 0.072 Uiso 1 1 calc R U . . .
 H10B H 0.501135 0.529069 0.251774 0.072 Uiso 1 1 calc R U . . .
 H10C H 0.487769 0.568923 0.239030 0.072 Uiso 1 1 calc R U . . .
 C4 C 1.0905(4) 0.54488(10) 0.1350(4) 0.0554(9) Uani 1 1 d . . . . .
 H4 H 1.181162 0.536413 0.185167 0.066 Uiso 1 1 calc R U . . .
 C25 C 0.7475(5) 0.76633(9) 0.4260(4) 0.0585(10) Uani 1 1 d . . . . .
 H25 H 0.740178 0.787653 0.388195 0.070 Uiso 1 1 calc R U . . .
 B1 B 0.7466(3) 0.63889(8) 0.5155(3) 0.0317(7) Uani 1 1 d . . . . .
 C11 C 0.5243(4) 0.54691(9) 0.0426(3) 0.0509(9) Uani 1 1 d . . . . .
 H11A H 0.464396 0.566766 0.018978 0.076 Uiso 1 1 calc R U . . .
 H11B H 0.467005 0.526860 0.031066 0.076 Uiso 1 1 calc R U . . .
 H11C H 0.573884 0.545335 -0.010305 0.076 Uiso 1 1 calc R U . . .
 C6 C 0.9006(4) 0.55320(9) -0.0662(3) 0.0518(9) Uani 1 1 d . . . . .
 H6 H 0.860268 0.550134 -0.154399 0.062 Uiso 1 1 calc R U . . .
 C24 C 0.6280(4) 0.74877(9) 0.4081(4) 0.0522(9) Uani 1 1 d . . . . .
 H24 H 0.539173 0.758249 0.358433 0.063 Uiso 1 1 calc R U . . .
 C36 C 0.4280(4) 0.59412(11) 0.4833(4) 0.0555(9) Uani 1 1 d . . . . .
 H36A H 0.382331 0.574487 0.432562 0.083 Uiso 1 1 calc R U . . .
 H36B H 0.478512 0.606275 0.443842 0.083 Uiso 1 1 calc R U . . .
 H36C H 0.357544 0.608835 0.489449 0.083 Uiso 1 1 calc R U . . .
 C9 C 0.7304(4) 0.52015(8) 0.2173(4) 0.0513(9) Uani 1 1 d . . . . .
 H9A H 0.775222 0.518775 0.160467 0.077 Uiso 1 1 calc R U . . .
 H9B H 0.679026 0.499409 0.212049 0.077 Uiso 1 1 calc R U . . .
 H9C H 0.801610 0.523295 0.303319 0.077 Uiso 1 1 calc R U . . .
 C5 C 1.0327(5) 0.54111(10) 0.0067(4) 0.0551(9) Uani 1 1 d . . . . .
 H5 H 1.083710 0.530202 -0.031526 0.066 Uiso 1 1 calc R U . . .
 C26 C 0.8773(4) 0.75284(9) 0.4987(4) 0.0561(10) Uani 1 1 d . . . . .
 H26 H 0.958550 0.765275 0.511751 0.067 Uiso 1 1 calc R U . . .
 C15 C 0.8792(4) 0.68375(9) 0.2334(4) 0.0530(9) Uani 1 1 d . . . . .
 H15A H 0.949298 0.700953 0.244797 0.080 Uiso 1 1 calc R U . . .
 H15B H 0.860526 0.683068 0.307486 0.080 Uiso 1 1 calc R U . . .
 H15C H 0.792974 0.689067 0.159301 0.080 Uiso 1 1 calc R U . . .
 C17 C 0.4891(5) 0.63911(12) -0.0743(4) 0.0642(11) Uani 1 1 d . . . . .
 H17A H 0.410673 0.650362 -0.141772 0.096 Uiso 1 1 calc R U . . .
 H17B H 0.480700 0.614870 -0.088113 0.096 Uiso 1 1 calc R U . . .
 H17C H 0.576773 0.646894 -0.073653 0.096 Uiso 1 1 calc R U . . .
 C28 C 1.0343(4) 0.70739(10) 0.6356(5) 0.0597(11) Uani 1 1 d . . . . .
 H28 H 1.024852 0.682682 0.642927 0.072 Uiso 1 1 calc R U . . .
 C43 C 1.0619(4) 0.56336(12) 0.5260(4) 0.0561(10) Uani 1 1 d . . . . .
 H43A H 1.135298 0.577631 0.523122 0.084 Uiso 1 1 calc R U . . .
 H43B H 0.986449 0.560994 0.441463 0.084 Uiso 1 1 calc R U . . .
 H43C H 1.100469 0.541254 0.558551 0.084 Uiso 1 1 calc R U . . .
 C13 C 0.9546(5) 0.65023(10) 0.0961(4) 0.0594(10) Uani 1 1 d . . . . .
 H13A H 0.864864 0.654061 0.023882 0.089 Uiso 1 1 calc R U . . .
 H13B H 0.993143 0.628741 0.086364 0.089 Uiso 1 1 calc R U . . .
 H13C H 1.019307 0.668265 0.101415 0.089 Uiso 1 1 calc R U . . .
 C37 C 0.4543(4) 0.56393(13) 0.6794(4) 0.0619(11) Uani 1 1 d . . . . .
 H37A H 0.392767 0.579399 0.696052 0.093 Uiso 1 1 calc R U . . .
 H37B H 0.522578 0.554514 0.758682 0.093 Uiso 1 1 calc R U . . .
 H37C H 0.398701 0.545813 0.624898 0.093 Uiso 1 1 calc R U . . .
 C23 C 0.4938(4) 0.69680(12) 0.5710(5) 0.0700(13) Uani 1 1 d . . . . .
 H23A H 0.575808 0.685469 0.634024 0.105 Uiso 1 1 calc R U . . .
 H23B H 0.409625 0.684293 0.558639 0.105 Uiso 1 1 calc R U . . .
 H23C H 0.487968 0.719511 0.599532 0.105 Uiso 1 1 calc R U . . .
 C44 C 1.1173(4) 0.58025(16) 0.7458(4) 0.0816(17) Uani 1 1 d . . . . .
 H44A H 1.151125 0.557527 0.773663 0.122 Uiso 1 1 calc R U . . .
 H44B H 1.078205 0.589679 0.800084 0.122 Uiso 1 1 calc R U . . .
 H44C H 1.194934 0.594255 0.750179 0.122 Uiso 1 1 calc R U . . .
 C14 C 1.0687(4) 0.64172(11) 0.3302(5) 0.0718(13) Uani 1 1 d . . . . .
 H14A H 1.137212 0.659356 0.341700 0.108 Uiso 1 1 calc R U . . .
 H14B H 1.105260 0.620195 0.317921 0.108 Uiso 1 1 calc R U . . .
 H14C H 1.050742 0.640492 0.404537 0.108 Uiso 1 1 calc R U . . .
 C18 C 0.3211(4) 0.63390(13) 0.0808(5) 0.0713(13) Uani 1 1 d . . . . .
 H18A H 0.319385 0.639839 0.160459 0.107 Uiso 1 1 calc R U . . .
 H18B H 0.315039 0.609537 0.070465 0.107 Uiso 1 1 calc R U . . .
 H18C H 0.241837 0.644377 0.011617 0.107 Uiso 1 1 calc R U . . .
 C30 C 1.1402(5) 0.71337(15) 0.5818(6) 0.0866(18) Uani 1 1 d . . . . .
 H30A H 1.103663 0.704272 0.496675 0.130 Uiso 1 1 calc R U . . .
 H30B H 1.228128 0.702198 0.634780 0.130 Uiso 1 1 calc R U . . .
 H30C H 1.156447 0.737446 0.579677 0.130 Uiso 1 1 calc R U . . .
 C16 C 0.4955(5) 0.69573(10) 0.0987(5) 0.0660(11) Uani 1 1 d . . . . .
 H16A H 0.401744 0.705101 0.053283 0.099 Uiso 1 1 calc R U . . .
 H16B H 0.557113 0.704998 0.064562 0.099 Uiso 1 1 calc R U . . .
 H16C H 0.531630 0.701494 0.187708 0.099 Uiso 1 1 calc R U . . .
 C29 C 1.0909(4) 0.72257(13) 0.7681(5) 0.0735(13) Uani 1 1 d . . . . .
 H29A H 1.107129 0.746577 0.763839 0.110 Uiso 1 1 calc R U . . .
 H29B H 1.178677 0.711568 0.822409 0.110 Uiso 1 1 calc R U . . .
 H29C H 1.022753 0.719218 0.802208 0.110 Uiso 1 1 calc R U . . .
 C22 C 0.3712(4) 0.71373(13) 0.3480(6) 0.0783(15) Uani 1 1 d . . . . .
 H22A H 0.358140 0.736246 0.373937 0.117 Uiso 1 1 calc R U . . .
 H22B H 0.291884 0.699613 0.338254 0.117 Uiso 1 1 calc R U . . .
 H22C H 0.377637 0.715021 0.267991 0.117 Uiso 1 1 calc R U . . .

loop_
  _atom_site_aniso_label
  _atom_site_aniso_U_11
  _atom_site_aniso_U_22
  _atom_site_aniso_U_33
  _atom_site_aniso_U_23
  _atom_site_aniso_U_13
  _atom_site_aniso_U_12
 Si1 0.0378(4) 0.0282(4) 0.0326(4) -0.0010(3) 0.0131(3) -0.0029(3)
 Si2 0.0459(5) 0.0456(5) 0.0412(5) 0.0051(4) 0.0097(4) 0.0031(3)
 N5 0.0303(11) 0.0314(11) 0.0312(13) -0.0033(10) 0.0126(10) 0.0010(8)
 N2 0.0424(13) 0.0289(11) 0.0307(13) -0.0030(10) 0.0139(11) -0.0045(9)
 N4 0.0338(12) 0.0304(12) 0.0403(15) -0.0069(10) 0.0169(11) -0.0003(9)
 N3 0.0438(14) 0.0329(12) 0.0379(15) -0.0015(11) 0.0171(12) -0.0025(10)
 N1 0.0431(13) 0.0320(12) 0.0346(14) -0.0007(10) 0.0170(12) -0.0047(10)
 C33 0.0283(12) 0.0312(13) 0.0256(14) 0.0001(11) 0.0097(11) -0.0008(10)
 C41 0.0343(14) 0.0324(14) 0.0307(15) 0.0007(11) 0.0128(12) 0.0020(10)
 C1 0.0390(15) 0.0334(14) 0.0264(15) 0.0028(12) 0.0088(13) -0.0005(11)
 C34 0.0304(14) 0.0452(16) 0.0270(15) -0.0021(12) 0.0109(12) -0.0052(11)
 C19 0.0364(14) 0.0307(13) 0.0432(18) -0.0080(12) 0.0223(14) -0.0034(11)
 C32 0.0399(15) 0.0402(16) 0.0315(16) -0.0044(12) 0.0142(13) 0.0014(12)
 C2 0.0473(16) 0.0338(14) 0.0303(16) 0.0030(12) 0.0166(14) -0.0001(12)
 C8 0.0486(17) 0.0285(13) 0.0351(17) -0.0037(12) 0.0160(14) -0.0088(12)
 C31 0.0431(16) 0.0393(16) 0.0387(18) -0.0117(13) 0.0179(14) -0.0024(12)
 C38 0.0443(17) 0.0458(17) 0.0331(17) -0.0010(13) 0.0145(14) -0.0161(13)
 C39 0.059(2) 0.0297(14) 0.0351(18) 0.0023(13) 0.0141(16) -0.0034(13)
 C20 0.0437(16) 0.0308(14) 0.051(2) -0.0031(13) 0.0234(15) -0.0018(12)
 C40 0.0442(16) 0.0331(15) 0.0371(18) 0.0007(13) 0.0141(14) 0.0059(12)
 C7 0.0546(19) 0.0415(17) 0.0346(18) 0.0039(14) 0.0176(15) 0.0032(14)
 C27 0.0436(17) 0.0395(16) 0.056(2) -0.0171(15) 0.0271(16) -0.0105(13)
 C42 0.0331(14) 0.0402(16) 0.060(2) -0.0039(15) 0.0241(15) 0.0006(12)
 C21 0.0370(16) 0.0390(16) 0.077(3) 0.0037(17) 0.0265(18) 0.0022(12)
 C35 0.0312(15) 0.060(2) 0.048(2) -0.0103(16) 0.0184(15) -0.0063(13)
 C12 0.0445(16) 0.0369(15) 0.046(2) 0.0024(14) 0.0185(15) -0.0082(12)
 C3 0.0528(19) 0.0525(19) 0.0324(18) 0.0066(14) 0.0183(16) 0.0083(14)
 C10 0.059(2) 0.0401(17) 0.047(2) -0.0058(15) 0.0254(18) -0.0154(14)
 C4 0.063(2) 0.062(2) 0.046(2) 0.0143(18) 0.0281(19) 0.0199(18)
 C25 0.087(3) 0.0344(17) 0.065(3) -0.0014(17) 0.043(2) -0.0125(17)
 B1 0.0282(14) 0.0289(14) 0.0397(19) -0.0024(13) 0.0163(14) 0.0005(11)
 C11 0.061(2) 0.0443(18) 0.0363(19) -0.0050(15) 0.0104(17) -0.0132(15)
 C6 0.073(2) 0.051(2) 0.0318(18) 0.0027(15) 0.0238(18) 0.0049(17)
 C24 0.063(2) 0.0364(16) 0.058(2) 0.0014(16) 0.0264(19) 0.0012(14)
 C36 0.0367(17) 0.068(2) 0.061(3) 0.0070(19) 0.0203(18) 0.0059(15)
 C9 0.063(2) 0.0312(15) 0.057(2) 0.0015(15) 0.0224(19) -0.0039(14)
 C5 0.076(3) 0.052(2) 0.048(2) 0.0091(17) 0.037(2) 0.0161(18)
 C26 0.066(2) 0.0439(18) 0.076(3) -0.0177(18) 0.047(2) -0.0229(16)
 C15 0.067(2) 0.0367(16) 0.062(3) -0.0044(16) 0.034(2) -0.0147(15)
 C17 0.073(3) 0.070(3) 0.036(2) 0.0077(19) 0.0108(19) 0.006(2)
 C28 0.0407(18) 0.055(2) 0.083(3) -0.024(2) 0.027(2) -0.0113(15)
 C43 0.0425(18) 0.087(3) 0.043(2) -0.0079(19) 0.0220(17) -0.0100(17)
 C13 0.076(3) 0.0458(19) 0.075(3) 0.0034(19) 0.051(2) -0.0082(17)
 C37 0.0417(18) 0.101(3) 0.047(2) -0.008(2) 0.0225(18) -0.0118(19)
 C23 0.055(2) 0.072(3) 0.102(4) 0.006(3) 0.052(3) 0.0012(19)
 C44 0.044(2) 0.146(5) 0.063(3) -0.048(3) 0.032(2) -0.035(3)
 C14 0.054(2) 0.058(2) 0.078(3) 0.003(2) 0.004(2) -0.0163(18)
 C18 0.046(2) 0.075(3) 0.081(3) 0.010(2) 0.017(2) 0.0026(18)
 C30 0.049(2) 0.105(4) 0.120(5) -0.048(3) 0.049(3) -0.022(2)
 C16 0.069(3) 0.048(2) 0.067(3) 0.0089(19) 0.017(2) 0.0106(18)
 C29 0.047(2) 0.088(3) 0.077(3) -0.020(3) 0.019(2) -0.014(2)
 C22 0.042(2) 0.071(3) 0.113(4) 0.014(3) 0.024(2) 0.0087(18)

_geom_special_details
;
 All esds (except the esd in the dihedral angle between two l.s. planes)
 are estimated using the full covariance matrix.  The cell esds are taken
 into account individually in the estimation of esds in distances, angles
 and torsion angles; correlations between esds in cell parameters are only
 used when they are defined by crystal symmetry.  An approximate (isotropic)
 treatment of cell esds is used for estimating esds involving l.s. planes.
;
loop_
  _geom_bond_atom_site_label_1
  _geom_bond_atom_site_label_2
  _geom_bond_distance
  _geom_bond_site_symmetry_2
  _geom_bond_publ_flag
 Si1 Si2 2.3554(12) . ?
 Si1 N2 1.863(3) . ?
 Si1 N3 1.581(3) . ?
 Si1 N1 1.836(3) . ?
 Si1 C1 2.310(3) . ?
 Si2 C17 1.885(4) . ?
 Si2 C18 1.875(4) . ?
 Si2 C16 1.873(4) . ?
 N5 C33 1.419(4) . ?
 N5 C32 1.400(4) . ?
 N5 B1 1.467(4) . ?
 N2 C1 1.335(4) . ?
 N2 C8 1.480(4) . ?
 N4 C19 1.423(4) . ?
 N4 C31 1.397(4) . ?
 N4 B1 1.467(4) . ?
 N3 B1 1.382(4) . ?
 N1 C1 1.334(4) . ?
 N1 C12 1.486(4) . ?
 C33 C41 1.405(4) . ?
 C33 C34 1.406(4) . ?
 C41 C40 1.392(4) . ?
 C41 C42 1.527(4) . ?
 C1 C2 1.491(4) . ?
 C34 C38 1.393(5) . ?
 C34 C35 1.518(4) . ?
 C19 C20 1.408(4) . ?
 C19 C27 1.406(4) . ?
 C32 H32 0.9500 . ?
 C32 C31 1.337(5) . ?
 C2 C7 1.395(5) . ?
 C2 C3 1.396(5) . ?
 C8 C10 1.526(5) . ?
 C8 C11 1.528(5) . ?
 C8 C9 1.524(5) . ?
 C31 H31 0.9500 . ?
 C38 H38 0.9500 . ?
 C38 C39 1.375(5) . ?
 C39 H39 0.9500 . ?
 C39 C40 1.382(5) . ?
 C20 C21 1.525(4) . ?
 C20 C24 1.395(5) . ?
 C40 H40 0.9500 . ?
 C7 H7 0.9500 . ?
 C7 C6 1.381(5) . ?
 C27 C26 1.390(5) . ?
 C27 C28 1.517(5) . ?
 C42 H42 1.0000 . ?
 C42 C43 1.520(5) . ?
 C42 C44 1.523(6) . ?
 C21 H21 1.0000 . ?
 C21 C23 1.518(6) . ?
 C21 C22 1.537(6) . ?
 C35 H35 1.0000 . ?
 C35 C36 1.532(5) . ?
 C35 C37 1.535(5) . ?
 C12 C15 1.530(5) . ?
 C12 C13 1.526(5) . ?
 C12 C14 1.524(5) . ?
 C3 H3 0.9500 . ?
 C3 C4 1.388(5) . ?
 C10 H10A 0.9800 . ?
 C10 H10B 0.9800 . ?
 C10 H10C 0.9800 . ?
 C4 H4 0.9500 . ?
 C4 C5 1.378(6) . ?
 C25 H25 0.9500 . ?
 C25 C24 1.386(6) . ?
 C25 C26 1.383(6) . ?
 C11 H11A 0.9800 . ?
 C11 H11B 0.9800 . ?
 C11 H11C 0.9800 . ?
 C6 H6 0.9500 . ?
 C6 C5 1.380(6) . ?
 C24 H24 0.9500 . ?
 C36 H36A 0.9800 . ?
 C36 H36B 0.9800 . ?
 C36 H36C 0.9800 . ?
 C9 H9A 0.9800 . ?
 C9 H9B 0.9800 . ?
 C9 H9C 0.9800 . ?
 C5 H5 0.9500 . ?
 C26 H26 0.9500 . ?
 C15 H15A 0.9800 . ?
 C15 H15B 0.9800 . ?
 C15 H15C 0.9800 . ?
 C17 H17A 0.9800 . ?
 C17 H17B 0.9800 . ?
 C17 H17C 0.9800 . ?
 C28 H28 1.0000 . ?
 C28 C30 1.534(6) . ?
 C28 C29 1.541(6) . ?
 C43 H43A 0.9800 . ?
 C43 H43B 0.9800 . ?
 C43 H43C 0.9800 . ?
 C13 H13A 0.9800 . ?
 C13 H13B 0.9800 . ?
 C13 H13C 0.9800 . ?
 C37 H37A 0.9800 . ?
 C37 H37B 0.9800 . ?
 C37 H37C 0.9800 . ?
 C23 H23A 0.9800 . ?
 C23 H23B 0.9800 . ?
 C23 H23C 0.9800 . ?
 C44 H44A 0.9800 . ?
 C44 H44B 0.9800 . ?
 C44 H44C 0.9800 . ?
 C14 H14A 0.9800 . ?
 C14 H14B 0.9800 . ?
 C14 H14C 0.9800 . ?
 C18 H18A 0.9800 . ?
 C18 H18B 0.9800 . ?
 C18 H18C 0.9800 . ?
 C30 H30A 0.9800 . ?
 C30 H30B 0.9800 . ?
 C30 H30C 0.9800 . ?
 C16 H16A 0.9800 . ?
 C16 H16B 0.9800 . ?
 C16 H16C 0.9800 . ?
 C29 H29A 0.9800 . ?
 C29 H29B 0.9800 . ?
 C29 H29C 0.9800 . ?
 C22 H22A 0.9800 . ?
 C22 H22B 0.9800 . ?
 C22 H22C 0.9800 . ?

loop_
  _geom_angle_atom_site_label_1
  _geom_angle_atom_site_label_2
  _geom_angle_atom_site_label_3
  _geom_angle
  _geom_angle_site_symmetry_1
  _geom_angle_site_symmetry_3
  _geom_angle_publ_flag
 N2 Si1 Si2 107.88(9) . . ?
 N2 Si1 C1 35.30(11) . . ?
 N3 Si1 Si2 119.27(11) . . ?
 N3 Si1 N2 121.61(13) . . ?
 N3 Si1 N1 120.74(14) . . ?
 N3 Si1 C1 131.00(13) . . ?
 N1 Si1 Si2 106.75(10) . . ?
 N1 Si1 N2 70.49(11) . . ?
 N1 Si1 C1 35.25(11) . . ?
 C1 Si1 Si2 109.71(9) . . ?
 C17 Si2 Si1 112.18(15) . . ?
 C18 Si2 Si1 109.34(16) . . ?
 C18 Si2 C17 109.7(2) . . ?
 C16 Si2 Si1 109.35(15) . . ?
 C16 Si2 C17 107.6(2) . . ?
 C16 Si2 C18 108.5(2) . . ?
 C33 N5 B1 128.0(2) . . ?
 C32 N5 C33 122.2(3) . . ?
 C32 N5 B1 109.6(2) . . ?
 C1 N2 Si1 90.93(18) . . ?
 C1 N2 C8 131.9(3) . . ?
 C8 N2 Si1 136.3(2) . . ?
 C19 N4 B1 127.9(3) . . ?
 C31 N4 C19 122.7(3) . . ?
 C31 N4 B1 109.5(3) . . ?
 B1 N3 Si1 169.3(2) . . ?
 C1 N1 Si1 92.15(19) . . ?
 C1 N1 C12 131.7(3) . . ?
 C12 N1 Si1 136.0(2) . . ?
 C41 C33 N5 119.6(2) . . ?
 C41 C33 C34 120.3(3) . . ?
 C34 C33 N5 120.1(2) . . ?
 C33 C41 C42 120.2(3) . . ?
 C40 C41 C33 119.0(3) . . ?
 C40 C41 C42 120.8(3) . . ?
 N2 C1 Si1 53.76(15) . . ?
 N2 C1 C2 127.9(3) . . ?
 N1 C1 Si1 52.59(16) . . ?
 N1 C1 N2 106.2(3) . . ?
 N1 C1 C2 125.8(3) . . ?
 C2 C1 Si1 174.7(2) . . ?
 C33 C34 C35 119.8(3) . . ?
 C38 C34 C33 118.7(3) . . ?
 C38 C34 C35 121.5(3) . . ?
 C20 C19 N4 119.1(3) . . ?
 C27 C19 N4 120.0(3) . . ?
 C27 C19 C20 120.8(3) . . ?
 N5 C32 H32 125.3 . . ?
 C31 C32 N5 109.3(3) . . ?
 C31 C32 H32 125.3 . . ?
 C7 C2 C1 120.4(3) . . ?
 C7 C2 C3 118.9(3) . . ?
 C3 C2 C1 120.6(3) . . ?
 N2 C8 C10 105.3(2) . . ?
 N2 C8 C11 110.5(3) . . ?
 N2 C8 C9 111.7(3) . . ?
 C10 C8 C11 109.5(3) . . ?
 C9 C8 C10 109.0(3) . . ?
 C9 C8 C11 110.8(3) . . ?
 N4 C31 H31 125.1 . . ?
 C32 C31 N4 109.9(3) . . ?
 C32 C31 H31 125.1 . . ?
 C34 C38 H38 119.4 . . ?
 C39 C38 C34 121.2(3) . . ?
 C39 C38 H38 119.4 . . ?
 C38 C39 H39 119.9 . . ?
 C38 C39 C40 120.1(3) . . ?
 C40 C39 H39 119.9 . . ?
 C19 C20 C21 120.2(3) . . ?
 C24 C20 C19 118.6(3) . . ?
 C24 C20 C21 121.1(3) . . ?
 C41 C40 H40 119.6 . . ?
 C39 C40 C41 120.7(3) . . ?
 C39 C40 H40 119.6 . . ?
 C2 C7 H7 119.9 . . ?
 C6 C7 C2 120.1(3) . . ?
 C6 C7 H7 119.9 . . ?
 C19 C27 C28 121.0(3) . . ?
 C26 C27 C19 118.5(3) . . ?
 C26 C27 C28 120.5(3) . . ?
 C41 C42 H42 107.9 . . ?
 C43 C42 C41 112.3(3) . . ?
 C43 C42 H42 107.9 . . ?
 C43 C42 C44 110.4(3) . . ?
 C44 C42 C41 110.3(3) . . ?
 C44 C42 H42 107.9 . . ?
 C20 C21 H21 107.8 . . ?
 C20 C21 C22 113.2(3) . . ?
 C23 C21 C20 111.7(3) . . ?
 C23 C21 H21 107.8 . . ?
 C23 C21 C22 108.5(4) . . ?
 C22 C21 H21 107.8 . . ?
 C34 C35 H35 107.5 . . ?
 C34 C35 C36 110.5(3) . . ?
 C34 C35 C37 112.9(3) . . ?
 C36 C35 H35 107.5 . . ?
 C36 C35 C37 110.7(3) . . ?
 C37 C35 H35 107.5 . . ?
 N1 C12 C15 105.3(3) . . ?
 N1 C12 C13 112.3(3) . . ?
 N1 C12 C14 108.8(3) . . ?
 C13 C12 C15 109.3(3) . . ?
 C14 C12 C15 109.3(3) . . ?
 C14 C12 C13 111.5(4) . . ?
 C2 C3 H3 119.9 . . ?
 C4 C3 C2 120.3(3) . . ?
 C4 C3 H3 119.9 . . ?
 C8 C10 H10A 109.5 . . ?
 C8 C10 H10B 109.5 . . ?
 C8 C10 H10C 109.5 . . ?
 H10A C10 H10B 109.5 . . ?
 H10A C10 H10C 109.5 . . ?
 H10B C10 H10C 109.5 . . ?
 C3 C4 H4 119.9 . . ?
 C5 C4 C3 120.1(4) . . ?
 C5 C4 H4 119.9 . . ?
 C24 C25 H25 120.0 . . ?
 C26 C25 H25 120.0 . . ?
 C26 C25 C24 120.1(3) . . ?
 N4 B1 N5 101.7(3) . . ?
 N3 B1 N5 129.2(3) . . ?
 N3 B1 N4 129.1(3) . . ?
 C8 C11 H11A 109.5 . . ?
 C8 C11 H11B 109.5 . . ?
 C8 C11 H11C 109.5 . . ?
 H11A C11 H11B 109.5 . . ?
 H11A C11 H11C 109.5 . . ?
 H11B C11 H11C 109.5 . . ?
 C7 C6 H6 119.7 . . ?
 C5 C6 C7 120.6(4) . . ?
 C5 C6 H6 119.7 . . ?
 C20 C24 H24 119.6 . . ?
 C25 C24 C20 120.7(4) . . ?
 C25 C24 H24 119.6 . . ?
 C35 C36 H36A 109.5 . . ?
 C35 C36 H36B 109.5 . . ?
 C35 C36 H36C 109.5 . . ?
 H36A C36 H36B 109.5 . . ?
 H36A C36 H36C 109.5 . . ?
 H36B C36 H36C 109.5 . . ?
 C8 C9 H9A 109.5 . . ?
 C8 C9 H9B 109.5 . . ?
 C8 C9 H9C 109.5 . . ?
 H9A C9 H9B 109.5 . . ?
 H9A C9 H9C 109.5 . . ?
 H9B C9 H9C 109.5 . . ?
 C4 C5 C6 119.9(4) . . ?
 C4 C5 H5 120.0 . . ?
 C6 C5 H5 120.0 . . ?
 C27 C26 H26 119.4 . . ?
 C25 C26 C27 121.2(3) . . ?
 C25 C26 H26 119.4 . . ?
 C12 C15 H15A 109.5 . . ?
 C12 C15 H15B 109.5 . . ?
 C12 C15 H15C 109.5 . . ?
 H15A C15 H15B 109.5 . . ?
 H15A C15 H15C 109.5 . . ?
 H15B C15 H15C 109.5 . . ?
 Si2 C17 H17A 109.5 . . ?
 Si2 C17 H17B 109.5 . . ?
 Si2 C17 H17C 109.5 . . ?
 H17A C17 H17B 109.5 . . ?
 H17A C17 H17C 109.5 . . ?
 H17B C17 H17C 109.5 . . ?
 C27 C28 H28 108.0 . . ?
 C27 C28 C30 112.9(4) . . ?
 C27 C28 C29 110.5(3) . . ?
 C30 C28 H28 108.0 . . ?
 C30 C28 C29 109.1(3) . . ?
 C29 C28 H28 108.0 . . ?
 C42 C43 H43A 109.5 . . ?
 C42 C43 H43B 109.5 . . ?
 C42 C43 H43C 109.5 . . ?
 H43A C43 H43B 109.5 . . ?
 H43A C43 H43C 109.5 . . ?
 H43B C43 H43C 109.5 . . ?
 C12 C13 H13A 109.5 . . ?
 C12 C13 H13B 109.5 . . ?
 C12 C13 H13C 109.5 . . ?
 H13A C13 H13B 109.5 . . ?
 H13A C13 H13C 109.5 . . ?
 H13B C13 H13C 109.5 . . ?
 C35 C37 H37A 109.5 . . ?
 C35 C37 H37B 109.5 . . ?
 C35 C37 H37C 109.5 . . ?
 H37A C37 H37B 109.5 . . ?
 H37A C37 H37C 109.5 . . ?
 H37B C37 H37C 109.5 . . ?
 C21 C23 H23A 109.5 . . ?
 C21 C23 H23B 109.5 . . ?
 C21 C23 H23C 109.5 . . ?
 H23A C23 H23B 109.5 . . ?
 H23A C23 H23C 109.5 . . ?
 H23B C23 H23C 109.5 . . ?
 C42 C44 H44A 109.5 . . ?
 C42 C44 H44B 109.5 . . ?
 C42 C44 H44C 109.5 . . ?
 H44A C44 H44B 109.5 . . ?
 H44A C44 H44C 109.5 . . ?
 H44B C44 H44C 109.5 . . ?
 C12 C14 H14A 109.5 . . ?
 C12 C14 H14B 109.5 . . ?
 C12 C14 H14C 109.5 . . ?
 H14A C14 H14B 109.5 . . ?
 H14A C14 H14C 109.5 . . ?
 H14B C14 H14C 109.5 . . ?
 Si2 C18 H18A 109.5 . . ?
 Si2 C18 H18B 109.5 . . ?
 Si2 C18 H18C 109.5 . . ?
 H18A C18 H18B 109.5 . . ?
 H18A C18 H18C 109.5 . . ?
 H18B C18 H18C 109.5 . . ?
 C28 C30 H30A 109.5 . . ?
 C28 C30 H30B 109.5 . . ?
 C28 C30 H30C 109.5 . . ?
 H30A C30 H30B 109.5 . . ?
 H30A C30 H30C 109.5 . . ?
 H30B C30 H30C 109.5 . . ?
 Si2 C16 H16A 109.5 . . ?
 Si2 C16 H16B 109.5 . . ?
 Si2 C16 H16C 109.5 . . ?
 H16A C16 H16B 109.5 . . ?
 H16A C16 H16C 109.5 . . ?
 H16B C16 H16C 109.5 . . ?
 C28 C29 H29A 109.5 . . ?
 C28 C29 H29B 109.5 . . ?
 C28 C29 H29C 109.5 . . ?
 H29A C29 H29B 109.5 . . ?
 H29A C29 H29C 109.5 . . ?
 H29B C29 H29C 109.5 . . ?
 C21 C22 H22A 109.5 . . ?
 C21 C22 H22B 109.5 . . ?
 C21 C22 H22C 109.5 . . ?
 H22A C22 H22B 109.5 . . ?
 H22A C22 H22C 109.5 . . ?
 H22B C22 H22C 109.5 . . ?

loop_
  _geom_torsion_atom_site_label_1
  _geom_torsion_atom_site_label_2
  _geom_torsion_atom_site_label_3
  _geom_torsion_atom_site_label_4
  _geom_torsion
  _geom_torsion_site_symmetry_1
  _geom_torsion_site_symmetry_2
  _geom_torsion_site_symmetry_3
  _geom_torsion_site_symmetry_4
  _geom_torsion_publ_flag
 Si1 N2 C1 N1 3.9(2) . . . . ?
 Si1 N2 C1 C2 -173.8(3) . . . . ?
 Si1 N2 C8 C10 -28.5(4) . . . . ?
 Si1 N2 C8 C11 89.6(4) . . . . ?
 Si1 N2 C8 C9 -146.7(3) . . . . ?
 Si1 N3 B1 N5 -82.3(13) . . . . ?
 Si1 N3 B1 N4 98.3(13) . . . . ?
 Si1 N1 C1 N2 -4.0(2) . . . . ?
 Si1 N1 C1 C2 173.8(3) . . . . ?
 Si1 N1 C12 C15 -17.0(4) . . . . ?
 Si1 N1 C12 C13 -135.9(3) . . . . ?
 Si1 N1 C12 C14 100.1(4) . . . . ?
 Si2 Si1 N2 C1 99.06(18) . . . . ?
 Si2 Si1 N2 C8 -70.7(3) . . . . ?
 Si2 Si1 N3 B1 -154.2(12) . . . . ?
 Si2 Si1 N1 C1 -100.62(18) . . . . ?
 Si2 Si1 N1 C12 83.9(3) . . . . ?
 N5 C33 C41 C40 179.8(3) . . . . ?
 N5 C33 C41 C42 1.3(4) . . . . ?
 N5 C33 C34 C38 -179.7(3) . . . . ?
 N5 C33 C34 C35 1.1(4) . . . . ?
 N5 C32 C31 N4 -0.2(4) . . . . ?
 N2 Si1 N3 B1 66.5(13) . . . . ?
 N2 Si1 N1 C1 2.89(18) . . . . ?
 N2 Si1 N1 C12 -172.6(3) . . . . ?
 N2 C1 C2 C7 81.2(4) . . . . ?
 N2 C1 C2 C3 -101.2(4) . . . . ?
 N4 C19 C20 C21 5.0(5) . . . . ?
 N4 C19 C20 C24 -176.6(3) . . . . ?
 N4 C19 C27 C26 177.4(3) . . . . ?
 N4 C19 C27 C28 -4.8(5) . . . . ?
 N3 Si1 N2 C1 -117.6(2) . . . . ?
 N3 Si1 N2 C8 72.6(3) . . . . ?
 N3 Si1 N1 C1 118.7(2) . . . . ?
 N3 Si1 N1 C12 -56.7(4) . . . . ?
 N1 Si1 N2 C1 -2.88(18) . . . . ?
 N1 Si1 N2 C8 -172.7(3) . . . . ?
 N1 Si1 N3 B1 -18.3(13) . . . . ?
 N1 C1 C2 C7 -96.0(4) . . . . ?
 N1 C1 C2 C3 81.5(4) . . . . ?
 C33 N5 C32 C31 177.0(3) . . . . ?
 C33 N5 B1 N4 -176.9(2) . . . . ?
 C33 N5 B1 N3 3.6(5) . . . . ?
 C33 C41 C40 C39 -0.3(5) . . . . ?
 C33 C41 C42 C43 -141.9(3) . . . . ?
 C33 C41 C42 C44 94.4(4) . . . . ?
 C33 C34 C38 C39 0.1(5) . . . . ?
 C33 C34 C35 C36 85.0(4) . . . . ?
 C33 C34 C35 C37 -150.4(3) . . . . ?
 C41 C33 C34 C38 -1.2(4) . . . . ?
 C41 C33 C34 C35 179.6(3) . . . . ?
 C1 Si1 N2 C8 -169.8(4) . . . . ?
 C1 Si1 N3 B1 23.8(13) . . . . ?
 C1 Si1 N1 C12 -175.5(4) . . . . ?
 C1 N2 C8 C10 165.3(3) . . . . ?
 C1 N2 C8 C11 -76.6(4) . . . . ?
 C1 N2 C8 C9 47.1(5) . . . . ?
 C1 N1 C12 C15 169.1(3) . . . . ?
 C1 N1 C12 C13 50.2(5) . . . . ?
 C1 N1 C12 C14 -73.8(5) . . . . ?
 C1 C2 C7 C6 177.5(3) . . . . ?
 C1 C2 C3 C4 -176.6(3) . . . . ?
 C34 C33 C41 C40 1.3(5) . . . . ?
 C34 C33 C41 C42 -177.2(3) . . . . ?
 C34 C38 C39 C40 0.9(5) . . . . ?
 C19 N4 C31 C32 178.6(3) . . . . ?
 C19 N4 B1 N5 -178.1(2) . . . . ?
 C19 N4 B1 N3 1.4(5) . . . . ?
 C19 C20 C21 C23 68.2(4) . . . . ?
 C19 C20 C21 C22 -169.0(4) . . . . ?
 C19 C20 C24 C25 -1.1(6) . . . . ?
 C19 C27 C26 C25 -0.6(6) . . . . ?
 C19 C27 C28 C30 139.4(4) . . . . ?
 C19 C27 C28 C29 -98.1(4) . . . . ?
 C32 N5 C33 C41 -95.8(3) . . . . ?
 C32 N5 C33 C34 82.8(3) . . . . ?
 C32 N5 B1 N4 -1.1(3) . . . . ?
 C32 N5 B1 N3 179.4(3) . . . . ?
 C2 C7 C6 C5 -1.1(6) . . . . ?
 C2 C3 C4 C5 -0.7(6) . . . . ?
 C8 N2 C1 Si1 170.5(4) . . . . ?
 C8 N2 C1 N1 174.4(3) . . . . ?
 C8 N2 C1 C2 -3.3(5) . . . . ?
 C31 N4 C19 C20 -108.3(3) . . . . ?
 C31 N4 C19 C27 73.3(4) . . . . ?
 C31 N4 B1 N5 1.0(3) . . . . ?
 C31 N4 B1 N3 -179.6(3) . . . . ?
 C38 C34 C35 C36 -94.2(4) . . . . ?
 C38 C34 C35 C37 30.5(5) . . . . ?
 C38 C39 C40 C41 -0.8(5) . . . . ?
 C20 C19 C27 C26 -1.0(5) . . . . ?
 C20 C19 C27 C28 176.8(3) . . . . ?
 C40 C41 C42 C43 39.6(4) . . . . ?
 C40 C41 C42 C44 -84.0(4) . . . . ?
 C7 C2 C3 C4 1.0(5) . . . . ?
 C7 C6 C5 C4 1.3(6) . . . . ?
 C27 C19 C20 C21 -176.6(3) . . . . ?
 C27 C19 C20 C24 1.8(5) . . . . ?
 C42 C41 C40 C39 178.2(3) . . . . ?
 C21 C20 C24 C25 177.3(4) . . . . ?
 C35 C34 C38 C39 179.3(3) . . . . ?
 C12 N1 C1 Si1 175.8(4) . . . . ?
 C12 N1 C1 N2 171.8(3) . . . . ?
 C12 N1 C1 C2 -10.5(5) . . . . ?
 C3 C2 C7 C6 -0.1(5) . . . . ?
 C3 C4 C5 C6 -0.5(6) . . . . ?
 B1 N5 C33 C41 79.6(4) . . . . ?
 B1 N5 C33 C34 -101.9(3) . . . . ?
 B1 N5 C32 C31 0.9(3) . . . . ?
 B1 N4 C19 C20 70.6(4) . . . . ?
 B1 N4 C19 C27 -107.8(4) . . . . ?
 B1 N4 C31 C32 -0.5(3) . . . . ?
 C24 C20 C21 C23 -110.2(4) . . . . ?
 C24 C20 C21 C22 12.6(6) . . . . ?
 C24 C25 C26 C27 1.2(6) . . . . ?
 C26 C27 C28 C30 -42.9(5) . . . . ?
 C26 C27 C28 C29 79.7(5) . . . . ?
 C26 C25 C24 C20 -0.4(6) . . . . ?
 C28 C27 C26 C25 -178.4(4) . . . . ?

_shelx_res_file
;
TITL 120jtaec23_auto_a.res in P2(1)/c
    120jtaec23_auto.res
    created by SHELXL-2018/3 at 16:49:10 on 13-Feb-2023
REM Old TITL 120jtaec23_auto in P2(1)/c
REM SHELXT solution in P2(1)/c: R1 0.192, Rweak 0.111, Alpha 0.043
REM <I/s> 1.211 for 158 systematic absences, Orientation as input
REM Formula found by SHELXT: C45 N5 O Cl
CELL 1.54184 10.64281 39.961986 11.839621 90 115.6344 90
ZERR 4 0.000396 0.000884 0.000527 0 0.0053 0
LATT 1
SYMM -X,0.5+Y,0.5-Z
SFAC C H B N Si
UNIT 176 272 4 20 8
DELU 0.0001 0.0001 Si1 Si2

L.S. 4
PLAN  19
SIZE 0.4 0.4 0.4
TEMP -123
CONF
BOND
list 4
MORE -1
BOND $H
fmap 2
acta
REM <olex2.extras>
REM <HklSrc "%.\\120jtaec23_twin1_hklf5.hkl">
REM </olex2.extras>

WGHT    0.094600    2.587300
BASF   0.24863
FVAR       3.74704
SI1   5    0.678034    0.624974    0.250426    11.00000    0.03775    0.02818 =
         0.03262   -0.00098    0.01313   -0.00292
SI2   5    0.487740    0.649121    0.080752    11.00000    0.04594    0.04563 =
         0.04120    0.00514    0.00975    0.00315
N5    4    0.773468    0.614838    0.616997    11.00000    0.03034    0.03137 =
         0.03117   -0.00332    0.01261    0.00100
N2    4    0.704408    0.582028    0.203226    11.00000    0.04245    0.02892 =
         0.03069   -0.00302    0.01387   -0.00445
N4    4    0.779809    0.670751    0.583699    11.00000    0.03380    0.03043 =
         0.04031   -0.00692    0.01694   -0.00032
N3    4    0.700817    0.633101    0.388705    11.00000    0.04379    0.03293 =
         0.03793   -0.00145    0.01713   -0.00250
N1    4    0.825351    0.625152    0.208733    11.00000    0.04308    0.03199 =
         0.03459   -0.00075    0.01697   -0.00471
C33   1    0.765363    0.579418    0.609321    11.00000    0.02828    0.03118 =
         0.02559    0.00009    0.00973   -0.00082
C41   1    0.875857    0.561110    0.604952    11.00000    0.03431    0.03241 =
         0.03075    0.00071    0.01283    0.00202
C1    1    0.807137    0.592898    0.176552    11.00000    0.03897    0.03339 =
         0.02644    0.00276    0.00882   -0.00050
C34   1    0.648848    0.562765    0.609042    11.00000    0.03044    0.04518 =
         0.02696   -0.00207    0.01089   -0.00522
C19   1    0.769602    0.703552    0.533705    11.00000    0.03640    0.03075 =
         0.04316   -0.00805    0.02234   -0.00344
C32   1    0.820029    0.631844    0.731334    11.00000    0.03986    0.04018 =
         0.03150   -0.00440    0.01416    0.00141
AFIX  43
H32   2    0.845325    0.621643    0.810688    11.00000   -1.20000
AFIX   0
C2    1    0.883949    0.573867    0.117754    11.00000    0.04730    0.03381 =
         0.03033    0.00304    0.01657   -0.00013
C8    1    0.629768    0.549648    0.179820    11.00000    0.04858    0.02852 =
         0.03514   -0.00370    0.01603   -0.00880
C31   1    0.823322    0.664689    0.711359    11.00000    0.04310    0.03931 =
         0.03865   -0.01172    0.01787   -0.00245
AFIX  43
H31   2    0.851107    0.681414    0.774550    11.00000   -1.20000
AFIX   0
C38   1    0.644384    0.527968    0.601945    11.00000    0.04426    0.04584 =
         0.03308   -0.00099    0.01450   -0.01609
AFIX  43
H38   2    0.566087    0.516446    0.601484    11.00000   -1.20000
AFIX   0
C39   1    0.751322    0.509997    0.595594    11.00000    0.05879    0.02971 =
         0.03506    0.00227    0.01412   -0.00337
AFIX  43
H39   2    0.745811    0.486288    0.589649    11.00000   -1.20000
AFIX   0
C20   1    0.636848    0.717356    0.462338    11.00000    0.04371    0.03078 =
         0.05078   -0.00306    0.02338   -0.00178
C40   1    0.866802    0.526350    0.597841    11.00000    0.04423    0.03308 =
         0.03708    0.00073    0.01406    0.00586
AFIX  43
H40   2    0.940793    0.513742    0.594498    11.00000   -1.20000
AFIX   0
C7    1    0.826518    0.569722   -0.011939    11.00000    0.05465    0.04146 =
         0.03462    0.00391    0.01756    0.00323
AFIX  43
H7    2    0.736286    0.578279   -0.063042    11.00000   -1.20000
AFIX   0
C27   1    0.891097    0.721413    0.553162    11.00000    0.04364    0.03951 =
         0.05565   -0.01711    0.02709   -0.01054
C42   1    1.005126    0.579172    0.611268    11.00000    0.03313    0.04024 =
         0.05965   -0.00392    0.02409    0.00064
AFIX  13
H42   2    0.978074    0.602745    0.582792    11.00000   -1.20000
AFIX   0
C21   1    0.506168    0.698528    0.448068    11.00000    0.03697    0.03902 =
         0.07653    0.00366    0.02650    0.00225
AFIX  13
H21   2    0.513705    0.675097    0.421989    11.00000   -1.20000
AFIX   0
C35   1    0.530563    0.582835    0.614697    11.00000    0.03115    0.05955 =
         0.04845   -0.01030    0.01835   -0.00631
AFIX  13
H35   2    0.572080    0.603428    0.665053    11.00000   -1.20000
AFIX   0
C12   1    0.933522    0.649653    0.215647    11.00000    0.04455    0.03688 =
         0.04622    0.00242    0.01854   -0.00820
C3    1    1.016629    0.561027    0.190975    11.00000    0.05284    0.05255 =
         0.03239    0.00662    0.01828    0.00832
AFIX  43
H3    2    1.056481    0.563353    0.279504    11.00000   -1.20000
AFIX   0
C10   1    0.552880    0.550036    0.262719    11.00000    0.05941    0.04007 =
         0.04748   -0.00580    0.02544   -0.01538
AFIX 137
H10A  2    0.620353    0.552365    0.350598    11.00000   -1.50000
H10B  2    0.501135    0.529069    0.251774    11.00000   -1.50000
H10C  2    0.487769    0.568923    0.239030    11.00000   -1.50000
AFIX   0
C4    1    1.090511    0.544885    0.134973    11.00000    0.06338    0.06167 =
         0.04578    0.01432    0.02810    0.01994
AFIX  43
H4    2    1.181162    0.536413    0.185167    11.00000   -1.20000
AFIX   0
C25   1    0.747502    0.766326    0.425992    11.00000    0.08704    0.03439 =
         0.06502   -0.00144    0.04314   -0.01249
AFIX  43
H25   2    0.740178    0.787653    0.388195    11.00000   -1.20000
AFIX   0
B1    3    0.746595    0.638888    0.515470    11.00000    0.02822    0.02893 =
         0.03966   -0.00241    0.01630    0.00051
C11   1    0.524312    0.546907    0.042591    11.00000    0.06079    0.04435 =
         0.03631   -0.00497    0.01039   -0.01316
AFIX 137
H11A  2    0.464396    0.566766    0.018978    11.00000   -1.50000
H11B  2    0.467005    0.526860    0.031066    11.00000   -1.50000
H11C  2    0.573884    0.545335   -0.010305    11.00000   -1.50000
AFIX   0
C6    1    0.900594    0.553202   -0.066170    11.00000    0.07338    0.05143 =
         0.03181    0.00271    0.02384    0.00491
AFIX  43
H6    2    0.860268    0.550134   -0.154399    11.00000   -1.20000
AFIX   0
C24   1    0.628035    0.748775    0.408135    11.00000    0.06287    0.03643 =
         0.05756    0.00136    0.02636    0.00123
AFIX  43
H24   2    0.539173    0.758249    0.358433    11.00000   -1.20000
AFIX   0
C36   1    0.428004    0.594124    0.483308    11.00000    0.03672    0.06786 =
         0.06109    0.00703    0.02033    0.00594
AFIX 137
H36A  2    0.382331    0.574487    0.432562    11.00000   -1.50000
H36B  2    0.478512    0.606275    0.443842    11.00000   -1.50000
H36C  2    0.357544    0.608835    0.489449    11.00000   -1.50000
AFIX   0
C9    1    0.730383    0.520150    0.217253    11.00000    0.06262    0.03119 =
         0.05656    0.00151    0.02244   -0.00390
AFIX 137
H9A   2    0.775222    0.518775    0.160467    11.00000   -1.50000
H9B   2    0.679026    0.499409    0.212049    11.00000   -1.50000
H9C   2    0.801610    0.523295    0.303319    11.00000   -1.50000
AFIX   0
C5    1    1.032688    0.541113    0.006703    11.00000    0.07620    0.05237 =
         0.04774    0.00906    0.03711    0.01610
AFIX  43
H5    2    1.083710    0.530202   -0.031526    11.00000   -1.20000
AFIX   0
C26   1    0.877330    0.752843    0.498735    11.00000    0.06630    0.04394 =
         0.07557   -0.01773    0.04707   -0.02295
AFIX  43
H26   2    0.958550    0.765275    0.511751    11.00000   -1.20000
AFIX   0
C15   1    0.879200    0.683749    0.233403    11.00000    0.06685    0.03668 =
         0.06215   -0.00443    0.03417   -0.01469
AFIX 137
H15A  2    0.949298    0.700953    0.244797    11.00000   -1.50000
H15B  2    0.860526    0.683068    0.307486    11.00000   -1.50000
H15C  2    0.792974    0.689067    0.159301    11.00000   -1.50000
AFIX   0
C17   1    0.489139    0.639110   -0.074312    11.00000    0.07270    0.06993 =
         0.03626    0.00773    0.01081    0.00578
AFIX 137
H17A  2    0.410673    0.650362   -0.141772    11.00000   -1.50000
H17B  2    0.480700    0.614870   -0.088113    11.00000   -1.50000
H17C  2    0.576773    0.646894   -0.073653    11.00000   -1.50000
AFIX   0
C28   1    1.034313    0.707387    0.635566    11.00000    0.04075    0.05511 =
         0.08304   -0.02393    0.02656   -0.01132
AFIX  13
H28   2    1.024852    0.682682    0.642927    11.00000   -1.20000
AFIX   0
C43   1    1.061875    0.563358    0.526032    11.00000    0.04247    0.08684 =
         0.04279   -0.00790    0.02203   -0.01001
AFIX 137
H43A  2    1.135298    0.577631    0.523122    11.00000   -1.50000
H43B  2    0.986449    0.560994    0.441463    11.00000   -1.50000
H43C  2    1.100469    0.541254    0.558551    11.00000   -1.50000
AFIX   0
C13   1    0.954593    0.650232    0.096144    11.00000    0.07630    0.04582 =
         0.07523    0.00342    0.05070   -0.00821
AFIX 137
H13A  2    0.864864    0.654061    0.023882    11.00000   -1.50000
H13B  2    0.993143    0.628741    0.086364    11.00000   -1.50000
H13C  2    1.019307    0.668265    0.101415    11.00000   -1.50000
AFIX   0
C37   1    0.454254    0.563931    0.679434    11.00000    0.04168    0.10101 =
         0.04662   -0.00807    0.02246   -0.01184
AFIX 137
H37A  2    0.392767    0.579399    0.696052    11.00000   -1.50000
H37B  2    0.522578    0.554514    0.758682    11.00000   -1.50000
H37C  2    0.398701    0.545813    0.624898    11.00000   -1.50000
AFIX   0
C23   1    0.493796    0.696797    0.570956    11.00000    0.05517    0.07199 =
         0.10177    0.00571    0.05162    0.00117
AFIX 137
H23A  2    0.575808    0.685469    0.634024    11.00000   -1.50000
H23B  2    0.409625    0.684293    0.558639    11.00000   -1.50000
H23C  2    0.487968    0.719511    0.599532    11.00000   -1.50000
AFIX   0
C44   1    1.117348    0.580255    0.745786    11.00000    0.04443    0.14645 =
         0.06317   -0.04787    0.03202   -0.03521
AFIX 137
H44A  2    1.151125    0.557527    0.773663    11.00000   -1.50000
H44B  2    1.078205    0.589679    0.800084    11.00000   -1.50000
H44C  2    1.194934    0.594255    0.750179    11.00000   -1.50000
AFIX   0
C14   1    1.068748    0.641716    0.330168    11.00000    0.05352    0.05800 =
         0.07753    0.00349    0.00367   -0.01635
AFIX 137
H14A  2    1.137212    0.659356    0.341700    11.00000   -1.50000
H14B  2    1.105260    0.620195    0.317921    11.00000   -1.50000
H14C  2    1.050742    0.640492    0.404537    11.00000   -1.50000
AFIX   0
C18   1    0.321115    0.633902    0.080833    11.00000    0.04588    0.07545 =
         0.08081    0.01003    0.01650    0.00256
AFIX 137
H18A  2    0.319385    0.639839    0.160459    11.00000   -1.50000
H18B  2    0.315039    0.609537    0.070465    11.00000   -1.50000
H18C  2    0.241837    0.644377    0.011617    11.00000   -1.50000
AFIX   0
C30   1    1.140194    0.713365    0.581824    11.00000    0.04854    0.10483 =
         0.11976   -0.04835    0.04890   -0.02201
AFIX 137
H30A  2    1.103663    0.704272    0.496675    11.00000   -1.50000
H30B  2    1.228128    0.702198    0.634780    11.00000   -1.50000
H30C  2    1.156447    0.737446    0.579677    11.00000   -1.50000
AFIX   0
C16   1    0.495479    0.695733    0.098717    11.00000    0.06935    0.04846 =
         0.06707    0.00887    0.01711    0.01065
AFIX 137
H16A  2    0.401744    0.705101    0.053283    11.00000   -1.50000
H16B  2    0.557113    0.704998    0.064562    11.00000   -1.50000
H16C  2    0.531630    0.701494    0.187708    11.00000   -1.50000
AFIX   0
C29   1    1.090864    0.722569    0.768062    11.00000    0.04694    0.08788 =
         0.07701   -0.01979    0.01861   -0.01380
AFIX 137
H29A  2    1.107129    0.746577    0.763839    11.00000   -1.50000
H29B  2    1.178677    0.711568    0.822409    11.00000   -1.50000
H29C  2    1.022753    0.719218    0.802208    11.00000   -1.50000
AFIX   0
C22   1    0.371229    0.713730    0.347994    11.00000    0.04151    0.07059 =
         0.11283    0.01399    0.02406    0.00872
AFIX 137
H22A  2    0.358140    0.736246    0.373937    11.00000   -1.50000
H22B  2    0.291884    0.699613    0.338254    11.00000   -1.50000
H22C  2    0.377637    0.715021    0.267991    11.00000   -1.50000
AFIX   0
HKLF 5


REM  120jtaec23_auto_a.res in P2(1)/c
REM wR2 = 0.2148, GooF = S = 1.049, Restrained GooF = 1.050 for all data
REM R1 = 0.0687 for 15442 Fo > 4sig(Fo) and 0.0918 for all 22532 data
REM 487 parameters refined using 1 restraints

END

WGHT      0.0945      2.5908

REM Highest difference peak  0.701,  deepest hole -0.501,  1-sigma level  0.058
Q1    1   0.4215  0.6553  0.0029  11.00000  0.05    0.70
Q2    1   0.5460  0.6381  0.1726  11.00000  0.05    0.45
Q3    1   0.4011  0.6452  0.0942  11.00000  0.05    0.42
Q4    1   0.6646  0.5957  0.2321  11.00000  0.05    0.41
Q5    1   0.9333  0.5713  0.6069  11.00000  0.05    0.38
Q6    1   0.7830  0.6217  0.5761  11.00000  0.05    0.35
Q7    1   0.7600  0.6281  0.2408  11.00000  0.05    0.35
Q8    1   0.4966  0.6753  0.0979  11.00000  0.05    0.31
Q9    1   0.8277  0.5723  0.5949  11.00000  0.05    0.30
Q10   1   0.2600  0.6444 -0.0328  11.00000  0.05    0.29
Q11   1   0.5623  0.6239  0.2210  11.00000  0.05    0.29
Q12   1   0.5970  0.5716  0.6201  11.00000  0.05    0.28
Q13   1   0.6793  0.5711  0.5850  11.00000  0.05    0.28
Q14   1   0.6967  0.5214  0.5813  11.00000  0.05    0.27
Q15   1   0.6508  0.6276  0.3180  11.00000  0.05    0.27
Q16   1   0.7174  0.6339  0.3436  11.00000  0.05    0.27
Q17   1   0.8147  0.5216  0.6211  11.00000  0.05    0.27
Q18   1   0.7610  0.6573  0.5387  11.00000  0.05    0.26
Q19   1   0.5004  0.6000  0.5781  11.00000  0.05    0.25
;
_shelx_res_checksum                70128
_shelx_hkl_file
;
   0   0  -2 54335.7 521.531  -2
   0   0   2 54335.7 521.531   1
   0   0  -4 9451.64 280.131  -2
   0   0   4 9451.64 280.131   1
   0   0  -6 190068. 1228.52   1
   0   0  -8 6647.79 471.918   1
   0   0 -10 13183.7 457.283   1
   0   1 -10 12591.7 324.327  -2
   0   0  10 12591.7 324.327   1
   0   0 -12 3031.76 198.755   1
   0  -1  -1 41847.7 189.296   1
   0   1  -1 60005.0 365.229  -2
   0   1   1 60005.0 365.229   1
   0  -1  -2 548847. 1058.49  -2
   0  -1   2 548847. 1058.49   1
   0  -1  -3 2009.12 202.171   1
   0   1  -3 2944.17 220.253  -2
   0   1   3 2944.17 220.253   1
   0  -1  -4 5025.72 206.985   1
   0   1   4 6714.63 257.062  -2
   0   1  -4 6714.63 257.062   1
   0   1  -5 132396. 689.799   1
   0  -1   5 173880. 1227.30  -2
   0  -1  -5 173880. 1227.30   1
   0   1  -6 1576.19 240.104   1
   0  -1  -7 7395.13 284.913   1
   0   1  -8 17516.6 417.514   1
   0   1   9 11933.5 222.574   1
   0   2  -9 12148.3 338.897  -2
   0   1   9 12148.3 338.897   1
   0   1 -10 958.584 232.229   1
   0   2 -10 3518.30 283.925  -2
   0   1  10 3518.30 283.925   1
   0   1 -11 331.628 166.117   1
   0   1 -12 1211.09 128.579   1
   0   1 -13 1389.16 88.9775   1
   0   2  -1 135105. 537.508   1
   0  -2   1 189560. 378.437  -2
   0  -2  -1 189560. 378.437   1
   0  -2  -2 59981.0 446.663   1
   0  -2  -2 80789.4 620.779  -2
   0  -2   2 80789.4 620.779   1
   0  -2  -3 115794. 752.137   1
   0  -2  -3 161612. 1032.06  -2
   0  -2   3 161612. 1032.06   1
   0   2   4 3544.28 84.6192   1
   0  -2  -4 5508.65 413.772  -2
   0  -2   4 5508.65 413.772   1
   0  -2   5 4677.20 225.554   1
   0  -2  -6 5968.93 304.793   1
   0   2   6 7979.49 505.349  -2
   0   2  -6 7979.49 505.349   1
   0  -2  -7 1929.46 235.947   1
   0   2  -8 5060.99 315.798   1
   0   2   9 572.979 157.921   1
   0   3  -9 1645.76 277.994  -2
   0   2   9 1645.76 277.994   1
   0   2 -10 5690.81 185.962   1
   0   3 -10 5195.14 295.046  -2
   0   2  10 5195.14 295.046   1
   0   2 -11 5035.25 200.405   1
   0   3 -11 5973.11 274.345  -2
   0   2  11 5973.11 274.345   1
   0   2 -12 1614.98 132.798   1
   0  -2 -13 429.354 85.1792   1
   0   3  -1 30317.7 153.660   1
   0  -3  -1 39144.0 130.528  -2
   0  -3   1 39144.0 130.528   1
   0   3  -2 656571. 589.364   1
   0  -3   2 961108. 1586.39  -2
   0  -3  -2 961108. 1586.39   1
   0   3   3 6118.86 83.5637   1
   0  -3  -3 10350.2 243.111  -2
   0  -3   3 10350.2 243.111   1
   0   3  -4 23367.2 658.348   1
   0  -3   4 30967.3 394.450  -2
   0  -3  -4 30967.3 394.450   1
   0   3  -5 63925.5 754.989   1
   0   3   5 86460.9 654.020  -2
   0   3  -5 86460.9 654.020   1
   0   3  -6 2130.93 239.400   1
   0  -3   6 1890.15 423.517  -2
   0  -3  -6 1890.15 423.517   1
   0   3  -7 19091.7 383.344   1
   0   3  -8 13224.8 375.508   1
   0  -3  -9 2271.84 137.842   1
   0   3  10 1129.80 142.392   1
   0   3 -11 5526.53 205.539   1
   0   4 -11 4635.71 258.952  -2
   0   3  11 4635.71 258.952   1
   0   3 -12 6523.93 156.273   1
   0   3 -13 1214.65 88.6804   1
   0  -4   0 249146. 656.332  -2
   0  -4   0 249146. 656.332   1
   0   4   1 4670.94 65.0981  -2
   0   4  -1 4670.94 65.0981   1
   0   4  -2 157582. 384.364   1
   0  -4   2 219412. 786.597  -2
   0  -4  -2 219412. 786.597   1
   0  -4  -3 120714. 757.496   1
   0  -4  -3 164384. 1060.87  -2
   0  -4   3 164384. 1060.87   1
   0   4  -4 1378.54 198.455   1
   0  -4  -4 1848.59 376.340  -2
   0  -4   4 1848.59 376.340   1
   0   4  -5 211.473 238.503   1
   0  -4   5 934.437 373.627  -2
   0  -4  -5 934.437 373.627   1
   0  -4  -6 18044.4 322.715   1
   0   4  -7 33688.3 470.538   1
   0   4  -8 2933.59 214.103   1
   0   5  -8 7353.77 301.850  -2
   0   4   8 7353.77 301.850   1
   0   4  -9 127.275 165.212   1
   0   5  -9 4218.53 314.269  -2
   0   4   9 4218.53 314.269   1
   0   4 -10 35.7394 139.620   1
   0   5 -10 384.549 266.059  -2
   0   4  10 384.549 266.059   1
   0   4 -11 491.237 117.049   1
   0   5 -11 325.053 233.425  -2
   0   4  11 325.053 233.425   1
   0  -4 -12 4580.68 154.775   1
   0   4 -13 2229.74 90.7818   1
   0   5   1 113593. 368.459  -2
   0   5  -1 113593. 368.459   1
   0   5  -2 61320.3 577.185   1
   0  -5  -2 82456.9 392.324  -2
   0  -5   2 82456.9 392.324   1
   0   5  -3 416.499 87.2251   1
   0  -5   3 438.741 209.332  -2
   0  -5  -3 438.741 209.332   1
   0   5  -4 16637.4 610.264   1
   0  -5  -4 22972.1 365.430  -2
   0  -5   4 22972.1 365.430   1
   0  -5   5 327.771 221.806   1
   0  -5   5 10.7899 365.744  -2
   0  -5  -5 10.7899 365.744   1
   0   5  -6 29512.6 651.425   1
   0  -5   6 40030.4 552.864  -2
   0  -5  -6 40030.4 552.864   1
   0  -5  -7 9364.09 345.470   1
   0   5   8 10013.4 195.882   1
   0   5   9 9538.44 223.458   1
   0   5 -10 802.409 149.710   1
   0   6 -10 600.636 270.923  -2
   0   5  10 600.636 270.923   1
   0   5 -11 374.051 120.138   1
   0   6 -11 509.721 240.021  -2
   0   5  11 509.721 240.021   1
   0   5 -12 8310.42 163.852   1
   0   5 -13 664.556 84.4203   1
   0   6   0 212692. 735.703  -2
   0   6   0 212692. 735.703   1
   0   6   1 155373. 399.927  -2
   0   6  -1 155373. 399.927   1
   0   6   2 9592.28 128.817  -2
   0   6  -2 9592.28 128.817   1
   0   6   3 162886. 666.509  -2
   0   6  -3 162886. 666.509   1
   0  -6   4 3300.02 118.505   1
   0  -6   4 4475.44 323.055  -2
   0  -6  -4 4475.44 323.055   1
   0  -6   5 21266.7 368.305   1
   0  -6   6 32277.7 494.598   1
   0  -6   6 43610.7 777.905  -2
   0  -6  -6 43610.7 777.905   1
   0  -6  -7 22511.7 393.565   1
   0  -6  -8 6837.83 232.776   1
   0   7  -8 9177.04 316.634  -2
   0   6   8 9177.04 316.634   1
   0  -6  -9 2212.78 252.307   1
   0   7  -9 2519.14 300.217  -2
   0   6   9 2519.14 300.217   1
   0   6 -10 29.4832 141.411   1
   0   7 -10 116.613 261.332  -2
   0   6  10 116.613 261.332   1
   0   6 -11 1150.99 105.088   1
   0   6 -12 3063.42 141.036   1
   0  -6 -13 2628.54 88.8780   1
   0  -7   1 305508. 704.371  -2
   0  -7  -1 305508. 704.371   1
   0   7  -2 217904. 1099.70   1
   0   7  -2 300076. 554.191  -2
   0   7   2 300076. 554.191   1
   0   7  -3 14140.6 415.434   1
   0  -7   3 20613.4 320.956  -2
   0  -7  -3 20613.4 320.956   1
   0  -7   4 38086.1 714.042   1
   0  -7   4 52875.6 638.358  -2
   0  -7  -4 52875.6 638.358   1
   0  -7   5 41655.5 865.707   1
   0  -7   5 56626.4 767.397  -2
   0  -7  -5 56626.4 767.397   1
   0   7   6-109.497 322.792   1
   0   7   6-13.6297 422.499  -2
   0   7  -6-13.6297 422.499   1
   0   7  -7 5665.12 255.978   1
   0   7  -8 3572.34 233.978   1
   0   8  -8 4826.96 289.888  -2
   0   7   8 4826.96 289.888   1
   0  -7  -9 506.747 191.298   1
   0   8  -9 732.609 279.478  -2
   0   7   9 732.609 279.478   1
   0   7 -10 240.410 123.994   1
   0   7 -11 96.0770 113.067   1
   0   8 -11 140.788 241.122  -2
   0   7  11 140.788 241.122   1
   0  -7 -12 1780.01 128.654   1
   0   7 -13 217.602 73.8446   1
   0   8   0 190763. 829.929  -2
   0   8   0 190763. 829.929   1
   0   8  -1 206776. 530.261  -2
   0   8   1 206776. 530.261   1
   0   8  -2 15063.6 368.091   1
   0   8  -2 20991.1 234.819  -2
   0   8   2 20991.1 234.819   1
   0   8  -3 11543.8 392.778   1
   0   8  -3 15304.5 297.683  -2
   0   8   3 15304.5 297.683   1
   0  -8   4 6650.32 427.086   1
   0   8  -4 9066.94 325.433  -2
   0   8   4 9066.94 325.433   1
   0  -8   5 2461.85 330.485   1
   0  -8   5 3536.05 373.161  -2
   0  -8  -5 3536.05 373.161   1
   0   8   6 24000.1 591.635   1
   0   8   6 36561.5 528.261  -2
   0   8  -6 36561.5 528.261   1
   0   8   7 5629.52 249.379   1
   0   8   8 2655.62 166.559   1
   0   8   9 276.648 160.156   1
   0   8 -10 774.039 149.708   1
   0   9 -10 623.876 282.539  -2
   0   8  10 623.876 282.539   1
   0   8 -11 241.812 100.542   1
   0   8 -12 4117.75 136.192   1
   0   8 -13-44.8974 68.6859   1
   0  -9   1 299167. 816.949  -2
   0  -9  -1 299167. 816.949   1
   0   9  -2 78064.2 723.150   1
   0  -9   2 103658. 369.131  -2
   0  -9  -2 103658. 369.131   1
   0   9  -3 17678.0 311.997   1
   0   9  -3 22293.0 659.200  -2
   0   9   3 22293.0 659.200   1
   0  -9   4 2989.56 265.555   1
   0   9  -4 4200.69 292.746  -2
   0   9   4 4200.69 292.746   1
   0  -9   5 2176.98 315.954   1
   0  -9   5 3439.21 363.100  -2
   0  -9  -5 3439.21 363.100   1
   0   9   6 17731.6 403.878   1
   0  -9   6 24840.4 612.310  -2
   0  -9  -6 24840.4 612.310   1
   0   9  -7 1364.17 206.352   1
   0   9  -8 126.898 129.704   1
   0   9  -9 834.923 167.255   1
   0   9 -10-34.0211 145.197   1
   0  10 -10 602.794 285.253  -2
   0   9  10 602.794 285.253   1
   0   9  11 63.6701 99.1691   1
   0   9 -12 866.955 119.322   1
   0  -9 -13-22.7244 83.2244   1
   0  10   0 308093. 1148.63  -2
   0  10   0 308093. 1148.63   1
   0  10  -1 69113.3 441.056  -2
   0  10   1 69113.3 441.056   1
   0  10  -2 10729.5 150.339  -2
   0  10   2 10729.5 150.339   1
   0 -10   3 8402.77 352.927   1
   0  10   3 12415.1 357.828  -2
   0  10  -3 12415.1 357.828   1
   0  10  -4 1226.44 362.927   1
   0  10  -4 1452.83 272.700  -2
   0  10   4 1452.83 272.700   1
   0 -10   5 3041.35 332.141   1
   0 -10   5 4551.37 374.858  -2
   0 -10  -5 4551.37 374.858   1
   0 -10   6 3834.19 281.338   1
   0 -10   6 6274.52 421.767  -2
   0 -10  -6 6274.52 421.767   1
   0  10   7 3500.74 302.466   1
   0 -10  -8 914.204 134.722   1
   0  10  -9 5178.76 196.424   1
   0  10 -10 2030.74 163.307   1
   0  11 -10 1751.48 295.026  -2
   0  10  10 1751.48 295.026   1
   0  10  11 250.655 110.822   1
   0 -10 -12 2251.94 103.065   1
   0  10 -13 840.368 105.915   1
   0  11  -1 196500. 887.398  -2
   0  11   1 196500. 887.398   1
   0  11  -2 2840.50 120.994  -2
   0  11   2 2840.50 120.994   1
   0 -11   3 10354.0 381.501   1
   0  11   3 13228.9 316.448  -2
   0  11  -3 13228.9 316.448   1
   0  11  -4 8535.88 465.738   1
   0  11  -4 10636.3 706.738  -2
   0  11   4 10636.3 706.738   1
   0  11   5 9266.19 411.578   1
   0  11   6 392.753 222.178   1
   0  11  -7 7591.39 349.575   1
   0 -11  -8 366.692 131.287   1
   0  11   9 685.214 169.770   1
   0  11  10 109.064 157.467   1
   0  12 -10 5139.46 326.726  -2
   0  11  10 5139.46 326.726   1
   0  11 -11 1134.73 118.283   1
   0  11  12 861.505 91.2100   1
   0 -11 -13 835.251 100.720   1
   0 -12   0 274229. 1529.69  -2
   0 -12   0 274229. 1529.69   1
   0  12  -1 3208.02 253.370  -2
   0  12   1 3208.02 253.370   1
   0  12  -2 1527.48 250.219   1
   0  12  -2 1898.41 132.899  -2
   0  12   2 1898.41 132.899   1
   0 -12   3 29697.5 565.778   1
   0  12   3 38981.8 345.455  -2
   0  12  -3 38981.8 345.455   1
   0  12  -4 17879.3 578.064   1
   0  12  -4 22021.3 581.482  -2
   0  12   4 22021.3 581.482   1
   0 -12   5 12088.2 608.394   1
   0  12  -5 14605.1 793.797  -2
   0  12   5 14605.1 793.797   1
   0  12   6 2447.25 250.543   1
   0 -12   7 3973.50 265.184   1
   0 -12  -8 2131.83 173.119   1
   0  13  -8 2979.06 290.902  -2
   0  12   8 2979.06 290.902   1
   0  12   9 5997.50 200.288   1
   0  12 -10 16836.9 249.583   1
   0  13 -10 15272.8 383.820  -2
   0  12  10 15272.8 383.820   1
   0  12  11-74.6948 111.144   1
   0  12  12 173.561 83.6343   1
   0 -12 -13-67.8768 117.919   1
   0 -13  -1 3841.77 213.223  -2
   0 -13   1 3841.77 213.223   1
   0  13  -2 185.719 120.708  -2
   0  13   2 185.719 120.708   1
   0 -13   3 116.501 299.123   1
   0  13   3 268.573 186.367  -2
   0  13  -3 268.573 186.367   1
   0  13  -4 4579.09 422.250   1
   0  13  -4 5737.37 438.684  -2
   0  13   4 5737.37 438.684   1
   0 -13   5 2761.26 460.229   1
   0  13  -5 4081.90 438.386  -2
   0  13   5 4081.90 438.386   1
   0  13   6 987.765 235.333   1
   0 -13   6 1136.14 516.233  -2
   0 -13  -6 1136.14 516.233   1
   0  13  -7 5985.47 298.752   1
   0  13  -8 2788.53 145.810   1
   0  13  -9-71.0105 159.969   1
   0  13 -10 179.055 126.851   1
   0  13  11 278.526 110.519   1
   0  13 -12 439.819 82.6257   1
   0 -14   0 526163. 2238.86  -2
   0 -14   0 526163. 2238.86   1
   0 -14  -1 120531. 668.088  -2
   0 -14   1 120531. 668.088   1
   0  14  -2 4176.04 330.640   1
   0 -14   2 5572.17 179.348  -2
   0 -14  -2 5572.17 179.348   1
   0 -14   3 5738.57 382.815   1
   0  14  -3 7421.56 236.242  -2
   0  14   3 7421.56 236.242   1
   0  14  -4 8472.64 488.377   1
   0 -14   4 11224.6 508.366  -2
   0 -14  -4 11224.6 508.366   1
   0 -14   5 11399.1 583.449   1
   0  14  -5 14463.5 554.131  -2
   0  14   5 14463.5 554.131   1
   0  14   6 5602.66 302.857   1
   0 -14   6 8147.31 694.054  -2
   0 -14  -6 8147.31 694.054   1
   0  14   7 18687.6 228.329   1
   0  14  -8 261.898 142.007   1
   0  14   9 1902.76 170.143   1
   0  14  10 959.668 125.858   1
   0  14  11 855.901 110.422   1
   0  14  12-1.28572 77.9898   1
   0 -15  -1 19516.9 349.489  -2
   0 -15   1 19516.9 349.489   1
   0  15  -2 66910.2 358.667  -2
   0  15   2 66910.2 358.667   1
   0 -15   3 36.6980 319.687   1
   0 -15   3 182.429 197.522  -2
   0 -15  -3 182.429 197.522   1
   0  15  -4 29830.3 499.547  -2
   0  15   4 29830.3 499.547   1
   0 -15   5 192.837 368.920   1
   0  15  -5 280.466 375.310  -2
   0  15   5 280.466 375.310   1
   0  15  -6 394.011 242.188   1
   0 -15   6 890.078 560.439  -2
   0 -15  -6 890.078 560.439   1
   0  15  -7 7414.53 157.712   1
   0  15  -8 25753.6 249.532   1
   0  15  -9 57.9161 135.199   1
   0  15 -10 663.303 125.475   1
   0  15  11 215.801 106.361   1
   0  15 -12-22.0611 76.8017   1
   0 -16  -1 11171.2 312.360  -2
   0 -16   1 11171.2 312.360   1
   0 -16  -2 37150.2 323.108  -2
   0 -16   2 37150.2 323.108   1
   0  16  -3 1234.32 239.959   1
   0  16  -3 1868.34 242.741  -2
   0  16   3 1868.34 242.741   1
   0  16  -4 9585.29 517.411   1
   0 -16   4 11437.8 515.619  -2
   0 -16  -4 11437.8 515.619   1
   0 -16   5 195.003 385.022   1
   0 -16   5 252.362 379.624  -2
   0 -16  -5 252.362 379.624   1
   0 -16   6 4736.16 304.650   1
   0 -16   6 6407.32 663.178  -2
   0 -16  -6 6407.32 663.178   1
   0 -16  -7 36.1450 120.801   1
   0  16  -8 11153.8 196.426   1
   0  16  -9 11886.9 196.293   1
   0  16  10 792.794 127.363   1
   0  16  11 191.700 101.622   1
   0  16  12 346.536 77.7949   1
   0 -17  -1 520.216 244.255  -2
   0 -17   1 520.216 244.255   1
   0 -17   2 4864.94 422.401   1
   0  17   2 5922.50 234.456  -2
   0  17  -2 5922.50 234.456   1
   0 -17   3 5388.32 419.562   1
   0  17   3 6653.52 253.398  -2
   0  17  -3 6653.52 253.398   1
   0 -17   4 4385.98 322.324  -2
   0 -17  -4 4385.98 322.324   1
   0 -17   5 6787.32 546.444   1
   0 -17   5 9362.29 514.909  -2
   0 -17  -5 9362.29 514.909   1
   0  17  -6-83.6444 245.476   1
   0  17  -7 6128.97 153.041   1
   0  17   8 3739.17 150.852   1
   0  17   9 225.363 132.664   1
   0  17  10 3960.61 144.824   1
   0  17 -11 1101.18 106.998   1
   0  17 -12 61.4251 71.7488   1
   0 -18   0 99559.9 1086.57  -2
   0 -18   0 99559.9 1086.57   1
   0 -18   1 4581.11 291.350  -2
   0 -18  -1 4581.11 291.350   1
   0 -18   2 4790.39 420.265   1
   0  18   2 5525.63 216.044  -2
   0  18  -2 5525.63 216.044   1
   0 -18   3 118350. 1176.75   1
   0 -18   3 152797. 748.670  -2
   0 -18  -3 152797. 748.670   1
   0 -18   4 4622.80 321.999  -2
   0 -18  -4 4622.80 321.999   1
   0  18  -5 995.506 381.752   1
   0 -18   5 728.726 398.586  -2
   0 -18  -5 728.726 398.586   1
   0 -18   6 3286.46 297.811   1
   0 -18   6 5530.30 648.636  -2
   0 -18  -6 5530.30 648.636   1
   0  18   7 3317.65 106.900   1
   0  18  -8 2233.38 146.686   1
   0  18  -9 4194.71 152.810   1
   0  18 -10 3444.62 136.801   1
   0  18 -11 556.932 102.873   1
   0  18 -12 351.205 69.0685   1
   0 -19  -1 426.556 263.837  -2
   0 -19   1 426.556 263.837   1
   0 -19   2 2863.58 406.911   1
   0  19  -2 3306.74 207.888  -2
   0  19   2 3306.74 207.888   1
   0 -19   3 1503.37 393.796   1
   0  19  -3 2180.70 274.018  -2
   0  19   3 2180.70 274.018   1
   0 -19   4 44.6914 223.675   1
   0 -19   4 473.601 355.971  -2
   0 -19  -4 473.601 355.971   1
   0  19  -5 16096.5 668.221   1
   0 -19   5 20734.8 656.650  -2
   0 -19  -5 20734.8 656.650   1
   0 -19   6 1774.75 221.372   1
   0 -19   6 2657.34 646.636  -2
   0 -19  -6 2657.34 646.636   1
   0  19  -7 177.872 92.2879   1
   0  19  -8 1951.81 146.170   1
   0  19  -9-34.5823 127.192   1
   0  19 -10 182.925 113.734   1
   0  19  11 1508.03 105.856   1
   0  19 -12 353.513 81.0745   1
   0 -20   0 2704.73 456.515  -2
   0 -20   0 2704.73 456.515   1
   0 -20   1 49575.5 636.346  -2
   0 -20  -1 49575.5 636.346   1
   0 -20   2 70419.4 1000.73   1
   0  20  -2 87992.3 520.134  -2
   0  20   2 87992.3 520.134   1
   0 -20   3 16666.5 559.340   1
   0  20  -3 20884.1 396.160  -2
   0  20   3 20884.1 396.160   1
   0  20  -4 4877.42 443.618   1
   0  20  -4 6184.27 456.393  -2
   0  20   4 6184.27 456.393   1
   0  20  -5 1402.57 420.318   1
   0  20  -5 2980.08 447.205  -2
   0  20   5 2980.08 447.205   1
   0  20  -6 15786.3 237.337   1
   0  20  -6 21138.4 349.410  -2
   0  20   6 21138.4 349.410   1
   0  20  -7 460.328 115.032   1
   0  20  -8 19368.4 224.671   1
   0  20   9 563.418 125.684   1
   0  20 -10 14.5884 108.339   1
   0  20  11 1022.60 87.0249   1
   0 -20 -12 345.240 76.7286   1
   0 -21  -1 166442. 705.682  -2
   0 -21   1 166442. 705.682   1
   0 -21   2 7015.59 482.326   1
   0  21  -2 8395.59 243.776  -2
   0  21   2 8395.59 243.776   1
   0  21  -3 6880.79 325.810   1
   0  21  -3 9270.26 352.146  -2
   0  21   3 9270.26 352.146   1
   0  21   4 2346.36 375.042  -2
   0  21  -4 2346.36 375.042   1
   0  21  -5 33416.2 914.611   1
   0  21  -5 40663.6 1236.76  -2
   0  21   5 40663.6 1236.76   1
   0  21  -6 938.503 87.2332   1
   0  21  -7 5312.91 143.659   1
   0  21  -8 134.226 131.514   1
   0  21  -9 858.254 131.169   1
   0  21 -10 320.231 111.865   1
   0  21 -11 1460.41 85.7280   1
   0 -21 -12 885.558 74.0596   1
   0 -22   0 3033.25 485.258  -2
   0 -22   0 3033.25 485.258   1
   0  22  -1 5646.67 283.030  -2
   0  22   1 5646.67 283.030   1
   0 -22   2 7706.97 487.062   1
   0  22   2 8727.77 291.808  -2
   0  22  -2 8727.77 291.808   1
   0 -22   3 20788.4 631.523   1
   0  22   3 28283.1 417.525  -2
   0  22  -3 28283.1 417.525   1
   0  22   4 12591.0 520.000  -2
   0  22  -4 12591.0 520.000   1
   0  22  -5 1550.40 404.609   1
   0  22  -5 1103.12 753.403  -2
   0  22   5 1103.12 753.403   1
   0  22  -6 472.020 87.4513   1
   0  22  -7 21.8835 120.103   1
   0  22  -8 2494.47 146.950   1
   0  22  -9 8397.00 169.163   1
   0  22 -10 4530.57 134.430   1
   0  22 -11-21.9350 74.3626   1
   0 -22 -12 508.191 102.453   1
   0  23   1 10139.0 353.410  -2
   0  23  -1 10139.0 353.410   1
   0 -23   2 10255.0 530.020   1
   0 -23   2 13932.3 328.340  -2
   0 -23  -2 13932.3 328.340   1
   0  23  -3 2016.72 356.386   1
   0  23  -3 2344.95 295.621  -2
   0  23   3 2344.95 295.621   1
   0 -23   4 628.092 299.705  -2
   0 -23  -4 628.092 299.705   1
   0  23  -5 3864.40 181.751   1
   0  23  -5 4297.81 362.629  -2
   0  23   5 4297.81 362.629   1
   0  23   6 3474.56 105.659   1
   0  23   6 4753.32 577.390  -2
   0  23  -6 4753.32 577.390   1
   0  23   7 3926.82 149.332   1
   0  23   8 2499.32 143.060   1
   0  23  -9 1443.82 128.251   1
   0  23 -10 2655.41 121.762   1
   0  23 -11 13.1674 71.5658   1
   0 -24   0 18699.0 662.468  -2
   0 -24   0 18699.0 662.468   1
   0 -24   1 6879.68 281.065  -2
   0 -24  -1 6879.68 281.065   1
   0 -24   2 13922.0 597.563   1
   0  24   2 16787.3 438.927  -2
   0  24  -2 16787.3 438.927   1
   0  24   3 89.8934 250.230  -2
   0  24  -3 89.8934 250.230   1
   0  24  -4 7096.03 538.915   1
   0  24  -4 7947.48 838.605  -2
   0  24   4 7947.48 838.605   1
   0  24  -5 6826.97 143.947   1
   0  24  -5 8291.82 258.959  -2
   0  24   5 8291.82 258.959   1
   0  24   6 68.9396 92.5179   1
   0  24   6 1213.14 547.244  -2
   0  24  -6 1213.14 547.244   1
   0  24  -7 2043.67 117.524   1
   0  24  -8 9240.12 178.572   1
   0  24  -9 3445.14 135.290   1
   0  24 -10 1723.45 135.690   1
   0  24 -11 1041.74 78.1543   1
   0 -25   1 13300.7 294.939  -2
   0 -25  -1 13300.7 294.939   1
   0  25   2 10282.1 391.768  -2
   0  25  -2 10282.1 391.768   1
   0  25   3 2428.03 288.010  -2
   0  25  -3 2428.03 288.010   1
   0  25   4 15930.2 584.400  -2
   0  25  -4 15930.2 584.400   1
   0  25  -5 1139.17 119.139   1
   0  25  -5 1165.02 153.316  -2
   0  25   5 1165.02 153.316   1
   0  25  -6 7340.45 124.492   1
   0  25   6 8244.98 652.266  -2
   0  25  -6 8244.98 652.266   1
   0  25  -7 2283.38 119.822   1
   0  25  -8 5255.23 156.066   1
   0  25  -9 449.480 116.264   1
   0  25 -10 65.4940 116.681   1
   0 -25  11 224.182 74.7431   1
   0  26  -1 12010.6 358.283  -2
   0  26   1 12010.6 358.283   1
   0  26  -2 291.093 293.618  -2
   0  26   2 291.093 293.618   1
   0  26  -3 13723.9 398.919  -2
   0  26   3 13723.9 398.919   1
   0  26  -4 1325.94 132.785   1
   0  26  -4 1609.08 147.205  -2
   0  26   4 1609.08 147.205   1
   0  26  -5 2302.99 130.480   1
   0  26  -5 3016.20 166.344  -2
   0  26   5 3016.20 166.344   1
   0  26  -6 1916.70 104.155   1
   0  26   6 1825.07 669.732  -2
   0  26  -6 1825.07 669.732   1
   0  26  -7-14.9133 104.427   1
   0  26  -8 1289.92 126.757   1
   0  26  -9 3596.11 156.052   1
   0  26 -10-67.6492 109.040   1
   0  26 -11-73.5877 67.5329   1
   0  27  -1 16397.1 467.590  -2
   0  27   1 16397.1 467.590   1
   0  27   2 10816.3 423.924  -2
   0  27  -2 10816.3 423.924   1
   0  27   3 1659.89 447.776  -2
   0  27  -3 1659.89 447.776   1
   0  27  -4 976.292 117.464   1
   0  27  -4 1159.01 188.010  -2
   0  27   4 1159.01 188.010   1
   0  27  -5 1995.31 133.659   1
   0  27  -5 2459.26 228.076  -2
   0  27   5 2459.26 228.076   1
   0  27   6 7.46036 93.9619   1
   0  27  -7 1774.75 115.253   1
   0  27  -8-4.83240 117.712   1
   0  27  -9 5862.19 168.823   1
   0  27 -10 370.215 103.853   1
   0  27  11-42.4474 70.3628   1
   0  28   0 5307.46 457.563  -2
   0  28   0 5307.46 457.563   1
   0  28  -1 14596.0 457.614  -2
   0  28   1 14596.0 457.614   1
   0  28   2 57351.4 735.239  -2
   0  28  -2 57351.4 735.239   1
   0  28  -3 2276.74 192.841   1
   0  28  -3 3174.38 124.099  -2
   0  28   3 3174.38 124.099   1
   0  28  -4 9533.58 199.066   1
   0  28  -4 13572.9 279.306  -2
   0  28   4 13572.9 279.306   1
   0  28  -5 6305.23 161.573   1
   0  28  -5 7605.71 256.470  -2
   0  28   5 7605.71 256.470   1
   0  28  -6 4992.92 118.658   1
   0  28  -7 166.336 100.054   1
   0  28  -8 146.454 127.978   1
   0  28  -9 462.174 123.932   1
   0  28  10 2033.26 118.634   1
   0 -28 -11-15.9676 71.5228   1
   0  29  -1 9881.00 425.572  -2
   0  29   1 9881.00 425.572   1
   0  29  -2 2087.64 251.584   1
   0  29  -2 3206.81 164.279  -2
   0  29   2 3206.81 164.279   1
   0  29  -3 8736.54 169.044   1
   0  29  -3 12417.5 189.369  -2
   0  29   3 12417.5 189.369   1
   0  29  -4 10180.0 197.983   1
   0  29  -4 14273.2 325.308  -2
   0  29   4 14273.2 325.308   1
   0  29  -5 1184.05 149.337   1
   0  29  -5 1188.59 235.580  -2
   0  29   5 1188.59 235.580   1
   0  29   6 2748.79 113.472   1
   0  29  -7 2940.61 126.680   1
   0  29  -8 288.467 123.647   1
   0  29   9-65.6390 114.156   1
   0  29 -10-36.9884 83.0347   1
   0  30   0 21441.3 370.936  -2
   0  30   0 21441.3 370.936   1
   0  30   1 12276.9 202.590  -2
   0  30  -1 12276.9 202.590   1
   0  30  -2 2763.84 198.190   1
   0  30  -2 4212.70 135.052  -2
   0  30   2 4212.70 135.052   1
   0  30  -3 7293.79 153.977   1
   0  30   3 10722.2 246.088  -2
   0  30  -3 10722.2 246.088   1
   0  30  -4 441.046 119.556   1
   0  30  -4 930.913 219.024  -2
   0  30   4 930.913 219.024   1
   0  30  -5 2767.06 162.500   1
   0  30  -5 4102.69 252.262  -2
   0  30   5 4102.69 252.262   1
   0  30   6 2724.25 114.866   1
   0  30  -7 542.984 111.137   1
   0  30   8 161.546 124.599   1
   0  30  -9 1011.01 102.552   1
   0  30 -10-15.7247 79.4539   1
   0  31  -1 3941.15 222.825   1
   0  31  -1 6006.22 181.073  -2
   0  31   1 6006.22 181.073   1
   0  31  -2 2019.76 187.093   1
   0  31  -2 2607.00 170.342  -2
   0  31   2 2607.00 170.342   1
   0  31  -3 730.475 132.641   1
   0  31  -3 1207.72 182.836  -2
   0  31   3 1207.72 182.836   1
   0  31  -4 157.644 122.913   1
   0  31  -4 238.832 217.683  -2
   0  31   4 238.832 217.683   1
   0  31  -5 482.627 125.360   1
   0  31  -5 579.053 225.821  -2
   0  31   5 579.053 225.821   1
   0  31  -6 392.569 117.340   1
   0  31  -7 4812.77 154.497   1
   0  31  -8 2834.12 122.902   1
   0  31   9 103.489 110.345   1
   0  31 -10 972.222 80.6201   1
   0  32   0 203.810 174.347  -2
   0  32   0 203.810 174.347   1
   0  32  -1 5258.75 230.546   1
   0  32   1 7945.85 192.474  -2
   0  32  -1 7945.85 192.474   1
   0  32  -2 8619.30 209.548   1
   0  32   2 13831.4 274.511  -2
   0  32  -2 13831.4 274.511   1
   0  32  -3 10225.7 390.449   1
   0  32  -3 13786.8 187.868  -2
   0  32   3 13786.8 187.868   1
   0  32  -4 10395.6 222.121   1
   0  32  -4 13427.1 229.158  -2
   0  32   4 13427.1 229.158   1
   0  32  -5 6103.08 164.846   1
   0  32  -5 7856.47 287.158  -2
   0  32   5 7856.47 287.158   1
   0  32   6 1727.37 128.489   1
   0  32   7 2117.90 121.436   1
   0  32  -8 820.046 105.519   1
   0  32  -9 836.203 148.778   1
   0  32  10-44.7570 74.3633   1
   0  33  -1 278.854 171.488   1
   0  33  -1 499.483 157.089  -2
   0  33   1 499.483 157.089   1
   0  33  -2 4873.52 212.983   1
   0  33  -2 7794.42 196.898  -2
   0  33   2 7794.42 196.898   1
   0  33  -3 226.680 255.338   1
   0  33  -3 212.477 147.499  -2
   0  33   3 212.477 147.499   1
   0  33  -4 399.700 193.456   1
   0  33  -4 335.697 163.455  -2
   0  33   4 335.697 163.455   1
   0  33  -5 1262.07 203.848   1
   0  33  -5 1432.43 283.051  -2
   0  33   5 1432.43 283.051   1
   0  33   6 808.236 121.362   1
   0  33  -7 4175.09 215.498   1
   0  33   8 10.2898 118.654   1
   0  33  -9 57.1260 128.733   1
   0 -33  10 584.688 88.1178   1
   0  34   0-90.2506 179.391   1
   0  34   0 309.600 222.317  -2
   0  34   0 309.600 222.317   1
   0  34  -1 9768.05 272.085   1
   0  34   1 14209.7 245.117  -2
   0  34  -1 14209.7 245.117   1
   0  34  -2 182.283 170.142   1
   0  34  -2 5.14251 150.673  -2
   0  34   2 5.14251 150.673   1
   0  34  -3 60.6153 256.991   1
   0  34  -3 123.115 147.756  -2
   0  34   3 123.115 147.756   1
   0  34  -4 3946.18 331.868   1
   0  34  -4 5105.93 189.203  -2
   0  34   4 5105.93 189.203   1
   0  34  -5 6723.60 260.133   1
   0  34  -5 8491.30 348.572  -2
   0  34   5 8491.30 348.572   1
   0  34   6 579.353 140.706   1
   0  34  -7 5062.96 222.860   1
   0  34  -8 1979.80 170.327   1
   0 -34   9 343.944 120.722   1
   0  35  -1 7083.33 276.867   1
   0  35  -1 9627.63 232.252  -2
   0  35   1 9627.63 232.252   1
   0  35  -2 2052.54 200.998   1
   0  35  -2 2939.66 179.355  -2
   0  35   2 2939.66 179.355   1
   0  35  -3-25.3327 260.176   1
   0  35  -3 130.755 144.138  -2
   0  35   3 130.755 144.138   1
   0  35  -4 1127.45 284.609   1
   0  35  -4 1543.36 168.383  -2
   0  35   4 1543.36 168.383   1
   0  35  -5 24.7434 259.469   1
   0  35  -5 163.524 261.775  -2
   0  35   5 163.524 261.775   1
   0  35  -6 191.801 153.423   1
   0  35  -7 1065.94 235.616   1
   0  35  -8 1265.45 197.886   1
   0 -35   9 2046.94 125.715   1
   0  36   0-27.5144 186.421   1
   0  36   0 121.236 330.018  -2
   0  36   0 121.236 330.018   1
   0  36  -1 1726.84 212.448   1
   0  36  -1 2257.78 186.287  -2
   0  36   1 2257.78 186.287   1
   0  36  -2 4278.63 226.253   1
   0  36  -2 6009.48 167.034  -2
   0  36   2 6009.48 167.034   1
   0  36  -3 805.266 275.954   1
   0  36  -3 1039.01 147.772  -2
   0  36   3 1039.01 147.772   1
   0  36  -4 7581.13 373.964   1
   0  36  -4 10197.4 206.478  -2
   0  36   4 10197.4 206.478   1
   0  36  -5-32.7496 241.071   1
   0  36  -5 113.788 244.916  -2
   0  36   5 113.788 244.916   1
   0  36   6 126.819 147.062   1
   0  36  -7-8.54498 221.642   1
   0  36   8 1864.19 102.306   1
   0  36   9 869.526 78.7832   1
   0  37  -1 7683.68 274.887   1
   0  37   1 10557.6 240.447  -2
   0  37  -1 10557.6 240.447   1
   0  37  -2 96.0244 262.817   1
   0  37  -2 170.452 130.030  -2
   0  37   2 170.452 130.030   1
   0  37  -3 1260.43 280.048   1
   0  37  -3 1273.29 160.106  -2
   0  37   3 1273.29 160.106   1
   0  37  -4 969.819 260.999   1
   0  37  -4 1735.49 161.082  -2
   0  37   4 1735.49 161.082   1
   0  37  -5 2190.47 274.680   1
   0  37  -5 2886.86 273.560  -2
   0  37   5 2886.86 273.560   1
   0  37  -6 235.742 228.996   1
   0  37  -7 518.835 201.311   1
   0  37  -8 163.443 74.3484   1
   0 -37   9 2402.17 90.7503   1
   0  38   0 648.116 190.613   1
   0  38   0 588.770 349.400  -2
   0  38   0 588.770 349.400   1
   0  38  -1 24865.5 400.700   1
   0  38  -1 33321.0 294.062  -2
   0  38   1 33321.0 294.062   1
   0  38  -2 9325.20 176.091  -2
   0  38   2 9325.20 176.091   1
   0  38  -3 58.5676 253.853   1
   0  38  -3 48.0576 153.749  -2
   0  38   3 48.0576 153.749   1
   0  38  -4 238.763 243.173   1
   0  38  -4 208.678 140.369  -2
   0  38   4 208.678 140.369   1
   0  38  -5 5743.97 323.238   1
   0  38  -5 7201.27 300.065  -2
   0  38   5 7201.27 300.065   1
   0  38  -6 442.094 217.502   1
   0  38  -7 7964.15 283.580   1
   0 -38   8 1086.35 116.650   1
   0  39  -1 3874.33 162.335   1
   0  39   1 4959.31 190.279  -2
   0  39  -1 4959.31 190.279   1
   0  39   2 1924.71 140.967  -2
   0  39  -2 1924.71 140.967   1
   0  39  -3 265.530 244.505   1
   0  39  -3 448.937 146.497  -2
   0  39   3 448.937 146.497   1
   0  39  -4 906.084 255.966   1
   0  39  -4 1374.99 147.414  -2
   0  39   4 1374.99 147.414   1
   0  39  -5-30.2044 230.802   1
   0  39  -5 26.0149 224.864  -2
   0  39   5 26.0149 224.864   1
   0  39  -6 192.481 211.243   1
   0 -39   7 1477.30 137.620   1
   0 -39   8 73.6451 94.4968   1
   0  40   0 15891.6 236.232   1
   0  40   0 20914.9 547.067  -2
   0  40   0 20914.9 547.067   1
   0  40   1 1737.26 113.183   1
   0  40  -1 2087.47 142.089  -2
   0  40   1 2087.47 142.089   1
   0  40  -2 955.202 148.787   1
   0  40  -2 1204.18 130.671  -2
   0  40   2 1204.18 130.671   1
   0  40  -3 2442.29 277.725   1
   0  40  -3 2690.40 160.483  -2
   0  40   3 2690.40 160.483   1
   0  40  -4 2347.55 270.529   1
   0  40  -4 2971.79 166.070  -2
   0  40   4 2971.79 166.070   1
   0  40  -5-31.7658 145.147   1
   0  40  -5-18.6209 214.442  -2
   0  40   5-18.6209 214.442   1
   0 -40   6 7583.26 184.675   1
   0  40  -7 79.0177 112.883   1
   0 -40   8-19.9109 114.106   1
   0  41  -1 2680.19 203.806   1
   0  41  -1 3165.51 143.189  -2
   0  41   1 3165.51 143.189   1
   0  41  -2 1900.52 163.313   1
   0  41  -2 1855.65 139.166  -2
   0  41   2 1855.65 139.166   1
   0  41  -3 1110.88 245.978   1
   0  41  -3 1537.11 146.690  -2
   0  41   3 1537.11 146.690   1
   0  41  -4 655.502 159.479   1
   0  41  -4 659.218 223.565  -2
   0  41   4 659.218 223.565   1
   0 -41   5 282.398 108.393   1
   0  41  -5 115.746 201.943  -2
   0  41   5 115.746 201.943   1
   0 -41   6-15.5214 118.513   1
   0 -41   7 245.791 69.7363   1
   0  42   0-70.1245 129.753   1
   0  42   0-161.319 163.361  -2
   0  42   0-161.319 163.361   1
   0  42  -1 4995.94 242.167   1
   0  42   1 6238.65 134.273  -2
   0  42  -1 6238.65 134.273   1
   0  42  -2-15.1405 224.609   1
   0  42  -2 70.8858 138.836  -2
   0  42   2 70.8858 138.836   1
   0  42  -3 632.558 131.747   1
   0  42  -3 786.546 137.408  -2
   0  42   3 786.546 137.408   1
   0  42  -4 3.89234 143.113   1
   0  42  -4 74.6965 208.784  -2
   0  42   4 74.6965 208.784   1
   0  42  -5 2676.08 108.515   1
   0 -42   6 1016.26 115.992   1
   0  42  -7 641.585 72.9343   1
   0  43  -1 639.577 147.249   1
   0  43  -1 885.058 125.953  -2
   0  43   1 885.058 125.953   1
   0  43  -2 1023.27 167.328   1
   0  43  -2 1494.51 143.549  -2
   0  43   2 1494.51 143.549   1
   0  43  -3 156.906 154.159   1
   0  43  -3 193.369 127.517  -2
   0  43   3 193.369 127.517   1
   0  43  -4 608.157 118.460   1
   0  43  -4 655.804 201.973  -2
   0  43   4 655.804 201.973   1
   0  43  -5 991.091 108.635   1
   0  43  -6 1560.32 88.2562   1
   0  44   0 2697.79 206.543   1
   0  44   0 3317.05 173.472  -2
   0  44   0 3317.05 173.472   1
   0  44  -1 193.752 136.095   1
   0  44  -1 135.546 108.309  -2
   0  44   1 135.546 108.309   1
   0  44  -2 1667.28 162.559   1
   0  44  -2 2062.12 139.995  -2
   0  44   2 2062.12 139.995   1
   0  44  -3 2021.27 154.040   1
   0  44  -3 2486.96 144.194  -2
   0  44   3 2486.96 144.194   1
   0  44  -4 3.43445 128.498   1
   0  44  -4 103.402 186.055  -2
   0  44   4 103.402 186.055   1
   0  44  -5 331.365 110.718   1
   0  44   6 7967.99 122.841   1
   0  45   1 18.4716 102.623   1
   0  45  -1-24.4268 114.767  -2
   0  45   1-24.4268 114.767   1
   0  45  -2 1445.08 155.824   1
   0  45  -2 1861.75 130.758  -2
   0  45   2 1861.75 130.758   1
   0  45  -3 215.358 137.801   1
   0  45  -3 327.064 190.409  -2
   0  45   3 327.064 190.409   1
   0  45  -4 369.276 121.458   1
   0  45  -5 99.4343 161.369   1
   0  46   0 568.163 118.388   1
   0  46   0 721.900 185.423  -2
   0  46   0 721.900 185.423   1
   0  46  -1 1503.34 92.8097   1
   0  46   1 1392.97 135.013  -2
   0  46  -1 1392.97 135.013   1
   0  46  -2 170.025 131.478   1
   0  46  -2 254.157 100.259  -2
   0  46   2 254.157 100.259   1
   0  46  -3 2907.48 143.061   1
   0  46  -3 3032.29 200.849  -2
   0  46   3 3032.29 200.849   1
   0  46  -4-116.312 107.762   1
   0  46   5 4148.23 99.8500   1
   0  47  -1 1787.03 87.9734   1
   0  47  -1 1674.88 174.979  -2
   0  47   1 1674.88 174.979   1
   0  47  -2-12.4146 122.538   1
   0  47  -2 105.697 133.797  -2
   0  47   2 105.697 133.797   1
   0  47  -3 63.1619 77.5303   1
   0  47   3 238.442 198.019  -2
   0  47  -3 238.442 198.019   1
   0  47  -4 292.876 151.528   1
   0  47   4 204.817 163.423  -2
   0  47  -4 204.817 163.423   1
   0  48   0 1799.31 105.383   1
   0  48   0 1748.60 221.292  -2
   0  48   0 1748.60 221.292   1
   0  48   1 534.424 73.7420   1
   0  48   1 354.965 141.038  -2
   0  48  -1 354.965 141.038   1
   0  48  -2 4800.81 136.281   1
   0  48   2 4460.58 241.542  -2
   0  48  -2 4460.58 241.542   1
   0  48  -3 1195.33 104.116   1
   0  48   3 856.169 173.956  -2
   0  48  -3 856.169 173.956   1
   0  48  -4 1903.49 143.086   1
   0  49  -1 971.386 140.427   1
   0  49   1 806.601 172.304  -2
   0  49  -1 806.601 172.304   1
   0  49  -2 1198.20 102.813   1
   0  49   2 1037.67 157.762  -2
   0  49  -2 1037.67 157.762   1
   0  49  -3-72.3255 124.284   1
   1   0 -12 11879.9 271.556   1
   1   0 -10 2053.25 392.325   1
   1   1 -10 5128.23 309.092  -2
  -1   0  10 5128.23 309.092   1
   1   0  -8 52426.7 851.971   1
   1   0  -6 13509.7 424.308   1
   1   0  -4 157654. 1049.55   1
   1   0  -2 649162. 1464.54   1
  -1   0   0 12596.1 124.942  -2
   1   0   0 12596.1 124.942   1
  -1   0  -2 77974.7 716.082  -2
   1   0   2 77974.7 716.082   1
  -1   0  -4 12475.5 617.948   1
  -1   0  -4 17062.5 610.091  -2
   1   0   4 17062.5 610.091   1
  -1   0  -6 38001.8 641.485   1
  -1   0  -8 3133.92 200.846   1
  -1   1  -8 3026.27 277.872  -2
   1   0   8 3026.27 277.872   1
   1   0  10 6769.08 219.047   1
  -1   0 -12-2.27700 138.877   1
   1   1 -13 107.795 67.7681   1
   1   1 -12 2526.07 159.270   1
   1   1 -11 2008.15 142.655   1
   1  -1 -10 10062.9 309.686   1
   1   2 -10 10968.8 339.338  -2
  -1   1  10 10968.8 339.338   1
  -1   1   9 114.714 153.498   1
   1   1  -8 4562.75 300.729   1
   1  -1  -7 37.1996 190.327   1
   1  -1  -6 14332.7 372.398   1
  -1   1   6 17217.4 594.792  -2
   1   1  -6 17217.4 594.792   1
   1   1  -5 4602.53 218.441   1
   1   1  -4 25601.3 337.588   1
  -1   1   4 35032.0 730.731  -2
   1   1  -4 35032.0 730.731   1
   1  -1  -3 309490. 869.584   1
   1  -1  -3 425604. 1113.18  -2
  -1  -1   3 425604. 1113.18   1
   1  -1  -2 52171.4 150.774   1
   1  -1  -2 74880.1 394.452  -2
  -1  -1   2 74880.1 394.452   1
   1  -1  -1 12597.8 94.6043   1
  -1   1   1 17794.3 140.967  -2
   1   1  -1 17794.3 140.967   1
  -1  -1   0 970335. 717.015  -2
   1  -1   0 970335. 717.015   1
  -1   1  -1 27408.0 299.197   1
   1  -1   1 37502.4 199.172  -2
  -1  -1  -1 37502.4 199.172   1
  -1   1  -2 28017.3 404.172   1
  -1   1  -2 36471.0 320.737  -2
   1   1   2 36471.0 320.737   1
  -1  -1  -3 605785. 1301.68  -2
   1  -1   3 605785. 1301.68   1
  -1   1  -4 3868.41 519.282   1
  -1  -1  -4 5619.60 352.320  -2
   1  -1   4 5619.60 352.320   1
   1  -1   5 21403.5 372.505   1
   1  -1   5 28068.5 642.537  -2
  -1  -1  -5 28068.5 642.537   1
  -1   1  -6 21714.7 372.050   1
  -1   1  -7 18088.1 386.829   1
  -1   1  -8 1038.54 136.553   1
  -1   0  -8 2756.74 269.634  -2
   1  -1   8 2756.74 269.634   1
  -1   2  -8 5906.53 311.186  -2
   1   1   8 5906.53 311.186   1
  -1   1  -9 5167.95 169.738   1
  -1   2  -9 5375.97 305.640  -2
   1   1   9 5375.97 305.640   1
  -1   1 -10 1452.68 146.536   1
  -1  -1 -11 3192.59 153.720   1
  -1   1 -12 587.674 101.785   1
   1  -2 -13 1315.97 86.2832   1
   1  -2 -12 1227.02 138.978   1
  -1   2  11 2286.00 147.947   1
   1   2 -10 3677.37 280.544   1
   1   3 -10 8300.80 335.903  -2
  -1   2  10 8300.80 335.903   1
   1   2  -9 15212.8 318.409   1
   1   3  -9 15478.6 343.279  -2
  -1   2   9 15478.6 343.279   1
   1  -2  -8 10211.0 336.773   1
   1  -2  -7 2402.33 230.789   1
   1   2  -6 5168.98 304.145   1
  -1  -2   6 6134.12 472.081  -2
   1  -2  -6 6134.12 472.081   1
   1  -2  -5 2653.00 207.805   1
   1  -2  -4 97152.4 493.194   1
  -1   2   4 136342. 1239.01  -2
   1   2  -4 136342. 1239.01   1
   1  -2  -3 37222.6 331.337   1
   1  -2  -3 50604.3 433.545  -2
  -1  -2   3 50604.3 433.545   1
   1   2  -2 291.267 50.6278   1
   1  -2  -2 507.106 143.289  -2
  -1  -2   2 507.106 143.289   1
   1   2  -1 112792. 230.388   1
  -1   2   1 167400. 391.288  -2
   1   2  -1 167400. 391.288   1
  -1  -2   0 11234.9 121.609  -2
   1  -2   0 11234.9 121.609   1
  -1   2  -1 9047.14 212.477   1
  -1   2  -1 12037.5 184.190  -2
   1   2   1 12037.5 184.190   1
  -1   2  -2 355171. 1299.78   1
   1   2   2 471602. 1235.94  -2
  -1   2  -2 471602. 1235.94   1
  -1   2  -3 6329.53 249.009  -2
   1   2   3 6329.53 249.009   1
   1  -2   4 3304.14 152.027   1
  -1   2  -4 4831.42 493.873  -2
   1   2   4 4831.42 493.873   1
  -1   2  -5 272391. 1295.06   1
   1  -2   5 350324. 1743.80  -2
  -1  -2  -5 350324. 1743.80   1
  -1  -2  -6 14522.0 344.050   1
   1   2   6 17876.5 632.076  -2
  -1   2  -6 17876.5 632.076   1
  -1   2  -7 3409.26 272.211   1
   1   2   8 11906.6 206.670   1
  -1   3  -8 17994.3 378.041  -2
   1   2   8 17994.3 378.041   1
   1  -2   9 1776.72 147.597   1
  -1   3  -9 1487.83 287.440  -2
   1   2   9 1487.83 287.440   1
   1   2  10 174.498 134.724   1
  -1  -2 -11 1306.32 141.464   1
  -1   2 -12 3518.97 118.011   1
   1  -3 -13 5246.20 126.425   1
   1  -3 -12 418.456 110.951   1
   1   3 -11 1414.69 139.693   1
   1   3 -10 15610.7 291.326   1
  -1   3   9 148.661 213.786   1
   1   4  -9 6333.40 315.614  -2
  -1   3   9 6333.40 315.614   1
   1  -3  -8 2134.72 252.533   1
   1  -3  -7 25714.9 406.498   1
   1  -3  -6 16611.9 342.125   1
  -1  -3   5 18617.6 275.859   1
   1  -3  -4 53557.4 451.700   1
   1  -3  -4 73030.2 607.944  -2
  -1  -3   4 73030.2 607.944   1
   1   3  -3 5033.07 179.235   1
   1  -3  -3 6749.76 243.685  -2
  -1  -3   3 6749.76 243.685   1
   1   3  -2 239307. 891.337   1
  -1  -3   2 325986. 628.456  -2
   1  -3  -2 325986. 628.456   1
  -1   3   1 52975.5 198.435   1
  -1  -3   1 78465.0 225.157  -2
   1  -3  -1 78465.0 225.157   1
  -1   3   0 460732. 725.439  -2
   1   3   0 460732. 725.439   1
  -1   3  -1 15303.5 275.802   1
  -1  -3  -1 20800.0 185.405  -2
   1  -3   1 20800.0 185.405   1
  -1   3  -2 84871.6 686.586   1
  -1   3  -2 111849. 431.405  -2
   1   3   2 111849. 431.405   1
  -1   3  -3 11605.1 495.131   1
  -1   3  -3 15966.8 210.588  -2
   1   3   3 15966.8 210.588   1
  -1   3  -4 5885.34 169.196   1
   1  -3   4 8866.52 389.419  -2
  -1  -3  -4 8866.52 389.419   1
   1  -3   5 19613.4 578.493   1
   1  -3   5 21862.8 588.798  -2
  -1  -3  -5 21862.8 588.798   1
  -1   3  -6 2690.80 204.973   1
  -1   3  -7 9347.52 310.884   1
   1  -3   8 15540.3 205.049   1
  -1   4  -8 15896.1 356.646  -2
   1   3   8 15896.1 356.646   1
   1   3   9 796.406 135.270   1
  -1   4  -9 809.305 277.302  -2
   1   3   9 809.305 277.302   1
   1   3  10-1.03782 125.138   1
  -1   4 -10 255.034 254.686  -2
   1   3  10 255.034 254.686   1
  -1   3 -11 2662.96 146.864   1
  -1  -3 -12 901.788 105.295   1
   1  -4 -13 1015.20 109.096   1
   1   4 -12 2610.02 120.508   1
   1   4 -11 209.752 136.075   1
   1   4 -10 102.863 165.638   1
  -1   4   9 12675.5 216.806   1
   1  -4  -8 67.9945 240.733   1
   1  -4  -7 4378.39 250.848   1
   1   4  -6 96.9457 197.949   1
  -1  -4   5 8078.71 224.709   1
  -1  -4   4 2096.71 183.573   1
  -1  -4   4 2814.79 249.369  -2
   1  -4  -4 2814.79 249.369   1
   1   4  -3 121832. 808.758   1
  -1  -4   3 170716. 575.536  -2
   1  -4  -3 170716. 575.536   1
   1  -4  -2 153454. 536.914   1
  -1  -4   1 81091.2 186.145  -2
   1  -4  -1 81091.2 186.145   1
  -1  -4   0 15834.3 182.115  -2
   1  -4   0 15834.3 182.115   1
  -1   4  -1 3615.83 212.273   1
  -1   4  -1 6624.81 148.386  -2
   1   4   1 6624.81 148.386   1
  -1   4  -2 23761.2 410.531   1
  -1  -4  -2 31546.2 253.223  -2
   1  -4   2 31546.2 253.223   1
  -1   4  -3-125.948 235.446   1
   1   4   3 54.4113 137.667  -2
  -1   4  -3 54.4113 137.667   1
  -1   4  -4 11381.0 399.673   1
   1  -4   4 15329.5 445.177  -2
  -1  -4  -4 15329.5 445.177   1
  -1   4  -5 147931. 1173.92   1
   1  -4   5 190280. 1282.02  -2
  -1  -4  -5 190280. 1282.02   1
  -1   4  -6 21306.3 396.562   1
   1  -4   6 26643.3 660.675  -2
  -1  -4  -6 26643.3 660.675   1
  -1   4  -7 1091.98 238.077   1
  -1  -4  -8 191.081 127.205   1
  -1   5  -8 3251.10 291.718  -2
   1   4   8 3251.10 291.718   1
  -1   4  -9 120.025 141.430   1
   1   4  10 1323.71 135.719   1
  -1   5 -10 3483.34 283.185  -2
   1   4  10 3483.34 283.185   1
  -1   4 -11 277.735 146.150   1
  -1   4 -12 2945.61 114.222   1
   1  -5 -13 1903.98 110.563   1
   1  -5 -12 188.822 92.0895   1
   1   5 -11 2947.45 183.427   1
   1   6 -11 3211.97 274.748  -2
  -1   5  11 3211.97 274.748   1
   1   5 -10 1888.37 137.736   1
   1   5  -9 1037.55 210.339   1
   1   6  -9 1487.92 276.321  -2
  -1   5   9 1487.92 276.321   1
   1   5  -8 4280.28 264.458   1
   1  -5  -7 3059.33 255.822   1
  -1  -5   6 2751.08 231.622   1
  -1   5   6 3703.13 425.602  -2
   1   5  -6 3703.13 425.602   1
   1   5  -5 4180.30 235.826   1
  -1   5   5 4951.85 415.778  -2
   1   5  -5 4951.85 415.778   1
   1   5  -4 18063.8 254.266   1
  -1   5   4 25464.6 651.778  -2
   1   5  -4 25464.6 651.778   1
   1  -5  -3 1223.92 150.268   1
   1  -5  -3 1399.01 268.384  -2
  -1  -5   3 1399.01 268.384   1
   1   5  -2 264825. 976.181   1
  -1   5   2 370527. 583.381  -2
   1   5  -2 370527. 583.381   1
   1   5  -1 35849.5 162.780  -2
  -1   5   1 35849.5 162.780   1
  -1   5   0 12833.1 146.176  -2
   1   5   0 12833.1 146.176   1
  -1   5  -1 56806.6 521.656   1
  -1   5  -1 75066.8 348.500  -2
   1   5   1 75066.8 348.500   1
  -1   5  -2 65066.3 642.071   1
  -1  -5  -2 89061.7 427.265  -2
   1  -5   2 89061.7 427.265   1
  -1   5  -3 13146.9 406.944   1
   1   5   3 16775.7 192.177  -2
  -1   5  -3 16775.7 192.177   1
   1   5   4 89996.4 419.627   1
   1  -5   4 125057. 920.881  -2
  -1  -5  -4 125057. 920.881   1
   1  -5   5 2251.48 398.291   1
   1  -5   5 2482.27 375.823  -2
  -1  -5  -5 2482.27 375.823   1
  -1   5  -6 13607.1 549.023   1
   1  -5   6 17754.5 572.348  -2
  -1  -5  -6 17754.5 572.348   1
  -1   5  -7 315.849 206.339   1
  -1   5  -8 5767.39 254.937   1
  -1   6  -8 5606.14 307.643  -2
   1   5   8 5606.14 307.643   1
  -1   5  -9 51.5210 167.954   1
  -1   6  -9 91.7507 280.708  -2
   1   5   9 91.7507 280.708   1
  -1   5 -10 6631.35 160.145   1
  -1   5 -11 166.018 106.522   1
  -1   5 -12 902.506 104.849   1
   1   6 -13 1873.82 106.786   1
   1   6 -12 2.30357 101.560   1
   1   7 -12 36.8490 207.425  -2
  -1   6  12 36.8490 207.425   1
   1   6 -11 405.553 136.655   1
   1   6 -10 102.944 214.084   1
   1   7 -10 1874.57 291.075  -2
  -1   6  10 1874.57 291.075   1
   1   6  -9-0.47657 163.642   1
   1   7  -9-86.2489 269.301  -2
  -1   6   9-86.2489 269.301   1
  -1   6   8 2265.90 247.441   1
   1  -6  -7 6362.94 328.802   1
  -1  -6   6 1246.66 224.797   1
  -1  -6   6 963.988 376.036  -2
   1  -6  -6 963.988 376.036   1
   1  -6  -5 22143.1 234.197   1
   1   6  -4 14670.8 184.248   1
   1  -6  -3 48392.4 548.300   1
   1   6  -3 65793.4 334.542  -2
  -1   6   3 65793.4 334.542   1
   1   6  -2 99930.0 680.796   1
  -1   6   2 140561. 446.826  -2
   1   6  -2 140561. 446.826   1
   1   6  -1 19898.7 190.550  -2
  -1   6   1 19898.7 190.550   1
  -1  -6   0 31392.1 245.654  -2
   1  -6   0 31392.1 245.654   1
  -1   6  -1 138549. 334.688  -2
   1   6   1 138549. 334.688   1
  -1   6  -2 29675.9 475.835   1
  -1   6  -2 39574.3 230.082  -2
   1   6   2 39574.3 230.082   1
  -1   6  -3 13520.8 415.741   1
   1  -6   3 17089.4 204.466  -2
  -1  -6  -3 17089.4 204.466   1
  -1   6  -4 16550.0 468.732   1
   1  -6   4 22618.8 484.478  -2
  -1  -6  -4 22618.8 484.478   1
   1  -6   5 1289.52 336.766   1
   1  -6   5 2148.37 351.184  -2
  -1  -6  -5 2148.37 351.184   1
   1  -6   6 24710.8 626.754   1
   1  -6   6 38761.6 719.863  -2
  -1  -6  -6 38761.6 719.863   1
   1  -6   7 10218.8 342.947   1
  -1  -6  -8 6.90723 210.910   1
  -1   7  -8 2212.39 286.255  -2
   1   6   8 2212.39 286.255   1
  -1   6  -9 247.499 132.126   1
   1   6  10 187.417 143.899   1
  -1   7 -10 427.979 262.306  -2
   1   6  10 427.979 262.306   1
   1   6  11 126.041 108.776   1
  -1  -6 -12 2217.69 107.930   1
   1  -7 -13 1984.99 106.159   1
   1   7 -12 471.831 90.6391   1
  -1   7  11 968.782 110.888   1
   1   7 -10 4986.64 191.145   1
   1   7  -9 311.453 132.619   1
   1  -7  -8 3979.26 271.867   1
  -1   7   7 14359.6 355.047   1
  -1   7   6 5577.17 264.478   1
  -1  -7   6 7224.66 450.267  -2
   1  -7  -6 7224.66 450.267   1
   1   7  -5 624.736 146.117   1
  -1  -7   5 743.813 362.008  -2
   1  -7  -5 743.813 362.008   1
   1   7  -4 27807.9 265.452   1
   1   7  -4 36444.1 451.178  -2
  -1   7   4 36444.1 451.178   1
   1   7  -3 1482.76 87.9097   1
   1   7  -3 3304.81 367.260  -2
  -1   7   3 3304.81 367.260   1
  -1  -7   2 13458.8 156.109  -2
   1  -7  -2 13458.8 156.109   1
  -1   7   1 48474.0 331.319  -2
   1   7  -1 48474.0 331.319   1
  -1  -7   0 382.867 167.840  -2
   1  -7   0 382.867 167.840   1
  -1   7  -1 129327. 491.594  -2
   1   7   1 129327. 491.594   1
  -1   7  -2 22051.3 435.952   1
  -1  -7  -2 28965.2 210.866  -2
   1  -7   2 28965.2 210.866   1
  -1   7  -3 20712.2 491.953   1
   1  -7   3 27056.1 352.946  -2
  -1  -7  -3 27056.1 352.946   1
   1  -7   4 14578.9 592.490   1
  -1   7  -4 19920.9 404.210  -2
   1   7   4 19920.9 404.210   1
   1   7   5 1380.79 315.816   1
   1  -7   5 2131.16 340.227  -2
  -1  -7  -5 2131.16 340.227   1
   1   7   6 23.2319 350.259   1
   1  -7   6 24.7957 348.346  -2
  -1  -7  -6 24.7957 348.346   1
  -1  -7  -7-124.455 228.519   1
  -1   7  -8 4179.34 185.413   1
  -1   7  -9 7020.62 210.457   1
  -1   8  -9 9597.27 361.089  -2
   1   7   9 9597.27 361.089   1
   1   7  10 18.4792 117.823   1
  -1  -7 -11 1501.12 119.857   1
  -1  -7 -12 264.293 97.9274   1
   1   8 -13 1056.38 98.9958   1
   1   8 -12 266.543 107.728   1
   1   9 -12 673.644 218.205  -2
  -1   8  12 673.644 218.205   1
   1   8 -11 276.155 118.355   1
   1   9 -11 771.237 260.290  -2
  -1   8  11 771.237 260.290   1
  -1   8  10 645.061 163.564   1
   1   8  -9 942.707 136.354   1
  -1   8   8 9914.97 272.873   1
  -1   8   7 2233.49 210.632   1
  -1   8   6-43.0831 208.553   1
  -1  -8   6-156.442 359.668  -2
   1  -8  -6-156.442 359.668   1
   1   8  -5 2184.05 152.186   1
  -1  -8   5 2225.75 392.515  -2
   1  -8  -5 2225.75 392.515   1
  -1  -8   4 21003.9 349.896   1
   1   8  -4 28832.9 424.547  -2
  -1   8   4 28832.9 424.547   1
  -1   8   3 15343.0 192.689   1
   1   8  -3 24137.2 397.532  -2
  -1   8   3 24137.2 397.532   1
   1  -8  -2 14287.0 168.989  -2
  -1  -8   2 14287.0 168.989   1
  -1   8   1 6810.64 172.709  -2
   1   8  -1 6810.64 172.709   1
  -1   8   0 22689.7 287.801  -2
   1   8   0 22689.7 287.801   1
  -1   8  -1 268084. 865.007  -2
   1   8   1 268084. 865.007   1
  -1   8  -2 27736.0 491.430   1
  -1   8  -2 37074.2 308.102  -2
   1   8   2 37074.2 308.102   1
  -1   8  -3 10049.8 298.361   1
  -1   8  -3 13724.4 299.154  -2
   1   8   3 13724.4 299.154   1
   1  -8   4 2246.21 295.798   1
  -1   8  -4 3037.68 286.846  -2
   1   8   4 3037.68 286.846   1
   1  -8   5 1751.51 334.807   1
   1  -8   5 2153.34 328.607  -2
  -1  -8  -5 2153.34 328.607   1
   1   8   6 19361.0 584.679   1
   1  -8   6 29663.5 646.852  -2
  -1  -8  -6 29663.5 646.852   1
   1  -8   7 175.323 224.670   1
  -1   8  -8-71.3831 169.408   1
  -1   9  -8 5068.58 316.200  -2
   1   8   8 5068.58 316.200   1
   1   8   9 9136.27 187.574   1
  -1   8 -10 722.865 141.728   1
  -1   9 -10 835.262 269.268  -2
   1   8  10 835.262 269.268   1
  -1   8 -11 4543.30 135.046   1
  -1   8 -12 2288.81 104.328   1
   1  -9 -13 258.666 91.2276   1
   1   9 -12 1392.90 102.300   1
  -1   9  11 612.874 115.623   1
   1   9 -10 436.089 159.533   1
  -1   9   9 507.740 140.387   1
   1   9  -8 643.332 127.862   1
  -1   9   7 959.699 224.150   1
  -1  -9   6 22253.2 402.030   1
  -1  -9   6 32453.3 705.591  -2
   1  -9  -6 32453.3 705.591   1
  -1   9   5 1748.75 216.712   1
  -1  -9   4 4958.93 347.885   1
   1   9  -4 6732.34 536.404  -2
  -1   9   4 6732.34 536.404   1
   1   9  -3 67929.7 466.626  -2
  -1   9   3 67929.7 466.626   1
  -1   9   2 16928.3 194.066   1
  -1   9   2 28159.6 219.858  -2
   1   9  -2 28159.6 219.858   1
  -1   9   1 21533.1 200.988  -2
   1   9  -1 21533.1 200.988   1
  -1  -9   0 117751. 427.242  -2
   1  -9   0 117751. 427.242   1
  -1   9  -1 36515.0 264.892  -2
   1   9   1 36515.0 264.892   1
  -1   9  -2 8374.89 338.356   1
  -1  -9  -2 10225.8 346.405  -2
   1  -9   2 10225.8 346.405   1
  -1   9  -3 73.8798 210.861   1
   1  -9   3 158.668 193.653  -2
  -1  -9  -3 158.668 193.653   1
   1  -9   4 26231.9 483.625   1
  -1   9  -4 36907.7 490.395  -2
   1   9   4 36907.7 490.395   1
   1   9   5 8633.81 423.060   1
   1  -9   5 14092.4 443.948  -2
  -1  -9  -5 14092.4 443.948   1
   1   9   6 7823.83 467.020   1
  -1   9  -7 4757.60 322.265   1
  -1  10  -7 7627.53 295.472  -2
   1   9   7 7627.53 295.472   1
   1   9   8 13851.8 262.138   1
  -1  10  -8 13479.0 367.254  -2
   1   9   8 13479.0 367.254   1
  -1   9  -9 177.963 136.585   1
   1   9  10 1321.29 145.205   1
  -1  10 -10 1179.46 271.768  -2
   1   9  10 1179.46 271.768   1
  -1   9 -11 100.168 104.714   1
  -1  -9 -12 1206.66 94.1035   1
   1 -10 -13-11.0237 87.4071   1
   1  10 -12 1069.60 99.4719   1
   1  10 -11 879.037 119.224   1
   1  10 -10 248.896 166.318   1
   1  10  -9 3891.02 162.506   1
  -1  10   8 2733.95 140.004   1
   1 -10  -7 55.2515 202.263   1
   1  10  -6 11894.4 333.251   1
   1  10  -5 2878.79 225.214   1
  -1 -10   4 22558.1 553.646   1
  -1 -10   4 32044.8 566.856  -2
   1 -10  -4 32044.8 566.856   1
   1  10  -3 2769.72 280.744   1
  -1 -10   3 3951.67 292.542  -2
   1 -10  -3 3951.67 292.542   1
  -1  10   2 113362. 513.623   1
   1  10  -2 186570. 513.594  -2
  -1  10   2 186570. 513.594   1
  -1 -10   1 247218. 593.477  -2
   1 -10  -1 247218. 593.477   1
  -1  10   0 36433.7 274.656  -2
   1  10   0 36433.7 274.656   1
  -1  10  -1 1280.43 126.370  -2
   1  10   1 1280.43 126.370   1
  -1  10  -2 2579.58 280.094   1
  -1  10  -2 3844.40 233.564  -2
   1  10   2 3844.40 233.564   1
  -1  10  -3 12078.9 333.958   1
  -1  10  -3 16633.4 337.035  -2
   1  10   3 16633.4 337.035   1
  -1  10  -4 861.111 385.025   1
   1 -10   4 1335.84 258.976  -2
  -1 -10  -4 1335.84 258.976   1
   1  10   5 113.083 314.939   1
   1  10   6 11942.3 516.963   1
  -1  10  -7 4884.49 233.382   1
  -1  11  -7 5747.06 286.324  -2
   1  10   7 5747.06 286.324   1
  -1  10  -8 957.001 182.623   1
  -1  11  -8 1132.32 290.303  -2
   1  10   8 1132.32 290.303   1
   1  10   9 64.0328 134.396   1
   1  10  10 567.727 121.319   1
  -1  10 -11 302.625 103.441   1
  -1 -10 -12 1487.86 92.4155   1
   1 -11 -13 856.090 88.3647   1
  -1  11  12 0.77117 75.6786   1
   1  11 -11 246.805 116.215   1
   1  11 -10 12556.4 238.476   1
   1  11  -9 2561.73 156.047   1
   1  11  -8 5169.35 156.343   1
  -1 -11   7 16599.5 356.550   1
  -1  11   6 948.927 282.870   1
  -1 -11   6 1465.86 315.017  -2
   1 -11  -6 1465.86 315.017   1
  -1  11   5 318.777 209.515   1
  -1 -11   5 402.397 530.632  -2
   1 -11  -5 402.397 530.632   1
   1  11  -4 26136.6 555.724  -2
  -1  11   4 26136.6 555.724   1
  -1 -11   3 11603.6 300.999   1
   1  11  -3 15215.7 297.649  -2
  -1  11   3 15215.7 297.649   1
  -1  11   2 28659.1 312.983   1
   1 -11  -2 44457.8 295.112  -2
  -1 -11   2 44457.8 295.112   1
  -1  11   1 24301.4 233.997  -2
   1  11  -1 24301.4 233.997   1
   1 -11   0 326.686 114.176  -2
  -1 -11   0 326.686 114.176   1
  -1  11  -1 42731.4 302.688  -2
   1  11   1 42731.4 302.688   1
  -1  11  -2 42101.4 644.394   1
  -1  11  -2 55926.4 428.393  -2
   1  11   2 55926.4 428.393   1
   1 -11   3 10009.4 334.078   1
  -1  11  -3 13232.5 746.522  -2
   1  11   3 13232.5 746.522   1
  -1  11  -4 6057.01 461.682   1
   1 -11   4 8035.01 323.772  -2
  -1 -11  -4 8035.01 323.772   1
   1  11   5 12136.3 474.894   1
   1 -11   6 5131.36 428.345   1
   1  11   7 956.813 127.842   1
  -1  11  -8-23.2650 169.437   1
  -1  12  -8 294.797 280.842  -2
   1  11   8 294.797 280.842   1
  -1  11  -9 6613.24 205.451   1
   1  11  10 609.370 124.978   1
  -1  11 -11 336.771 101.741   1
  -1 -11 -12 684.381 82.6712   1
   1 -12 -13 272.075 83.3811   1
   1  12 -12 36.7574 75.3555   1
   1  12 -11 4203.00 123.773   1
  -1  12  10 590.744 170.541   1
   1 -12  -9 1163.10 147.865   1
  -1  12   8 7424.14 171.126   1
  -1 -12   7 793.870 204.968   1
   1  12  -6 295.751 203.988   1
  -1 -12   6 592.827 498.876  -2
   1 -12  -6 592.827 498.876   1
  -1 -12   5 57732.8 641.846   1
   1  12  -5 74786.1 893.438  -2
  -1  12   5 74786.1 893.438   1
  -1 -12   4 6617.58 325.734  -2
   1 -12  -4 6617.58 325.734   1
  -1 -12   3 296.716 197.224   1
  -1  12   3 310.879 211.108  -2
   1  12  -3 310.879 211.108   1
  -1  12   2 43217.3 397.778   1
  -1  12   2 68541.1 470.525  -2
   1  12  -2 68541.1 470.525   1
  -1  12   1 8618.52 189.838  -2
   1  12  -1 8618.52 189.838   1
  -1  12   0 40007.5 362.393  -2
   1  12   0 40007.5 362.393   1
  -1  12  -1 10684.1 194.624  -2
   1  12   1 10684.1 194.624   1
  -1 -12  -2 22783.8 243.582  -2
   1 -12   2 22783.8 243.582   1
   1 -12   3 5127.94 299.086   1
  -1  12  -3 6368.57 690.868  -2
   1  12   3 6368.57 690.868   1
  -1  12  -4 14363.1 576.479   1
  -1  12  -4 17519.3 864.561  -2
   1  12   4 17519.3 864.561   1
   1  12   5 3553.43 375.705   1
   1  12   6 9246.83 480.804   1
  -1  12  -7 497.536 126.843   1
  -1  12  -8 718.264 167.183   1
  -1  13  -8 2497.61 301.985  -2
   1  12   8 2497.61 301.985   1
  -1  12  -9 216.855 156.927   1
  -1  12 -10 2181.27 135.844   1
  -1  12 -11 61.5635 97.8356   1
  -1 -12 -12 298.902 105.974   1
   1  13 -13 221.682 90.7354   1
   1  13 -12 249.367 74.5675   1
  -1  13  11 2013.65 114.614   1
   1  13 -10 50.1993 159.379   1
   1  13  -9 761.403 164.243   1
   1  13  -8 11069.4 188.362   1
  -1 -13   7 727.798 203.030   1
   1  13  -6 906.678 207.514   1
  -1 -13   6 976.403 554.048  -2
   1 -13  -6 976.403 554.048   1
   1  13  -5 14535.8 336.738   1
  -1 -13   5 20419.7 870.900  -2
   1 -13  -5 20419.7 870.900   1
   1  13  -4 32585.6 684.744   1
   1  13  -4 40991.0 680.879  -2
  -1  13   4 40991.0 680.879   1
  -1 -13   3 9140.87 302.863   1
  -1 -13   3 11380.4 311.354  -2
   1 -13  -3 11380.4 311.354   1
  -1  13   2 1612.14 177.595   1
  -1  13   2 2295.53 244.263  -2
   1  13  -2 2295.53 244.263   1
  -1 -13   1 6359.38 190.071  -2
   1 -13  -1 6359.38 190.071   1
  -1  13   0 7976.27 221.755  -2
   1  13   0 7976.27 221.755   1
  -1  13  -1 45238.7 392.996  -2
   1  13   1 45238.7 392.996   1
   1 -13   2 979.507 235.951   1
  -1  13  -2 1278.91 181.241  -2
   1  13   2 1278.91 181.241   1
   1 -13   3 2309.34 276.556   1
  -1  13  -3 2749.33 372.168  -2
   1  13   3 2749.33 372.168   1
  -1  13  -4 33233.8 773.198   1
  -1  13  -4 42416.2 1091.05  -2
   1  13   4 42416.2 1091.05   1
   1 -13   5 2205.60 348.043   1
   1 -13   6-27.1893 331.202   1
  -1  13  -7 11283.6 178.520   1
   1  13   8 5932.78 189.339   1
   1  13   9 93.2243 152.564   1
  -1  13 -10 9220.33 168.469   1
  -1  13 -11 59.8121 91.5095   1
  -1 -13 -12-104.291 100.197   1
   1  14 -13 23.6598 86.6800   1
   1  14 -12 901.542 78.6555   1
   1  14 -11 1792.46 110.875   1
   1  14 -10 1123.42 162.443   1
  -1  14   9 7473.02 209.295   1
   1  14  -8 2273.76 146.435   1
   1 -14  -7-59.8780 205.206   1
  -1 -14   6-74.6729 279.763   1
  -1 -14   6 37.8525 554.050  -2
   1 -14  -6 37.8525 554.050   1
   1  14  -5 768.138 232.647   1
  -1 -14   5 707.243 381.598  -2
   1 -14  -5 707.243 381.598   1
   1  14  -4 5842.98 421.311   1
  -1 -14   4 7053.28 444.008  -2
   1 -14  -4 7053.28 444.008   1
  -1 -14   3 1178.82 237.965   1
  -1  14   3 1667.69 256.171  -2
   1  14  -3 1667.69 256.171   1
  -1  14   2 16247.6 362.597  -2
   1  14  -2 16247.6 362.597   1
  -1 -14   1 19400.0 275.613  -2
   1 -14  -1 19400.0 275.613   1
   1 -14   0 2933.90 197.279  -2
  -1 -14   0 2933.90 197.279   1
  -1  14  -1 548.450 179.817  -2
   1  14   1 548.450 179.817   1
  -1  14  -2 2969.96 268.036   1
  -1  14  -2 3961.74 215.187  -2
   1  14   2 3961.74 215.187   1
   1 -14   3 821.834 251.842   1
  -1  14  -3 826.620 347.912  -2
   1  14   3 826.620 347.912   1
  -1  14  -4 1518.49 401.668   1
  -1  14  -4 1751.81 374.552  -2
   1  14   4 1751.81 374.552   1
   1  14   5 65.2723 312.221   1
   1 -14   5 40.8394 410.767  -2
  -1 -14  -5 40.8394 410.767   1
   1 -14   6 514.059 359.524   1
   1 -14   6 816.510 524.157  -2
  -1 -14  -6 816.510 524.157   1
   1 -14   7 3547.05 148.229   1
   1  14   8 323.129 161.212   1
   1  14   9 1839.18 167.294   1
  -1  14 -10 367.226 121.232   1
   1  14  11-127.136 93.6851   1
  -1  14 -12 1098.71 103.671   1
   1  15 -13 273.696 80.2427   1
   1 -15 -12 2078.76 81.8256   1
   1  15 -11 101.674 115.540   1
   1  15 -10 4720.94 187.440   1
  -1  15   9 385.287 161.233   1
   1  15  -8 165.835 104.294   1
  -1 -15   7 1505.06 222.964   1
   1  15  -6 9795.30 288.594   1
  -1 -15   5 99.9582 351.861   1
  -1 -15   5 260.094 368.213  -2
   1 -15  -5 260.094 368.213   1
  -1 -15   4 204.471 365.717  -2
   1 -15  -4 204.471 365.717   1
  -1 -15   3 2249.05 268.682   1
  -1  15   3 2360.67 279.804  -2
   1  15  -3 2360.67 279.804   1
  -1 -15   2 37384.9 433.273  -2
   1 -15  -2 37384.9 433.273   1
  -1 -15   1 63934.4 454.318  -2
   1 -15  -1 63934.4 454.318   1
  -1  15   0 13806.4 293.670  -2
   1  15   0 13806.4 293.670   1
  -1 -15  -1 1334.60 201.493  -2
   1 -15   1 1334.60 201.493   1
   1 -15   2 12282.6 532.121   1
  -1  15  -2 14474.5 260.326  -2
   1  15   2 14474.5 260.326   1
  -1  15  -3 3065.54 291.677   1
  -1  15  -3 4087.34 398.005  -2
   1  15   3 4087.34 398.005   1
  -1  15  -4 8127.97 507.327   1
   1 -15   4 10659.4 495.221  -2
  -1 -15  -4 10659.4 495.221   1
   1 -15   5 3033.16 273.909   1
   1 -15   5 3644.78 544.306  -2
  -1 -15  -5 3644.78 544.306   1
   1  15   6 2557.01 399.233   1
   1 -15   6 3012.39 601.202  -2
  -1 -15  -6 3012.39 601.202   1
   1  15   7 14340.1 176.851   1
  -1  15  -8 10127.8 223.189   1
  -1  15  -9 137.835 152.816   1
   1  15  10 1510.63 122.640   1
  -1  15 -11 649.749 105.095   1
  -1 -15 -12 1799.47 102.808   1
   1 -16 -13 57.4973 100.980   1
   1 -16 -12 73.1012 71.1990   1
  -1  16  11 399.047 116.898   1
   1  16 -10 50.4130 129.631   1
   1  16  -9 174.873 158.105   1
   1  16  -8 65.7237 104.200   1
  -1 -16   7 755.605 220.215   1
  -1 -16   6 7478.29 273.640   1
  -1 -16   5 8175.83 510.438   1
   1  16  -5 10497.1 516.491  -2
  -1  16   5 10497.1 516.491   1
  -1 -16   4 1381.30 275.089  -2
   1 -16  -4 1381.30 275.089   1
  -1 -16   3 39908.3 572.272   1
  -1 -16   3 48446.7 533.683  -2
   1 -16  -3 48446.7 533.683   1
  -1  16   2 46495.7 494.022  -2
   1  16  -2 46495.7 494.022   1
  -1  16   1 5714.86 229.834  -2
   1  16  -1 5714.86 229.834   1
  -1 -16   0 865.370 346.565  -2
   1 -16   0 865.370 346.565   1
  -1  16  -1 10192.0 240.589  -2
   1  16   1 10192.0 240.589   1
   1 -16   2 1055.35 418.562   1
   1  16   2 1454.33 186.343  -2
  -1  16  -2 1454.33 186.343   1
  -1  16  -3 5201.73 318.405   1
  -1  16  -3 6714.05 436.027  -2
   1  16   3 6714.05 436.027   1
  -1  16  -4 818.595 374.859   1
   1 -16   4 1334.36 362.219  -2
  -1 -16  -4 1334.36 362.219   1
  -1  16  -5 1594.47 318.780   1
   1 -16   5 2530.51 426.798  -2
  -1 -16  -5 2530.51 426.798   1
   1 -16   6-291.415 388.144   1
   1  16   7 1106.39 120.354   1
  -1  16  -8 1522.83 174.860   1
  -1  16  -9 124.959 153.009   1
   1  16  10 2693.11 128.243   1
   1  16  11 435.438 98.2394   1
  -1 -16 -12 299.249 88.7849   1
   1 -17 -13-35.0990 137.065   1
   1 -17 -12 39.0949 67.1077   1
   1  17 -11 2479.10 128.828   1
   1  17 -10 617.726 131.682   1
   1  17  -9 9305.94 217.017   1
   1  17  -8 12330.1 162.028   1
   1  17  -7 4489.55 138.896   1
   1 -17  -6 5407.37 313.569   1
  -1  17   6 6466.77 522.151  -2
   1  17  -6 6466.77 522.151   1
  -1 -17   5 11221.7 369.053   1
  -1 -17   5 14857.8 569.342  -2
   1 -17  -5 14857.8 569.342   1
  -1 -17   4 6578.25 332.113  -2
   1 -17  -4 6578.25 332.113   1
  -1 -17   3 1685.20 288.057   1
  -1  17   3 1401.25 332.549  -2
   1  17  -3 1401.25 332.549   1
   1  17  -2 13667.8 265.411  -2
  -1  17   2 13667.8 265.411   1
   1 -17  -1 19451.9 315.328  -2
  -1 -17   1 19451.9 315.328   1
  -1  17   0 152800. 875.559  -2
   1  17   0 152800. 875.559   1
  -1  17  -1 896.367 192.060  -2
   1  17   1 896.367 192.060   1
  -1  17  -2 6010.98 324.150   1
  -1  17  -2 7916.85 316.856  -2
   1  17   2 7916.85 316.856   1
   1 -17   3 46422.0 620.051   1
  -1  17  -3 61509.6 869.073  -2
   1  17   3 61509.6 869.073   1
  -1  17  -4-77.6356 345.576   1
  -1  17  -4 314.338 627.538  -2
   1  17   4 314.338 627.538   1
  -1  17  -5 200.560 290.766   1
  -1  17  -6 4487.30 262.254   1
  -1  17  -6 5763.92 287.211  -2
   1  17   6 5763.92 287.211   1
  -1  17  -7 7066.47 150.037   1
  -1  17  -8 25338.4 242.262   1
   1  17   9 2679.16 170.171   1
   1  17  10 1606.99 116.899   1
   1  17  11-6.48540 125.615   1
  -1  17 -12-7.90116 79.7576   1
  -1  18  12-77.5790 64.5611   1
   1  18 -11 1525.89 122.426   1
   1  18 -10 1959.65 136.645   1
   1  18  -9 4435.61 162.264   1
   1  18  -8 1211.60 118.117   1
  -1 -18   7 2770.80 109.066   1
   1 -18  -6 1241.45 262.361   1
  -1  18   6 320.527 436.532  -2
   1  18  -6 320.527 436.532   1
  -1 -18   5 25431.5 502.086   1
   1  18  -5 33627.9 737.117  -2
  -1  18   5 33627.9 737.117   1
   1  18  -4 18047.7 600.616   1
   1  18  -4 22145.6 620.200  -2
  -1  18   4 22145.6 620.200   1
  -1 -18   3 54515.6 698.745   1
   1  18  -3 67588.6 741.443  -2
  -1  18   3 67588.6 741.443   1
  -1  18   2 16107.2 282.267  -2
   1  18  -2 16107.2 282.267   1
   1 -18  -1 1515.08 226.445  -2
  -1 -18   1 1515.08 226.445   1
  -1 -18   0 36011.8 516.648  -2
   1 -18   0 36011.8 516.648   1
  -1  18  -1 12069.4 270.078  -2
   1  18   1 12069.4 270.078   1
   1 -18   2 27602.3 735.852   1
  -1  18  -2 35621.8 425.787  -2
   1  18   2 35621.8 425.787   1
  -1  18  -3 147.345 254.774   1
  -1  18  -3-50.8281 652.106  -2
   1  18   3-50.8281 652.106   1
  -1  18  -4 1295.44 254.110   1
  -1  18  -4 1301.35 641.025  -2
   1  18   4 1301.35 641.025   1
  -1  18  -5 15607.8 518.771   1
  -1  18  -5 18040.3 986.031  -2
   1  18   5 18040.3 986.031   1
   1 -18   6 29332.2 322.713   1
  -1  18  -6 39124.6 456.158  -2
   1  18   6 39124.6 456.158   1
   1 -18   7 1524.06 121.253   1
   1  18   8 8501.71 179.946   1
   1  18   9 3229.77 169.252   1
  -1  18 -10-44.6826 92.3816   1
   1  18  11 1018.95 130.743   1
  -1 -18 -12-24.3788 87.7332   1
  -1  19  12 389.286 74.4150   1
   1  19 -11-49.7017 107.790   1
  -1  19  10 1047.14 129.568   1
   1  19  -9 343.226 104.595   1
  -1  19   8 1252.24 107.850   1
   1  19  -7 3408.63 115.904   1
   1  19  -6 14933.8 344.625   1
  -1 -19   5 4736.42 494.266   1
  -1 -19   5 6189.64 485.573  -2
   1 -19  -5 6189.64 485.573   1
  -1  19   4 3689.43 304.701  -2
   1  19  -4 3689.43 304.701   1
  -1  19   3 37787.1 535.464  -2
   1  19  -3 37787.1 535.464   1
  -1  19   2 9954.70 260.170  -2
   1  19  -2 9954.70 260.170   1
   1 -19  -1 17124.4 329.862  -2
  -1 -19   1 17124.4 329.862   1
  -1  19   0 79429.3 613.376  -2
   1  19   0 79429.3 613.376   1
  -1 -19  -1 45062.1 418.784  -2
   1 -19   1 45062.1 418.784   1
   1 -19   2 16410.3 652.867   1
  -1  19  -2 20504.7 368.726  -2
   1  19   2 20504.7 368.726   1
  -1  19  -3 12018.8 398.231   1
  -1  19  -3 16348.5 976.127  -2
   1  19   3 16348.5 976.127   1
   1 -19   4 13154.1 418.375   1
  -1  19  -4 17462.2 931.736  -2
   1  19   4 17462.2 931.736   1
   1 -19   5 29.8800 307.308   1
  -1  19  -5 53.9273 719.058  -2
   1  19   5 53.9273 719.058   1
  -1  19  -6 16031.2 217.913   1
  -1  19  -6 20635.1 381.621  -2
   1  19   6 20635.1 381.621   1
  -1  19  -7 1247.56 121.266   1
   1  19   8 7298.22 177.569   1
  -1  19  -9 1778.23 152.928   1
   1  19  10 1032.80 95.0395   1
  -1  19 -11 0.26745 115.173   1
   1 -20 -12 737.714 72.7481   1
   1  20 -11 37.4846 106.831   1
   1  20 -10 4.33303 120.983   1
   1  20  -9 408.822 134.033   1
   1  20  -8 3373.09 122.666   1
   1 -20  -7 3049.82 108.926   1
   1  20  -6 3475.68 251.739   1
  -1 -20   5 216.143 241.621   1
   1  20  -5 40.9429 566.792  -2
  -1  20   5 40.9429 566.792   1
  -1  20   4 1273.38 346.167  -2
   1  20  -4 1273.38 346.167   1
   1  20  -3 662.348 207.524  -2
  -1  20   3 662.348 207.524   1
  -1  20   2 1269.77 294.933  -2
   1  20  -2 1269.77 294.933   1
  -1  20   1 18334.4 338.717  -2
   1  20  -1 18334.4 338.717   1
  -1  20   0 56360.3 544.908  -2
   1  20   0 56360.3 544.908   1
  -1  20  -1 138.827 237.546  -2
   1  20   1 138.827 237.546   1
  -1  20  -2 57688.1 706.042   1
  -1  20  -2 74079.4 622.065  -2
   1  20   2 74079.4 622.065   1
  -1  20  -3 15024.8 437.592   1
  -1  20  -3 18172.6 1001.17  -2
   1  20   3 18172.6 1001.17   1
   1 -20   4 320.184 241.838   1
  -1  20  -4 481.299 670.763  -2
   1  20   4 481.299 670.763   1
  -1  20  -5-14.7393 351.912   1
  -1  20  -5 325.616 730.161  -2
   1  20   5 325.616 730.161   1
   1  20   6 12629.0 202.986   1
  -1  20  -6 16466.8 359.254  -2
   1  20   6 16466.8 359.254   1
   1  20   7 2100.80 135.695   1
   1  20   8 21820.9 228.091   1
  -1  20  -9 518.978 143.702   1
  -1  20 -10 1792.93 98.0886   1
   1  20  11 86.8434 109.519   1
  -1  21  12 40.6931 66.9902   1
   1  21 -11 3141.26 122.866   1
  -1  21  10 2349.06 132.371   1
   1  21  -9 9349.26 182.591   1
   1  21  -8 46.1127 106.931   1
   1  21  -7 792.840 98.5017   1
   1  21  -6 1884.59 122.601   1
  -1  21   6 1869.40 468.640  -2
   1  21  -6 1869.40 468.640   1
  -1  21   5 19592.7 469.461  -2
   1  21  -5 19592.7 469.461   1
   1  21  -4 24907.3 579.557  -2
  -1  21   4 24907.3 579.557   1
   1  21  -3 5272.72 246.879  -2
  -1  21   3 5272.72 246.879   1
  -1  21   2 12490.8 409.150  -2
   1  21  -2 12490.8 409.150   1
  -1  21   1 381.940 273.654  -2
   1  21  -1 381.940 273.654   1
   1 -21   0 15499.1 364.413  -2
  -1 -21   0 15499.1 364.413   1
  -1  21  -1 217.671 248.864  -2
   1  21   1 217.671 248.864   1
   1 -21   2 28729.5 814.900   1
  -1  21  -2 38514.7 475.066  -2
   1  21   2 38514.7 475.066   1
   1 -21   3 21821.2 714.378   1
   1  21   3 27363.2 661.831  -2
  -1  21  -3 27363.2 661.831   1
  -1  21  -4-27.4843 256.447   1
  -1  21  -4-146.498 687.247  -2
   1  21   4-146.498 687.247   1
  -1  21  -5 5330.65 267.178   1
  -1  21  -5 7922.70 877.912  -2
   1  21   5 7922.70 877.912   1
  -1  21  -6 1438.83 143.672   1
  -1  21  -6 1898.70 265.725  -2
   1  21   6 1898.70 265.725   1
  -1  21  -7 1170.16 124.859   1
  -1  21  -8 1584.01 136.938   1
   1  21   9 302.331 134.816   1
   1  21  10 83.6820 100.142   1
   1  21  11 87.8242 104.702   1
   1  22 -12 333.181 63.7907   1
   1  22 -11-12.0189 98.7858   1
   1  22 -10 341.182 118.137   1
   1  22  -9 405.972 110.407   1
   1  22  -8 7128.96 128.138   1
   1  22  -7 474.150 92.2030   1
  -1  22   6 11644.9 115.487   1
  -1  22   6 15268.1 677.851  -2
   1  22  -6 15268.1 677.851   1
   1  22  -5 335.475 326.761   1
   1  22  -5 167.108 631.896  -2
  -1  22   5 167.108 631.896   1
  -1  22   4 6460.84 352.040  -2
   1  22  -4 6460.84 352.040   1
   1  22  -3 17143.5 335.448  -2
  -1  22   3 17143.5 335.448   1
  -1  22   2 8392.87 375.033  -2
   1  22  -2 8392.87 375.033   1
  -1 -22   1 54657.8 659.924  -2
   1 -22  -1 54657.8 659.924   1
  -1 -22   0 2126.80 350.452  -2
   1 -22   0 2126.80 350.452   1
  -1  22  -1 299.883 254.644  -2
   1  22   1 299.883 254.644   1
   1 -22   2 23823.5 774.325   1
  -1  22  -2 30975.9 440.094  -2
   1  22   2 30975.9 440.094   1
  -1  22  -3 24880.7 536.556   1
  -1  22  -3 28973.4 1234.76  -2
   1  22   3 28973.4 1234.76   1
  -1  22  -4 6224.11 353.144   1
  -1  22  -4 7057.47 841.178  -2
   1  22   4 7057.47 841.178   1
  -1  22  -5 825.905 153.937   1
  -1  22  -5 865.234 166.506  -2
   1  22   5 865.234 166.506   1
  -1  22  -6 3478.98 154.424   1
  -1  22  -6 4332.90 280.363  -2
   1  22   6 4332.90 280.363   1
  -1  22  -7 940.660 125.592   1
   1  22   8 1912.28 134.148   1
   1  22   9 1932.94 144.115   1
   1 -22  10 2023.98 107.266   1
  -1 -22 -11-48.1511 84.4874   1
   1 -23 -12 163.917 63.5617   1
   1  23 -11-97.7293 96.9896   1
   1  23 -10-55.3562 115.130   1
   1  23  -9 117.369 106.043   1
   1  23  -8 2164.05 122.661   1
   1  23  -7 4903.07 103.695   1
  -1  23   6 6125.60 94.8782   1
   1  23  -5 9633.04 400.349  -2
  -1  23   5 9633.04 400.349   1
   1  23  -4 5076.52 430.479   1
  -1 -23   4 5350.37 486.854  -2
   1 -23  -4 5350.37 486.854   1
   1  23  -3 375.159 211.686  -2
  -1  23   3 375.159 211.686   1
  -1 -23   2 10614.9 398.651  -2
   1 -23  -2 10614.9 398.651   1
  -1 -23   1 8630.16 364.596  -2
   1 -23  -1 8630.16 364.596   1
  -1 -23   0 20896.6 417.443  -2
   1 -23   0 20896.6 417.443   1
  -1  23  -1 31126.3 438.314  -2
   1  23   1 31126.3 438.314   1
   1 -23   2 14413.4 441.732   1
  -1  23  -2 18615.0 449.849  -2
   1  23   2 18615.0 449.849   1
  -1  23  -3-88.2506 265.303   1
  -1  23  -3 563.077 692.510  -2
   1  23   3 563.077 692.510   1
  -1  23  -4-522.216 734.886  -2
   1  23   4-522.216 734.886   1
  -1  23  -5 384.207 151.826   1
  -1  23  -5 596.363 163.429  -2
   1  23   5 596.363 163.429   1
  -1  23  -6 505.226 136.473   1
  -1  23  -6 33.1326 245.227  -2
   1  23   6 33.1326 245.227   1
  -1  23  -7 20.9611 119.410   1
  -1  23  -8 4361.91 143.905   1
  -1  23  -9 1546.20 180.811   1
   1 -23  10 644.433 112.807   1
  -1  23 -11 529.281 82.9294   1
   1  24 -12 149.242 59.7152   1
  -1  24  11-59.8744 110.507   1
  -1  24  10 1764.28 126.081   1
   1  24  -9 2804.92 119.560   1
  -1  24   8 418.449 113.103   1
   1  24  -7-4.71532 84.0443   1
   1  24  -6 5434.51 91.7421   1
   1  24  -5 739.923 120.558   1
  -1 -24   5 714.946 317.292  -2
   1 -24  -5 714.946 317.292   1
  -1  24   4 1337.46 306.607  -2
   1  24  -4 1337.46 306.607   1
  -1  24   3 4029.86 278.399  -2
   1  24  -3 4029.86 278.399   1
  -1  24   2 13341.5 435.438  -2
   1  24  -2 13341.5 435.438   1
  -1 -24   1 16198.8 450.879  -2
   1 -24  -1 16198.8 450.879   1
  -1  24   0 293.006 191.465  -2
   1  24   0 293.006 191.465   1
   1  24   1 54.9758 249.168  -2
  -1  24  -1 54.9758 249.168   1
   1 -24   2 10622.4 643.970   1
  -1  24  -2 13665.1 423.501  -2
   1  24   2 13665.1 423.501   1
   1 -24   3 7879.90 567.190   1
   1  24   3 9731.12 517.273  -2
  -1  24  -3 9731.12 517.273   1
  -1  24  -4 14568.4 280.255  -2
   1  24   4 14568.4 280.255   1
  -1  24  -5 983.486 162.630   1
  -1  24  -5 1094.18 169.579  -2
   1  24   5 1094.18 169.579   1
  -1  24  -6 4592.56 201.209   1
  -1  24  -6 5568.60 284.025  -2
   1  24   6 5568.60 284.025   1
  -1  24  -7 171.324 119.872   1
  -1  24  -8 23.6462 114.214   1
   1  24   9 177.040 172.406   1
   1 -24  10 237.063 103.788   1
  -1  24 -11 78.6582 74.2487   1
   1  25 -12 791.019 145.713   1
   1  25 -11 561.163 107.147   1
   1  25 -10 1151.52 117.897   1
   1  25  -9 165.242 103.030   1
   1  25  -8 2868.70 126.545   1
   1  25  -7 1640.01 104.957   1
   1  25  -6 2295.76 85.8861   1
  -1  25   6 1569.81 586.505  -2
   1  25  -6 1569.81 586.505   1
   1  25  -5 5788.49 127.160   1
  -1  25   5 7104.37 283.806  -2
   1  25  -5 7104.37 283.806   1
  -1  25   4 22240.0 409.733  -2
   1  25  -4 22240.0 409.733   1
  -1 -25   3 16942.1 380.737  -2
   1 -25  -3 16942.1 380.737   1
  -1 -25   2 250.066 266.712  -2
   1 -25  -2 250.066 266.712   1
  -1 -25   1 285.532 233.081  -2
   1 -25  -1 285.532 233.081   1
  -1  25   0 25190.6 383.550  -2
   1  25   0 25190.6 383.550   1
  -1  25  -1 15494.9 377.139  -2
   1  25   1 15494.9 377.139   1
   1 -25   2 30685.3 885.724   1
   1  25   2 40797.7 607.484  -2
  -1  25  -2 40797.7 607.484   1
   1  25   3 606.842 377.634  -2
  -1  25  -3 606.842 377.634   1
  -1  25  -4 3819.18 177.733   1
  -1  25  -4 4657.72 233.694  -2
   1  25   4 4657.72 233.694   1
  -1  25  -5-53.7406 161.048   1
  -1  25  -5-89.8531 164.086  -2
   1  25   5-89.8531 164.086   1
  -1  25  -6 784.343 189.258   1
  -1  25  -6 1013.34 253.831  -2
   1  25   6 1013.34 253.831   1
  -1  25  -7 1594.78 150.352   1
   1  25   8 133.508 172.886   1
  -1  25  -9-36.8562 163.338   1
   1  25  10-61.2345 83.5991   1
  -1  25 -11 423.771 69.2191   1
  -1  26  11 718.842 84.6493   1
   1  26 -10 519.470 109.279   1
   1  26  -9 1729.79 105.973   1
  -1  26   8 6980.84 146.866   1
   1  26  -7 28.7331 95.1502   1
   1  26  -6 8068.32 115.056   1
  -1  26   6 7934.31 682.810  -2
   1  26  -6 7934.31 682.810   1
   1  26  -5-94.1238 98.0954   1
  -1  26   5 362.574 155.981  -2
   1  26  -5 362.574 155.981   1
   1  26  -4 21.7404 239.955   1
  -1  26   4-51.5957 212.531  -2
   1  26  -4-51.5957 212.531   1
  -1  26   3 5962.45 304.478  -2
   1  26  -3 5962.45 304.478   1
  -1  26   2 2907.99 395.303  -2
   1  26  -2 2907.99 395.303   1
  -1  26   1 8042.92 317.920  -2
   1  26  -1 8042.92 317.920   1
  -1  26   0 501.385 214.602  -2
   1  26   0 501.385 214.602   1
   1  26   1 28424.3 474.140  -2
  -1  26  -1 28424.3 474.140   1
   1 -26   2-187.126 472.127   1
  -1  26  -2 120.539 391.429  -2
   1  26   2 120.539 391.429   1
  -1  26  -3 13777.3 652.437   1
  -1  26  -3 17834.9 1179.70  -2
   1  26   3 17834.9 1179.70   1
  -1  26  -4 1894.67 172.547   1
  -1  26  -4 2507.03 202.623  -2
   1  26   4 2507.03 202.623   1
  -1  26  -5 1034.65 132.790   1
  -1  26  -5 1231.22 176.968  -2
   1  26   5 1231.22 176.968   1
  -1  26  -6 250.581 180.314   1
  -1  26  -6 498.587 242.618  -2
   1  26   6 498.587 242.618   1
   1  26   7 869.673 182.884   1
   1  26   8 1690.30 180.275   1
   1  26   9-82.9254 154.300   1
   1 -26  10 330.512 79.6055   1
  -1  27  11 1478.19 84.2340   1
   1  27 -10 47.3603 117.871   1
   1  27  -9 5654.93 128.530   1
   1  27  -8 102.875 107.025   1
  -1  27   7 485.823 100.252   1
   1  27  -6 1975.78 104.854   1
   1  27  -5 70.4881 112.728   1
   1  27  -5-5.79392 149.193  -2
  -1  27   5-5.79392 149.193   1
   1  27  -4 1488.37 131.667   1
   1  27  -4 2280.13 150.632  -2
  -1  27   4 2280.13 150.632   1
  -1  27   3 10270.3 547.923  -2
   1  27  -3 10270.3 547.923   1
  -1  27   2 62692.1 548.164  -2
   1  27  -2 62692.1 548.164   1
  -1  27   1-61.8134 311.543  -2
   1  27  -1-61.8134 311.543   1
  -1 -27   0 5942.48 326.464  -2
   1 -27   0 5942.48 326.464   1
   1 -27   1 9174.90 685.145   1
   1  27   1 12657.6 465.547  -2
  -1  27  -1 12657.6 465.547   1
   1 -27   2 3214.89 531.587   1
  -1  27  -2 4858.36 384.904  -2
   1  27   2 4858.36 384.904   1
  -1  27  -3 667.358 131.116   1
   1  27   3 803.750 160.001  -2
  -1  27  -3 803.750 160.001   1
  -1  27  -4 9285.99 221.855   1
  -1  27  -4 12755.7 319.155  -2
   1  27   4 12755.7 319.155   1
   1 -27   5 6257.65 210.181   1
  -1  27  -5 8153.04 219.048  -2
   1  27   5 8153.04 219.048   1
  -1  27  -6 645.807 171.393   1
   1  27   7 3998.64 204.322   1
  -1  27  -8 1195.92 178.195   1
  -1  27  -9 623.570 157.699   1
   1  27  10 1714.16 83.6470   1
   1  28 -11 1348.44 64.6749   1
   1  28 -10-6.62271 116.273   1
   1  28  -9 7002.96 131.164   1
  -1  28   8 4494.45 128.186   1
  -1  28   7 5996.91 125.113   1
   1  28  -6 3108.15 110.934   1
   1  28  -5 1293.04 124.222   1
   1  28  -5 1705.60 158.422  -2
  -1  28   5 1705.60 158.422   1
   1  28  -4-3.00525 109.103   1
   1  28  -4 69.2206 164.840  -2
  -1  28   4 69.2206 164.840   1
   1  28  -3 1415.23 276.387   1
  -1  28   3 2111.22 137.943  -2
   1  28  -3 2111.22 137.943   1
  -1  28   2 301.506 282.510  -2
   1  28  -2 301.506 282.510   1
  -1 -28   1 1478.45 289.183  -2
   1 -28  -1 1478.45 289.183   1
  -1 -28   0 12564.0 399.585  -2
   1 -28   0 12564.0 399.585   1
   1 -28   1 3017.15 558.666   1
   1  28   1 4825.90 391.442  -2
  -1  28  -1 4825.90 391.442   1
  -1  28  -2 1465.97 176.427   1
  -1  28  -2 2291.70 253.060  -2
   1  28   2 2291.70 253.060   1
  -1  28  -3 166.916 168.054   1
  -1  28  -3 272.589 128.622  -2
   1  28   3 272.589 128.622   1
  -1  28  -4 9917.04 234.379   1
  -1  28  -4 13446.3 314.282  -2
   1  28   4 13446.3 314.282   1
  -1  28  -5 1161.28 173.080   1
  -1  28  -5 1491.32 182.613  -2
   1  28   5 1491.32 182.613   1
  -1  28  -6 2462.73 189.282   1
   1  28   7 859.962 176.982   1
  -1  28  -8 4573.83 199.319   1
  -1  28  -9 388.346 119.398   1
   1  28  10 4.38564 69.9100   1
  -1  29  11 379.939 64.3518   1
   1  29 -10 2607.20 125.576   1
  -1  29   9 270.865 107.801   1
  -1  29   8 242.938 101.400   1
   1  29  -7 851.448 100.637   1
   1  29  -6 63.1606 98.5818   1
   1  29  -5 7841.59 166.172   1
   1  29  -5 10035.9 203.849  -2
  -1  29   5 10035.9 203.849   1
   1  29  -4 317.509 127.519   1
   1  29  -4 511.914 133.501  -2
  -1  29   4 511.914 133.501   1
   1  29  -3 4323.35 217.966   1
   1  29  -3 6208.48 147.936  -2
  -1  29   3 6208.48 147.936   1
  -1  29   2 8823.97 530.902   1
   1  29  -2 14089.5 180.377  -2
  -1  29   2 14089.5 180.377   1
  -1  29   1 31290.0 545.047  -2
   1  29  -1 31290.0 545.047   1
  -1  29   0 9606.09 367.092  -2
   1  29   0 9606.09 367.092   1
   1 -29   1 14112.7 803.254   1
   1  29   1 20341.5 305.143  -2
  -1  29  -1 20341.5 305.143   1
  -1  29  -2 7225.32 232.995   1
  -1  29  -2 9329.19 169.383  -2
   1  29   2 9329.19 169.383   1
  -1  29  -3 17724.3 316.792   1
  -1  29  -3 24312.6 254.096  -2
   1  29   3 24312.6 254.096   1
  -1  29  -4 1268.89 149.670   1
  -1  29  -4 1898.69 219.866  -2
   1  29   4 1898.69 219.866   1
  -1  29  -5 7978.85 235.077   1
  -1  29  -5 10121.1 384.001  -2
   1  29   5 10121.1 384.001   1
  -1  29  -6 11146.3 244.496   1
  -1  29  -7-40.9379 162.159   1
  -1  29  -8 110.267 128.830   1
  -1  29  -9 162.380 111.440   1
   1 -29  10-9.04204 80.1837   1
  -1  30  11 412.604 68.9440   1
   1  30 -10 94.4958 87.6904   1
   1  30  -9 2171.26 113.326   1
   1  30  -8 968.892 114.241   1
   1  30  -7 601.938 94.8859   1
  -1  30   6 225.192 110.570   1
   1  30  -5 18.8807 139.249   1
   1  30  -5 111.266 157.864  -2
  -1  30   5 111.266 157.864   1
   1  30  -4 1005.66 120.840   1
   1  30  -4 1272.03 144.524  -2
  -1  30   4 1272.03 144.524   1
   1  30  -3 308.787 122.001  -2
  -1  30   3 308.787 122.001   1
  -1  30   2 1247.28 440.732   1
   1  30  -2 2301.48 146.583  -2
  -1  30   2 2301.48 146.583   1
  -1  30   1 116.369 140.659  -2
   1  30  -1 116.369 140.659   1
   1  30   0 649.608 142.011  -2
  -1  30   0 649.608 142.011   1
  -1  30  -1 1966.83 161.862   1
  -1  30  -1 2297.22 177.509  -2
   1  30   1 2297.22 177.509   1
  -1  30  -2 1086.69 131.113   1
  -1  30  -2 1838.19 124.134  -2
   1  30   2 1838.19 124.134   1
  -1  30  -3 229.866 184.091   1
   1  30   3 602.309 146.139  -2
  -1  30  -3 602.309 146.139   1
  -1  30  -4 1882.21 205.461   1
  -1  30  -4 2389.99 176.213  -2
   1  30   4 2389.99 176.213   1
  -1  30  -5 5233.93 243.722   1
  -1  30  -5 6097.76 352.596  -2
   1  30   5 6097.76 352.596   1
  -1  30  -6 367.606 138.570   1
  -1  30  -7 1769.71 140.765   1
  -1  30  -8-70.9519 157.339   1
  -1  30  -9 655.553 91.3434   1
   1 -30  10-19.4739 73.7301   1
  -1  31  11 1523.64 106.950   1
   1  31 -10 119.671 101.514   1
   1  31  -9 4185.98 128.604   1
   1  31  -8 565.402 109.446   1
   1  31  -7 48.8713 97.0381   1
  -1  31   6 26.4602 119.264   1
   1  31  -5-13.2932 125.383   1
   1  31  -5 8.39027 220.666  -2
  -1  31   5 8.39027 220.666   1
   1  31  -4-7.02960 117.601   1
   1  31  -4-0.96950 133.935  -2
  -1  31   4-0.96950 133.935   1
  -1  31   3 2619.90 141.649  -2
   1  31  -3 2619.90 141.649   1
  -1  31   2 13883.4 627.949   1
  -1  31   2 21672.3 270.916  -2
   1  31  -2 21672.3 270.916   1
  -1  31   1 1801.96 331.551   1
  -1  31   1 3178.47 196.069  -2
   1  31  -1 3178.47 196.069   1
  -1  31   0 4247.67 243.717   1
   1  31   0 5771.62 192.506  -2
  -1  31   0 5771.62 192.506   1
  -1  31  -1 5899.02 254.965   1
  -1  31  -1 8835.38 196.392  -2
   1  31   1 8835.38 196.392   1
  -1  31  -2 6784.45 268.302   1
  -1  31  -2 9943.35 154.317  -2
   1  31   2 9943.35 154.317   1
  -1  31  -3-102.788 126.127   1
  -1  31  -3 32.3738 133.605  -2
   1  31   3 32.3738 133.605   1
  -1  31  -4 4274.03 231.037   1
  -1  31  -4 5679.92 200.398  -2
   1  31   4 5679.92 200.398   1
  -1  31  -5 38.7439 182.823   1
  -1  31  -5-117.954 266.936  -2
   1  31   5-117.954 266.936   1
  -1  31  -6 3354.40 155.010   1
  -1  31  -7 2344.28 145.747   1
  -1  31  -8-5.46384 148.055   1
   1  31   9-37.2191 83.5242   1
   1  31  10 793.577 108.267   1
   1  32 -10 597.108 167.093   1
   1  32  -9 1124.15 104.375   1
   1  32  -8 1844.06 106.446   1
   1  32  -7 1954.39 103.878   1
   1  32  -6 633.542 112.653   1
   1  32  -5 1527.82 138.580   1
   1  32  -5 1836.41 230.521  -2
  -1  32   5 1836.41 230.521   1
   1  32  -4 3370.45 209.894   1
   1  32  -4 4892.38 170.971  -2
  -1  32   4 4892.38 170.971   1
   1  32  -3 14445.2 649.881   1
   1  32  -3 18426.4 182.504  -2
  -1  32   3 18426.4 182.504   1
  -1  32   2 537.507 472.604   1
   1  32  -2 573.959 162.446  -2
  -1  32   2 573.959 162.446   1
  -1  32   1 432.492 421.357   1
   1  32  -1 249.261 155.385  -2
  -1  32   1 249.261 155.385   1
  -1  32   0 262.641 187.698   1
  -1  32   0 283.219 162.914  -2
   1  32   0 283.219 162.914   1
  -1  32  -1 1609.17 161.137   1
  -1  32  -1 1973.23 182.410  -2
   1  32   1 1973.23 182.410   1
  -1  32  -2 208.806 149.736   1
  -1  32  -2 371.870 145.052  -2
   1  32   2 371.870 145.052   1
  -1  32  -3 757.291 141.230   1
  -1  32  -3 1000.38 150.594  -2
   1  32   3 1000.38 150.594   1
  -1  32  -4 72.9165 186.386   1
  -1  32  -4 240.628 160.775  -2
   1  32   4 240.628 160.775   1
  -1  32  -5 1908.68 203.378   1
  -1  32  -5 2155.95 292.820  -2
   1  32   5 2155.95 292.820   1
  -1  32  -6 123.458 179.372   1
  -1  32  -7 3606.20 202.816   1
  -1  32  -8 4181.63 183.520   1
  -1  32  -9 312.599 76.9767   1
   1  33 -10 1562.14 169.666   1
   1  33  -9 411.815 112.112   1
  -1  33   8 1797.86 119.346   1
  -1  33   7 255.772 102.808   1
   1  33  -6-25.5600 107.215   1
   1  33  -5 48.5079 124.445   1
   1  33  -5 86.8863 211.773  -2
  -1  33   5 86.8863 211.773   1
   1  33  -4 5286.54 232.808   1
   1  33  -4 6953.74 237.860  -2
  -1  33   4 6953.74 237.860   1
   1  33  -3 229.765 234.637   1
   1  33  -3 484.534 141.883  -2
  -1  33   3 484.534 141.883   1
  -1  33   2-124.111 421.053   1
   1  33  -2 73.5352 126.730  -2
  -1  33   2 73.5352 126.730   1
  -1  33   1 4484.23 560.889   1
   1  33  -1 6976.74 199.135  -2
  -1  33   1 6976.74 199.135   1
  -1  33   0 130.447 201.529   1
  -1  33   0-5.90770 172.932  -2
   1  33   0-5.90770 172.932   1
  -1  33  -1 3094.69 228.179   1
   1  33   1 4350.32 150.747  -2
  -1  33  -1 4350.32 150.747   1
  -1  33  -2 7834.76 232.384   1
  -1  33  -2 11133.0 205.685  -2
   1  33   2 11133.0 205.685   1
  -1  33  -3 7083.86 227.506   1
  -1  33  -3 10145.2 226.758  -2
   1  33   3 10145.2 226.758   1
  -1  33  -4 1012.07 138.030   1
  -1  33  -4 1044.67 167.092  -2
   1  33   4 1044.67 167.092   1
  -1  33  -5 16150.3 237.575   1
  -1  33  -5 21610.4 469.715  -2
   1  33   5 21610.4 469.715   1
  -1  33  -6 2136.57 138.198   1
  -1  33  -7 32.7507 160.383   1
  -1  33  -8 1525.19 128.274   1
   1  33   9 122.902 77.5128   1
  -1 -34  10 136.237 100.486   1
   1  34  -9 8.47631 186.053   1
   1  34  -8 460.515 214.997   1
  -1  34   7 1486.97 140.290   1
  -1  34   6 2343.01 149.728   1
   1  34  -5-14.2092 174.762   1
   1  34  -5 98.0205 213.967  -2
  -1  34   5 98.0205 213.967   1
   1  34  -4 1973.01 198.536   1
   1  34  -4 2331.14 167.320  -2
  -1  34   4 2331.14 167.320   1
   1  34  -3 132.464 256.481   1
   1  34  -3 128.120 137.251  -2
  -1  34   3 128.120 137.251   1
   1  34  -2 7093.65 162.334  -2
  -1  34   2 7093.65 162.334   1
  -1  34   1 7051.97 621.260   1
  -1  34   1 11719.3 233.246  -2
   1  34  -1 11719.3 233.246   1
  -1  34   0 99.1887 177.193   1
   1  34   0 208.263 207.724  -2
  -1  34   0 208.263 207.724   1
  -1  34  -1 538.598 187.407   1
  -1  34  -1 721.726 121.423  -2
   1  34   1 721.726 121.423   1
  -1  34  -2 161.235 161.491   1
  -1  34  -2 465.665 153.047  -2
   1  34   2 465.665 153.047   1
  -1  34  -3 982.182 163.761   1
  -1  34  -3 1315.13 171.599  -2
   1  34   3 1315.13 171.599   1
  -1  34  -4 598.013 154.912   1
  -1  34  -4 568.073 164.284  -2
   1  34   4 568.073 164.284   1
  -1  34  -5 123.490 126.002   1
  -1  34  -5 280.616 270.418  -2
   1  34   5 280.616 270.418   1
  -1  34  -6 449.280 130.744   1
  -1  34  -7 95.6438 154.008   1
  -1  34  -8 50.6912 126.696   1
   1 -34   9 1841.86 102.346   1
   1  35 -10 478.340 113.377   1
   1  35  -9 458.289 176.219   1
   1  35  -8 1500.39 230.954   1
  -1  35   7 5131.94 187.823   1
  -1  35   6 116.704 157.625   1
   1  35  -5 1362.35 270.760   1
   1  35  -5 1788.19 270.287  -2
  -1  35   5 1788.19 270.287   1
   1  35  -4 1956.19 288.882   1
   1  35  -4 2118.25 166.447  -2
  -1  35   4 2118.25 166.447   1
   1  35  -3 2733.37 298.146   1
   1  35  -3 3741.89 211.221  -2
  -1  35   3 3741.89 211.221   1
   1  35  -2 2704.31 175.119  -2
  -1  35   2 2704.31 175.119   1
  -1  35   1 1915.57 239.024   1
  -1  35   1 2895.54 255.027  -2
   1  35  -1 2895.54 255.027   1
  -1  35   0 371.907 192.009   1
  -1  35   0 610.314 172.993  -2
   1  35   0 610.314 172.993   1
  -1  35  -1 17640.4 304.204   1
  -1  35  -1 25805.2 243.139  -2
   1  35   1 25805.2 243.139   1
  -1  35  -2 320.606 159.879   1
  -1  35  -2 316.126 153.800  -2
   1  35   2 316.126 153.800   1
  -1  35  -3 555.253 155.772   1
  -1  35  -3 892.066 164.942  -2
   1  35   3 892.066 164.942   1
  -1  35  -4 6607.30 212.142   1
  -1  35  -4 8872.50 209.895  -2
   1  35   4 8872.50 209.895   1
  -1  35  -5 2169.91 160.085   1
  -1  35  -5 2588.23 286.830  -2
   1  35   5 2588.23 286.830   1
  -1  35  -6 2151.37 255.719   1
  -1  35  -7 1356.63 211.887   1
  -1  35  -8-3.37559 115.505   1
   1  35   9 681.988 83.0749   1
   1  36  -9 204.456 155.637   1
   1  36  -8-15.7872 195.737   1
   1  36  -7 359.858 230.179   1
   1  36  -6 416.482 246.634   1
   1  36  -6 317.288 233.419  -2
  -1  36   6 317.288 233.419   1
   1  36  -5 71.0392 248.130   1
   1  36  -5 50.2140 252.008  -2
  -1  36   5 50.2140 252.008   1
   1  36  -4 127.390 251.978   1
   1  36  -4 377.885 152.842  -2
  -1  36   4 377.885 152.842   1
   1  36  -3 1002.66 264.653   1
   1  36  -3 1463.15 190.880  -2
  -1  36   3 1463.15 190.880   1
   1  36  -2 2298.40 169.710  -2
  -1  36   2 2298.40 169.710   1
  -1  36   1 505.451 206.423   1
  -1  36   1 609.152 195.358  -2
   1  36  -1 609.152 195.358   1
  -1  36   0 76.5799 188.371   1
  -1  36   0 138.045 172.223  -2
   1  36   0 138.045 172.223   1
  -1  36  -1 5546.31 275.109   1
  -1  36  -1 7625.17 162.201  -2
   1  36   1 7625.17 162.201   1
  -1  36  -2 601.521 157.175   1
  -1  36  -2 1026.93 160.148  -2
   1  36   2 1026.93 160.148   1
  -1  36  -3 1075.72 161.076   1
  -1  36  -3 1471.62 170.160  -2
   1  36   3 1471.62 170.160   1
  -1  36  -4 1648.84 159.145   1
  -1  36  -4 1734.42 234.640  -2
   1  36   4 1734.42 234.640   1
  -1  36  -5 275.084 148.394   1
  -1  36  -5 239.649 247.119  -2
   1  36   5 239.649 247.119   1
  -1  36  -6 1054.35 226.555   1
   1 -36   7 85.3132 131.442   1
   1 -36   8 397.261 84.1391   1
  -1 -37   9 109.661 102.766   1
   1  37  -8 37.1812 186.253   1
   1  37  -7 1938.57 243.107   1
   1  37  -6 4623.24 307.991   1
   1  37  -6 5320.74 277.330  -2
  -1  37   6 5320.74 277.330   1
   1  37  -5 871.925 157.514   1
   1  37  -5 1278.26 254.087  -2
  -1  37   5 1278.26 254.087   1
   1  37  -4 2837.00 284.701   1
   1  37  -4 3081.16 163.806  -2
  -1  37   4 3081.16 163.806   1
   1  37  -3 1258.91 276.941   1
   1  37  -3 1833.01 191.982  -2
  -1  37   3 1833.01 191.982   1
   1  37  -2 6992.88 238.372   1
   1  37  -2 8081.23 210.155  -2
  -1  37   2 8081.23 210.155   1
  -1  37   1 2401.95 222.629   1
   1  37  -1 3411.29 167.196  -2
  -1  37   1 3411.29 167.196   1
  -1  37   0 970.011 208.491   1
   1  37   0 1391.18 152.143  -2
  -1  37   0 1391.18 152.143   1
  -1  37  -1 1441.37 214.876   1
   1  37   1 1833.55 147.060  -2
  -1  37  -1 1833.55 147.060   1
  -1  37  -2 10496.1 320.621   1
  -1  37  -2 14526.9 202.178  -2
   1  37   2 14526.9 202.178   1
  -1  37  -3 4360.68 193.398   1
  -1  37  -3 5725.47 197.081  -2
   1  37   3 5725.47 197.081   1
  -1  37  -4 13132.8 244.361   1
  -1  37  -4 16133.7 333.869  -2
   1  37   4 16133.7 333.869   1
  -1  37  -5 2659.27 260.900   1
  -1  37  -6 356.517 146.848   1
   1 -37   7 810.535 91.3395   1
   1  37   8 1151.90 78.4529   1
  -1 -38   9 2332.08 105.139   1
   1  38  -8 23.7183 174.614   1
   1  38  -7 391.936 206.781   1
   1  38  -6 5279.42 304.807   1
   1  38  -6 6612.08 277.762  -2
  -1  38   6 6612.08 277.762   1
   1  38  -5 1808.37 162.939   1
   1  38  -5 2166.45 259.440  -2
  -1  38   5 2166.45 259.440   1
   1  38  -4 234.506 239.631   1
   1  38  -4-32.3544 142.651  -2
  -1  38   4-32.3544 142.651   1
   1  38  -3 777.752 255.917   1
   1  38  -3 837.553 125.997  -2
  -1  38   3 837.553 125.997   1
   1  38  -2 3738.92 213.140   1
   1  38  -2 4641.35 186.582  -2
  -1  38   2 4641.35 186.582   1
  -1  38   1 1917.42 218.622   1
   1  38  -1 2872.21 184.004  -2
  -1  38   1 2872.21 184.004   1
  -1  38   0 135.736 184.723   1
  -1  38   0 266.912 142.800  -2
   1  38   0 266.912 142.800   1
  -1  38  -1 7944.86 295.179   1
  -1  38  -1 10866.5 186.751  -2
   1  38   1 10866.5 186.751   1
  -1  38  -2-51.5743 144.822   1
  -1  38  -2 105.878 137.387  -2
   1  38   2 105.878 137.387   1
  -1  38  -3 989.103 121.315   1
  -1  38  -3 1516.61 164.334  -2
   1  38   3 1516.61 164.334   1
  -1  38  -4 5787.40 203.431   1
  -1  38  -4 7219.95 326.630  -2
   1  38   4 7219.95 326.630   1
   1 -38   5 236.396 151.233   1
  -1  38  -6 1887.79 151.205   1
   1 -38   7 477.993 82.2950   1
   1 -38   8 69.5048 124.158   1
   1  39  -8 145.358 108.969   1
   1  39  -7 495.274 201.774   1
   1  39  -6-93.8935 211.110   1
   1  39  -6 128.401 204.830  -2
  -1  39   6 128.401 204.830   1
   1  39  -5 527.904 160.876   1
   1  39  -5 494.820 232.546  -2
  -1  39   5 494.820 232.546   1
   1  39  -4 830.625 161.442   1
   1  39  -4 825.429 144.886  -2
  -1  39   4 825.429 144.886   1
   1  39  -3 1007.42 262.402   1
   1  39  -3 1440.21 144.761  -2
  -1  39   3 1440.21 144.761   1
   1  39  -2 1582.86 189.873   1
  -1  39   2 2052.81 146.853  -2
   1  39  -2 2052.81 146.853   1
  -1  39   1 10032.9 318.702   1
  -1  39   1 12787.0 181.865  -2
   1  39  -1 12787.0 181.865   1
  -1  39   0 895.564 193.727   1
  -1  39   0 1395.95 149.459  -2
   1  39   0 1395.95 149.459   1
  -1  39  -1 3012.78 222.168   1
  -1  39  -1 3677.85 152.341  -2
   1  39   1 3677.85 152.341   1
  -1  39  -2-32.7576 139.533   1
  -1  39  -2-52.8878 136.370  -2
   1  39   2-52.8878 136.370   1
  -1  39  -3 2529.25 126.111   1
  -1  39  -3 2987.05 165.028  -2
   1  39   3 2987.05 165.028   1
  -1  39  -4 3770.46 141.432   1
  -1  39  -4 4418.06 277.639  -2
   1  39   4 4418.06 277.639   1
   1 -39   5 44.3114 138.664   1
   1 -39   6-15.2714 127.856   1
   1  39   7 3734.09 78.1845   1
   1  40  -8 43.7234 94.7335   1
   1  40  -7 107.007 184.878   1
   1  40  -6 154.133 209.980   1
   1  40  -6 169.379 197.651  -2
  -1  40   6 169.379 197.651   1
   1  40  -5 1039.77 162.311   1
   1  40  -5 1120.59 227.863  -2
  -1  40   5 1120.59 227.863   1
   1  40  -4 860.584 121.814   1
   1  40  -4 1378.10 192.908  -2
  -1  40   4 1378.10 192.908   1
   1  40  -3 73.1284 246.554   1
   1  40  -3 127.618 122.563  -2
  -1  40   3 127.618 122.563   1
  -1  40   2 15.8435 212.275   1
   1  40  -2 0.54998 115.189  -2
  -1  40   2 0.54998 115.189   1
  -1  40   1 359.955 186.902   1
  -1  40   1 543.049 127.072  -2
   1  40  -1 543.049 127.072   1
  -1  40   0 3542.74 225.980   1
  -1  40   0 4496.33 161.264  -2
   1  40   0 4496.33 161.264   1
  -1  40  -1-34.6146 138.841   1
  -1  40  -1 15.5179 140.159  -2
   1  40   1 15.5179 140.159   1
  -1  40  -2 202.149 135.731   1
  -1  40  -2 288.548 150.745  -2
   1  40   2 288.548 150.745   1
  -1  40  -3 20.1242 147.310   1
  -1  40  -3-10.8990 137.524  -2
   1  40   3-10.8990 137.524   1
   1 -40   4 260.377 140.493   1
  -1  40  -4 499.040 238.085  -2
   1  40   4 499.040 238.085   1
   1 -40   5 980.075 139.127   1
  -1  40  -6 2389.16 138.792   1
   1 -40   7 1021.86 66.4323   1
   1  41  -8 325.833 91.8068   1
   1  41  -7 1234.92 114.957   1
   1  41  -6 1968.26 222.521   1
   1  41  -5 292.066 148.306   1
   1  41  -5 395.818 210.389  -2
  -1  41   5 395.818 210.389   1
   1  41  -4 79.6032 114.550   1
   1  41  -4 27.5752 230.333  -2
  -1  41   4 27.5752 230.333   1
   1  41  -3 1620.14 180.739   1
  -1  41   3 2157.68 127.464  -2
   1  41  -3 2157.68 127.464   1
  -1  41   2 1012.09 115.583   1
  -1  41   2 1262.52 151.412  -2
   1  41  -2 1262.52 151.412   1
  -1  41   1 3257.23 214.521   1
   1  41  -1 4478.84 141.554  -2
  -1  41   1 4478.84 141.554   1
  -1  41   0 2947.84 214.857   1
  -1  41   0 4006.60 124.140  -2
   1  41   0 4006.60 124.140   1
  -1  41  -1 2116.62 159.989   1
  -1  41  -1 2898.95 148.895  -2
   1  41   1 2898.95 148.895   1
  -1  41  -2 203.235 143.889   1
  -1  41  -2 170.403 139.352  -2
   1  41   2 170.403 139.352   1
  -1  41  -3 889.978 148.133   1
  -1  41  -3 1017.22 141.668  -2
   1  41   3 1017.22 141.668   1
  -1  41  -4 66.0619 130.855   1
  -1  41  -5 2685.98 113.680   1
   1 -41   6 2519.65 91.5604   1
   1 -41   7-8.41536 108.756   1
   1  42  -7 1479.93 101.039   1
  -1 -42   6 157.432 109.234   1
   1  42  -5 759.536 142.530   1
   1  42  -5 980.543 200.975  -2
  -1  42   5 980.543 200.975   1
   1  42  -4 546.670 99.9398   1
   1  42  -4 579.615 217.555  -2
  -1  42   4 579.615 217.555   1
   1  42  -3 931.927 128.994   1
   1  42  -3 1278.94 154.896  -2
  -1  42   3 1278.94 154.896   1
   1  42  -2 204.724 115.965   1
   1  42  -2 230.836 157.321  -2
  -1  42   2 230.836 157.321   1
  -1  42   1 3330.13 130.767   1
   1  42  -1 4103.17 164.929  -2
  -1  42   1 4103.17 164.929   1
   1  42   0 146.510 125.746   1
  -1  42   0 248.925 112.388  -2
   1  42   0 248.925 112.388   1
  -1  42  -1 1810.22 163.784   1
  -1  42  -1 2137.79 142.045  -2
   1  42   1 2137.79 142.045   1
  -1  42  -2 247.139 136.459   1
  -1  42  -2 237.018 140.271  -2
   1  42   2 237.018 140.271   1
  -1  42  -3 491.516 216.516   1
  -1  42  -3 711.803 186.338  -2
   1  42   3 711.803 186.338   1
  -1  42  -4 3338.50 142.230   1
  -1  42  -5 5208.83 96.6370   1
   1  42   6 417.449 66.2057   1
   1  43  -7-128.646 135.941   1
  -1 -43   6 1392.64 87.7364   1
   1  43  -5 33.4786 105.691   1
   1  43  -5-32.6609 180.374  -2
  -1  43   5-32.6609 180.374   1
  -1  43   4-60.5490 93.3268   1
   1  43  -4 93.9840 201.888  -2
  -1  43   4 93.9840 201.888   1
   1  43  -3 499.804 115.577   1
   1  43  -3 554.533 176.847  -2
  -1  43   3 554.533 176.847   1
  -1  43   2 1636.17 129.084   1
  -1  43   2 1964.18 199.807  -2
   1  43  -2 1964.18 199.807   1
   1  43  -1 563.152 100.248   1
  -1  43   1 738.738 144.378  -2
   1  43  -1 738.738 144.378   1
  -1  43   0 863.045 137.494   1
   1  43   0 1047.34 113.038  -2
  -1  43   0 1047.34 113.038   1
  -1  43  -1 747.090 115.081   1
  -1  43  -1 886.037 145.229  -2
   1  43   1 886.037 145.229   1
  -1  43  -2 37.7057 105.912   1
  -1  43  -2 44.0497 134.266  -2
   1  43   2 44.0497 134.266   1
  -1  43  -3 1612.21 228.622   1
  -1  43  -3 1447.74 231.508  -2
   1  43   3 1447.74 231.508   1
  -1  43  -4 755.811 133.271   1
  -1  43  -5 2326.80 88.9381   1
  -1  43  -6 433.930 77.0632   1
   1  44  -6 1261.51 171.001   1
   1  44  -5 43.7426 115.599   1
   1  44  -5 62.5410 166.707  -2
  -1  44   5 62.5410 166.707   1
   1  44  -4 175.212 131.463   1
   1  44  -4 205.491 191.181  -2
  -1  44   4 205.491 191.181   1
  -1  44   3 510.946 94.2470   1
   1  44  -3 436.312 263.097  -2
  -1  44   3 436.312 263.097   1
  -1  44   2 233.680 113.733   1
   1  44  -2 485.862 173.358  -2
  -1  44   2 485.862 173.358   1
  -1  44   1 578.048 106.572   1
  -1  44   1 547.461 103.651  -2
   1  44  -1 547.461 103.651   1
  -1  44   0 977.386 110.189   1
  -1  44   0 1184.07 108.517  -2
   1  44   0 1184.07 108.517   1
  -1  44  -1 735.439 105.254   1
  -1  44  -1 759.236 120.597  -2
   1  44   1 759.236 120.597   1
  -1  44  -2 654.284 215.902   1
  -1  44  -2 655.372 129.260  -2
   1  44   2 655.372 129.260   1
  -1  44  -3 1134.72 143.383   1
  -1  44  -4 210.410 121.171   1
  -1  44  -5 1434.86 100.206   1
   1  45  -6 146.208 134.985   1
   1  45  -5 432.681 166.515   1
   1  45  -4 115.851 120.756   1
   1  45  -4-21.3725 173.522  -2
  -1  45   4-21.3725 173.522   1
  -1  45   3 1942.41 93.6906   1
  -1  45   2 4614.43 130.235   1
  -1  45   2 5365.05 176.876  -2
   1  45  -2 5365.05 176.876   1
  -1  45   1 616.760 81.3956   1
   1  45  -1 788.116 116.510  -2
  -1  45   1 788.116 116.510   1
  -1  45   0 42.8830 106.976   1
   1  45   0-30.0528 103.437  -2
  -1  45   0-30.0528 103.437   1
  -1  45  -1 149.532 105.924   1
  -1  45  -1 129.849 110.211  -2
   1  45   1 129.849 110.211   1
  -1  45  -2 1015.70 139.645   1
  -1  45  -2 1037.62 134.250  -2
   1  45   2 1037.62 134.250   1
  -1  45  -3 1338.12 132.275   1
  -1  45  -4 1577.28 117.673   1
   1  45   5 1277.67 84.7608   1
   1  46  -5-72.5031 141.546   1
   1  46  -4 669.991 114.465   1
   1  46  -4 931.931 168.599  -2
  -1  46   4 931.931 168.599   1
   1  46  -3 63.7250 79.0139   1
  -1  46   2 22.6303 72.2066   1
   1  46  -2 12.8044 151.419  -2
  -1  46   2 12.8044 151.419   1
  -1  46   1 270.198 117.924   1
  -1  46   1 350.438 117.711  -2
   1  46  -1 350.438 117.711   1
  -1  46   0 1635.03 100.727   1
  -1  46   0 1869.62 121.887  -2
   1  46   0 1869.62 121.887   1
  -1  46  -1 365.101 97.7662   1
   1  46   1 288.297 101.549  -2
  -1  46  -1 288.297 101.549   1
  -1  46  -2 623.166 127.867   1
   1  46   2 712.784 212.565  -2
  -1  46  -2 712.784 212.565   1
  -1  46  -3 95.0081 111.056   1
   1  46   3-134.192 184.366  -2
  -1  46  -3-134.192 184.366   1
  -1  46  -4 55.7086 71.3165   1
  -1  47   5 27.3689 140.441  -2
   1  47  -5 27.3689 140.441   1
   1  47  -4 884.618 94.2309   1
  -1  47   4 1534.58 208.245  -2
   1  47  -4 1534.58 208.245   1
  -1  47   3 195.742 71.0126   1
  -1  47   3 366.632 208.045  -2
   1  47  -3 366.632 208.045   1
  -1  47   2 493.073 65.7228   1
  -1  47   2 380.702 232.182  -2
   1  47  -2 380.702 232.182   1
  -1  47   1 2157.24 118.728   1
  -1  47   1 2692.10 118.019  -2
   1  47  -1 2692.10 118.019   1
  -1  47   0 247.666 91.3871   1
  -1  47   0 161.703 107.282  -2
   1  47   0 161.703 107.282   1
   1  47   1 56.3991 67.8525   1
   1  47   1-1.86629 146.983  -2
  -1  47  -1-1.86629 146.983   1
  -1  47  -2 2245.22 92.7967   1
   1  47   2 2081.28 210.223  -2
  -1  47  -2 2081.28 210.223   1
  -1  47  -3 1828.15 112.159   1
  -1  47  -3 2193.09 157.725  -2
   1  47   3 2193.09 157.725   1
   1  47   4 1232.27 78.3209   1
   1  48  -4 607.646 132.761   1
  -1  48   4 291.939 159.935  -2
   1  48  -4 291.939 159.935   1
   1  48  -3-27.6475 78.2092   1
  -1  48   3-29.1087 186.569  -2
   1  48  -3-29.1087 186.569   1
  -1  48   2 83.1009 69.9323   1
  -1  48   2 175.202 201.345  -2
   1  48  -2 175.202 201.345   1
  -1  48   1-28.9132 96.7810   1
   1  48  -1 92.0595 103.166  -2
  -1  48   1 92.0595 103.166   1
  -1  48   0 224.208 96.6723   1
   1  48   0 210.026 130.374  -2
  -1  48   0 210.026 130.374   1
   1  48   1 680.781 74.1524   1
  -1  48  -1 636.838 130.029  -2
   1  48   1 636.838 130.029   1
   1  48   2 124.298 69.6847   1
  -1  48  -3 610.233 127.494   1
  -1  48  -3 821.984 125.778  -2
   1  48   3 821.984 125.778   1
   1  49  -3 1233.28 135.037   1
  -1  49   3 1114.22 161.426  -2
   1  49  -3 1114.22 161.426   1
  -1  49   2 2334.18 129.150   1
  -1  49   2 2445.12 198.712  -2
   1  49  -2 2445.12 198.712   1
  -1  49   1 1501.51 127.658   1
  -1  49   1 1595.62 196.152  -2
   1  49  -1 1595.62 196.152   1
  -1  49   0 1214.30 131.149   1
  -1  49   0 718.315 186.528  -2
   1  49   0 718.315 186.528   1
  -1  49  -1 729.283 134.117   1
  -1  49  -2 467.003 85.9248   1
  -1  50   0 428.006 104.475   1
   2   0 -14 1287.02 170.605   1
   2   0 -12 1144.30 193.868   1
  -2   0  10 2466.40 193.616   1
   2   0  -8 3060.54 351.918   1
   2   0  -6 3372.39 311.763   1
   2   0  -4 6835.08 317.756   1
  -2   0   4 9534.84 447.115  -2
   2   0  -4 9534.84 447.115   1
  -2   0   2 14477.0 168.522  -2
   2   0  -2 14477.0 168.522   1
  -2   0   0 91073.3 325.359  -2
   2   0   0 91073.3 325.359   1
  -2   0  -2 249444. 1000.86  -2
   2   0   2 249444. 1000.86   1
   2   0   4 3235.91 336.194   1
  -2   0  -6 5147.43 724.951   1
   2   0   6 4048.94 471.764  -2
  -2   0  -6 4048.94 471.764   1
   2   0   8 32510.8 498.042   1
  -2   1  -8 28588.4 424.509  -2
   2   0   8 28588.4 424.509   1
  -2   0 -10 565.912 264.818   1
  -2   0 -12 345.436 168.146   1
   2  -1 -14 2233.41 123.893   1
   2  -1 -13 409.513 91.7196   1
   2  -1 -12 292.891 127.483   1
   2   1 -11 97.8899 115.077   1
   2   1 -10 327.171 198.415   1
   2   2 -10 67.0700 252.189  -2
  -2   1  10 67.0700 252.189   1
   2   1  -9 3134.97 158.626   1
   2   1  -8 7243.48 289.053   1
   2  -1  -7 772.040 193.969   1
   2  -1  -6 4030.90 290.059   1
  -2   1   6 4725.89 462.286  -2
   2   1  -6 4725.89 462.286   1
   2   1  -5 67476.6 512.653   1
   2  -1  -4 29426.7 366.720   1
  -2   1   4 41878.7 686.650  -2
   2   1  -4 41878.7 686.650   1
   2   1  -3 900.362 82.1491   1
  -2   1   3 1171.19 293.704  -2
   2   1  -3 1171.19 293.704   1
   2   1  -2 63037.6 548.333   1
  -2   1   2 94628.8 259.038  -2
   2   1  -2 94628.8 259.038   1
   2  -1  -1 165250. 325.155   1
  -2   1   1 236775. 435.021  -2
   2   1  -1 236775. 435.021   1
  -2  -1   0 24314.2 155.724  -2
   2  -1   0 24314.2 155.724   1
  -2   1  -1 3896.03 197.960   1
   2   1   1 5354.87 136.277  -2
  -2   1  -1 5354.87 136.277   1
  -2   1  -2 642.239 216.907   1
   2   1   2 1258.88 203.728  -2
  -2   1  -2 1258.88 203.728   1
  -2   1  -3 20890.0 670.445   1
  -2  -1  -3 27827.7 469.196  -2
   2  -1   3 27827.7 469.196   1
   2   1   4 5285.30 255.668   1
  -2   1  -5 38761.2 593.099   1
  -2   1  -6 13805.4 410.974   1
   2  -1   6 17950.5 618.781  -2
  -2  -1  -6 17950.5 618.781   1
   2  -1   7 972.907 111.419   1
  -2   2  -7 1210.40 241.100  -2
   2   1   7 1210.40 241.100   1
   2  -1   8 1447.70 181.882   1
  -2   2  -8 1087.29 284.664  -2
   2   1   8 1087.29 284.664   1
   2   1   9 429.884 116.206   1
  -2   1 -10 4707.76 186.102   1
  -2   1 -11 2631.19 120.023   1
  -2  -1 -12 397.599 118.783   1
   2  -2 -14 648.388 113.571   1
   2   2 -13 411.737 93.0309   1
   2   2 -12-53.9193 121.825   1
   2   2 -11 1406.06 139.614   1
   2   2 -10 375.310 210.817   1
   2   3 -10 2663.65 285.015  -2
  -2   2  10 2663.65 285.015   1
   2   2  -9 254.276 194.578   1
   2   3  -9 8210.82 314.833  -2
  -2   2   9 8210.82 314.833   1
   2  -2  -8 129.024 209.411   1
   2   2  -7 775.727 206.649   1
   2   2  -6 73485.9 542.552   1
   2   2  -5 1658.13 265.658   1
  -2  -2   5 2873.17 397.225  -2
   2  -2  -5 2873.17 397.225   1
   2  -2  -4 74318.5 543.052   1
  -2   2   4 99966.2 990.147  -2
   2   2  -4 99966.2 990.147   1
   2  -2  -3 43663.8 248.839   1
  -2   2   3 60228.0 648.222  -2
   2   2  -3 60228.0 648.222   1
   2  -2  -2 91537.5 296.100   1
  -2   2   2 142776. 651.256  -2
   2   2  -2 142776. 651.256   1
   2   2  -1 67429.0 343.468   1
  -2   2   1 90285.8 279.879  -2
   2   2  -1 90285.8 279.879   1
  -2  -2   0 519.939 84.7803   1
  -2   2   0 866.717 102.013  -2
   2   2   0 866.717 102.013   1
  -2   2  -1 26700.1 367.303   1
  -2   2  -1 35958.2 306.614  -2
   2   2   1 35958.2 306.614   1
  -2   2  -2 2610.68 243.566   1
   2   2   2 4009.75 262.785  -2
  -2   2  -2 4009.75 262.785   1
  -2   2  -3 55238.8 952.439   1
  -2   2  -3 74688.4 667.844  -2
   2   2   3 74688.4 667.844   1
   2   2   4 1138.11 153.784   1
  -2  -2  -5 14438.0 325.817   1
  -2   2  -6 1858.86 288.400   1
   2  -2   6 2573.44 397.969  -2
  -2  -2  -6 2573.44 397.969   1
   2  -2   7 60.3925 117.228   1
  -2   3  -7 1424.05 259.694  -2
   2   2   7 1424.05 259.694   1
   2   2   8 153.485 137.752   1
  -2   3  -8 4015.23 315.915  -2
   2   2   8 4015.23 315.915   1
   2   2   9 2432.70 158.796   1
  -2   2 -10 2199.73 169.123   1
  -2  -2 -11 821.284 106.951   1
  -2  -2 -12 217.308 121.531   1
   2   3 -14 891.457 114.294   1
   2  -3 -13 2739.79 102.748   1
   2   3 -12 147.772 108.206   1
   2   3 -11-19.1834 128.325   1
  -2   3  10 4314.55 162.424   1
   2  -3  -9 18242.8 241.203   1
   2   3  -8-39.5842 218.719   1
   2  -3  -7 23718.5 382.789   1
   2   3  -6 1032.78 291.676   1
  -2  -3   6 1368.23 430.062  -2
   2  -3  -6 1368.23 430.062   1
   2   3  -5 38.4693 185.791   1
   2  -3  -4 14623.3 178.868   1
  -2   3   4 21740.5 558.469  -2
   2   3  -4 21740.5 558.469   1
   2   3  -3 8491.66 148.522   1
  -2   3   3 11617.0 182.599  -2
   2   3  -3 11617.0 182.599   1
   2   3  -2 15680.3 130.410   1
  -2  -3   2 23184.8 467.422  -2
   2  -3  -2 23184.8 467.422   1
   2  -3  -1 402.503 207.251   1
  -2   3   1 883.016 138.169  -2
   2   3  -1 883.016 138.169   1
  -2   3   0 150.777 116.009  -2
   2   3   0 150.777 116.009   1
  -2   3  -1 74945.1 601.803   1
  -2   3  -1 98986.2 398.268  -2
   2   3   1 98986.2 398.268   1
  -2   3  -2 66564.3 525.238   1
  -2   3  -2 89691.5 539.273  -2
   2   3   2 89691.5 539.273   1
  -2   3  -3 1069.10 217.832   1
  -2   3  -3 2189.93 241.869  -2
   2   3   3 2189.93 241.869   1
  -2   3  -4 23992.6 327.689   1
  -2   3  -5 13575.2 421.511   1
   2  -3   5 16283.1 519.186  -2
  -2  -3  -5 16283.1 519.186   1
  -2  -3  -6 309.838 168.943   1
  -2   3  -7 3055.25 127.841   1
  -2  -3  -8 9683.10 193.801   1
  -2   4  -8 16666.2 400.658  -2
   2   3   8 16666.2 400.658   1
   2   3   9 127.252 164.063   1
  -2  -3 -10 2016.78 160.615   1
  -2  -3 -11 678.279 106.630   1
  -2   3 -12 349.607 119.245   1
   2  -4 -14 1874.84 117.422   1
   2   4 -13 388.930 92.0123   1
  -2   4  12 835.976 113.976   1
   2   4 -11 321.619 170.799   1
   2   5 -11 2258.70 278.035  -2
  -2   4  11 2258.70 278.035   1
   2   4 -10 1394.25 222.015   1
   2   5 -10 1476.26 280.134  -2
  -2   4  10 1476.26 280.134   1
   2  -4  -9 9203.10 207.220   1
   2  -4  -8 4294.79 309.522   1
   2  -4  -7 378.914 200.449   1
   2  -4  -6 1737.58 228.220   1
   2   4  -5 14289.8 183.818   1
   2   4  -4 1554.82 110.298   1
  -2   4   4 1760.45 363.524  -2
   2   4  -4 1760.45 363.524   1
   2  -4  -3 297.812 55.1652   1
  -2   4   3 624.297 162.357  -2
   2   4  -3 624.297 162.357   1
   2   4  -2 9173.68 260.884   1
  -2   4   2 14824.8 198.320  -2
   2   4  -2 14824.8 198.320   1
   2  -4  -1 44772.8 534.084   1
  -2   4   1 61729.2 613.636  -2
   2   4  -1 61729.2 613.636   1
  -2   4   0 19616.0 265.833  -2
   2   4   0 19616.0 265.833   1
  -2   4  -1 17493.4 172.868   1
  -2   4  -1 21303.3 238.345  -2
   2   4   1 21303.3 238.345   1
  -2   4  -2 146999. 773.535   1
  -2   4  -2 201261. 668.694  -2
   2   4   2 201261. 668.694   1
  -2   4  -3 21530.1 346.489   1
  -2   4  -3 27853.0 439.563  -2
   2   4   3 27853.0 439.563   1
   2   4   4 59932.5 458.063   1
   2  -4   5 568.249 274.002   1
   2  -4   5 631.965 306.698  -2
  -2  -4  -5 631.965 306.698   1
   2  -4   6 2665.92 373.548   1
   2  -4   6 3141.18 382.903  -2
  -2  -4  -6 3141.18 382.903   1
   2  -4   7 416.654 130.813   1
  -2   5  -7 3331.70 285.957  -2
   2   4   7 3331.70 285.957   1
  -2   4  -8 20743.4 245.459   1
  -2   5  -8 20104.0 404.166  -2
   2   4   8 20104.0 404.166   1
   2   4   9 2530.45 191.960   1
  -2   4 -10 1394.14 125.733   1
  -2  -4 -11 493.671 101.848   1
  -2   4 -12 253.458 114.015   1
   2   5 -14 1144.37 110.184   1
   2   5 -13 778.217 91.4071   1
   2  -5 -12 2845.14 126.452   1
   2   5 -11 5903.75 171.237   1
   2   5 -10 184.491 154.995   1
   2  -5  -9 222.366 167.126   1
   2   6  -9 2165.69 281.041  -2
  -2   5   9 2165.69 281.041   1
   2  -5  -8 23831.1 422.175   1
   2  -5  -7 7979.62 336.554   1
   2  -5  -6 27513.1 411.883   1
   2   5  -5 27509.2 274.413   1
  -2  -5   5 39694.5 710.328  -2
   2  -5  -5 39694.5 710.328   1
  -2  -5   4 5101.72 166.773   1
   2   5  -3 34835.9 239.832   1
  -2  -5   3 49073.9 303.361  -2
   2  -5  -3 49073.9 303.361   1
   2  -5  -2 113515. 542.226   1
  -2   5   2 164064. 921.735  -2
   2   5  -2 164064. 921.735   1
   2  -5  -1 469.633 234.498   1
  -2   5   1 478.417 313.535  -2
   2   5  -1 478.417 313.535   1
  -2  -5   0 184927. 818.350  -2
   2  -5   0 184927. 818.350   1
   2  -5   1 76134.5 318.106   1
  -2  -5  -1 92421.0 510.959  -2
   2  -5   1 92421.0 510.959   1
  -2   5  -2 8562.48 198.353  -2
   2   5   2 8562.48 198.353   1
  -2   5  -3 16031.0 326.778   1
  -2   5  -3 21891.5 409.705  -2
   2   5   3 21891.5 409.705   1
  -2   5  -4 2103.32 186.738   1
   2  -5   4 2616.98 339.055  -2
  -2  -5  -4 2616.98 339.055   1
   2  -5   5 3301.30 475.132   1
   2  -5   5 4701.92 366.163  -2
  -2  -5  -5 4701.92 366.163   1
   2  -5   6-13.6779 282.060   1
  -2   5  -7 7191.42 158.198   1
  -2   6  -7 7962.06 312.877  -2
   2   5   7 7962.06 312.877   1
   2   5   8 2769.84 211.416   1
  -2   6  -8 4595.20 320.195  -2
   2   5   8 4595.20 320.195   1
   2   5   9 702.969 151.366   1
  -2   5 -10 3338.42 138.523   1
  -2  -5 -11 28.0453 96.6897   1
  -2  -5 -12 394.517 112.514   1
   2   6 -14-35.9438 99.1558   1
   2  -6 -13 1637.29 77.6473   1
   2  -6 -12 1150.20 105.168   1
   2   6 -11 2079.28 149.950   1
   2   6 -10 279.307 152.078   1
  -2   6   9 5076.17 167.130   1
  -2   6   8 1164.00 295.399   1
   2  -6  -7 9.65765 229.856   1
   2   6  -6 30933.1 364.529   1
  -2  -6   5 6990.41 169.765   1
   2   6  -4 13330.8 153.505   1
  -2  -6   4 18329.0 585.235  -2
   2  -6  -4 18329.0 585.235   1
  -2   6   3 108746. 403.446   1
  -2   6   3 154464. 519.397  -2
   2   6  -3 154464. 519.397   1
   2   6  -2 204.064 75.1817   1
  -2  -6   2 237.546 142.689  -2
   2  -6  -2 237.546 142.689   1
   2  -6  -1 38.4989 233.123   1
  -2   6   1-82.9283 357.997  -2
   2   6  -1-82.9283 357.997   1
  -2   6   0 4124.39 270.838  -2
   2   6   0 4124.39 270.838   1
   2  -6   1 31475.8 239.379   1
  -2   6  -1 38773.3 327.104  -2
   2   6   1 38773.3 327.104   1
  -2   6  -2 17679.4 436.116   1
  -2   6  -2 23573.6 307.958  -2
   2   6   2 23573.6 307.958   1
  -2   6  -3 45962.3 727.105   1
  -2   6  -3 58698.1 508.005  -2
   2   6   3 58698.1 508.005   1
   2   6   4 3154.64 183.629   1
   2  -6   4 4335.53 333.640  -2
  -2  -6  -4 4335.53 333.640   1
   2  -6   5 19746.5 565.903   1
   2  -6   5 29940.1 589.697  -2
  -2  -6  -5 29940.1 589.697   1
  -2  -6  -6 796.598 322.859   1
  -2   6  -7 2453.85 131.071   1
  -2   7  -7 3290.96 288.918  -2
   2   6   7 3290.96 288.918   1
   2   6   8 3267.28 209.341   1
  -2   7  -8 3248.52 304.529  -2
   2   6   8 3248.52 304.529   1
  -2   6  -9 336.915 141.157   1
  -2   7  -9 884.091 269.117  -2
   2   6   9 884.091 269.117   1
  -2   6 -10 518.219 119.687   1
  -2   6 -11 333.621 99.7455   1
  -2   6 -12 222.685 112.233   1
   2  -7 -14 323.625 97.1876   1
   2   7 -13 6064.08 89.6164   1
  -2   7  12 2795.26 111.178   1
   2   7 -11 627.924 166.642   1
   2   8 -11 801.816 263.515  -2
  -2   7  11 801.816 263.515   1
   2   7 -10 494.903 195.268   1
   2   8 -10 639.226 272.330  -2
  -2   7  10 639.226 272.330   1
   2  -7  -9 17770.4 220.922   1
   2  -7  -8 1489.62 239.138   1
   2   7  -7 72985.6 686.963   1
   2   7  -6 47768.3 438.767   1
  -2  -7   6 59207.0 918.461  -2
   2  -7  -6 59207.0 918.461   1
   2   7  -5 44424.7 281.466   1
   2   7  -4 1722.31 61.5971   1
  -2  -7   4 2539.91 445.721  -2
   2  -7  -4 2539.91 445.721   1
  -2   7   3 31491.0 239.724   1
  -2  -7   3 44577.6 314.271  -2
   2  -7  -3 44577.6 314.271   1
  -2   7   2 7615.14 149.098  -2
   2   7  -2 7615.14 149.098   1
  -2   7   1 689567. 1612.84  -2
   2   7  -1 689567. 1612.84   1
  -2  -7   0 2030.38 184.558  -2
   2  -7   0 2030.38 184.558   1
  -2   7  -1 55061.1 386.891  -2
   2   7   1 55061.1 386.891   1
  -2   7  -2 66760.2 570.406   1
  -2   7  -2 86804.3 602.006  -2
   2   7   2 86804.3 602.006   1
  -2   7  -3 8695.56 455.845   1
  -2   7  -3 11646.3 231.474  -2
   2   7   3 11646.3 231.474   1
   2  -7   4 4184.77 355.313   1
   2  -7   4 7155.12 344.521  -2
  -2  -7  -4 7155.12 344.521   1
   2  -7   5 9766.07 467.816   1
   2  -7   6 22568.7 558.731   1
  -2   7  -7 2176.12 199.093   1
  -2   8  -7 2074.77 285.534  -2
   2   7   7 2074.77 285.534   1
  -2   7  -8 40.7634 158.101   1
  -2   8  -8 1905.20 309.341  -2
   2   7   8 1905.20 309.341   1
  -2   7  -9 1472.45 153.583   1
  -2   8  -9 2082.84 279.376  -2
   2   7   9 2082.84 279.376   1
   2   7  10 591.751 116.584   1
  -2  -7 -11 3211.51 114.631   1
  -2  -7 -12 110.054 110.440   1
   2   8 -14 1602.13 102.594   1
   2   8 -13 958.575 81.0034   1
  -2   8  12 60.5620 104.241   1
  -2   8  11 309.781 132.041   1
   2   8 -10 496.081 201.049   1
   2   9 -10 587.176 277.150  -2
  -2   8  10 587.176 277.150   1
   2   8  -9 5046.26 169.412   1
   2  -8  -8 5605.80 282.580   1
   2   8  -7 5835.63 292.177   1
   2   8  -6 2518.45 173.841   1
   2   8  -5-38.7563 150.527   1
  -2  -8   5-33.7108 548.621  -2
   2  -8  -5-33.7108 548.621   1
  -2   8   4 5930.06 88.6483   1
  -2  -8   4 9203.66 553.731  -2
   2  -8  -4 9203.66 553.731   1
  -2  -8   3 561.447 120.624   1
  -2  -8   3 647.035 127.996  -2
   2  -8  -3 647.035 127.996   1
  -2   8   2 45487.2 312.184  -2
   2   8  -2 45487.2 312.184   1
  -2   8   1 131982. 792.098  -2
   2   8  -1 131982. 792.098   1
  -2  -8   0 513001. 1216.60  -2
   2  -8   0 513001. 1216.60   1
  -2  -8  -1 74697.1 243.465   1
  -2   8  -1 95481.3 506.746  -2
   2   8   1 95481.3 506.746   1
  -2   8  -2 87030.1 660.365   1
  -2   8  -2 115362. 468.558  -2
   2   8   2 115362. 468.558   1
  -2   8  -3 3538.08 375.549   1
  -2   8  -3 5087.76 191.791  -2
   2   8   3 5087.76 191.791   1
   2   8   4 561.713 229.558   1
   2  -8   4 387.757 266.699  -2
  -2  -8  -4 387.757 266.699   1
   2  -8   5 651.411 343.635   1
   2  -8   6 7841.71 494.304   1
  -2   8  -7 100.228 186.901   1
  -2   9  -7 7453.53 328.033  -2
   2   8   7 7453.53 328.033   1
  -2   8  -8 5719.64 166.778   1
  -2   8  -9 1881.92 159.237   1
  -2   9  -9 2251.71 292.313  -2
   2   8   9 2251.71 292.313   1
  -2  -8 -10 411.921 113.273   1
  -2   8 -11 295.867 141.351   1
  -2   8 -12 67.8128 105.479   1
   2  -9 -14 1042.36 93.4908   1
   2   9 -13 92.8679 74.7233   1
   2   9 -12 669.861 105.727   1
   2   9 -11 934.614 127.423   1
   2   9 -10 56.0346 198.521   1
   2  10 -10 24.8580 286.932  -2
  -2   9  10 24.8580 286.932   1
   2  -9  -9 12643.5 201.264   1
   2   9  -8 3005.66 318.368   1
   2  -9  -7 972.934 214.564   1
  -2  -9   6 876.540 150.842   1
  -2  -9   6 784.234 529.324  -2
   2  -9  -6 784.234 529.324   1
   2   9  -5 20977.6 220.194   1
  -2  -9   5 29075.4 894.848  -2
   2  -9  -5 29075.4 894.848   1
   2   9  -4 26096.2 211.495   1
  -2  -9   4 35721.5 847.275  -2
   2  -9  -4 35721.5 847.275   1
  -2  -9   3 252.846 162.154   1
  -2  -9   3 343.743 112.941  -2
   2  -9  -3 343.743 112.941   1
  -2   9   2 862.891 148.247  -2
   2   9  -2 862.891 148.247   1
  -2   9   1 180066. 441.783  -2
   2   9  -1 180066. 441.783   1
  -2   9   0 18563.8 148.323  -2
   2   9   0 18563.8 148.323   1
  -2   9  -1 2328.39 182.258  -2
   2   9   1 2328.39 182.258   1
  -2   9  -2 3670.59 271.729   1
  -2   9  -2 4507.92 157.635  -2
   2   9   2 4507.92 157.635   1
   2  -9   3 228.501 266.750   1
  -2   9  -3 280.318 163.904  -2
   2   9   3 280.318 163.904   1
   2   9   4 1941.99 243.780   1
   2   9   5 8445.32 460.345   1
   2  -9   6 1945.28 388.164   1
   2  -9   7 20511.8 274.992   1
  -2  10  -7 25365.9 422.134  -2
   2   9   7 25365.9 422.134   1
  -2   9  -8 2093.21 151.533   1
  -2   9  -9 1252.04 152.609   1
  -2  10  -9 1035.34 276.999  -2
   2   9   9 1035.34 276.999   1
   2   9  10 2752.91 143.710   1
  -2  -9 -11 109.341 136.217   1
  -2  -9 -12 509.152 105.765   1
   2  10 -13 504.027 74.6955   1
   2 -10 -12 893.159 105.024   1
  -2  10  11 3710.39 147.001   1
   2  10 -10 88.7870 156.032   1
   2  10  -9 572.653 172.699   1
   2  11  -9 6413.86 319.102  -2
  -2  10   9 6413.86 319.102   1
   2  10  -8 1757.95 305.624   1
   2  10  -7 161.418 208.644   1
   2  10  -6 69.3620 127.772   1
  -2 -10   5 10692.1 181.512   1
  -2 -10   5 13529.5 719.332  -2
   2 -10  -5 13529.5 719.332   1
   2  10  -4 5647.54 139.605   1
  -2 -10   4 7009.18 578.826  -2
   2 -10  -4 7009.18 578.826   1
  -2  10   3 3764.40 156.783  -2
   2  10  -3 3764.40 156.783   1
  -2 -10   2 40205.2 265.322  -2
   2 -10  -2 40205.2 265.322   1
  -2 -10   1 23462.0 197.989  -2
   2 -10  -1 23462.0 197.989   1
  -2 -10   0 140888. 429.043  -2
   2 -10   0 140888. 429.043   1
  -2  10  -1 12926.7 325.997  -2
   2  10   1 12926.7 325.997   1
   2 -10   2 1269.87 246.537   1
  -2  10  -2 1139.22 596.029  -2
   2  10   2 1139.22 596.029   1
  -2  10  -3 12704.0 382.921   1
  -2  10  -3 16203.9 806.986  -2
   2  10   3 16203.9 806.986   1
  -2  10  -4 282.713 225.867   1
   2  10   5 8202.80 458.620   1
   2 -10   6 1416.73 373.873   1
   2  10   7 13098.9 246.793   1
  -2  11  -7 13069.0 358.004  -2
   2  10   7 13069.0 358.004   1
  -2  10  -8 17304.2 265.307   1
  -2  11  -8 16085.8 399.498  -2
   2  10   8 16085.8 399.498   1
   2  10   9 153.698 124.649   1
  -2  10 -10 638.236 128.360   1
  -2  10 -11 30.1108 141.397   1
  -2 -10 -12 154.601 97.7990   1
   2  11 -13 1660.05 83.5362   1
   2  11 -12 2336.91 110.700   1
  -2  11  11 1406.19 132.270   1
   2  11 -10-20.8343 155.928   1
   2  11  -9 14510.1 211.387   1
   2 -11  -8 1667.22 205.352   1
   2  11  -7 1.85313 206.672   1
  -2 -11   6 1607.48 183.702   1
  -2  11   5 9749.79 237.473   1
  -2  11   5 13240.1 419.821  -2
   2  11  -5 13240.1 419.821   1
   2  11  -4 11894.5 278.546   1
   2  11  -4 16027.9 436.612  -2
  -2  11   4 16027.9 436.612   1
  -2  11   3 296.400 141.196  -2
   2  11  -3 296.400 141.196   1
  -2 -11   2 57614.2 274.353   1
  -2 -11   2 74666.3 351.309  -2
   2 -11  -2 74666.3 351.309   1
  -2  11   1 399276. 671.525  -2
   2  11  -1 399276. 671.525   1
  -2 -11   0 25939.3 228.025  -2
   2 -11   0 25939.3 228.025   1
   2 -11   1 1888.79 166.149  -2
  -2 -11  -1 1888.79 166.149   1
  -2  11  -2 7443.56 318.272   1
  -2  11  -2 9899.45 753.477  -2
   2  11   2 9899.45 753.477   1
   2 -11   3 1931.52 288.362   1
  -2  11  -3 2356.16 660.943  -2
   2  11   3 2356.16 660.943   1
  -2  11  -4 19.5693 278.028   1
   2 -11   5-69.8107 333.270   1
   2 -11   6 6521.44 489.551   1
  -2  11  -7-117.379 157.774   1
  -2  12  -7 250.858 287.031  -2
   2  11   7 250.858 287.031   1
  -2  11  -8 4096.34 187.790   1
  -2  12  -8 6032.59 342.156  -2
   2  11   8 6032.59 342.156   1
   2  11   9 3621.89 144.103   1
  -2  11 -10 6.94058 122.056   1
  -2 -11 -11 1603.44 150.727   1
  -2 -11 -12 14.0073 93.2897   1
  -2  12  13 71.8064 73.6374   1
   2  12 -12 13.9542 99.7424   1
   2  12 -11 114.032 115.344   1
   2  12 -10 584.692 125.215   1
   2 -12  -9 344.585 112.939   1
   2  12  -8 10668.2 229.295   1
   2  12  -7 1500.87 238.181   1
  -2  12   6 3371.90 165.460   1
  -2  12   5 194.662 143.996   1
  -2 -12   5 339.538 528.790  -2
   2 -12  -5 339.538 528.790   1
  -2 -12   4 553.115 260.319   1
   2  12  -4 532.276 234.778  -2
  -2  12   4 532.276 234.778   1
   2  12  -3 8303.11 232.019  -2
  -2  12   3 8303.11 232.019   1
  -2  12   2 69656.5 354.305  -2
   2  12  -2 69656.5 354.305   1
  -2  12   1 194998. 491.206  -2
   2  12  -1 194998. 491.206   1
  -2  12   0 3721.98 74.3064  -2
   2  12   0 3721.98 74.3064   1
  -2 -12  -1 4034.21 185.314  -2
   2 -12   1 4034.21 185.314   1
  -2  12  -2 690.268 264.185   1
  -2  12  -2 278.017 596.169  -2
   2  12   2 278.017 596.169   1
   2 -12   3 29124.4 517.920   1
  -2  12  -3 36866.0 1052.08  -2
   2  12   3 36866.0 1052.08   1
  -2  12  -4 128.034 358.853   1
   2 -12   5 6038.18 425.040   1
   2  12   6 10961.6 310.320   1
  -2  12  -6 13862.5 336.782  -2
   2  12   6 13862.5 336.782   1
  -2  12  -7 23.1978 205.128   1
  -2  13  -7 10063.6 363.834  -2
   2  12   7 10063.6 363.834   1
  -2  12  -8 8040.95 177.849   1
   2  12   9 3044.15 144.480   1
  -2  12 -10 3234.60 182.850   1
  -2 -12 -11 405.622 130.962   1
   2  13 -13 86.9762 72.8363   1
  -2  13  12 133.469 84.2169   1
   2  13 -11 3355.09 140.881   1
  -2  13  10-5.82500 122.777   1
   2  13  -9 5675.47 127.425   1
   2  13  -8 10966.5 232.754   1
   2  13  -7 158.060 211.836   1
   2 -13  -6 3985.53 172.041   1
   2  13  -5 11569.6 258.395   1
  -2  13   5 14843.9 433.312  -2
   2  13  -5 14843.9 433.312   1
  -2 -13   4 26312.8 381.939   1
  -2 -13   4 37269.2 586.664  -2
   2 -13  -4 37269.2 586.664   1
  -2  13   3 3706.35 184.791  -2
   2  13  -3 3706.35 184.791   1
  -2  13   2 78180.9 383.825  -2
   2  13  -2 78180.9 383.825   1
  -2  13   1 54997.9 284.505  -2
   2  13  -1 54997.9 284.505   1
   2 -13   0 40081.8 211.001  -2
  -2 -13   0 40081.8 211.001   1
  -2 -13  -1 13463.7 263.564   1
  -2  13  -1 15778.7 321.345  -2
   2  13   1 15778.7 321.345   1
   2 -13   2 21094.6 446.839   1
  -2  13  -2 27591.5 428.584  -2
   2  13   2 27591.5 428.584   1
  -2  13  -3 107.424 266.512   1
  -2  13  -3 324.514 654.678  -2
   2  13   3 324.514 654.678   1
  -2  13  -4 4376.90 437.906   1
  -2  13  -4 5651.47 723.910  -2
   2  13   4 5651.47 723.910   1
   2 -13   5 448.278 335.722   1
  -2  13  -6 608.671 211.905   1
  -2  13  -6 1074.75 248.175  -2
   2  13   6 1074.75 248.175   1
   2  13   7 34314.6 452.234   1
  -2  14  -7 38655.7 501.054  -2
   2  13   7 38655.7 501.054   1
  -2  13  -8 780.197 157.292   1
   2  13   9 1417.38 126.564   1
   2  13  10 1589.25 168.309   1
  -2 -13 -11 2.82506 132.835   1
   2  14 -13 146.061 71.5712   1
   2  14 -12 833.624 85.5862   1
   2  14 -11 1356.94 156.809   1
  -2  14  10 9.61576 118.495   1
   2  14  -9 5702.07 128.500   1
   2 -14  -8 10064.6 150.702   1
   2 -14  -7 610.877 223.271   1
   2  14  -6 16592.7 258.825   1
   2  14  -5 3043.26 189.361   1
   2  14  -5 4844.04 396.490  -2
  -2  14   5 4844.04 396.490   1
  -2 -14   4 40960.1 459.968  -2
   2 -14  -4 40960.1 459.968   1
  -2  14   3 8790.56 234.451  -2
   2  14  -3 8790.56 234.451   1
  -2 -14   2 43088.6 315.164  -2
   2 -14  -2 43088.6 315.164   1
  -2  14   1 4860.04 131.248  -2
   2  14  -1 4860.04 131.248   1
  -2 -14   0 26920.1 184.685  -2
   2 -14   0 26920.1 184.685   1
  -2  14  -1 2837.03 250.506  -2
   2  14   1 2837.03 250.506   1
   2 -14   2-114.672 274.452   1
  -2  14  -2 350.198 239.490  -2
   2  14   2 350.198 239.490   1
  -2  14  -3 10159.0 383.755   1
  -2  14  -3 14279.5 476.789  -2
   2  14   3 14279.5 476.789   1
  -2  14  -4 18143.3 656.483   1
  -2  14  -4 20135.5 959.960  -2
   2  14   4 20135.5 959.960   1
   2 -14   5 5341.37 427.558   1
  -2  14  -6 3385.58 256.985   1
  -2  14  -6 4569.88 278.026  -2
   2  14   6 4569.88 278.026   1
  -2  14  -7 20139.2 281.404   1
   2  14   8 4027.08 234.564   1
   2  14   9 10.3151 138.751   1
  -2  14 -10 109.963 142.753   1
  -2 -14 -11 2974.29 151.065   1
  -2  15  13 1202.38 72.3933   1
  -2  15  12 20.6354 80.4028   1
   2  15 -11 665.829 149.854   1
   2  15 -10 1956.67 134.361   1
   2  15  -9 1834.12 114.812   1
   2 -15  -8 2215.39 113.045   1
   2  15  -7 853.960 232.400   1
  -2 -15   6 10325.2 231.081   1
   2  15  -5 73.0009 158.514   1
  -2 -15   5 102.161 356.998  -2
   2 -15  -5 102.161 356.998   1
  -2  15   4 4662.67 268.514  -2
   2  15  -4 4662.67 268.514   1
  -2  15   3 20872.1 301.931  -2
   2  15  -3 20872.1 301.931   1
  -2 -15   2 8709.32 196.744  -2
   2 -15  -2 8709.32 196.744   1
  -2  15   1 3409.00 122.877  -2
   2  15  -1 3409.00 122.877   1
  -2  15   0 6139.79 199.863  -2
   2  15   0 6139.79 199.863   1
   2 -15   1 1734.37 474.926   1
  -2  15  -1 1849.32 286.807  -2
   2  15   1 1849.32 286.807   1
  -2  15  -2 9087.85 368.253   1
  -2  15  -2 11397.7 496.867  -2
   2  15   2 11397.7 496.867   1
  -2  15  -3 8206.68 366.146   1
  -2  15  -3 10861.9 800.300  -2
   2  15   3 10861.9 800.300   1
  -2  15  -4 20908.4 713.945   1
  -2  15  -4 25176.6 1008.12  -2
   2  15   4 25176.6 1008.12   1
   2 -15   5 4471.81 423.848   1
  -2  15  -6 3846.15 253.058   1
  -2  15  -6 4721.11 284.323  -2
   2  15   6 4721.11 284.323   1
   2  15   7-296.402 172.898   1
   2  15   8 6805.81 258.257   1
   2  15   9 439.502 137.654   1
   2  15  10-58.4701 141.132   1
   2  15  11 1508.34 101.604   1
   2  16 -13 245.804 64.5022   1
   2  16 -12 1028.22 83.6124   1
  -2  16  11 51.4938 123.612   1
   2  16 -10 591.232 155.854   1
   2  16  -9 903.534 122.934   1
   2 -16  -8 1325.35 97.0708   1
   2 -16  -7 6442.08 371.952   1
  -2 -16   6 48340.4 407.098   1
   2  16  -5 14.2200 203.481   1
  -2 -16   5 170.472 371.878  -2
   2 -16  -5 170.472 371.878   1
  -2  16   4 2454.30 255.271  -2
   2  16  -4 2454.30 255.271   1
  -2 -16   3 6022.91 218.836  -2
   2 -16  -3 6022.91 218.836   1
  -2  16   2 9494.33 206.712  -2
   2  16  -2 9494.33 206.712   1
  -2  16   1 4024.88 225.459  -2
   2  16  -1 4024.88 225.459   1
  -2  16   0 39291.9 363.540  -2
   2  16   0 39291.9 363.540   1
   2 -16   1 90242.1 1221.23   1
  -2  16  -1 116413. 828.155  -2
   2  16   1 116413. 828.155   1
  -2  16  -2 629.022 277.689   1
  -2  16  -2 858.708 370.232  -2
   2  16   2 858.708 370.232   1
  -2  16  -3 1850.35 297.324   1
  -2  16  -3 2761.82 708.013  -2
   2  16   3 2761.82 708.013   1
  -2  16  -4 2351.44 411.003   1
  -2  16  -4 2296.61 715.434  -2
   2  16   4 2296.61 715.434   1
   2  16   5 4963.74 436.828   1
  -2  16  -6 3750.13 259.917   1
  -2  16  -6 4964.37 295.806  -2
   2  16   6 4964.37 295.806   1
   2  16   7 81.1451 198.707   1
  -2  16  -8 16037.0 305.124   1
   2  16   9 296.306 107.902   1
   2  16  10 354.812 142.329   1
  -2  16 -11 431.720 89.4115   1
   2 -17 -13 34.1925 75.6197   1
   2 -17 -12 53.5781 76.6399   1
  -2  17  11 3150.36 141.223   1
   2  17 -10 333.921 109.429   1
  -2  17   9 138.183 115.408   1
  -2  17   8 80.5902 92.2914   1
   2 -17  -7-71.7633 272.331   1
   2  17  -6 36.5967 170.248   1
   2  17  -5 2126.17 187.679   1
  -2 -17   5 2772.15 398.844  -2
   2 -17  -5 2772.15 398.844   1
  -2 -17   4 239.328 239.075  -2
   2 -17  -4 239.328 239.075   1
  -2 -17   3 13823.1 261.978  -2
   2 -17  -3 13823.1 261.978   1
  -2  17   2 838.445 157.930  -2
   2  17  -2 838.445 157.930   1
  -2  17   1 25650.3 342.097  -2
   2  17  -1 25650.3 342.097   1
  -2  17   0 5419.48 215.513  -2
   2  17   0 5419.48 215.513   1
   2 -17   1 49135.2 983.236   1
  -2  17  -1 61355.2 698.814  -2
   2  17   1 61355.2 698.814   1
  -2  17  -2 4027.54 343.210   1
  -2  17  -2 5395.45 446.052  -2
   2  17   2 5395.45 446.052   1
  -2  17  -3 23257.0 525.750   1
  -2  17  -3 29493.7 1112.99  -2
   2  17   3 29493.7 1112.99   1
  -2  17  -4 2238.33 420.031   1
  -2  17  -4 2685.23 703.952  -2
   2  17   4 2685.23 703.952   1
   2 -17   5 312.459 285.790   1
   2 -17   6 11513.9 345.838   1
  -2  17  -6 14657.6 364.065  -2
   2  17   6 14657.6 364.065   1
   2  17   7 5603.56 235.140   1
  -2  17  -8 116.835 203.944   1
   2 -17   9 23.1652 110.200   1
   2  17  10 203.327 135.791   1
   2  17  11 112.983 83.2946   1
   2  18 -13 555.309 73.1242   1
   2  18 -12 394.723 76.3340   1
   2  18 -11 7.02994 119.836   1
  -2  18  10 1768.93 112.932   1
   2  18  -9 32.1653 117.089   1
   2 -18  -8 199.107 109.939   1
   2  18  -7 8974.61 164.974   1
   2 -18  -6 2941.01 226.395   1
  -2 -18   5 6529.63 289.871   1
  -2 -18   5 7657.94 314.295  -2
   2 -18  -5 7657.94 314.295   1
  -2  18   4 42928.2 546.047  -2
   2  18  -4 42928.2 546.047   1
  -2  18   3 5299.35 208.207  -2
   2  18  -3 5299.35 208.207   1
  -2 -18   2 1729.02 166.825  -2
   2 -18  -2 1729.02 166.825   1
  -2 -18   1 6756.37 250.951  -2
   2 -18  -1 6756.37 250.951   1
  -2  18   0 2448.46 199.214  -2
   2  18   0 2448.46 199.214   1
   2 -18   1 50131.6 991.326   1
  -2  18  -1 61938.8 716.818  -2
   2  18   1 61938.8 716.818   1
   2 -18   2 39192.9 932.859   1
  -2  18  -2 50921.4 638.563  -2
   2  18   2 50921.4 638.563   1
  -2  18  -3-202.356 281.880   1
  -2  18  -3-219.941 671.640  -2
   2  18   3-219.941 671.640   1
  -2  18  -4 13638.8 650.061   1
  -2  18  -4 19563.8 989.197  -2
   2  18   4 19563.8 989.197   1
   2 -18   5 23764.7 548.878   1
  -2  18  -6 13580.4 358.449   1
  -2  18  -6 16145.5 387.821  -2
   2  18   6 16145.5 387.821   1
   2  18   7 507.729 200.041   1
   2  18   8 46.3091 205.745   1
   2 -18   9 2140.90 122.915   1
  -2  18 -10 356.492 134.227   1
  -2 -18 -11 324.442 80.7157   1
   2  19 -13 892.994 80.3963   1
   2  19 -12 153.724 74.0527   1
   2  19 -11 307.668 119.378   1
   2  19 -10 2190.22 113.900   1
   2  19  -9 400.976 118.194   1
  -2  19   8 13030.8 172.705   1
   2  19  -7 1476.20 122.467   1
   2  19  -6 13880.9 429.718   1
  -2  19   6 16753.5 642.959  -2
   2  19  -6 16753.5 642.959   1
   2  19  -5 225.359 244.904  -2
  -2  19   5 225.359 244.904   1
  -2  19   4 80870.6 655.568  -2
   2  19  -4 80870.6 655.568   1
  -2  19   3 421.269 171.098  -2
   2  19  -3 421.269 171.098   1
  -2  19   2 28836.4 422.758  -2
   2  19  -2 28836.4 422.758   1
  -2  19   1 29062.0 420.194  -2
   2  19  -1 29062.0 420.194   1
  -2  19   0 5189.35 240.912  -2
   2  19   0 5189.35 240.912   1
   2 -19   1 9689.16 618.216   1
  -2  19  -1 12348.1 412.302  -2
   2  19   1 12348.1 412.302   1
   2 -19   2 22983.6 519.472   1
  -2  19  -2 28918.8 716.238  -2
   2  19   2 28918.8 716.238   1
  -2  19  -3 6275.55 371.583   1
  -2  19  -3 9453.79 846.563  -2
   2  19   3 9453.79 846.563   1
  -2  19  -4 360.026 408.341   1
  -2  19  -4 199.903 716.881  -2
   2  19   4 199.903 716.881   1
   2 -19   5 921.816 217.906   1
  -2  19  -5 1419.03 240.494  -2
   2  19   5 1419.03 240.494   1
  -2  19  -6 1782.21 256.534   1
  -2  19  -6 2404.96 290.786  -2
   2  19   6 2404.96 290.786   1
   2  19   7 7955.05 257.329   1
   2  19   8 17821.9 309.914   1
   2  19   9 149.820 108.478   1
  -2  19 -10 698.239 132.714   1
  -2 -19 -11 66.2420 98.1922   1
   2  20 -13-110.960 113.793   1
  -2  20  12 764.865 74.9629   1
  -2  20  11 270.673 117.721   1
   2  20 -10 701.902 93.3924   1
   2  20  -9 3125.72 124.537   1
   2  20  -8 124.339 117.053   1
   2  20  -7 197.278 115.577   1
   2 -20  -6 26931.3 442.203   1
   2  20  -5 407.181 198.674   1
   2  20  -5 691.876 527.416  -2
  -2  20   5 691.876 527.416   1
   2  20  -4 1484.92 241.938  -2
  -2  20   4 1484.92 241.938   1
  -2  20   3 38778.6 364.932  -2
   2  20  -3 38778.6 364.932   1
  -2  20   2 6767.29 289.009  -2
   2  20  -2 6767.29 289.009   1
  -2 -20   1 9997.17 312.380  -2
   2 -20  -1 9997.17 312.380   1
  -2 -20   0 301275. 1227.16  -2
   2 -20   0 301275. 1227.16   1
   2 -20   1 6260.71 578.688   1
  -2  20  -1 8468.72 374.753  -2
   2  20   1 8468.72 374.753   1
   2 -20   2 7041.82 374.909   1
  -2  20  -2 8805.82 504.902  -2
   2  20   2 8805.82 504.902   1
   2 -20   3 3886.33 332.399   1
  -2  20  -3 4299.51 741.126  -2
   2  20   3 4299.51 741.126   1
  -2  20  -4 801.275 405.405   1
  -2  20  -4 891.112 741.427  -2
   2  20   4 891.112 741.427   1
  -2  20  -5 2786.39 236.042   1
  -2  20  -5 3824.39 263.588  -2
   2  20   5 3824.39 263.588   1
   2 -20   6 28996.8 475.444   1
  -2  20  -6 33706.8 472.827  -2
   2  20   6 33706.8 472.827   1
  -2  20  -7 4363.28 231.209   1
  -2  20  -8 35.0908 194.173   1
   2  20   9 1461.18 132.930   1
   2  20  10-0.06928 126.266   1
  -2  20 -11 955.936 101.588   1
   2  21 -12 466.422 70.5893   1
   2  21 -11 297.688 115.346   1
   2  21 -10 3210.93 124.287   1
  -2  21   9 21.5750 106.804   1
  -2  21   8 21.9975 104.168   1
   2  21  -7-3.09207 93.4468   1
   2  21  -6 2826.09 272.622   1
   2  21  -5 7180.30 455.656   1
  -2  21   5 9627.01 419.051  -2
   2  21  -5 9627.01 419.051   1
  -2  21   4 518.825 202.051  -2
   2  21  -4 518.825 202.051   1
  -2  21   3 15831.5 269.394  -2
   2  21  -3 15831.5 269.394   1
  -2  21   2 5049.88 272.496  -2
   2  21  -2 5049.88 272.496   1
  -2  21   1 3774.50 265.091  -2
   2  21  -1 3774.50 265.091   1
  -2  21   0 11167.0 374.914  -2
   2  21   0 11167.0 374.914   1
   2 -21   1 2415.12 501.515   1
  -2  21  -1 3217.86 318.878  -2
   2  21   1 3217.86 318.878   1
   2 -21   2 3669.17 504.939   1
   2  21   2 4712.49 327.940  -2
  -2  21  -2 4712.49 327.940   1
   2 -21   3 257.307 428.253   1
  -2  21  -3 229.644 366.824  -2
   2  21   3 229.644 366.824   1
  -2  21  -4 10958.5 676.441   1
  -2  21  -4 13054.9 964.334  -2
   2  21   4 13054.9 964.334   1
   2 -21   5 7566.75 202.301   1
  -2  21  -5 9608.17 309.017  -2
   2  21   5 9608.17 309.017   1
   2 -21   6 6183.68 311.958   1
  -2  21  -6 7107.61 332.032  -2
   2  21   6 7107.61 332.032   1
   2  21   7 814.485 199.987   1
  -2  21  -8 5625.15 226.646   1
  -2  21  -9 230.246 123.058   1
  -2  21 -10 888.797 129.971   1
  -2  21 -11 153.557 85.1975   1
  -2  22  12 158.019 64.8009   1
   2  22 -11 219.843 111.094   1
  -2  22  10 666.356 107.691   1
   2  22  -9 461.113 107.665   1
   2  22  -8 1199.72 113.564   1
  -2  22   7 12066.7 133.453   1
   2  22  -6 304.854 95.4025   1
  -2  22   5 13646.0 371.136  -2
   2  22  -5 13646.0 371.136   1
  -2  22   4 4068.18 258.037  -2
   2  22  -4 4068.18 258.037   1
  -2 -22   3-77.3873 223.973  -2
   2 -22  -3-77.3873 223.973   1
  -2  22   2 5323.05 258.984  -2
   2  22  -2 5323.05 258.984   1
  -2 -22   1 67214.4 556.726  -2
   2 -22  -1 67214.4 556.726   1
  -2  22   0 165.373 282.255  -2
   2  22   0 165.373 282.255   1
   2 -22   1 23707.3 819.791   1
  -2  22  -1 30923.5 580.544  -2
   2  22   1 30923.5 580.544   1
   2 -22   2 25.3881 441.526   1
   2  22   2 72.9029 272.622  -2
  -2  22  -2 72.9029 272.622   1
   2 -22   3 1574.57 295.262   1
  -2  22  -3 2075.60 772.940  -2
   2  22   3 2075.60 772.940   1
  -2  22  -4 726.672 455.955   1
  -2  22  -4 1099.86 196.238  -2
   2  22   4 1099.86 196.238   1
  -2  22  -5 4163.46 182.646   1
  -2  22  -5 4954.55 273.562  -2
   2  22   5 4954.55 273.562   1
  -2  22  -6 127.442 168.208   1
  -2  22  -6 7.24939 273.405  -2
   2  22   6 7.24939 273.405   1
  -2  22  -7 479.071 191.078   1
   2  22   8 1055.16 186.420   1
  -2  22  -9 50.8479 123.245   1
  -2  22 -10 79.7941 111.697   1
   2  23 -12 1630.83 78.6099   1
   2  23 -11 1526.37 117.080   1
   2  23 -10 1809.27 111.841   1
  -2  23   9 373.683 94.9254   1
   2  23  -8 647.862 108.725   1
   2  23  -7-38.4728 88.1829   1
   2  23  -6 4597.60 127.232   1
  -2  23   6 3976.98 504.172  -2
   2  23  -6 3976.98 504.172   1
   2  23  -5 15630.2 602.128   1
  -2  23   5 19985.8 529.153  -2
   2  23  -5 19985.8 529.153   1
  -2 -23   4 4558.76 405.607  -2
   2 -23  -4 4558.76 405.607   1
  -2 -23   3 16429.8 376.124  -2
   2 -23  -3 16429.8 376.124   1
  -2 -23   2 521.901 221.582  -2
   2 -23  -2 521.901 221.582   1
  -2 -23   1 17129.8 449.552  -2
   2 -23  -1 17129.8 449.552   1
  -2 -23   0 2742.85 317.276  -2
   2 -23   0 2742.85 317.276   1
   2 -23   1 9463.65 652.597   1
  -2  23  -1 10923.8 344.581  -2
   2  23   1 10923.8 344.581   1
  -2  23  -2 1866.02 314.618   1
  -2  23  -2 3008.83 405.785  -2
   2  23   2 3008.83 405.785   1
   2 -23   3 8401.99 637.627   1
   2  23   3 13014.2 557.904  -2
  -2  23  -3 13014.2 557.904   1
  -2  23  -4-67.5474 210.580   1
  -2  23  -4 47.9913 136.679  -2
   2  23   4 47.9913 136.679   1
  -2  23  -5 191.757 150.186   1
  -2  23  -5 141.378 233.461  -2
   2  23   5 141.378 233.461   1
  -2  23  -6 14548.4 468.046   1
  -2  23  -6 16497.8 393.909  -2
   2  23   6 16497.8 393.909   1
   2  23   7 4174.52 217.477   1
   2  23   8 941.696 181.796   1
   2 -23   9 1308.59 131.266   1
  -2  23 -10 639.302 86.9522   1
   2  24 -12 1527.21 72.7967   1
  -2  24  11 248.357 102.240   1
  -2  24  10 643.403 102.252   1
  -2  24   9 131.568 107.123   1
   2  24  -8 4934.55 122.574   1
   2  24  -7 141.784 82.5116   1
   2  24  -6 7682.73 125.500   1
  -2  24   6 7414.03 564.036  -2
   2  24  -6 7414.03 564.036   1
   2  24  -5 828.195 331.237   1
  -2 -24   5 1983.00 620.875  -2
   2 -24  -5 1983.00 620.875   1
  -2  24   4 3192.18 390.357  -2
   2  24  -4 3192.18 390.357   1
  -2 -24   3 20565.5 407.748  -2
   2 -24  -3 20565.5 407.748   1
  -2  24   2 23918.4 377.086  -2
   2  24  -2 23918.4 377.086   1
  -2  24   1 14331.6 430.478  -2
   2  24  -1 14331.6 430.478   1
  -2  24   0 59293.7 696.867  -2
   2  24   0 59293.7 696.867   1
   2 -24   1 331.993 460.865   1
  -2  24  -1 550.622 242.545  -2
   2  24   1 550.622 242.545   1
   2 -24   2 1784.72 486.072   1
   2  24   2 3432.10 332.772  -2
  -2  24  -2 3432.10 332.772   1
   2 -24   3 10345.4 453.282   1
  -2  24  -3 13048.9 1054.78  -2
   2  24   3 13048.9 1054.78   1
  -2  24  -4 618.426 202.896   1
  -2  24  -4 353.415 144.190  -2
   2  24   4 353.415 144.190   1
  -2  24  -5 158.745 219.771   1
  -2  24  -5 425.153 230.536  -2
   2  24   5 425.153 230.536   1
  -2  24  -6 11759.8 440.802   1
  -2  24  -6 12654.9 363.626  -2
   2  24   6 12654.9 363.626   1
   2  24   7 2767.03 211.146   1
  -2  24  -8 1098.37 181.832   1
   2  24   9 2663.22 108.706   1
   2 -24  10-22.7246 78.6425   1
   2 -25 -12 56.4086 59.7476   1
  -2  25  11 171.474 99.5696   1
   2  25 -10 4059.44 121.617   1
   2  25  -9 2223.83 118.991   1
   2  25  -8 594.558 102.050   1
   2  25  -7 568.651 81.8582   1
   2  25  -6 1424.38 93.7037   1
   2  25  -5 2316.48 100.342   1
  -2 -25   5 2599.01 257.914  -2
   2 -25  -5 2599.01 257.914   1
  -2 -25   4 1990.29 388.994  -2
   2 -25  -4 1990.29 388.994   1
  -2 -25   3 9354.54 326.660  -2
   2 -25  -3 9354.54 326.660   1
  -2  25   2 6704.61 451.455  -2
   2  25  -2 6704.61 451.455   1
  -2 -25   1 2559.24 326.288  -2
   2 -25  -1 2559.24 326.288   1
   2 -25   0 20369.9 830.088   1
  -2  25   0 25077.4 621.696  -2
   2  25   0 25077.4 621.696   1
   2 -25   1 3624.47 548.152   1
   2  25   1 4568.10 294.095  -2
  -2  25  -1 4568.10 294.095   1
   2 -25   2 20508.7 851.656   1
  -2  25  -2 28409.0 586.669  -2
   2  25   2 28409.0 586.669   1
  -2  25  -3 7051.44 288.513   1
   2  25   3 9428.38 249.169  -2
  -2  25  -3 9428.38 249.169   1
  -2  25  -4 2749.20 276.470   1
  -2  25  -4 3639.77 164.580  -2
   2  25   4 3639.77 164.580   1
  -2  25  -5 319.207 241.705   1
  -2  25  -5 362.227 240.355  -2
   2  25   5 362.227 240.355   1
  -2  25  -6 13186.0 448.392   1
  -2  25  -6 13684.8 363.456  -2
   2  25   6 13684.8 363.456   1
  -2  25  -7 3939.96 214.287   1
   2 -25   8 10810.9 253.845   1
  -2  25  -9 250.171 92.1794   1
  -2  25 -10 916.940 79.4451   1
   2  26 -12 1033.53 63.3412   1
  -2  26  11 165.970 95.7717   1
   2  26 -10 246.904 99.6541   1
   2  26  -9 57.4828 106.128   1
   2  26  -8-13.9772 97.1894   1
  -2  26   7 1012.99 86.5620   1
   2  26  -6 2924.63 94.3909   1
   2  26  -5 174.252 131.937   1
  -2 -26   5 164.535 122.679  -2
   2 -26  -5 164.535 122.679   1
  -2  26   4 499.947 356.999  -2
   2  26  -4 499.947 356.999   1
  -2  26   3 5342.70 303.237  -2
   2  26  -3 5342.70 303.237   1
  -2 -26   2 4997.09 435.942  -2
   2 -26  -2 4997.09 435.942   1
  -2  26   1 20096.0 481.238  -2
   2  26  -1 20096.0 481.238   1
   2 -26   0 17572.7 794.452   1
  -2  26   0 21392.1 602.290  -2
   2  26   0 21392.1 602.290   1
   2 -26   1 1090.72 541.786   1
   2  26   1 1345.51 288.294  -2
  -2  26  -1 1345.51 288.294   1
   2 -26   2 1906.65 498.834   1
  -2  26  -2 2265.40 434.863  -2
   2  26   2 2265.40 434.863   1
   2 -26   3 2679.74 167.453   1
  -2  26  -3 3214.93 173.648  -2
   2  26   3 3214.93 173.648   1
  -2  26  -4 247.949 232.135   1
  -2  26  -4 349.226 208.758  -2
   2  26   4 349.226 208.758   1
  -2  26  -5 949.014 284.223   1
  -2  26  -5 822.321 242.730  -2
   2  26   5 822.321 242.730   1
  -2  26  -6 3715.60 335.188   1
  -2  26  -6 3896.90 289.548  -2
   2  26   6 3896.90 289.548   1
  -2  26  -7 2655.87 198.346   1
  -2  26  -8 230.394 173.021   1
  -2  26  -9 501.124 86.4158   1
   2  26  10 420.363 71.4901   1
   2  27 -12 2669.05 151.552   1
   2  27 -11 1689.83 115.929   1
   2  27 -10 55.6422 91.9300   1
  -2  27   9-24.3483 101.927   1
   2  27  -8 1767.04 120.290   1
  -2  27   7 4529.05 101.603   1
   2  27  -6 160.283 84.1226   1
   2  27  -5 8808.16 164.718   1
   2  27  -5 10269.7 203.193  -2
  -2  27   5 10269.7 203.193   1
  -2  27   4 615.231 126.448   1
  -2  27   4 898.225 117.602  -2
   2  27  -4 898.225 117.602   1
  -2 -27   3 1852.61 391.125  -2
   2 -27  -3 1852.61 391.125   1
  -2 -27   2 9269.11 516.848  -2
   2 -27  -2 9269.11 516.848   1
  -2 -27   1 7766.92 401.735  -2
   2 -27  -1 7766.92 401.735   1
   2 -27   0 4866.86 638.294   1
  -2  27   0 6777.12 449.293  -2
   2  27   0 6777.12 449.293   1
   2 -27   1 38657.1 1152.43   1
  -2  27  -1 48221.3 660.805  -2
   2  27   1 48221.3 660.805   1
  -2  27  -2 1156.60 164.249   1
   2  27   2 1845.32 130.424  -2
  -2  27  -2 1845.32 130.424   1
  -2  27  -3 3945.13 191.783   1
  -2  27  -3 5559.50 193.081  -2
   2  27   3 5559.50 193.081   1
  -2  27  -4 20682.0 490.278   1
  -2  27  -4 26160.8 369.599  -2
   2  27   4 26160.8 369.599   1
  -2  27  -5 1430.45 288.685   1
  -2  27  -5 1772.40 255.263  -2
   2  27   5 1772.40 255.263   1
  -2  27  -6 207.809 291.477   1
  -2  27  -6 241.260 242.926  -2
   2  27   6 241.260 242.926   1
  -2  27  -7 12596.7 249.700   1
  -2  27  -8 1128.77 133.231   1
  -2  27  -9 128.501 103.174   1
  -2  27 -10 1229.15 96.0877   1
  -2  28  11 556.494 103.256   1
  -2  28  10-23.0870 88.9316   1
   2  28  -9-26.7895 100.015   1
   2  28  -8 119.670 110.084   1
  -2  28   7 9849.17 128.212   1
   2  28  -6 3170.11 106.566   1
   2  28  -6 4247.91 291.724  -2
  -2  28   6 4247.91 291.724   1
   2  28  -5 229.308 135.821   1
  -2 -28   5 316.307 159.106  -2
   2 -28  -5 316.307 159.106   1
   2  28  -4 258.268 173.596   1
  -2  28   4 254.642 117.587  -2
   2  28  -4 254.642 117.587   1
   2  28  -3 10864.5 160.907  -2
  -2  28   3 10864.5 160.907   1
  -2  28   2 28623.1 704.086  -2
   2  28  -2 28623.1 704.086   1
   2 -28  -1 14.2059 516.323   1
  -2  28   1-135.879 572.560  -2
   2  28  -1-135.879 572.560   1
  -2  28   0 15540.0 560.487  -2
   2  28   0 15540.0 560.487   1
   2 -28   1 4695.12 263.774   1
  -2  28  -1 6232.66 177.740  -2
   2  28   1 6232.66 177.740   1
  -2  28  -2 4739.01 195.399   1
   2  28   2 6149.15 168.298  -2
  -2  28  -2 6149.15 168.298   1
  -2  28  -3 8192.13 243.064   1
  -2  28  -3 10572.0 216.411  -2
   2  28   3 10572.0 216.411   1
  -2  28  -4 2411.08 209.203   1
  -2  28  -4 3594.63 263.011  -2
   2  28   4 3594.63 263.011   1
  -2  28  -5 184.600 179.542   1
  -2  28  -5 227.885 228.344  -2
   2  28   5 227.885 228.344   1
  -2  28  -6 1967.62 190.972   1
  -2  28  -6 2511.09 251.600  -2
   2  28   6 2511.09 251.600   1
   2  28   7 79.3499 113.672   1
  -2  28  -8-9.38951 115.735   1
  -2  28  -9 1031.34 102.526   1
   2  28  10 199.731 99.2726   1
  -2  29  11 508.482 81.0907   1
  -2  29  10 371.423 95.9777   1
   2  29  -9 104.663 100.278   1
   2  29  -8 3323.17 108.969   1
   2  29  -7-35.0423 99.1939   1
   2  29  -6 230.894 111.056   1
   2  29  -6 27.4256 267.878  -2
  -2  29   6 27.4256 267.878   1
   2  29  -5 1130.87 177.506   1
   2  29  -5 1190.96 150.854  -2
  -2  29   5 1190.96 150.854   1
   2  29  -4 2310.65 160.890   1
  -2  29   4 2744.79 157.911  -2
   2  29  -4 2744.79 157.911   1
   2  29  -3 399.375 118.062  -2
  -2  29   3 399.375 118.062   1
  -2  29   2 167.723 128.175  -2
   2  29  -2 167.723 128.175   1
  -2 -29   1 1568.54 151.517  -2
   2 -29  -1 1568.54 151.517   1
  -2  29   0 711.559 198.085   1
  -2  29   0 861.880 124.901  -2
   2  29   0 861.880 124.901   1
  -2  29  -1 1938.24 155.790   1
  -2  29  -1 3083.37 148.952  -2
   2  29   1 3083.37 148.952   1
  -2  29  -2 2511.09 186.836   1
  -2  29  -2 3436.94 158.767  -2
   2  29   2 3436.94 158.767   1
  -2  29  -3-124.215 182.193   1
   2  29   3 220.685 148.590  -2
  -2  29  -3 220.685 148.590   1
  -2  29  -4 882.770 199.074   1
  -2  29  -4 1464.00 234.460  -2
   2  29   4 1464.00 234.460   1
  -2  29  -5 3532.16 220.422   1
  -2  29  -5 4911.01 259.948  -2
   2  29   5 4911.01 259.948   1
  -2  29  -6 5466.03 226.279   1
  -2  29  -6 5399.62 276.087  -2
   2  29   6 5399.62 276.087   1
  -2  29  -7 753.227 114.953   1
   2 -29   8 2452.88 112.246   1
   2 -29   9 921.216 96.9649   1
  -2  30  11 39.9030 104.130   1
  -2  30  10 494.832 91.8092   1
   2  30  -9 1737.34 107.970   1
  -2  30   8-60.0225 90.4014   1
   2  30  -7 73.4614 96.7719   1
   2  30  -6 6698.91 144.926   1
   2  30  -6 8494.68 328.749  -2
  -2  30   6 8494.68 328.749   1
   2  30  -5 2810.63 163.512   1
   2  30  -5 3375.76 246.539  -2
  -2  30   5 3375.76 246.539   1
   2  30  -4 4177.17 214.108   1
   2  30  -4 5368.57 175.094  -2
  -2  30   4 5368.57 175.094   1
   2  30  -3 219.813 121.809  -2
  -2  30   3 219.813 121.809   1
   2  30  -2 7770.86 165.769  -2
  -2  30   2 7770.86 165.769   1
  -2  30   1 13401.5 253.872   1
  -2  30   1 17308.2 256.983  -2
   2  30  -1 17308.2 256.983   1
  -2  30   0 10297.2 316.822   1
  -2  30   0 13494.1 160.547  -2
   2  30   0 13494.1 160.547   1
  -2  30  -1 4060.86 188.915   1
  -2  30  -1 5946.70 162.844  -2
   2  30   1 5946.70 162.844   1
  -2  30  -2 741.852 187.729   1
  -2  30  -2 789.638 143.011  -2
   2  30   2 789.638 143.011   1
  -2  30  -3 705.780 185.987   1
  -2  30  -3 841.224 160.783  -2
   2  30   3 841.224 160.783   1
  -2  30  -4 1238.98 205.613   1
  -2  30  -4 1799.77 246.394  -2
   2  30   4 1799.77 246.394   1
  -2  30  -5 5865.63 237.633   1
  -2  30  -6 3503.14 212.346   1
  -2  30  -7 216.982 105.652   1
  -2  30  -8-24.0284 90.8317   1
  -2  30  -9 113.261 86.1391   1
   2  31 -11 1820.25 161.667   1
   2  31 -10 37.4396 103.254   1
   2  31  -9 4376.03 127.133   1
  -2  31   8 2220.61 97.2276   1
   2  31  -7 2938.08 108.389   1
  -2  31   6 4897.83 137.381   1
   2  31  -6 6022.71 312.828  -2
  -2  31   6 6022.71 312.828   1
   2  31  -5 5626.25 167.421   1
   2  31  -5 5971.12 449.394  -2
  -2  31   5 5971.12 449.394   1
   2  31  -4 1237.55 187.571   1
  -2 -31   4 1441.81 157.594  -2
   2 -31  -4 1441.81 157.594   1
  -2  31   3 14609.6 190.289  -2
   2  31  -3 14609.6 190.289   1
   2  31  -2 4835.81 157.368  -2
  -2  31   2 4835.81 157.368   1
   2 -31  -1 4739.50 721.374   1
  -2  31   1 6423.87 173.542  -2
   2  31  -1 6423.87 173.542   1
   2 -31   0-75.0579 151.841   1
  -2  31   0 51.6155 133.230  -2
   2  31   0 51.6155 133.230   1
  -2  31  -1 10408.8 243.549   1
  -2  31  -1 14069.4 230.107  -2
   2  31   1 14069.4 230.107   1
  -2  31  -2 341.155 157.689   1
   2  31   2 798.092 150.460  -2
  -2  31  -2 798.092 150.460   1
  -2  31  -3 1094.08 196.100   1
  -2  31  -3 1473.02 175.366  -2
   2  31   3 1473.02 175.366   1
  -2  31  -4 8695.11 267.156   1
  -2  31  -4 11109.1 327.643  -2
   2  31   4 11109.1 327.643   1
  -2  31  -5-17.0753 184.836   1
  -2  31  -6 62.4361 166.800   1
  -2  31  -7 3479.94 115.366   1
  -2  31  -8 32.3671 85.5635   1
   2 -31   9 68.2225 88.4972   1
   2  32 -11 1536.25 88.5998   1
   2  32 -10 5406.58 124.429   1
   2  32  -9 360.294 96.6416   1
   2  32  -8 497.279 87.4966   1
   2  32  -7 4911.66 134.843   1
   2  32  -6 602.889 114.316   1
   2  32  -6 1079.67 272.605  -2
  -2  32   6 1079.67 272.605   1
   2  32  -5 837.524 120.438   1
   2  32  -5 757.150 343.560  -2
  -2  32   5 757.150 343.560   1
   2  32  -4 282.680 256.166   1
   2  32  -4 85.3563 154.013  -2
  -2  32   4 85.3563 154.013   1
   2  32  -3 4025.24 606.002   1
  -2  32   3 7773.40 170.674  -2
   2  32  -3 7773.40 170.674   1
  -2  32   2 628.838 164.015  -2
   2  32  -2 628.838 164.015   1
  -2  32   1 659.180 147.174   1
  -2  32   1 613.134 170.797  -2
   2  32  -1 613.134 170.797   1
   2 -32   0 132.486 206.832   1
   2  32   0 155.941 121.128  -2
  -2  32   0 155.941 121.128   1
  -2  32  -1 15.9078 213.813   1
  -2  32  -1 176.301 124.917  -2
   2  32   1 176.301 124.917   1
  -2  32  -2 11360.0 262.922   1
  -2  32  -2 16255.8 247.185  -2
   2  32   2 16255.8 247.185   1
  -2  32  -3 1311.95 192.658   1
  -2  32  -3 1573.53 176.622  -2
   2  32   3 1573.53 176.622   1
  -2  32  -4 1379.69 192.914   1
  -2  32  -4 1923.38 242.603  -2
   2  32   4 1923.38 242.603   1
  -2  32  -5 104.274 181.962   1
  -2  32  -6 3661.87 196.294   1
  -2  32  -7 114.677 88.0263   1
  -2  32  -8 836.588 84.0830   1
   2  32   9 318.880 66.2942   1
  -2  33  10 1912.31 121.868   1
  -2  33   9 161.856 113.613   1
   2  33  -8 23.4540 106.893   1
   2  33  -7 7427.40 158.645   1
   2  33  -6 7377.42 204.274   1
   2  33  -6 9880.59 335.599  -2
  -2  33   6 9880.59 335.599   1
   2  33  -5 97.4330 128.242   1
   2  33  -5-60.6653 331.484  -2
  -2  33   5-60.6653 331.484   1
   2  33  -4 307.910 251.349   1
   2  33  -4 621.850 155.992  -2
  -2  33   4 621.850 155.992   1
   2  33  -3 658.274 138.702  -2
  -2  33   3 658.274 138.702   1
  -2  33   2-153.543 561.352   1
  -2  33   2 173.481 135.323  -2
   2  33  -2 173.481 135.323   1
  -2  33   1 3594.06 254.203   1
   2  33  -1 4533.99 143.224  -2
  -2  33   1 4533.99 143.224   1
  -2  33   0 55.8131 167.833   1
  -2  33   0 297.387 151.171  -2
   2  33   0 297.387 151.171   1
  -2  33  -1 2000.84 185.184   1
  -2  33  -1 2571.99 158.448  -2
   2  33   1 2571.99 158.448   1
  -2  33  -2 1132.11 174.429   1
  -2  33  -2 1806.52 162.992  -2
   2  33   2 1806.52 162.992   1
  -2  33  -3-24.1916 156.895   1
  -2  33  -3-115.764 161.627  -2
   2  33   3-115.764 161.627   1
  -2  33  -4 43.1940 181.206   1
  -2  33  -4 4.87563 223.120  -2
   2  33   4 4.87563 223.120   1
  -2  33  -5 1480.50 179.636   1
   2 -33   6 2832.59 152.317   1
  -2  33  -7-35.9502 74.8575   1
   2  33   8 600.907 83.0997   1
   2  34 -10 2324.10 192.277   1
   2  34  -9 816.197 133.707   1
   2  34  -8 1113.91 133.845   1
   2  34  -7 952.041 118.306   1
   2  34  -6 420.315 177.295   1
   2  34  -6 523.601 266.447  -2
  -2  34   6 523.601 266.447   1
   2  34  -5 244.881 130.129   1
  -2  34   5 344.563 157.611  -2
   2  34  -5 344.563 157.611   1
  -2  34   4 157.304 145.978   1
   2  34  -4 104.652 152.428  -2
  -2  34   4 104.652 152.428   1
  -2  34   3-7.95470 144.680  -2
   2  34  -3-7.95470 144.680   1
   2  34  -2 272.430 175.638  -2
  -2  34   2 272.430 175.638   1
  -2  34   1 173.011 218.352   1
  -2  34   1 92.8157 125.783  -2
   2  34  -1 92.8157 125.783   1
  -2  34   0 2649.97 244.765   1
  -2  34   0 3179.31 162.721  -2
   2  34   0 3179.31 162.721   1
  -2  34  -1 7198.38 240.365   1
  -2  34  -1 9548.39 186.122  -2
   2  34   1 9548.39 186.122   1
  -2  34  -2 2783.83 191.583   1
  -2  34  -2 3920.26 179.102  -2
   2  34   2 3920.26 179.102   1
  -2  34  -3 1667.40 172.226   1
  -2  34  -3 2129.10 177.202  -2
   2  34   3 2129.10 177.202   1
  -2  34  -4 563.849 147.471   1
  -2  34  -4 431.572 266.710  -2
   2  34   4 431.572 266.710   1
  -2  34  -5 3835.73 153.611   1
  -2  34  -6 1250.50 113.151   1
   2  34   7 456.319 77.4166   1
   2 -34   8 18.3368 96.4211   1
   2  35 -10 174.096 147.066   1
   2  35  -9 1715.16 227.717   1
   2  35  -8 7780.83 335.161   1
   2  35  -7 76.1714 118.818   1
   2  35  -6 6359.02 230.392   1
   2  35  -6 8103.75 315.125  -2
  -2  35   6 8103.75 315.125   1
   2  35  -5 2393.91 176.034   1
   2  35  -5 2970.92 212.955  -2
  -2  35   5 2970.92 212.955   1
  -2  35   4 349.492 147.497   1
   2  35  -4 541.350 159.875  -2
  -2  35   4 541.350 159.875   1
  -2  35   3 1372.26 188.055   1
  -2  35   3 1415.83 139.935  -2
   2  35  -3 1415.83 139.935   1
  -2  35   2 945.696 224.689   1
   2  35  -2 1298.95 159.052  -2
  -2  35   2 1298.95 159.052   1
  -2  35   1 810.345 231.594   1
  -2  35   1 1034.19 133.905  -2
   2  35  -1 1034.19 133.905   1
  -2  35   0 1042.28 174.926   1
  -2  35   0 1317.82 163.763  -2
   2  35   0 1317.82 163.763   1
  -2  35  -1 308.358 221.307   1
  -2  35  -1 555.656 124.237  -2
   2  35   1 555.656 124.237   1
   2 -35   2 3034.55 150.267   1
  -2  35  -2 4218.80 198.662  -2
   2  35   2 4218.80 198.662   1
  -2  35  -3 916.125 135.537   1
  -2  35  -3 1018.14 172.247  -2
   2  35   3 1018.14 172.247   1
  -2  35  -4 146.710 123.453   1
  -2  35  -5 921.721 128.695   1
   2 -35   6 115.824 86.3605   1
   2  35   7 351.885 63.6759   1
   2  35   8 292.890 90.5461   1
  -2 -36  10 2631.94 106.959   1
   2  36  -9 3842.99 239.961   1
   2  36  -8 382.309 227.604   1
  -2  36   7 1101.13 154.657   1
   2  36  -6 293.903 171.502   1
   2  36  -6 444.937 239.162  -2
  -2  36   6 444.937 239.162   1
   2  36  -5 3423.02 182.791   1
   2  36  -5 4048.15 286.956  -2
  -2  36   5 4048.15 286.956   1
   2  36  -4 6.76599 139.445   1
  -2  36   4-24.4678 156.064  -2
   2  36  -4-24.4678 156.064   1
  -2  36   3 2020.82 187.179   1
   2  36  -3 2336.42 146.157  -2
  -2  36   3 2336.42 146.157   1
   2  36  -2 5111.01 149.962  -2
  -2  36   2 5111.01 149.962   1
  -2  36   1 1378.78 223.603   1
   2  36  -1 1778.82 145.480  -2
  -2  36   1 1778.82 145.480   1
  -2  36   0 100.624 193.499   1
  -2  36   0 184.634 154.957  -2
   2  36   0 184.634 154.957   1
  -2  36  -1 6589.73 233.368   1
  -2  36  -1 8730.63 177.779  -2
   2  36   1 8730.63 177.779   1
   2 -36   2 461.514 128.205   1
  -2  36  -2 573.976 167.120  -2
   2  36   2 573.976 167.120   1
  -2  36  -3 14337.3 217.066   1
  -2  36  -3 19223.2 372.033  -2
   2  36   3 19223.2 372.033   1
   2 -36   4 5002.86 155.084   1
  -2  36  -5 101.851 118.278   1
   2 -36   6 1091.24 88.6853   1
   2  36   7 203.099 63.3370   1
   2 -36   8 188.469 88.4863   1
   2  37  -9 2125.38 204.812   1
   2  37  -8-68.6076 209.590   1
  -2  37   7 3813.06 167.973   1
   2  37  -6 888.768 235.280   1
   2  37  -6 842.308 234.793  -2
  -2  37   6 842.308 234.793   1
   2  37  -5 1173.59 161.213   1
   2  37  -5 1534.41 259.195  -2
  -2  37   5 1534.41 259.195   1
  -2  37   4 1422.13 161.510   1
  -2  37   4 1769.13 168.852  -2
   2  37  -4 1769.13 168.852   1
  -2  37   3 856.367 169.032   1
  -2  37   3 1171.82 138.475  -2
   2  37  -3 1171.82 138.475   1
  -2  37   2 4208.34 285.019   1
  -2  37   2 5770.99 170.052  -2
   2  37  -2 5770.99 170.052   1
  -2  37   1 101.255 194.206   1
  -2  37   1 0.97172 140.454  -2
   2  37  -1 0.97172 140.454   1
  -2  37   0 499.163 197.130   1
   2  37   0 375.268 142.477  -2
  -2  37   0 375.268 142.477   1
  -2  37  -1 3626.44 196.706   1
  -2  37  -1 4511.29 153.770  -2
   2  37   1 4511.29 153.770   1
  -2  37  -2 1812.27 137.499   1
  -2  37  -2 2592.57 179.673  -2
   2  37   2 2592.57 179.673   1
   2 -37   3 953.768 129.237   1
  -2  37  -3 1335.06 225.194  -2
   2  37   3 1335.06 225.194   1
  -2  37  -4 3459.09 144.871   1
   2 -37   5 1357.11 121.859   1
  -2  37  -6 645.566 81.3460   1
   2  37   7 86.3266 56.7729   1
   2  38  -9-75.9195 163.075   1
   2  38  -8 825.425 211.814   1
  -2  38   7 13.3322 130.861   1
   2  38  -6 911.133 245.193   1
   2  38  -6 1302.59 235.156  -2
  -2  38   6 1302.59 235.156   1
   2  38  -5 997.379 150.890   1
   2  38  -5 1125.90 248.587  -2
  -2  38   5 1125.90 248.587   1
   2  38  -4 355.209 101.366   1
   2  38  -4 366.027 192.233  -2
  -2  38   4 366.027 192.233   1
   2  38  -3 4172.22 151.820  -2
  -2  38   3 4172.22 151.820   1
  -2  38   2 302.930 209.078   1
   2  38  -2 752.042 139.940  -2
  -2  38   2 752.042 139.940   1
  -2  38   1 738.004 208.283   1
  -2  38   1 1092.10 141.581  -2
   2  38  -1 1092.10 141.581   1
  -2  38   0 3297.19 242.511   1
  -2  38   0 3811.54 141.838  -2
   2  38   0 3811.54 141.838   1
  -2  38  -1 289.095 151.298   1
  -2  38  -1 269.285 122.565  -2
   2  38   1 269.285 122.565   1
  -2  38  -2 2577.33 135.069   1
  -2  38  -2 3314.89 181.248  -2
   2  38   2 3314.89 181.248   1
  -2  38  -3 15439.2 209.061   1
  -2  38  -3 20703.1 363.131  -2
   2  38   3 20703.1 363.131   1
  -2  38  -4 101.272 116.784   1
  -2  38  -5 393.575 107.410   1
   2  38   6 5.86108 71.5425   1
   2  38   7 2026.06 104.633   1
  -2 -39   9 123.779 91.0499   1
   2  39  -8 1436.23 106.847   1
  -2  39   7 121.541 124.241   1
   2  39  -6 2466.43 273.834   1
   2  39  -6 2815.27 234.593  -2
  -2  39   6 2815.27 234.593   1
   2  39  -5 187.923 109.517   1
   2  39  -5 414.417 232.903  -2
  -2  39   5 414.417 232.903   1
  -2  39   4 34.6942 116.784   1
  -2  39   4 191.961 191.750  -2
   2  39  -4 191.961 191.750   1
   2  39  -3 567.053 240.700   1
   2  39  -3 515.573 130.125  -2
  -2  39   3 515.573 130.125   1
  -2  39   2 5830.85 278.115   1
  -2  39   2 7627.88 193.851  -2
   2  39  -2 7627.88 193.851   1
  -2  39   1 17.5944 195.673   1
   2  39  -1 101.683 120.489  -2
  -2  39   1 101.683 120.489   1
  -2  39   0 46.8429 190.392   1
  -2  39   0 149.815 112.787  -2
   2  39   0 149.815 112.787   1
  -2  39  -1 381.070 199.839   1
  -2  39  -1 650.575 141.753  -2
   2  39   1 650.575 141.753   1
  -2  39  -2 1608.77 166.837   1
  -2  39  -2 1780.22 155.357  -2
   2  39   2 1780.22 155.357   1
   2 -39   3 3015.57 142.125   1
  -2  39  -3 3482.57 230.901  -2
   2  39   3 3482.57 230.901   1
   2 -39   4 2817.77 129.898   1
  -2  39  -5 244.551 101.036   1
  -2  39  -6 815.402 82.0398   1
   2  39   7 199.251 80.8223   1
   2  40  -8 40.5895 174.070   1
   2  40  -7-169.123 197.529   1
   2  40  -6 678.394 223.571   1
   2  40  -6 627.022 198.538  -2
  -2  40   6 627.022 198.538   1
   2  40  -5 146.091 155.662   1
   2  40  -5 78.7549 221.596  -2
  -2  40   5 78.7549 221.596   1
   2  40  -4 5477.75 146.746   1
  -2  40   4 7633.26 286.315  -2
   2  40  -4 7633.26 286.315   1
  -2  40   3 2239.08 147.039   1
   2  40  -3 2723.99 210.353  -2
  -2  40   3 2723.99 210.353   1
  -2  40   2 1300.65 216.798   1
   2  40  -2 1718.14 156.824  -2
  -2  40   2 1718.14 156.824   1
  -2  40   1 238.491 195.216   1
  -2  40   1 211.194 119.467  -2
   2  40  -1 211.194 119.467   1
  -2  40   0 2697.98 180.612   1
  -2  40   0 3714.96 134.888  -2
   2  40   0 3714.96 134.888   1
  -2  40  -1 109.074 139.924   1
  -2  40  -1 286.198 133.584  -2
   2  40   1 286.198 133.584   1
  -2  40  -2 5263.60 250.020   1
  -2  40  -2 7143.98 189.285  -2
   2  40   2 7143.98 189.285   1
  -2  40  -3 678.965 113.135   1
  -2  40  -3 917.581 347.551  -2
   2  40   3 917.581 347.551   1
  -2  40  -4 484.968 106.386   1
   2 -40   5 1112.91 99.1865   1
  -2  40  -5 1044.35 191.544  -2
   2  40   5 1044.35 191.544   1
   2  40   6 293.259 70.6238   1
  -2 -41   8 1169.16 81.8288   1
   2  41  -7 726.099 191.552   1
   2  41  -6 97.3810 207.368   1
   2  41  -6 183.673 179.584  -2
  -2  41   6 183.673 179.584   1
   2  41  -5-41.0914 110.710   1
  -2  41   4 261.979 103.559   1
  -2  41   4 525.522 248.463  -2
   2  41  -4 525.522 248.463   1
  -2  41   3 200.573 99.7645   1
   2  41  -3 293.204 183.203  -2
  -2  41   3 293.204 183.203   1
  -2  41   2 6367.33 273.617   1
  -2  41   2 8062.83 184.438  -2
   2  41  -2 8062.83 184.438   1
  -2  41   1 2245.82 209.971   1
  -2  41   1 2759.14 116.608  -2
   2  41  -1 2759.14 116.608   1
  -2  41   0 184.061 143.099   1
  -2  41   0 174.469 111.218  -2
   2  41   0 174.469 111.218   1
  -2  41  -1 132.230 142.987   1
  -2  41  -1 133.784 140.976  -2
   2  41   1 133.784 140.976   1
  -2  41  -2 290.405 148.921   1
  -2  41  -2 297.907 174.772  -2
   2  41   2 297.907 174.772   1
  -2  41  -3-34.3619 114.714   1
  -2  41  -4 39.8026 110.458   1
  -2  41  -4-193.047 201.573  -2
   2  41   4-193.047 201.573   1
  -2  41  -5 5813.87 133.206   1
  -2  41  -5 6394.49 151.525  -2
   2  41   5 6394.49 151.525   1
   2  41   6 808.398 62.5364   1
   2  42  -8-124.953 132.154   1
   2  42  -7 444.366 84.3713   1
   2  42  -6 301.257 134.185   1
   2  42  -6 389.911 169.576  -2
  -2  42   6 389.911 169.576   1
   2  42  -5 43.9302 93.2485   1
   2  42  -4 437.025 98.4660   1
  -2  42   4 631.394 237.627  -2
   2  42  -4 631.394 237.627   1
  -2  42   3 4887.77 146.931   1
  -2  42   3 5816.82 226.516  -2
   2  42  -3 5816.82 226.516   1
  -2  42   2 263.814 198.061   1
  -2  42   2 278.497 140.197  -2
   2  42  -2 278.497 140.197   1
  -2  42   1 582.899 198.395   1
  -2  42   1 644.398 100.445  -2
   2  42  -1 644.398 100.445   1
  -2  42   0 83.6652 144.058   1
  -2  42   0 63.8783 100.988  -2
   2  42   0 63.8783 100.988   1
  -2  42  -1 94.5131 141.319   1
  -2  42  -1 89.5301 137.627  -2
   2  42   1 89.5301 137.627   1
  -2  42  -2-58.3943 133.315   1
  -2  42  -2-44.3385 310.103  -2
   2  42   2-44.3385 310.103   1
  -2  42  -3 2972.74 152.127   1
  -2  42  -4 138.954 102.428   1
  -2  42  -4 192.846 179.081  -2
   2  42   4 192.846 179.081   1
   2  42   5 176.748 75.9604   1
  -2  42  -5 445.327 156.554  -2
   2  42   5 445.327 156.554   1
  -2  42  -6 245.376 112.129   1
   2  43  -7 1530.74 114.203   1
   2  43  -6 399.559 92.3855   1
   2  43  -5 0.91493 87.0410   1
  -2  43   4 1407.90 107.221   1
  -2  43   4 2067.61 232.656  -2
   2  43  -4 2067.61 232.656   1
  -2  43   3 643.273 115.405   1
   2  43  -3 726.597 175.894  -2
  -2  43   3 726.597 175.894   1
   2  43  -2 631.827 100.287   1
  -2  43   2 827.741 153.091  -2
   2  43  -2 827.741 153.091   1
  -2  43   1 998.413 201.684   1
  -2  43   1 1425.66 100.031  -2
   2  43  -1 1425.66 100.031   1
  -2  43   0-33.7746 140.400   1
  -2  43   0 52.1319 95.0684  -2
   2  43   0 52.1319 95.0684   1
  -2  43  -1 13.1745 133.594   1
   2  43   1 106.754 114.264  -2
  -2  43  -1 106.754 114.264   1
  -2  43  -2 612.510 133.611   1
  -2  43  -2 442.918 286.691  -2
   2  43   2 442.918 286.691   1
  -2  43  -3 217.490 119.679   1
  -2  43  -4 4609.98 106.295   1
  -2  43  -4 5600.54 212.701  -2
   2  43   4 5600.54 212.701   1
   2  43   5 2581.87 99.4599   1
   2  44  -6 103.857 155.800   1
  -2  44   5-43.0018 109.630   1
  -2  44   4 1032.51 107.660   1
  -2  44   3 233.861 105.338   1
  -2  44   3 398.191 231.120  -2
   2  44  -3 398.191 231.120   1
  -2  44   2 1745.72 121.102   1
  -2  44   2 1900.43 129.017  -2
   2  44  -2 1900.43 129.017   1
  -2  44   1 84.9660 124.579   1
  -2  44   1 154.943 87.6678  -2
   2  44  -1 154.943 87.6678   1
  -2  44   0 448.176 132.825   1
   2  44   0 515.687 135.855  -2
  -2  44   0 515.687 135.855   1
  -2  44  -1 190.023 121.786   1
  -2  44  -1 473.361 169.924  -2
   2  44   1 473.361 169.924   1
  -2  44  -2 1691.43 128.775   1
   2  44   2 1683.28 176.134  -2
  -2  44  -2 1683.28 176.134   1
  -2  44  -3-145.280 96.0698   1
  -2  44  -3 64.9797 189.159  -2
   2  44   3 64.9797 189.159   1
  -2  44  -4 1014.41 111.924   1
  -2  44  -4 896.713 164.829  -2
   2  44   4 896.713 164.829   1
  -2  44  -5 54.8498 68.1493   1
   2  45  -6 41.2936 133.146   1
  -2  45   5 172.022 101.629   1
   2  45  -4 51.7485 94.0483   1
   2  45  -3 852.010 101.373   1
  -2  45   3 917.841 148.286  -2
   2  45  -3 917.841 148.286   1
   2  45  -2 1874.03 112.668   1
   2  45  -2 1745.61 117.956  -2
  -2  45   2 1745.61 117.956   1
  -2  45   1 20.0221 95.5118   1
  -2  45   1 16.8742 89.2523  -2
   2  45  -1 16.8742 89.2523   1
  -2  45   0 663.043 100.880   1
  -2  45   0 711.964 105.888  -2
   2  45   0 711.964 105.888   1
  -2  45  -1 54.2773 92.4706   1
   2  45   1-56.2506 152.727  -2
  -2  45  -1-56.2506 152.727   1
  -2  45  -2 2653.88 127.679   1
  -2  45  -2 3495.17 209.158  -2
   2  45   2 3495.17 209.158   1
  -2  45  -3 1627.10 123.998   1
  -2  45  -3 1953.52 181.077  -2
   2  45   3 1953.52 181.077   1
  -2  45  -4 5099.76 182.917   1
  -2  45  -4 5637.65 168.091  -2
   2  45   4 5637.65 168.091   1
   2  46  -5 398.032 72.6915   1
   2  46  -4 347.541 83.6233   1
  -2  46   3 2081.39 82.3361   1
  -2  46   3 2597.46 165.589  -2
   2  46  -3 2597.46 165.589   1
  -2  46   2 1466.38 103.737   1
  -2  46   2 1545.60 124.632  -2
   2  46  -2 1545.60 124.632   1
  -2  46   1 1001.52 120.025   1
  -2  46   1 1386.40 163.446  -2
   2  46  -1 1386.40 163.446   1
  -2  46   0 1104.58 84.9000   1
  -2  46   0 1367.95 144.888  -2
   2  46   0 1367.95 144.888   1
  -2  46  -1 331.927 76.3851   1
  -2  46  -1 272.987 139.324  -2
   2  46   1 272.987 139.324   1
  -2  46  -2 1120.84 121.434   1
  -2  46  -2 1286.12 177.685  -2
   2  46   2 1286.12 177.685   1
  -2  46  -3 1990.94 111.597   1
  -2  46  -3 2249.78 160.301  -2
   2  46   3 2249.78 160.301   1
   2  47  -5-40.4399 92.8848   1
  -2  47   5 58.7519 161.072  -2
   2  47  -5 58.7519 161.072   1
   2  47  -4-27.7240 71.2626   1
  -2  47   4 295.972 188.467  -2
   2  47  -4 295.972 188.467   1
  -2  47   3 724.200 68.1803   1
  -2  47   3 931.927 223.475  -2
   2  47  -3 931.927 223.475   1
   2  47  -2-33.7253 69.0075   1
  -2  47   2 194.307 217.230  -2
   2  47  -2 194.307 217.230   1
  -2  47   1 441.824 106.862   1
  -2  47   1 181.178 226.884  -2
   2  47  -1 181.178 226.884   1
  -2  47   0 266.823 65.7398   1
  -2  47   0 38.4318 182.421  -2
   2  47   0 38.4318 182.421   1
  -2  47  -1 170.738 108.619   1
  -2  47  -1 63.7758 123.376  -2
   2  47   1 63.7758 123.376   1
  -2  47  -2 223.337 100.899   1
  -2  47  -2 40.4713 149.693  -2
   2  47   2 40.4713 149.693   1
  -2  47  -3 755.691 121.942   1
  -2  47  -3 746.883 129.951  -2
   2  47   3 746.883 129.951   1
  -2  48   4 1955.61 120.093   1
  -2  48   4 2076.24 187.891  -2
   2  48  -4 2076.24 187.891   1
  -2  48   3 1385.05 133.894   1
  -2  48   3 1558.88 209.943  -2
   2  48  -3 1558.88 209.943   1
  -2  48   2 2323.37 98.5778   1
  -2  48   2 2420.27 230.481  -2
   2  48  -2 2420.27 230.481   1
  -2  48   1 1009.65 96.0087   1
  -2  48   1 884.938 211.338  -2
   2  48  -1 884.938 211.338   1
  -2  48   0 32.8627 91.4040   1
  -2  48   0-13.9296 193.172  -2
   2  48   0-13.9296 193.172   1
  -2  48  -1 477.260 95.8681   1
  -2  48  -1 671.948 126.266  -2
   2  48   1 671.948 126.266   1
  -2  48  -2 1425.43 92.4231   1
  -2  49   3 1225.46 111.914   1
  -2  49   3 892.807 160.982  -2
   2  49  -3 892.807 160.982   1
  -2  49   2 1479.01 121.941   1
  -2  49   2 1410.68 182.716  -2
   2  49  -2 1410.68 182.716   1
  -2  49   1 100.214 111.116   1
  -2  49   1 74.5398 172.913  -2
   2  49  -1 74.5398 172.913   1
  -2  49   0 363.380 116.405   1
  -2  49  -1 814.708 123.417   1
   3   0 -14 1763.30 121.356   1
   3   0 -12 160.614 155.895   1
  -3   0  10 408.116 174.341   1
   3   0  -8 19855.8 554.029   1
   3   0  -6 40750.4 584.687   1
   3   0  -4 1078.97 193.483   1
  -3   0   4 1439.95 285.916  -2
   3   0  -4 1439.95 285.916   1
   3   0  -2 12851.6 339.552   1
  -3   0   2 19934.1 272.236  -2
   3   0  -2 19934.1 272.236   1
  -3   0   0 150663. 787.990   1
  -3   0   0 208288. 729.127  -2
   3   0   0 208288. 729.127   1
  -3   0  -2 47120.9 842.006   1
  -3   0  -2 67183.1 869.637  -2
   3   0   2 67183.1 869.637   1
   3   0   4 2039.53 193.909   1
   3   0   6 182.902 182.224   1
   3   0   6 62.5038 460.245  -2
  -3   0  -6 62.5038 460.245   1
  -3   0  -8 5273.46 224.466   1
  -3   0 -10 998.405 150.165   1
   3   1 -14 178.948 74.7966   1
   3   1 -13 859.030 129.449   1
   3   1 -12 330.932 117.894   1
   3   1 -11 47.8794 120.559   1
   3   2 -11 450.854 248.070  -2
  -3   1  11 450.854 248.070   1
   3  -1 -10-36.2254 139.546   1
   3   2 -10 1604.25 267.476  -2
  -3   1  10 1604.25 267.476   1
   3  -1  -9 392.186 85.4357   1
   3   1  -8 5522.58 276.134   1
   3   1  -7 736.081 190.115   1
   3   1  -6 1220.32 193.075   1
   3  -1  -5 2176.51 184.621   1
  -3   1   5 3130.55 409.912  -2
   3   1  -5 3130.55 409.912   1
   3  -1  -4 3948.58 111.127   1
  -3  -1   4 5270.23 240.007  -2
   3  -1  -4 5270.23 240.007   1
   3  -1  -3 7744.64 160.689   1
  -3   1   3 10911.5 175.762  -2
   3   1  -3 10911.5 175.762   1
   3  -1  -2 82498.9 492.495   1
  -3  -1   2 116769. 440.150  -2
   3  -1  -2 116769. 440.150   1
   3  -1  -1 23593.7 265.513   1
  -3   1   1 34388.0 200.681  -2
   3   1  -1 34388.0 200.681   1
  -3  -1   0 119260. 572.777   1
  -3   1   0 160008. 370.381  -2
   3   1   0 160008. 370.381   1
  -3   1  -1 6984.81 343.963   1
  -3  -1  -1 9407.96 146.893  -2
   3  -1   1 9407.96 146.893   1
  -3   1  -2 55025.1 620.664   1
  -3  -1  -2 73992.3 475.846  -2
   3  -1   2 73992.3 475.846   1
   3  -1   3 3994.26 228.590   1
   3   1   4 5796.44 204.720   1
  -3   1  -5 13818.0 431.834   1
   3   1   6 236.484 137.240   1
   3   1   6 13.5917 451.096  -2
  -3   1  -6 13.5917 451.096   1
   3  -1   7 468.715 157.346   1
   3   1   8 5124.84 182.208   1
  -3  -1  -9 811.101 161.805   1
  -3   1 -10 250.580 102.863   1
  -3   1 -11 32.0591 129.728   1
   3  -2 -14 220.281 63.1714   1
   3   2 -13 453.046 127.692   1
   3   2 -12 1216.82 121.592   1
   3   3 -12 968.652 231.415  -2
  -3   2  12 968.652 231.415   1
   3   2 -11 929.404 150.697   1
   3   3 -11 3890.81 282.045  -2
  -3   2  11 3890.81 282.045   1
   3  -2 -10 3303.11 110.174   1
   3   2  -9 11079.3 143.268   1
   3  -2  -8 7545.62 261.527   1
   3   2  -7 5917.13 249.657   1
   3   2  -6 1195.90 185.057   1
   3   2  -5 18172.6 312.018   1
   3  -2  -4 9254.98 154.741   1
  -3   2   4 12726.3 320.058  -2
   3   2  -4 12726.3 320.058   1
   3  -2  -3 11022.1 138.361   1
  -3  -2   3 15473.3 473.967  -2
   3  -2  -3 15473.3 473.967   1
   3  -2  -2 24088.0 287.047   1
  -3   2   2 34386.3 222.933  -2
   3   2  -2 34386.3 222.933   1
   3  -2  -1 424790. 1237.30   1
  -3  -2   1 611469. 736.432  -2
   3  -2  -1 611469. 736.432   1
  -3  -2   0 17857.0 222.138   1
  -3   2   0 24395.0 196.968  -2
   3   2   0 24395.0 196.968   1
  -3   2  -1 415.588 162.856   1
  -3   2  -1 298.842 229.070  -2
   3   2   1 298.842 229.070   1
  -3   2  -2 23.0565 374.001   1
   3   2   2 256.114 210.532  -2
  -3   2  -2 256.114 210.532   1
   3  -2   3 11296.7 226.952   1
   3   2   4 12871.7 251.171   1
  -3   2  -5 7394.52 371.030   1
   3  -2   6 5512.83 168.380   1
  -3   2  -6 8286.93 300.535  -2
   3   2   6 8286.93 300.535   1
   3   2   7 6972.72 201.880   1
  -3   2  -8 359.350 176.673   1
  -3   2  -9 672.229 142.598   1
  -3  -2 -10 808.653 132.868   1
  -3  -2 -11 128.314 131.990   1
   3   3 -14 627.644 66.9362   1
   3   3 -13 81.6073 121.111   1
   3  -3 -12 452.592 120.861   1
   3   4 -12 44.7296 231.320  -2
  -3   3  12 44.7296 231.320   1
   3   3 -11 7880.39 155.455   1
   3   3 -10 1550.64 107.081   1
   3   3  -9-28.3692 100.109   1
   3  -3  -8 2090.65 222.622   1
   3   3  -7 1154.95 173.419   1
   3   3  -6 2746.99 201.063   1
   3   3  -5 21977.3 416.449   1
  -3  -3   5 29444.2 769.433  -2
   3  -3  -5 29444.2 769.433   1
   3  -3  -4 3638.84 112.605   1
  -3  -3   4 4720.75 462.699  -2
   3  -3  -4 4720.75 462.699   1
   3  -3  -3 4473.92 104.525   1
  -3  -3   3 5634.64 398.260  -2
   3  -3  -3 5634.64 398.260   1
   3  -3  -2 4379.45 158.814   1
  -3   3   2 5600.25 153.004  -2
   3   3  -2 5600.25 153.004   1
  -3   3   1 37523.4 183.821  -2
   3   3  -1 37523.4 183.821   1
  -3  -3   0 53564.2 295.788   1
  -3   3   0 74116.1 299.034  -2
   3   3   0 74116.1 299.034   1
  -3   3  -1 13601.5 340.252   1
  -3   3  -1 18895.8 246.464  -2
   3   3   1 18895.8 246.464   1
   3  -3   2 7136.67 236.900   1
  -3   3  -2 9780.31 306.574  -2
   3   3   2 9780.31 306.574   1
  -3   3  -3 16777.7 312.861   1
  -3   3  -3 23622.2 671.685  -2
   3   3   3 23622.2 671.685   1
  -3   3  -4 15868.3 291.998   1
   3  -3   5 3378.44 310.391   1
   3  -3   5 4331.33 397.979  -2
  -3  -3  -5 4331.33 397.979   1
   3   3   6 11756.9 180.276   1
   3   3   7 221.588 151.631   1
  -3   3  -8 389.209 173.425   1
  -3   3  -9 69.9502 110.845   1
  -3  -3 -10 519.582 131.008   1
  -3   3 -11 308.504 132.010   1
   3   4 -14 2639.20 73.3431   1
   3  -4 -13 45.7622 117.764   1
   3   4 -12 506.538 121.060   1
   3  -4 -11 245.670 166.356   1
   3   5 -11 741.808 264.167  -2
  -3   4  11 741.808 264.167   1
   3   4 -10 10022.7 139.163   1
   3  -4  -9 14951.7 166.505   1
   3   4  -8 7909.29 347.033   1
   3  -4  -7 2077.17 242.754   1
   3  -4  -6 1264.78 249.771   1
   3   4  -5 4264.54 363.942   1
  -3  -4   5 5377.66 578.901  -2
   3  -4  -5 5377.66 578.901   1
   3  -4  -4 7680.09 108.272   1
  -3  -4   4 10077.8 540.614  -2
   3  -4  -4 10077.8 540.614   1
   3  -4  -3 507.223 104.047   1
   3   4  -2 3106.48 137.945   1
  -3   4   2 4022.24 108.640  -2
   3   4  -2 4022.24 108.640   1
   3  -4  -1-74.3403 211.431   1
  -3  -4   1 231.744 137.570  -2
   3  -4  -1 231.744 137.570   1
   3  -4   0 8045.01 236.583   1
  -3   4   0 10833.7 169.276  -2
   3   4   0 10833.7 169.276   1
  -3   4  -1 4283.48 276.183   1
  -3   4  -1 5812.01 195.770  -2
   3   4   1 5812.01 195.770   1
  -3   4  -2 870.359 277.940   1
  -3   4  -2 1083.66 226.375  -2
   3   4   2 1083.66 226.375   1
   3   4   3 22901.2 295.685   1
   3  -4   4 3928.61 219.445   1
   3  -4   5-192.421 255.823   1
   3   4   6 1347.71 124.707   1
   3   4   7-16.0479 201.873   1
  -3   4  -8 5550.24 224.115   1
  -3  -4  -9 53.9551 112.313   1
  -3   4 -10 2271.57 144.310   1
  -3  -4 -11 69.1628 98.0947   1
   3   5 -14 208.422 61.5555   1
   3   5 -13 63.9446 88.1361   1
  -3   5  12 1458.83 123.583   1
   3   5 -11 1742.99 143.463   1
   3  -5 -10 779.388 150.275   1
   3   5  -9 254.221 112.583   1
   3   5  -8 7529.64 355.868   1
   3  -5  -7 8506.29 328.134   1
   3   5  -6-78.1793 244.130   1
  -3   5   5 14659.1 313.706   1
  -3  -5   5 19388.9 721.752  -2
   3  -5  -5 19388.9 721.752   1
  -3   5   4 99284.0 374.474   1
  -3  -5   4 136210. 1251.77  -2
   3  -5  -4 136210. 1251.77   1
   3  -5  -3 9019.29 245.779   1
  -3   5   3 12716.3 254.663  -2
   3   5  -3 12716.3 254.663   1
   3   5  -2 62189.7 372.800   1
  -3   5   2 87101.3 559.794  -2
   3   5  -2 87101.3 559.794   1
   3  -5  -1 2358.14 287.829   1
  -3   5   1 3495.66 169.126  -2
   3   5  -1 3495.66 169.126   1
  -3  -5   0 12892.5 236.310  -2
   3  -5   0 12892.5 236.310   1
  -3   5  -1 28561.0 496.744   1
  -3   5  -1 40166.0 398.429  -2
   3   5   1 40166.0 398.429   1
   3  -5   2 3105.43 252.984   1
  -3   5  -2 4269.90 304.765  -2
   3   5   2 4269.90 304.765   1
   3  -5   3 4990.45 200.020   1
   3   5   4 131.489 177.046   1
   3  -5   5 4961.67 340.427   1
   3   5   6 9732.94 203.438   1
  -3   5  -6 12874.6 341.903  -2
   3   5   6 12874.6 341.903   1
  -3  -5  -7 873.459 217.811   1
  -3   6  -7 7423.69 347.769  -2
   3   5   7 7423.69 347.769   1
   3   5   8 6120.25 247.865   1
  -3  -5  -9 401.896 136.363   1
  -3   5 -10 96.0036 151.139   1
  -3   5 -11 7.71723 98.0427   1
   3  -6 -14 507.315 72.2023   1
   3   6 -13 713.482 91.1661   1
   3  -6 -12 72.2986 106.337   1
  -3   6  11 2673.91 149.867   1
   3   6 -10 1354.25 197.081   1
   3   7 -10 1528.63 281.340  -2
  -3   6  10 1528.63 281.340   1
   3   6  -9 59207.8 415.920   1
   3   6  -8 10270.5 370.483   1
   3   6  -7 53064.7 532.003   1
   3   6  -6 15083.8 265.524   1
   3   6  -5 1554.43 173.255   1
  -3  -6   5 2112.14 561.115  -2
   3  -6  -5 2112.14 561.115   1
   3  -6  -4 43285.1 261.647   1
  -3  -6   4 58890.9 550.035  -2
   3  -6  -4 58890.9 550.035   1
   3   6  -3 12864.4 231.044   1
  -3   6   3 17868.3 335.473  -2
   3   6  -3 17868.3 335.473   1
  -3  -6   2 203.972 135.881  -2
   3  -6  -2 203.972 135.881   1
   3  -6  -1 78126.9 837.571   1
  -3   6   1 99578.7 474.324  -2
   3   6  -1 99578.7 474.324   1
  -3  -6   0 18773.4 241.337  -2
   3  -6   0 18773.4 241.337   1
   3  -6   1 490.258 114.660   1
  -3   6  -1 594.382 222.098  -2
   3   6   1 594.382 222.098   1
   3  -6   2 20.5075 230.487   1
  -3   6  -2 84.6156 280.748  -2
   3   6   2 84.6156 280.748   1
   3   6   3 80.6261 152.588   1
   3   6   4 5810.88 389.030   1
  -3  -6  -5 7735.67 379.081   1
   3   6   6 11565.5 276.100   1
  -3   6  -6 12821.9 339.605  -2
   3   6   6 12821.9 339.605   1
  -3  -6  -7 22250.0 354.311   1
  -3   7  -7 21074.6 422.400  -2
   3   6   7 21074.6 422.400   1
   3   6   8 5473.12 241.010   1
   3   6   9 548.635 168.145   1
  -3   6 -10 471.733 149.637   1
  -3  -6 -11 185.925 97.3161   1
   3  -7 -14 1533.94 77.4525   1
   3   7 -13 501.257 89.0521   1
   3  -7 -12 483.516 129.850   1
   3   8 -12 2158.99 253.039  -2
  -3   7  12 2158.99 253.039   1
   3  -7 -11 4959.00 162.778   1
   3   7 -10 348.348 148.068   1
   3  -7  -9 12783.4 248.272   1
   3  -7  -8 877.362 247.554   1
   3   7  -7 17556.4 353.612   1
   3   7  -6 16342.7 330.110   1
   3   7  -5 5645.01 203.426   1
  -3  -7   5 8136.22 298.084  -2
   3  -7  -5 8136.22 298.084   1
   3   7  -4 8468.36 196.042   1
  -3  -7   4 12590.6 263.280  -2
   3  -7  -4 12590.6 263.280   1
   3   7  -3 3971.54 164.834   1
  -3   7   3 5613.84 210.024  -2
   3   7  -3 5613.84 210.024   1
  -3  -7   2 21492.4 251.046  -2
   3  -7  -2 21492.4 251.046   1
  -3   7   1 12725.2 211.912  -2
   3   7  -1 12725.2 211.912   1
  -3  -7   0 30105.6 292.428  -2
   3  -7   0 30105.6 292.428   1
   3  -7   1 22268.0 221.378   1
  -3   7  -1 25689.5 433.867  -2
   3   7   1 25689.5 433.867   1
   3  -7   2 24377.4 434.958   1
  -3   7  -2 31050.0 474.393  -2
   3   7   2 31050.0 474.393   1
   3  -7   3 1735.34 168.657   1
   3  -7   4 9054.12 442.868   1
  -3  -7  -5-51.0045 297.936   1
   3   7   6 1558.02 193.636   1
  -3   7  -6 2282.97 277.920  -2
   3   7   6 2282.97 277.920   1
  -3   7  -7 8640.21 282.304   1
  -3   8  -7 9582.56 364.208  -2
   3   7   7 9582.56 364.208   1
   3   7   8 738.291 207.366   1
   3   7   9-25.5358 165.954   1
  -3   7 -10 498.771 157.470   1
  -3   7 -11 568.239 92.8334   1
   3  -8 -14 2051.83 100.576   1
  -3   8  13 113.133 87.5716   1
   3  -8 -12 4947.35 130.388   1
   3   8 -11 662.858 160.066   1
   3   9 -11 1220.67 273.928  -2
  -3   8  11 1220.67 273.928   1
   3   8 -10 2305.28 209.747   1
   3   9 -10 2640.06 287.212  -2
  -3   8  10 2640.06 287.212   1
   3   8  -9 6233.13 202.784   1
   3  -8  -8 2533.44 276.247   1
   3  -8  -7 18539.6 351.774   1
   3   8  -6 97028.0 649.667   1
   3   8  -5 2915.41 184.480   1
  -3   8   5 4393.27 284.097  -2
   3   8  -5 4393.27 284.097   1
   3   8  -4 801.929 157.382   1
  -3   8   4 1111.59 204.667  -2
   3   8  -4 1111.59 204.667   1
   3  -8  -3 11081.6 235.142   1
  -3   8   3 14361.9 218.050  -2
   3   8  -3 14361.9 218.050   1
   3  -8  -2 5471.45 362.736   1
  -3   8   2 6783.41 271.693  -2
   3   8  -2 6783.41 271.693   1
  -3  -8   1 40.2890 159.135  -2
   3  -8  -1 40.2890 159.135   1
   3  -8   0 76758.1 935.793   1
  -3   8   0 93642.7 535.983  -2
   3   8   0 93642.7 535.983   1
   3  -8   1 71.4099 112.412   1
  -3   8  -1-3.83558 232.468  -2
   3   8   1-3.83558 232.468   1
   3  -8   2 5404.24 510.563   1
  -3   8  -2 7525.37 278.938  -2
   3   8   2 7525.37 278.938   1
  -3   8  -3 2344.33 309.661   1
  -3   8  -3 2904.51 334.391  -2
   3   8   3 2904.51 334.391   1
   3   8   4 3975.57 375.583   1
   3  -8   5 14533.7 559.269   1
   3   8   6 3837.25 167.807   1
   3   8   7 4470.16 176.023   1
  -3   8  -8 12011.5 285.349   1
   3   8   9 991.036 179.622   1
  -3   8 -10 4703.88 184.824   1
  -3   8 -11 81.0208 121.827   1
   3   9 -14 319.150 85.2111   1
   3   9 -13 1435.88 92.4367   1
   3   9 -12 102.967 105.728   1
   3   9 -11 1335.57 119.219   1
   3   9 -10-16.2834 152.704   1
   3   9  -9 35.6011 158.320   1
   3   9  -8 81.4051 275.086   1
   3  -9  -7 3383.78 307.174   1
   3   9  -6 244.328 192.179   1
  -3   9   6 64.8987 291.156  -2
   3   9  -6 64.8987 291.156   1
   3   9  -5 15620.3 337.330   1
  -3  -9   5 20768.1 401.637  -2
   3  -9  -5 20768.1 401.637   1
   3   9  -4 6976.38 206.982   1
  -3   9   4 9905.38 264.996  -2
   3   9  -4 9905.38 264.996   1
   3   9  -3 2002.27 137.516   1
  -3   9   3 2431.24 203.576  -2
   3   9  -3 2431.24 203.576   1
   3  -9  -2 8816.97 418.511   1
  -3   9   2 10738.0 448.622  -2
   3   9  -2 10738.0 448.622   1
   3  -9  -1 21345.9 535.761   1
  -3   9   1 26385.8 326.599  -2
   3   9  -1 26385.8 326.599   1
  -3   9   0 14880.9 260.672  -2
   3   9   0 14880.9 260.672   1
  -3   9  -1 596.059 116.905   1
  -3   9  -1 295.249 222.291  -2
   3   9   1 295.249 222.291   1
   3  -9   2 4202.41 300.118   1
  -3   9  -2 4881.84 324.854  -2
   3   9   2 4881.84 324.854   1
  -3   9  -3 71022.1 593.794   1
  -3   9  -3 92519.8 1460.39  -2
   3   9   3 92519.8 1460.39   1
   3  -9   4 1720.68 255.312   1
   3   9   5 14475.2 564.324   1
   3  -9   6 3235.92 172.647   1
  -3   9  -6 3659.58 285.751  -2
   3   9   6 3659.58 285.751   1
   3   9   7 2256.97 227.845   1
  -3  10  -7 8125.91 362.063  -2
   3   9   7 8125.91 362.063   1
  -3   9  -8 3368.59 221.813   1
   3   9   9 111.846 173.497   1
  -3  -9 -10 754.532 155.962   1
  -3   9 -11 156.719 120.831   1
   3 -10 -14 870.408 86.1040   1
  -3  10  13 940.034 78.5357   1
   3 -10 -12 2033.17 113.289   1
   3  10 -11 2588.23 126.606   1
   3  10 -10 953.710 119.701   1
   3  10  -9 12919.6 239.773   1
   3 -10  -8 2315.68 321.764   1
   3  10  -7 3285.71 301.077   1
   3 -10  -6 4585.79 223.041   1
  -3  10   6 6283.61 333.311  -2
   3  10  -6 6283.61 333.311   1
   3  10  -5 16258.4 469.918   1
  -3 -10   5 18741.4 322.196  -2
   3 -10  -5 18741.4 322.196   1
  -3  10   4 3499.72 237.394   1
  -3  10   4 5126.14 207.776  -2
   3  10  -4 5126.14 207.776   1
   3  10  -3 2236.60 130.592   1
  -3  10   3 2833.48 351.138  -2
   3  10  -3 2833.48 351.138   1
   3 -10  -2 10034.4 444.189   1
  -3  10   2 12465.8 493.184  -2
   3  10  -2 12465.8 493.184   1
   3 -10  -1 2358.82 345.635   1
  -3  10   1 2498.02 262.857  -2
   3  10  -1 2498.02 262.857   1
  -3  10   0 3340.49 225.476  -2
   3  10   0 3340.49 225.476   1
   3 -10   1 49894.3 349.466   1
  -3  10  -1 60457.3 570.282  -2
   3  10   1 60457.3 570.282   1
   3 -10   2 8699.52 355.566   1
  -3  10  -2 11944.0 384.084  -2
   3  10   2 11944.0 384.084   1
  -3  10  -3 9407.70 526.865   1
  -3  10  -3 13252.6 377.668  -2
   3  10   3 13252.6 377.668   1
  -3  10  -4 7386.21 322.640   1
   3 -10   5 4887.71 434.821   1
   3  10   6 639.273 214.490   1
  -3  10  -6 1128.61 267.401  -2
   3  10   6 1128.61 267.401   1
   3  10   7 21881.2 351.839   1
  -3  11  -7 22015.8 437.035  -2
   3  10   7 22015.8 437.035   1
  -3  10  -8 130.704 185.194   1
  -3  10  -9 4613.94 202.479   1
   3  10  10 375.306 114.650   1
  -3 -10 -11 2599.70 134.163   1
   3 -11 -14 299.152 78.3797   1
   3  11 -13 25.7135 72.9109   1
   3  11 -12 34.3639 103.257   1
  -3  11  11 22.8788 120.434   1
   3  11 -10 3375.01 122.281   1
   3  11  -9-110.630 154.016   1
   3 -11  -8 14598.4 520.668   1
   3 -11  -7 1395.79 274.584   1
   3 -11  -6 363.747 177.628   1
  -3  11   6 254.227 279.704  -2
   3  11  -6 254.227 279.704   1
   3  11  -5 1116.11 211.188   1
  -3 -11   5 1304.68 278.937  -2
   3 -11  -5 1304.68 278.937   1
   3  11  -4 11207.7 258.196   1
  -3  11   4 16563.2 405.232  -2
   3  11  -4 16563.2 405.232   1
   3  11  -3 12632.2 211.018   1
  -3  11   3 17338.4 423.380  -2
   3  11  -3 17338.4 423.380   1
   3 -11  -2 1182.75 319.204   1
  -3  11   2 1148.63 343.000  -2
   3  11  -2 1148.63 343.000   1
  -3 -11   1 18625.2 295.318  -2
   3 -11  -1 18625.2 295.318   1
  -3 -11   0 38213.3 423.009  -2
   3 -11   0 38213.3 423.009   1
   3 -11   1 26873.1 764.589   1
  -3  11  -1 35817.5 484.601  -2
   3  11   1 35817.5 484.601   1
  -3  11  -2 378.934 266.649   1
  -3  11  -2 447.756 279.085  -2
   3  11   2 447.756 279.085   1
   3 -11   3 19665.5 479.847   1
  -3  11  -3 25845.4 975.556  -2
   3  11   3 25845.4 975.556   1
   3 -11   4 599.239 235.769   1
   3 -11   5 6708.47 451.686   1
   3  11   6 1713.53 214.559   1
  -3  11  -6 2179.30 280.071  -2
   3  11   6 2179.30 280.071   1
  -3  11  -7 13794.3 308.388   1
  -3  12  -7 12876.7 380.126  -2
   3  11   7 12876.7 380.126   1
   3  11   8 696.776 183.103   1
  -3  11  -9 129.034 159.345   1
  -3  11 -10 800.255 118.382   1
  -3 -11 -11 654.267 117.863   1
   3 -12 -14 2188.86 100.377   1
   3 -12 -13-27.5487 71.9911   1
   3 -12 -12 2206.34 113.641   1
   3  12 -11 778.717 125.432   1
   3  12 -10 2097.26 115.655   1
   3 -12  -9 69.5090 124.691   1
   3 -12  -8 46252.7 490.044   1
   3 -12  -7 9766.84 404.518   1
   3  12  -6 924.289 249.329   1
  -3  12   6 1033.83 305.977  -2
   3  12  -6 1033.83 305.977   1
   3  12  -5 5992.64 377.048   1
  -3 -12   5 8370.90 350.895  -2
   3 -12  -5 8370.90 350.895   1
   3  12  -4 10622.8 400.506   1
  -3 -12   4 13949.1 404.745  -2
   3 -12  -4 13949.1 404.745   1
   3  12  -3 19032.4 293.273   1
  -3  12   3 26878.5 351.604  -2
   3  12  -3 26878.5 351.604   1
  -3  12   2 16717.1 430.702  -2
   3  12  -2 16717.1 430.702   1
  -3  12   1 67495.3 558.278  -2
   3  12  -1 67495.3 558.278   1
  -3 -12   0 22830.5 460.128  -2
   3 -12   0 22830.5 460.128   1
   3 -12   1 17342.7 689.984   1
  -3  12  -1 22269.2 606.149  -2
   3  12   1 22269.2 606.149   1
  -3  12  -2-81.1219 263.014   1
  -3  12  -2-31.2795 606.634  -2
   3  12   2-31.2795 606.634   1
  -3  12  -3 294.751 275.449   1
  -3  12  -3 203.114 625.476  -2
   3  12   3 203.114 625.476   1
   3  12   4 205.316 228.963   1
   3  12   5 4929.12 440.871   1
  -3  12  -6-123.260 208.677   1
  -3  12  -6-100.405 262.902  -2
   3  12   6-100.405 262.902   1
   3 -12   7 921.858 152.641   1
  -3  13  -7 2340.37 308.871  -2
   3  12   7 2340.37 308.871   1
   3  12   8 896.973 181.209   1
  -3  12  -9 256.690 158.694   1
  -3 -12 -10 3502.57 133.718   1
  -3 -12 -11-11.1396 105.052   1
   3  13 -14 259.657 81.9136   1
   3  13 -13 2454.57 96.0230   1
  -3  13  12 175.803 101.018   1
   3  13 -11 2257.07 139.417   1
  -3  13  10 1374.90 110.077   1
   3 -13  -9 527.127 131.493   1
   3  13  -8 5700.06 254.727   1
   3 -13  -7 1519.05 296.565   1
   3  13  -6 7655.92 353.775   1
  -3  13   6 10489.9 428.480  -2
   3  13  -6 10489.9 428.480   1
   3  13  -5 3578.82 330.572   1
  -3 -13   5 4898.95 329.478  -2
   3 -13  -5 4898.95 329.478   1
  -3 -13   4 1298.31 228.172  -2
   3 -13  -4 1298.31 228.172   1
  -3  13   3 60636.6 480.145  -2
   3  13  -3 60636.6 480.145   1
  -3  13   2 463.201 313.972  -2
   3  13  -2 463.201 313.972   1
  -3  13   1 67156.3 579.628  -2
   3  13  -1 67156.3 579.628   1
  -3  13   0 1340.82 315.628  -2
   3  13   0 1340.82 315.628   1
   3 -13   1 5270.43 552.863   1
  -3  13  -1 8002.61 484.672  -2
   3  13   1 8002.61 484.672   1
  -3  13  -2 197.791 261.913   1
  -3  13  -2 0.56834 630.578  -2
   3  13   2 0.56834 630.578   1
  -3  13  -3 6628.74 355.285   1
  -3  13  -3 8945.19 743.373  -2
   3  13   3 8945.19 743.373   1
   3  13   4 0.64111 228.299   1
   3  13   5 6473.78 466.390   1
  -3  13  -5 7516.02 293.438  -2
   3  13   5 7516.02 293.438   1
  -3  13  -6 1442.49 242.130   1
  -3  13  -6 1944.67 271.582  -2
   3  13   6 1944.67 271.582   1
   3  13   7 4057.52 144.895   1
   3  13   8 1747.20 194.485   1
  -3  13  -9 234.968 124.272   1
  -3 -13 -10 1011.39 111.518   1
  -3  13 -11 749.352 107.557   1
   3  14 -13 4100.05 99.9683   1
   3  14 -12 933.199 103.081   1
   3  14 -11 9386.59 145.390   1
   3  14 -10 29.7258 103.158   1
   3  14  -9 1678.34 123.441   1
   3 -14  -8 3364.36 141.907   1
   3  14  -7 13050.8 452.200   1
   3 -14  -6 25255.4 524.254   1
  -3  14   6 36277.5 647.364  -2
   3  14  -6 36277.5 647.364   1
  -3  14   5 4511.42 250.482  -2
   3  14  -5 4511.42 250.482   1
  -3  14   4-49.7033 382.991  -2
   3  14  -4-49.7033 382.991   1
  -3  14   3 876.297 213.379  -2
   3  14  -3 876.297 213.379   1
  -3  14   2 78174.2 804.280  -2
   3  14  -2 78174.2 804.280   1
  -3  14   1 54247.0 550.848  -2
   3  14  -1 54247.0 550.848   1
  -3  14   0 3616.26 353.093  -2
   3  14   0 3616.26 353.093   1
   3 -14   1 295.408 454.870   1
  -3  14  -1 202.029 367.946  -2
   3  14   1 202.029 367.946   1
  -3  14  -2-124.762 264.907   1
  -3  14  -2 80.2218 627.663  -2
   3  14   2 80.2218 627.663   1
  -3  14  -3-15.0695 271.462   1
  -3  14  -3 231.049 598.252  -2
   3  14   3 231.049 598.252   1
  -3  14  -4 1630.47 264.424   1
   3 -14   5-17.0505 206.275   1
  -3  14  -5-142.728 240.011  -2
   3  14   5-142.728 240.011   1
   3 -14   6 225.073 230.277   1
  -3  14  -6 14.9871 255.893  -2
   3  14   6 14.9871 255.893   1
  -3  14  -7 518.151 123.484   1
   3  14   8 376.799 171.520   1
  -3  14  -9 1492.79 172.510   1
  -3 -14 -10 49.6029 101.596   1
  -3  14 -11 2274.05 110.512   1
   3  15 -13 964.441 83.5095   1
  -3  15  12 1382.88 94.1028   1
  -3  15  11 1998.28 106.060   1
   3  15 -10 1607.06 110.645   1
   3  15  -9 21304.8 210.116   1
   3  15  -8 195.053 117.259   1
   3 -15  -7 8178.63 399.455   1
   3 -15  -6 68.2894 221.903   1
  -3  15   6 334.752 381.645  -2
   3  15  -6 334.752 381.645   1
   3  15  -5 1240.56 196.056   1
  -3 -15   5 1484.66 582.393  -2
   3 -15  -5 1484.66 582.393   1
   3  15  -4 27224.0 545.257   1
  -3 -15   4 39044.3 596.910  -2
   3 -15  -4 39044.3 596.910   1
  -3  15   3 598.328 209.140  -2
   3  15  -3 598.328 209.140   1
  -3 -15   2 538.675 331.732  -2
   3 -15  -2 538.675 331.732   1
  -3 -15   1 12007.2 355.244  -2
   3 -15  -1 12007.2 355.244   1
   3 -15   0 45741.1 957.733   1
  -3  15   0 52988.6 883.903  -2
   3  15   0 52988.6 883.903   1
   3 -15   1 9286.52 609.086   1
  -3  15  -1 12057.5 540.908  -2
   3  15   1 12057.5 540.908   1
   3 -15   2 13575.2 436.220   1
  -3  15  -2 19788.7 930.181  -2
   3  15   2 19788.7 930.181   1
   3 -15   3 1571.49 288.405   1
  -3  15  -3 1992.78 685.848  -2
   3  15   3 1992.78 685.848   1
   3  15   4 82.2539 313.410   1
   3  15   5 430.082 207.257   1
  -3  15  -5 554.164 245.840  -2
   3  15   5 554.164 245.840   1
  -3  15  -6 1.53199 233.984   1
  -3  15  -6 357.716 272.797  -2
   3  15   6 357.716 272.797   1
  -3  15  -7 843.368 125.197   1
   3  15   8 875.681 128.382   1
  -3  15  -9 198.005 155.680   1
  -3 -15 -10 3047.18 119.708   1
  -3 -15 -11 194.058 131.621   1
   3  16 -13 29.8029 76.3833   1
   3  16 -12 3609.44 118.572   1
  -3  16  11 67.7063 94.0313   1
   3  16 -10 1836.78 113.766   1
   3  16  -9 6095.11 148.944   1
   3  16  -8 52.2586 99.9819   1
   3 -16  -7 3807.69 330.027   1
   3 -16  -6 6371.79 568.500   1
  -3  16   6 8104.03 332.303  -2
   3  16  -6 8104.03 332.303   1
   3  16  -5 2035.04 277.976   1
  -3 -16   5 3421.49 349.887  -2
   3 -16  -5 3421.49 349.887   1
   3  16  -4 62.1898 238.489   1
  -3 -16   4-8.43882 562.611  -2
   3 -16  -4-8.43882 562.611   1
  -3  16   3 10750.3 275.119  -2
   3  16  -3 10750.3 275.119   1
  -3  16   2 1062.17 330.835  -2
   3  16  -2 1062.17 330.835   1
  -3  16   1 13270.1 367.607  -2
   3  16  -1 13270.1 367.607   1
  -3  16   0 1431.34 337.991  -2
   3  16   0 1431.34 337.991   1
   3 -16   1 3086.35 512.882   1
  -3  16  -1 3639.14 444.386  -2
   3  16   1 3639.14 444.386   1
  -3  16  -2 10962.8 415.519   1
  -3  16  -2 14474.6 881.351  -2
   3  16   2 14474.6 881.351   1
   3 -16   3 4416.06 351.956   1
  -3  16  -3 5214.16 733.439  -2
   3  16   3 5214.16 733.439   1
  -3  16  -4 1330.39 429.640   1
  -3  16  -4 1758.33 750.586  -2
   3  16   4 1758.33 750.586   1
   3 -16   5 1775.37 234.153   1
  -3  16  -5 1926.57 264.289  -2
   3  16   5 1926.57 264.289   1
   3  16   6 14844.0 380.569   1
  -3  16  -6 16773.9 395.819  -2
   3  16   6 16773.9 395.819   1
   3  16   7 2198.50 136.756   1
   3  16   8-95.1222 121.254   1
  -3  16  -9 79.9348 149.246   1
  -3  16 -10 419.980 101.097   1
   3  17 -13 19.9654 71.1385   1
   3  17 -12 42.0567 84.2605   1
   3  17 -11 3943.58 113.240   1
  -3  17  10-47.6901 101.093   1
   3  17  -9 99.1468 117.168   1
   3 -17  -8 10644.0 160.861   1
   3  17  -7 25.7325 272.977   1
   3 -17  -6 11357.0 378.436   1
  -3  17   6 14308.4 583.998  -2
   3  17  -6 14308.4 583.998   1
   3  17  -5 3745.92 321.480   1
  -3  17   5 5936.01 444.721  -2
   3  17  -5 5936.01 444.721   1
   3  17  -4 750.347 227.310   1
  -3 -17   4 792.705 319.391  -2
   3 -17  -4 792.705 319.391   1
  -3  17   3 25631.1 362.988  -2
   3  17  -3 25631.1 362.988   1
  -3  17   2 4418.40 388.509  -2
   3  17  -2 4418.40 388.509   1
  -3  17   1 1450.43 273.272  -2
   3  17  -1 1450.43 273.272   1
  -3  17   0 11504.4 435.830  -2
   3  17   0 11504.4 435.830   1
   3 -17   1 14176.6 457.457   1
  -3  17  -1 16934.9 620.352  -2
   3  17   1 16934.9 620.352   1
   3 -17   2 559.043 290.019   1
  -3  17  -2 893.992 645.588  -2
   3  17   2 893.992 645.588   1
   3 -17   3 1865.17 322.555   1
  -3  17  -3 2722.48 678.719  -2
   3  17   3 2722.48 678.719   1
  -3  17  -4 13885.7 683.127   1
  -3  17  -4 18349.8 998.271  -2
   3  17   4 18349.8 998.271   1
   3  17   5 5988.68 281.541   1
  -3  17  -5 6508.33 309.271  -2
   3  17   5 6508.33 309.271   1
  -3  17  -6 1331.29 319.908   1
  -3  17  -6 2022.12 300.183  -2
   3  17   6 2022.12 300.183   1
  -3  17  -7 587.140 127.158   1
  -3  17  -8 117.600 118.439   1
   3  17   9 4288.72 181.602   1
   3  17  10 400.967 96.2434   1
   3  18 -13 3063.06 92.3239   1
  -3  18  12 697.770 82.5808   1
   3  18 -11 4151.00 104.255   1
   3  18 -10 1060.89 108.910   1
   3  18  -9 2317.92 104.372   1
   3  18  -8 620.555 112.367   1
   3  18  -7 1227.99 128.945   1
   3  18  -6 1427.04 204.257   1
  -3 -18   5 3120.63 245.254  -2
   3 -18  -5 3120.63 245.254   1
  -3 -18   4 10694.2 291.105  -2
   3 -18  -4 10694.2 291.105   1
  -3 -18   3 304.503 346.134  -2
   3 -18  -3 304.503 346.134   1
  -3 -18   2 22003.0 564.771  -2
   3 -18  -2 22003.0 564.771   1
  -3  18   1 18830.4 411.228  -2
   3  18  -1 18830.4 411.228   1
   3 -18   0 2030.77 503.730   1
  -3  18   0 2703.94 327.209  -2
   3  18   0 2703.94 327.209   1
   3 -18   1 15288.6 732.464   1
  -3  18  -1 19281.0 647.529  -2
   3  18   1 19281.0 647.529   1
   3 -18   2 461.807 436.270   1
  -3  18  -2 190.742 367.245  -2
   3  18   2 190.742 367.245   1
   3 -18   3 200.156 299.936   1
  -3  18  -3 575.539 681.329  -2
   3  18   3 575.539 681.329   1
  -3  18  -4 255.601 416.862   1
  -3  18  -4 852.445 772.059  -2
   3  18   4 852.445 772.059   1
   3  18   5 21572.0 410.772   1
  -3  18  -5 24345.7 437.191  -2
   3  18   5 24345.7 437.191   1
  -3  18  -6 2548.10 312.652   1
  -3  18  -6 2351.50 303.096  -2
   3  18   6 2351.50 303.096   1
   3  18   7 5079.21 180.810   1
   3 -18   8 17.2223 118.272   1
  -3  18  -9 56.5867 138.784   1
  -3 -18 -10-14.0728 88.7149   1
   3 -19 -13 538.330 75.9221   1
   3  19 -12-72.1592 78.8812   1
   3  19 -11 209.737 96.1663   1
  -3  19  10 3426.38 121.919   1
   3  19  -9 2306.26 103.314   1
   3  19  -8 78.1803 107.908   1
   3  19  -7 19.9387 107.562   1
   3 -19  -6 3184.59 229.448   1
   3  19  -5 1522.42 253.030   1
  -3  19   5 1253.33 349.065  -2
   3  19  -5 1253.33 349.065   1
  -3  19   4 867.161 211.485  -2
   3  19  -4 867.161 211.485   1
  -3 -19   3 733.703 335.382  -2
   3 -19  -3 733.703 335.382   1
  -3  19   2 20880.8 561.122  -2
   3  19  -2 20880.8 561.122   1
  -3  19   1 5929.33 319.024  -2
   3  19  -1 5929.33 319.024   1
  -3 -19   0 6642.02 329.168  -2
   3 -19   0 6642.02 329.168   1
  -3  19  -1 5840.64 377.497   1
  -3  19  -1 7189.10 497.243  -2
   3  19   1 7189.10 497.243   1
   3 -19   2 2195.02 312.050   1
  -3  19  -2 3054.17 726.077  -2
   3  19   2 3054.17 726.077   1
   3 -19   3 6676.81 405.025   1
  -3  19  -3 8588.23 874.210  -2
   3  19   3 8588.23 874.210   1
  -3  19  -4 2517.59 508.053   1
  -3  19  -4 2564.56 243.023  -2
   3  19   4 2564.56 243.023   1
   3  19   5 123.515 241.612   1
  -3  19  -5 656.196 271.441  -2
   3  19   5 656.196 271.441   1
  -3  19  -6 6135.66 362.105   1
  -3  19  -6 6045.05 334.171  -2
   3  19   6 6045.05 334.171   1
   3 -19   7 346.925 148.698   1
   3  19   8 124.703 117.929   1
   3 -19   9 356.446 108.464   1
  -3  19 -10-2.19922 84.2771   1
   3  20 -13-2.39436 69.1715   1
  -3  20  12 4412.23 94.3115   1
  -3  20  11 225.283 84.9094   1
   3  20 -10 4197.01 115.918   1
   3  20  -9 1360.78 113.124   1
   3  20  -8 5.16494 110.192   1
   3  20  -7 2825.50 117.673   1
   3  20  -6 10120.6 467.998   1
  -3  20   6 12526.9 469.612  -2
   3  20  -6 12526.9 469.612   1
  -3 -20   5 4337.14 262.587  -2
   3 -20  -5 4337.14 262.587   1
  -3  20   4 4835.42 381.543  -2
   3  20  -4 4835.42 381.543   1
  -3 -20   3 6031.92 424.774  -2
   3 -20  -3 6031.92 424.774   1
  -3  20   2 564.354 253.981  -2
   3  20  -2 564.354 253.981   1
  -3  20   1 10163.8 401.070  -2
   3  20  -1 10163.8 401.070   1
   3 -20   0 24913.6 847.550   1
  -3  20   0 28722.8 586.942  -2
   3  20   0 28722.8 586.942   1
  -3  20  -1-217.310 285.509   1
  -3  20  -1 146.150 363.378  -2
   3  20   1 146.150 363.378   1
   3 -20   2 9383.53 436.461   1
  -3  20  -2 12615.1 962.809  -2
   3  20   2 12615.1 962.809   1
   3 -20   3 122.157 315.188   1
  -3  20  -3 276.560 719.537  -2
   3  20   3 276.560 719.537   1
  -3  20  -4 11993.4 326.873   1
  -3  20  -4 14596.0 345.771  -2
   3  20   4 14596.0 345.771   1
  -3  20  -5 2106.09 252.361   1
  -3  20  -5 2336.47 289.001  -2
   3  20   5 2336.47 289.001   1
  -3  20  -6 18067.3 501.645   1
  -3  20  -6 20157.9 425.561  -2
   3  20   6 20157.9 425.561   1
   3 -20   7 2376.61 162.210   1
  -3  20  -8 131.878 120.175   1
   3 -20   9 98.8766 102.980   1
  -3 -20 -10 1143.87 88.7881   1
   3  21 -13 225.065 98.0320   1
   3  21 -12 230.811 89.8329   1
   3  21 -11 7.81588 101.227   1
   3  21 -10 6588.49 141.074   1
   3  21  -9 2887.52 113.155   1
   3 -21  -8 2892.36 131.029   1
   3  21  -7 7197.91 139.495   1
   3  21  -6-150.325 350.359   1
  -3  21   6 926.212 372.680  -2
   3  21  -6 926.212 372.680   1
   3  21  -5-6.69969 283.079   1
  -3  21   5 84.4124 427.722  -2
   3  21  -5 84.4124 427.722   1
  -3 -21   4 5673.58 412.573  -2
   3 -21  -4 5673.58 412.573   1
  -3  21   3 30602.8 653.346  -2
   3  21  -3 30602.8 653.346   1
  -3 -21   2 3574.21 290.899  -2
   3 -21  -2 3574.21 290.899   1
  -3 -21   1 3446.41 336.764  -2
   3 -21  -1 3446.41 336.764   1
   3 -21   0 12396.1 714.408   1
  -3  21   0 14392.3 473.422  -2
   3  21   0 14392.3 473.422   1
   3 -21   1 444.829 509.684   1
   3  21   1 409.093 286.521  -2
  -3  21  -1 409.093 286.521   1
   3 -21   2 1482.65 516.834   1
  -3  21  -2 1495.42 394.621  -2
   3  21   2 1495.42 394.621   1
  -3  21  -3 4496.57 386.420   1
  -3  21  -3 5419.45 854.399  -2
   3  21   3 5419.45 854.399   1
  -3  21  -4 4330.47 271.284   1
  -3  21  -4 5379.86 283.008  -2
   3  21   4 5379.86 283.008   1
  -3  21  -5 11040.2 360.646   1
  -3  21  -5 12058.6 390.529  -2
   3  21   5 12058.6 390.529   1
  -3  21  -6 2114.53 324.725   1
  -3  21  -6 3046.95 309.267  -2
   3  21   6 3046.95 309.267   1
  -3  21  -7 2241.03 199.400   1
  -3  21  -8 89.9022 122.291   1
  -3  21  -9 337.249 105.639   1
  -3  21 -10 400.127 77.2770   1
  -3  22  13 1535.10 95.4762   1
  -3  22  12-7.66919 84.6190   1
   3  22 -11 2666.07 112.457   1
   3  22 -10 2005.76 116.902   1
   3  22  -9 3262.82 127.577   1
   3  22  -8-41.8021 105.966   1
   3  22  -7 7245.61 130.203   1
   3  22  -6 91.6758 91.3852   1
  -3  22   6 228.536 303.106  -2
   3  22  -6 228.536 303.106   1
  -3  22   5 3460.34 391.652  -2
   3  22  -5 3460.34 391.652   1
  -3 -22   4 710.710 361.981  -2
   3 -22  -4 710.710 361.981   1
  -3  22   3 1305.09 391.165  -2
   3  22  -3 1305.09 391.165   1
  -3 -22   2 1487.15 302.998  -2
   3 -22  -2 1487.15 302.998   1
   3 -22  -1 15396.8 776.517   1
  -3  22   1 20949.6 618.021  -2
   3  22  -1 20949.6 618.021   1
   3 -22   0 2939.10 535.860   1
  -3  22   0 3148.70 341.844  -2
   3  22   0 3148.70 341.844   1
   3 -22   1 22923.3 583.959   1
  -3  22  -1 28929.5 803.497  -2
   3  22   1 28929.5 803.497   1
   3 -22   2 11088.3 471.928   1
  -3  22  -2 15403.5 1074.55  -2
   3  22   2 15403.5 1074.55   1
  -3  22  -3 2177.05 353.109   1
  -3  22  -3 2408.89 213.741  -2
   3  22   3 2408.89 213.741   1
  -3  22  -4 224.483 213.232   1
  -3  22  -4-58.9595 229.246  -2
   3  22   4-58.9595 229.246   1
  -3  22  -5 44270.8 648.646   1
  -3  22  -5 47494.5 585.217  -2
   3  22   5 47494.5 585.217   1
  -3  22  -6 2548.77 311.501   1
  -3  22  -6 2451.98 305.631  -2
   3  22   6 2451.98 305.631   1
   3 -22   7 5770.54 231.446   1
  -3  22  -8 890.067 130.787   1
   3 -22   9 230.069 101.600   1
  -3  22 -10 772.575 96.5891   1
  -3  23  13 603.261 120.698   1
   3  23 -12 156.260 82.2639   1
   3  23 -11 2612.30 110.156   1
   3  23 -10 781.600 96.5435   1
   3  23  -9 5288.57 137.251   1
   3  23  -8 1291.84 103.747   1
   3  23  -7 203.086 100.996   1
   3  23  -6 1327.37 100.646   1
  -3  23   6 1545.89 149.893  -2
   3  23  -6 1545.89 149.893   1
  -3 -23   5 7242.79 447.472  -2
   3 -23  -5 7242.79 447.472   1
  -3 -23   4 249.169 349.958  -2
   3 -23  -4 249.169 349.958   1
  -3  23   3 4953.33 431.524  -2
   3  23  -3 4953.33 431.524   1
  -3 -23   2 2182.24 314.706  -2
   3 -23  -2 2182.24 314.706   1
   3 -23  -1 3733.58 572.187   1
  -3  23   1 4732.35 423.758  -2
   3  23  -1 4732.35 423.758   1
   3 -23   0 2765.13 565.980   1
  -3  23   0 2966.12 348.681  -2
   3  23   0 2966.12 348.681   1
  -3  23  -1 2349.46 331.852   1
  -3  23  -1 2497.98 446.463  -2
   3  23   1 2497.98 446.463   1
   3 -23   2 5865.41 633.030   1
  -3  23  -2 7528.22 522.231  -2
   3  23   2 7528.22 522.231   1
  -3  23  -3 798.543 190.358   1
  -3  23  -3 880.737 168.323  -2
   3  23   3 880.737 168.323   1
  -3  23  -4 1099.57 237.860   1
  -3  23  -4 1287.75 245.388  -2
   3  23   4 1287.75 245.388   1
  -3  23  -5-13.7147 285.965   1
  -3  23  -5-1.03378 275.589  -2
   3  23   5-1.03378 275.589   1
  -3  23  -6 1085.93 295.983   1
  -3  23  -6 1305.42 261.487  -2
   3  23   6 1305.42 261.487   1
  -3  23  -7 1557.40 143.535   1
   3 -23   8 599.519 129.368   1
   3  23   9-80.6383 79.8152   1
   3 -24 -12 6323.11 101.789   1
   3  24 -11 1147.10 99.2370   1
   3  24 -10 587.983 93.8276   1
   3  24  -9 2488.43 110.918   1
   3  24  -8 521.455 99.3153   1
   3  24  -7 3783.30 123.979   1
   3  24  -6 12044.9 160.028   1
  -3 -24   6 15215.8 284.401  -2
   3 -24  -6 15215.8 284.401   1
   3  24  -5 238.977 227.290   1
  -3  24   5 203.509 126.924  -2
   3  24  -5 203.509 126.924   1
  -3 -24   4 3496.90 408.470  -2
   3 -24  -4 3496.90 408.470   1
  -3  24   3 30937.9 705.030  -2
   3  24  -3 30937.9 705.030   1
  -3  24   2 15615.6 474.160  -2
   3  24  -2 15615.6 474.160   1
   3 -24  -1 12443.8 732.344   1
  -3  24   1 14557.1 559.367  -2
   3  24  -1 14557.1 559.367   1
   3 -24   0 10846.1 731.865   1
  -3  24   0 14290.9 566.417  -2
   3  24   0 14290.9 566.417   1
  -3  24  -1 732.599 306.007   1
  -3  24  -1 444.618 381.640  -2
   3  24   1 444.618 381.640   1
  -3  24  -2 9862.30 485.543   1
  -3  24  -2 12333.6 358.889  -2
   3  24   2 12333.6 358.889   1
   3 -24   3 4110.10 187.347   1
  -3  24  -3 6045.81 170.654  -2
   3  24   3 6045.81 170.654   1
  -3  24  -4 38.3900 226.633   1
  -3  24  -4 47.7149 235.043  -2
   3  24   4 47.7149 235.043   1
  -3  24  -5 582.596 292.087   1
  -3  24  -5 553.313 265.568  -2
   3  24   5 553.313 265.568   1
  -3  24  -6 3425.68 326.362   1
  -3  24  -6 3848.91 288.051  -2
   3  24   6 3848.91 288.051   1
   3  24   7 15.9970 131.741   1
   3  24   8 3265.92 144.116   1
   3  24   9 768.145 80.7129   1
   3  25 -12 53.3324 77.7685   1
   3  25 -11 325.323 90.3169   1
   3  25 -10 7170.09 138.239   1
   3  25  -9 531.420 98.7767   1
  -3  25   8 1701.43 105.232   1
   3 -25  -7 1075.74 111.570   1
   3  25  -6 94.5851 97.8592   1
  -3  25   6 151.185 221.158  -2
   3  25  -6 151.185 221.158   1
   3  25  -5 398.840 130.431   1
  -3 -25   5 661.773 129.285  -2
   3 -25  -5 661.773 129.285   1
  -3  25   4 9048.02 481.884  -2
   3  25  -4 9048.02 481.884   1
  -3 -25   3 5935.34 399.109  -2
   3 -25  -3 5935.34 399.109   1
  -3  25   2 1051.01 317.404  -2
   3  25  -2 1051.01 317.404   1
  -3  25   1 113.135 319.824  -2
   3  25  -1 113.135 319.824   1
   3 -25   0 4549.54 643.875   1
  -3  25   0 5669.33 454.976  -2
   3  25   0 5669.33 454.976   1
  -3  25  -1 9241.43 460.412   1
  -3  25  -1 12556.6 645.206  -2
   3  25   1 12556.6 645.206   1
  -3  25  -2 427.452 333.096   1
  -3  25  -2 581.432 131.117  -2
   3  25   2 581.432 131.117   1
  -3  25  -3 12997.0 237.791   1
  -3  25  -3 17973.1 236.164  -2
   3  25   3 17973.1 236.164   1
  -3  25  -4 35.9259 154.719   1
  -3  25  -4-64.4459 246.971  -2
   3  25   4-64.4459 246.971   1
  -3  25  -5 222.192 262.713   1
  -3  25  -6 1381.29 279.347   1
  -3  25  -6 1784.11 261.204  -2
   3  25   6 1784.11 261.204   1
  -3  25  -7 471.552 129.646   1
   3 -25   8 199.947 117.455   1
  -3  25  -9 162.632 74.0284   1
   3  26 -12 1106.11 83.4776   1
   3  26 -11 405.162 88.0842   1
  -3  26  10 150.730 103.516   1
   3  26  -9-29.8163 93.6190   1
  -3  26   8 17.7927 90.5405   1
  -3  26   7 22146.7 164.680   1
   3 -26  -6 1060.61 111.852   1
  -3  26   6 1052.65 223.790  -2
   3  26  -6 1052.65 223.790   1
   3  26  -5 33.4974 167.994   1
  -3  26   5 149.122 117.077  -2
   3  26  -5 149.122 117.077   1
  -3  26   4 4587.24 258.897   1
  -3 -26   4 5691.36 138.866  -2
   3 -26  -4 5691.36 138.866   1
  -3 -26   3 501.688 339.177  -2
   3 -26  -3 501.688 339.177   1
  -3  26   2 4563.34 383.263  -2
   3  26  -2 4563.34 383.263   1
   3 -26  -1 27510.6 1052.34   1
  -3  26   1 36220.9 799.475  -2
   3  26  -1 36220.9 799.475   1
   3 -26   0 7306.57 703.159   1
  -3  26   0 7946.73 492.885  -2
   3  26   0 7946.73 492.885   1
   3 -26   1 911.178 314.107   1
  -3  26  -1 1557.12 151.867  -2
   3  26   1 1557.12 151.867   1
  -3  26  -2 2013.33 163.038   1
  -3  26  -2 2481.02 132.305  -2
   3  26   2 2481.02 132.305   1
  -3  26  -3 6590.97 202.680   1
  -3  26  -3 8314.18 192.732  -2
   3  26   3 8314.18 192.732   1
  -3  26  -4 5944.60 228.760   1
  -3  26  -5 10850.7 262.087   1
  -3  26  -6 8641.23 194.321   1
  -3  26  -6 10193.8 334.173  -2
   3  26   6 10193.8 334.173   1
  -3  26  -7 2454.85 142.357   1
  -3  26  -8-19.3518 108.879   1
  -3  26  -9 116.722 69.2374   1
  -3  27  12 52.5256 62.5121   1
   3  27 -11 1169.41 79.3974   1
   3  27 -10 1986.35 109.465   1
   3  27  -9 181.371 106.756   1
   3  27  -8 408.279 90.2421   1
   3  27  -7 17849.9 154.969   1
   3  27  -6 6653.46 130.253   1
  -3  27   6 9942.45 753.920  -2
   3  27  -6 9942.45 753.920   1
   3  27  -5 737.918 103.851   1
  -3  27   5 927.028 159.748  -2
   3  27  -5 927.028 159.748   1
  -3  27   4 508.067 213.274   1
  -3  27   4 684.825 93.5869  -2
   3  27  -4 684.825 93.5869   1
  -3  27   3 44.4391 209.178   1
  -3  27   3 152.963 157.329  -2
   3  27  -3 152.963 157.329   1
  -3  27   2 867.720 338.421  -2
   3  27  -2 867.720 338.421   1
   3 -27  -1 19522.4 930.750   1
  -3  27   1 24753.7 702.812  -2
   3  27  -1 24753.7 702.812   1
   3 -27   0 735.514 554.125   1
  -3  27   0 1832.66 209.322  -2
   3  27   0 1832.66 209.322   1
   3 -27   1-15.3036 185.999   1
  -3  27  -1 147.123 101.787  -2
   3  27   1 147.123 101.787   1
   3 -27   2-256.961 158.651   1
  -3  27  -2 15.9026 119.611  -2
   3  27   2 15.9026 119.611   1
  -3  27  -3 1670.44 175.400   1
  -3  27  -3 2235.89 182.235  -2
   3  27   3 2235.89 182.235   1
  -3  27  -4 4971.71 221.955   1
  -3  27  -5 159.444 173.170   1
  -3  27  -6 2571.05 157.685   1
  -3  27  -6 3103.67 261.719  -2
   3  27   6 3103.67 261.719   1
   3 -27   7 215.473 127.906   1
   3 -27   8 1284.08 117.080   1
  -3  27  -9 38.0785 63.1550   1
   3  28 -12 685.357 78.2657   1
  -3  28  11 1291.20 103.155   1
   3  28 -10 618.678 98.7022   1
  -3  28   9 5666.03 131.691   1
   3  28  -8 824.045 92.0217   1
  -3  28   7 300.224 96.7971   1
  -3  28   6 712.290 91.8597   1
  -3  28   6 2132.53 813.761  -2
   3  28  -6 2132.53 813.761   1
   3  28  -5 19753.1 192.962   1
  -3  28   5 24894.1 269.103  -2
   3  28  -5 24894.1 269.103   1
  -3  28   4-16.3841 206.507   1
  -3 -28   4 74.5234 94.9938  -2
   3 -28  -4 74.5234 94.9938   1
  -3  28   3 15907.2 384.741   1
   3  28  -3 20175.7 200.518  -2
  -3  28   3 20175.7 200.518   1
  -3  28   2 761.279 202.024   1
  -3  28   2 880.349 121.579  -2
   3  28  -2 880.349 121.579   1
  -3  28   1 6748.87 208.972   1
  -3  28   1 8932.23 166.748  -2
   3  28  -1 8932.23 166.748   1
   3 -28   0 147.202 140.062   1
  -3  28   0 204.891 109.643  -2
   3  28   0 204.891 109.643   1
  -3  28  -1 659.721 119.325   1
  -3  28  -1 1009.66 104.189  -2
   3  28   1 1009.66 104.189   1
  -3  28  -2 4080.06 206.239   1
  -3  28  -2 5482.71 152.843  -2
   3  28   2 5482.71 152.843   1
  -3  28  -3 4.93161 175.621   1
  -3  28  -3 54.5840 217.574  -2
   3  28   3 54.5840 217.574   1
  -3  28  -4 9564.14 264.500   1
  -3  28  -5 237.945 162.620   1
  -3  28  -6 3289.24 156.886   1
  -3  28  -6 3873.35 263.310  -2
   3  28   6 3873.35 263.310   1
   3 -28   7 1760.51 136.055   1
  -3  28  -8 1556.22 112.781   1
   3  28   9 178.469 64.4821   1
   3  29 -11-47.4738 80.5342   1
   3  29 -10 23.2168 90.4773   1
   3  29  -9 659.783 104.117   1
   3  29  -8 3159.59 124.705   1
  -3  29   7 6439.79 108.097   1
   3  29  -6 651.181 115.538   1
   3  29  -5 2275.07 202.856   1
   3  29  -5 2804.60 126.184  -2
  -3  29   5 2804.60 126.184   1
  -3  29   4 42.3737 155.416   1
  -3  29   4 109.761 136.203  -2
   3  29  -4 109.761 136.203   1
  -3  29   3 931.616 116.778  -2
   3  29  -3 931.616 116.778   1
  -3  29   2 1003.85 212.107   1
  -3 -29   2 1169.29 118.023  -2
   3 -29  -2 1169.29 118.023   1
  -3  29   1 292.114 151.206   1
  -3  29   1 434.923 104.368  -2
   3  29  -1 434.923 104.368   1
   3 -29   0 1601.69 127.774   1
  -3  29   0 2517.86 124.694  -2
   3  29   0 2517.86 124.694   1
   3 -29   1-101.809 145.311   1
  -3  29  -1 155.426 106.948  -2
   3  29   1 155.426 106.948   1
   3 -29   2 124.785 169.418   1
   3  29   2 193.258 122.703  -2
  -3  29  -2 193.258 122.703   1
  -3  29  -3 2268.96 193.002   1
  -3  29  -3 3043.53 256.341  -2
   3  29   3 3043.53 256.341   1
  -3  29  -4 30260.3 385.854   1
   3 -29   5 525.058 135.180   1
   3 -29   6-78.3142 128.677   1
  -3  29  -6-60.7746 226.290  -2
   3  29   6-60.7746 226.290   1
   3 -29   7 111.020 120.543   1
  -3  29  -8-40.9817 95.2588   1
   3  29   9 45.7302 98.9280   1
   3  30 -11 3571.04 112.691   1
  -3  30  10 134.133 110.366   1
   3  30  -9 437.076 103.868   1
   3  30  -8 5620.84 135.221   1
  -3  30   7 3166.72 102.629   1
   3  30  -6-2.05528 118.401   1
   3  30  -5 8462.32 264.281   1
  -3  30   5 12210.4 213.701  -2
   3  30  -5 12210.4 213.701   1
   3  30  -4 8215.65 352.030   1
  -3  30   4 10995.7 178.306  -2
   3  30  -4 10995.7 178.306   1
  -3  30   3 270.790 116.661  -2
   3  30  -3 270.790 116.661   1
   3 -30  -2 327.539 204.598   1
  -3  30   2 553.505 119.584  -2
   3  30  -2 553.505 119.584   1
  -3  30   1 2162.80 172.945   1
  -3  30   1 2796.94 120.437  -2
   3  30  -1 2796.94 120.437   1
  -3  30   0 5.80012 158.274   1
  -3  30   0 280.048 114.574  -2
   3  30   0 280.048 114.574   1
   3 -30   1 14165.3 246.262   1
  -3  30  -1 20342.7 180.869  -2
   3  30   1 20342.7 180.869   1
   3 -30   2 7305.75 187.000   1
  -3  30  -2 9742.69 179.499  -2
   3  30   2 9742.69 179.499   1
  -3  30  -3 6719.72 236.516   1
  -3  30  -3 8298.22 303.493  -2
   3  30   3 8298.22 303.493   1
  -3  30  -4 30.6769 145.337   1
  -3  30  -5 182.962 130.879   1
  -3  30  -6 7335.34 173.507   1
  -3  30  -6 8019.48 288.689  -2
   3  30   6 8019.48 288.689   1
   3 -30   7 1948.15 123.068   1
   3  30   8 469.303 85.6540   1
  -2 -29  -9 843.002 207.169  -2
   3 -30   8 843.002 207.169   1
   3  31 -11 66.0529 108.304   1
   3  31 -10 2178.34 105.660   1
   3  31  -9 683.594 125.321   1
  -3  31   8 59.4606 89.7927   1
   3  31  -7 7250.70 119.984   1
   3  31  -6 3685.24 154.073   1
   3  31  -5 78.5507 184.928   1
   3  31  -5 92.4280 159.449  -2
  -3  31   5 92.4280 159.449   1
   3  31  -4 5635.59 222.042   1
  -3  31   4 7247.36 190.688  -2
   3  31  -4 7247.36 190.688   1
  -3  31   3 11962.8 156.100  -2
   3  31  -3 11962.8 156.100   1
   3 -31  -2 2380.82 235.160   1
  -3  31   2 2933.17 124.725  -2
   3  31  -2 2933.17 124.725   1
  -3  31   1 9594.57 335.503   1
  -3  31   1 12147.6 164.490  -2
   3  31  -1 12147.6 164.490   1
   3 -31   0 15422.8 285.391   1
  -3  31   0 20635.6 212.039  -2
   3  31   0 20635.6 212.039   1
  -3  31  -1 53.2184 130.233   1
  -3  31  -1 300.522 116.777  -2
   3  31   1 300.522 116.777   1
   3 -31   2 11322.0 254.869   1
  -3  31  -2 16704.5 205.726  -2
   3  31   2 16704.5 205.726   1
  -3  31  -3 22.8943 139.626   1
  -3  31  -3 35.1731 372.558  -2
   3  31   3 35.1731 372.558   1
  -3  31  -4 1277.75 151.231   1
  -3  31  -5 447.186 130.781   1
   3 -31   6-64.1325 120.334   1
  -3  31  -6-131.249 210.524  -2
   3  31   6-131.249 210.524   1
   3  31   7 277.196 106.048   1
   3  31   8 12.0827 74.6576   1
  -2 -30  -9-35.2858 187.972  -2
   3 -31   8-35.2858 187.972   1
   3  32 -11 49.7051 149.528   1
   3  32 -10 10315.5 130.683   1
  -3  32   9 225.614 104.570   1
   3  32  -8 7590.13 127.471   1
  -3  32   7 1254.35 108.211   1
   3  32  -6 6219.65 196.957   1
   3  32  -5 347.133 257.696   1
   3  32  -5 656.765 160.139  -2
  -3  32   5 656.765 160.139   1
  -3  32   4 20.5155 161.817   1
  -3  32   4 115.630 165.121  -2
   3  32  -4 115.630 165.121   1
  -3  32   3 178.351 212.183   1
   3  32  -3 170.007 126.989  -2
  -3  32   3 170.007 126.989   1
  -3  32   2 1663.04 240.584   1
  -3  32   2 2203.03 125.521  -2
   3  32  -2 2203.03 125.521   1
   3 -32  -1 178.844 221.068   1
  -3  32   1 169.983 108.169  -2
   3  32  -1 169.983 108.169   1
   3 -32   0 3147.42 193.541   1
  -3  32   0 4321.14 142.056  -2
   3  32   0 4321.14 142.056   1
  -3  32  -1 139.047 129.695   1
  -3  32  -1 159.301 113.382  -2
   3  32   1 159.301 113.382   1
   3 -32   2 2802.64 151.385   1
  -3  32  -2 3874.22 146.503  -2
   3  32   2 3874.22 146.503   1
   3 -32   3 184.067 135.155   1
  -3  32  -3 20.9024 383.173  -2
   3  32   3 20.9024 383.173   1
  -3  32  -4 3058.03 159.007   1
  -3  32  -5 3646.40 155.296   1
  -3  32  -5 4068.80 280.876  -2
   3  32   5 4068.80 280.876   1
   3 -32   6 6153.34 157.161   1
  -3  32  -6 7073.42 184.004  -2
   3  32   6 7073.42 184.004   1
  -3  32  -7 37.9030 100.786   1
   3  32   8 89.2998 81.7873   1
  -2 -31  -9 79.3091 179.930  -2
   3 -32   8 79.3091 179.930   1
   3  33 -11-8.92480 132.141   1
   3  33 -10 118.090 200.736   1
   3  33  -9-17.8680 102.127   1
   3  33  -8 128.505 104.514   1
   3  33  -7 522.151 99.8145   1
   3  33  -6 2376.81 128.685   1
  -3  33   6 2723.36 312.762  -2
   3  33  -6 2723.36 312.762   1
   3  33  -5 273.317 245.566   1
  -3  33   5 208.719 157.806  -2
   3  33  -5 208.719 157.806   1
   3  33  -4 992.339 173.759   1
  -3  33   4 1352.52 174.235  -2
   3  33  -4 1352.52 174.235   1
  -3  33   3 2156.14 260.305   1
  -3  33   3 3029.37 161.258  -2
   3  33  -3 3029.37 161.258   1
  -3  33   2 206.989 212.097   1
  -3  33   2 399.325 117.540  -2
   3  33  -2 399.325 117.540   1
  -3  33   1 635.648 231.695   1
  -3  33   1 839.087 120.058  -2
   3  33  -1 839.087 120.058   1
  -3  33   0 2162.76 192.316   1
  -3  33   0 2904.97 137.443  -2
   3  33   0 2904.97 137.443   1
  -3  33  -1 5743.03 171.626   1
  -3  33  -1 8212.07 166.717  -2
   3  33   1 8212.07 166.717   1
   3 -33   2 3729.71 163.046   1
  -3  33  -2 5492.02 153.627  -2
   3  33   2 5492.02 153.627   1
   3 -33   3 950.626 164.640   1
  -3  33  -3 1316.80 381.658  -2
   3  33   3 1316.80 381.658   1
  -3  33  -4 3550.29 187.564   1
  -3  33  -5 1491.20 130.837   1
  -3  33  -5 1651.16 246.950  -2
   3  33   5 1651.16 246.950   1
   3 -33   6 844.221 209.555   1
  -3  33  -6 961.943 143.252  -2
   3  33   6 961.943 143.252   1
   3 -33   7 2955.00 107.791   1
   3  33   8 289.099 111.217   1
  -2 -32  -9 628.065 163.733  -2
   3 -33   8 628.065 163.733   1
   3  34 -10 50.0555 181.285   1
   3  34  -9 11079.2 217.892   1
  -3  34   8 2970.38 133.243   1
   3  34  -7 3356.88 149.071   1
   3  34  -6 1666.77 136.776   1
  -3  34   6 2222.17 296.599  -2
   3  34  -6 2222.17 296.599   1
   3  34  -5 6152.77 326.631   1
   3  34  -5 8592.33 199.586  -2
  -3  34   5 8592.33 199.586   1
   3  34  -4 3635.19 300.667   1
   3  34  -4 4599.38 169.914  -2
  -3  34   4 4599.38 169.914   1
  -3  34   3 2822.65 267.175   1
  -3  34   3 3653.77 166.306  -2
   3  34  -3 3653.77 166.306   1
  -3  34   2 2558.22 272.557   1
  -3  34   2 3610.31 138.346  -2
   3  34  -2 3610.31 138.346   1
  -3  34   1 1361.18 241.675   1
  -3  34   1 1611.71 124.514  -2
   3  34  -1 1611.71 124.514   1
  -3  34   0 220.996 163.912   1
  -3  34   0 319.514 115.867  -2
   3  34   0 319.514 115.867   1
  -3  34  -1 749.584 131.611   1
  -3  34  -1 873.082 121.429  -2
   3  34   1 873.082 121.429   1
  -3  34  -2 2179.86 148.036   1
  -3  34  -2 3095.79 154.455  -2
   3  34   2 3095.79 154.455   1
   3 -34   3 1216.36 133.211   1
  -3  34  -3 1782.83 381.072  -2
   3  34   3 1782.83 381.072   1
  -3  34  -4 1235.57 127.232   1
  -3  34  -5 464.190 118.177   1
  -3  34  -5 681.471 227.019  -2
   3  34   5 681.471 227.019   1
  -3  34  -6 272.051 135.260   1
  -3  34  -6 243.774 125.332  -2
   3  34   6 243.774 125.332   1
   3 -34   7 59.3864 71.9069   1
   3  34   8-78.6967 90.1177   1
   3  35 -10 6662.38 229.385   1
   3  35  -9 134.502 206.113   1
   3  35  -8 1615.89 122.729   1
   3  35  -7 213.491 120.413   1
  -3  35   6 829.442 111.952   1
   3  35  -5 138.265 149.387   1
   3  35  -5 229.680 150.357  -2
  -3  35   5 229.680 150.357   1
   3  35  -4 140.322 230.219   1
   3  35  -4-4.56668 192.807  -2
  -3  35   4-4.56668 192.807   1
  -3  35   3 91.6801 224.207   1
  -3  35   3 284.798 148.246  -2
   3  35  -3 284.798 148.246   1
  -3  35   2 4664.76 293.998   1
  -3  35   2 6028.15 149.453  -2
   3  35  -2 6028.15 149.453   1
  -3  35   1 4141.45 283.380   1
  -3  35   1 5506.57 141.637  -2
   3  35  -1 5506.57 141.637   1
  -3  35   0 1786.78 241.485   1
  -3  35   0 2548.29 131.721  -2
   3  35   0 2548.29 131.721   1
  -3  35  -1 3459.78 153.626   1
  -3  35  -1 4996.76 156.110  -2
   3  35   1 4996.76 156.110   1
   3 -35   2 1974.55 142.226   1
  -3  35  -2 2485.79 168.131  -2
   3  35   2 2485.79 168.131   1
  -3  35  -3 15.5083 124.112   1
  -3  35  -3 51.3005 348.936  -2
   3  35   3 51.3005 348.936   1
  -3  35  -4 297.778 117.838   1
  -3  35  -5 359.649 107.740   1
  -3  35  -5 278.318 145.059  -2
   3  35   5 278.318 145.059   1
   3 -35   6 60.0299 121.272   1
  -3  35  -6 93.7359 115.987  -2
   3  35   6 93.7359 115.987   1
   3 -35   7 64.2823 63.6329   1
   3  36 -10 3107.50 182.702   1
   3  36  -9 239.170 199.972   1
   3  36  -8 5602.30 135.284   1
   3  36  -7 283.736 121.234   1
   3  36  -6 4045.50 156.184   1
   3  36  -5 53.3227 142.281   1
  -3  36   5 71.9317 227.845  -2
   3  36  -5 71.9317 227.845   1
   3  36  -4 515.272 159.309   1
  -3  36   4 1104.00 255.504  -2
   3  36  -4 1104.00 255.504   1
  -3  36   3 473.574 227.384   1
  -3  36   3 349.873 131.730  -2
   3  36  -3 349.873 131.730   1
  -3  36   2 1778.95 246.967   1
   3  36  -2 2657.01 141.405  -2
  -3  36   2 2657.01 141.405   1
  -3  36   1 790.495 174.172   1
  -3  36   1 896.385 125.092  -2
   3  36  -1 896.385 125.092   1
  -3  36   0 800.381 220.133   1
  -3  36   0 1273.17 122.565  -2
   3  36   0 1273.17 122.565   1
   3 -36   1 1316.52 128.641   1
  -3  36  -1 2049.22 151.672  -2
   3  36   1 2049.22 151.672   1
  -3  36  -2 515.849 122.883   1
  -3  36  -2 1028.50 208.798  -2
   3  36   2 1028.50 208.798   1
   3 -36   3 1293.15 127.921   1
  -3  36  -3 1400.02 370.335  -2
   3  36   3 1400.02 370.335   1
  -3  36  -4 1766.92 128.001   1
  -3  36  -5 1854.78 118.211   1
  -3  36  -5 1914.90 219.687  -2
   3  36   5 1914.90 219.687   1
   3 -36   6 635.337 119.058   1
  -3  36  -6 747.454 98.2210  -2
   3  36   6 747.454 98.2210   1
   3  36   7 50.4011 89.9151   1
   3  37  -9 717.650 191.284   1
   3  37  -8-60.3017 207.959   1
   3  37  -7 1829.75 152.335   1
   3  37  -6 84.2198 140.873   1
   3  37  -5 366.051 139.726   1
  -3  37   5 501.226 219.922  -2
   3  37  -5 501.226 219.922   1
   3  37  -4-53.3858 139.090   1
  -3  37   4 37.3489 148.593  -2
   3  37  -4 37.3489 148.593   1
  -3  37   3 140.668 158.825   1
  -3  37   3 38.1909 140.961  -2
   3  37  -3 38.1909 140.961   1
  -3  37   2-33.9308 219.529   1
  -3  37   2 126.567 140.295  -2
   3  37  -2 126.567 140.295   1
  -3  37   1 39.3718 219.379   1
  -3  37   1 276.250 115.947  -2
   3  37  -1 276.250 115.947   1
  -3  37   0 374.492 159.514   1
  -3  37   0 577.419 125.455  -2
   3  37   0 577.419 125.455   1
  -3  37  -1-10.4759 200.291   1
  -3  37  -1-57.9763 132.540  -2
   3  37   1-57.9763 132.540   1
  -3  37  -2 1076.18 125.271   1
  -3  37  -2 1363.68 371.937  -2
   3  37   2 1363.68 371.937   1
  -3  37  -3 4951.70 153.949   1
  -3  37  -4-90.8719 107.714   1
  -3  37  -4 4.30759 228.853  -2
   3  37   4 4.30759 228.853   1
   3 -37   5 19.9627 96.7017   1
  -3  37  -5-12.6322 192.022  -2
   3  37   5-12.6322 192.022   1
   3  37   6 228.470 66.6078   1
   3  37   7 1030.69 82.8764   1
   3  38  -9 2249.21 109.057   1
   3  38  -8 596.065 208.967   1
   3  38  -7 1902.94 145.894   1
   3  38  -6 770.845 155.092   1
  -3  38   5 141.749 114.105   1
  -3  38   5 61.7938 223.469  -2
   3  38  -5 61.7938 223.469   1
   3  38  -4 4221.13 123.286   1
  -3  38   4 4670.84 204.470  -2
   3  38  -4 4670.84 204.470   1
   3  38  -3 9010.12 162.663   1
  -3  38   3 10654.8 187.988  -2
   3  38  -3 10654.8 187.988   1
  -3  38   2 274.399 212.086   1
   3  38  -2 19.8951 138.926  -2
  -3  38   2 19.8951 138.926   1
  -3  38   1 599.269 165.444   1
  -3  38   1 622.255 129.465  -2
   3  38  -1 622.255 129.465   1
  -3  38   0 2984.92 184.394   1
  -3  38   0 4449.81 146.223  -2
   3  38   0 4449.81 146.223   1
  -3  38  -1 378.384 209.082   1
  -3  38  -1 340.220 129.310  -2
   3  38   1 340.220 129.310   1
  -3  38  -2 4844.74 178.080   1
  -3  38  -2 7383.92 256.706  -2
   3  38   2 7383.92 256.706   1
  -3  38  -3 6906.03 158.705   1
  -3  38  -4 315.828 106.855   1
  -3  38  -4 317.436 217.769  -2
   3  38   4 317.436 217.769   1
  -3  38  -5 348.655 119.137   1
  -3  38  -5 170.363 137.504  -2
   3  38   5 170.363 137.504   1
   3  38   6 226.495 60.1953   1
   3  39  -9 980.631 148.871   1
   3  39  -8 141.892 103.054   1
   3  39  -7 45.8465 92.8656   1
   3  39  -6 42.8631 103.682   1
   3  39  -5 805.085 104.006   1
  -3  39   5 1011.75 241.012  -2
   3  39  -5 1011.75 241.012   1
   3  39  -4 2509.72 132.469   1
  -3  39   4 3185.90 195.830  -2
   3  39  -4 3185.90 195.830   1
   3  39  -3 748.240 112.423   1
  -3  39   3 747.622 136.709  -2
   3  39  -3 747.622 136.709   1
  -3  39   2 881.353 211.666   1
  -3  39   2 975.838 141.358  -2
   3  39  -2 975.838 141.358   1
  -3  39   1 596.068 159.028   1
  -3  39   1 937.270 128.951  -2
   3  39  -1 937.270 128.951   1
  -3  39   0 256.100 144.528   1
  -3  39   0 332.655 115.746  -2
   3  39   0 332.655 115.746   1
  -3  39  -1 126.956 148.093   1
  -3  39  -1 323.887 186.692  -2
   3  39   1 323.887 186.692   1
  -3  39  -2 2877.92 154.160   1
  -3  39  -2 5057.13 228.299  -2
   3  39   2 5057.13 228.299   1
   3 -39   3 4.63809 133.371   1
  -3  39  -3 68.9600 240.120  -2
   3  39   3 68.9600 240.120   1
  -3  39  -4 235.918 124.744   1
  -3  39  -4 621.360 151.416  -2
   3  39   4 621.360 151.416   1
  -3  39  -5-58.8029 106.335   1
  -3  39  -5 30.5340 123.474  -2
   3  39   5 30.5340 123.474   1
   3  39   6 94.1218 82.9442   1
   3  40  -8 784.232 82.6894   1
  -3  40   7 166.458 78.6219   1
   3  40  -6 620.692 91.2725   1
   3  40  -5 67.4748 95.1572   1
  -3  40   5 64.5817 228.107  -2
   3  40  -5 64.5817 228.107   1
   3  40  -4 2837.83 103.756   1
  -3  40   4 3823.19 282.110  -2
   3  40  -4 3823.19 282.110   1
   3  40  -3 52.6069 143.040   1
  -3  40   3-11.9348 244.148  -2
   3  40  -3-11.9348 244.148   1
  -3  40   2 9841.11 316.013   1
  -3  40   2 13682.5 180.843  -2
   3  40  -2 13682.5 180.843   1
  -3  40   1 418.761 151.690   1
  -3  40   1 552.622 136.973  -2
   3  40  -1 552.622 136.973   1
  -3  40   0 635.948 151.030   1
  -3  40   0 947.017 156.275  -2
   3  40   0 947.017 156.275   1
  -3  40  -1 1.77639 137.638   1
  -3  40  -1-53.2078 177.547  -2
   3  40   1-53.2078 177.547   1
  -3  40  -2 5880.77 172.305   1
  -3  40  -2 7851.41 454.938  -2
   3  40   2 7851.41 454.938   1
   3 -40   3-55.5516 119.927   1
  -3  40  -3-18.2344 152.209  -2
   3  40   3-18.2344 152.209   1
   3 -40   4 322.553 113.566   1
  -3  40  -4 344.035 137.463  -2
   3  40   4 344.035 137.463   1
  -3  40  -5-3.45088 97.0065   1
  -3  40  -5 92.3098 112.890  -2
   3  40   5 92.3098 112.890   1
   3  41  -8 674.214 157.201   1
  -3  41   7 281.494 70.7237   1
   3  41  -6 748.406 85.0479   1
   3  41  -5 82.3903 89.3780   1
  -3  41   5 217.436 218.811  -2
   3  41  -5 217.436 218.811   1
   3  41  -4 1816.64 91.6407   1
  -3  41   4 2546.13 260.830  -2
   3  41  -4 2546.13 260.830   1
  -3  41   3-79.1910 150.256   1
  -3  41   3 77.0243 254.821  -2
   3  41  -3 77.0243 254.821   1
  -3  41   2 260.206 187.035   1
  -3  41   2 251.166 135.885  -2
   3  41  -2 251.166 135.885   1
  -3  41   1 1248.54 157.117   1
  -3  41   1 1854.60 144.631  -2
   3  41  -1 1854.60 144.631   1
  -3  41   0 2914.56 176.656   1
  -3  41   0 3664.70 167.354  -2
   3  41   0 3664.70 167.354   1
  -3  41  -1 1495.60 161.631   1
  -3  41  -1 2037.67 351.128  -2
   3  41   1 2037.67 351.128   1
  -3  41  -2 112.103 140.631   1
  -3  41  -2 214.662 308.891  -2
   3  41   2 214.662 308.891   1
   3 -41   3 116.767 96.0822   1
  -3  41  -3 25.8338 143.917  -2
   3  41   3 25.8338 143.917   1
  -3  41  -4 632.147 88.1984   1
  -3  41  -4 707.198 128.332  -2
   3  41   4 707.198 128.332   1
  -3  41  -5 760.323 93.2459   1
  -3  41  -5 823.217 101.338  -2
   3  41   5 823.217 101.338   1
   3  42  -8 104.120 112.191   1
   3  42  -7 506.835 111.098   1
   3  42  -6-25.0982 73.6726   1
   3  42  -5 19.5128 107.578   1
   3  42  -4 204.358 105.261   1
  -3  42   4 93.8340 238.127  -2
   3  42  -4 93.8340 238.127   1
  -3  42   3 5888.72 196.523   1
  -3  42   3 7937.02 299.420  -2
   3  42  -3 7937.02 299.420   1
  -3  42   2 136.484 194.953   1
  -3  42   2 235.808 120.957  -2
   3  42  -2 235.808 120.957   1
  -3  42   1 507.357 144.977   1
  -3  42   1 554.925 112.537  -2
   3  42  -1 554.925 112.537   1
  -3  42   0 1216.61 148.033   1
  -3  42   0 1864.74 149.189  -2
   3  42   0 1864.74 149.189   1
  -3  42  -1 209.014 135.791   1
  -3  42  -1 100.501 181.738  -2
   3  42   1 100.501 181.738   1
  -3  42  -2 58.3849 127.070   1
  -3  42  -2 383.722 215.957  -2
   3  42   2 383.722 215.957   1
  -3  42  -3 1453.60 93.9147   1
  -3  42  -3 1914.37 212.246  -2
   3  42   3 1914.37 212.246   1
  -3  42  -4 146.120 75.8185   1
  -3  42  -4 271.664 108.144  -2
   3  42   4 271.664 108.144   1
   3  43  -6 68.8380 101.620   1
  -3  43   5 1233.98 125.550   1
  -3  43   4 93.1262 97.7503   1
  -3  43   4 176.034 218.157  -2
   3  43  -4 176.034 218.157   1
  -3  43   3 47.7087 93.7697   1
  -3  43   3 89.6962 162.416  -2
   3  43  -3 89.6962 162.416   1
  -3  43   2 333.642 136.956   1
  -3  43   2 287.298 127.004  -2
   3  43  -2 287.298 127.004   1
  -3  43   1 161.745 132.539   1
  -3  43   1 257.011 111.348  -2
   3  43  -1 257.011 111.348   1
  -3  43   0 341.715 133.600   1
  -3  43   0 419.599 128.698  -2
   3  43   0 419.599 128.698   1
  -3  43  -1-22.1248 122.219   1
  -3  43  -1 18.4271 170.200  -2
   3  43   1 18.4271 170.200   1
  -3  43  -2 121.015 118.028   1
  -3  43  -2 176.538 199.919  -2
   3  43   2 176.538 199.919   1
  -3  43  -3 110.039 104.899   1
  -3  43  -3-19.7780 181.303  -2
   3  43   3-19.7780 181.303   1
  -3  43  -4 453.831 95.2561   1
  -3  43  -4 434.814 144.085  -2
   3  43   4 434.814 144.085   1
   3  44  -7 166.951 113.799   1
   3  44  -6 165.857 75.6501   1
   3  44  -5-5.20660 105.371   1
  -3  44   4 8361.89 170.085   1
  -3  44   4 8905.32 278.033  -2
   3  44  -4 8905.32 278.033   1
  -3  44   3 59.4936 99.3906   1
  -3  44   3 74.4846 171.032  -2
   3  44  -3 74.4846 171.032   1
  -3  44   2 1032.66 178.406   1
  -3  44   2 1319.12 144.826  -2
   3  44  -2 1319.12 144.826   1
  -3  44   1 67.4289 122.550   1
  -3  44   1-60.7913 116.020  -2
   3  44  -1-60.7913 116.020   1
  -3  44   0 840.177 129.693   1
  -3  44   0 995.694 123.220  -2
   3  44   0 995.694 123.220   1
  -3  44  -1 2155.15 132.971   1
  -3  44  -1 2855.67 177.040  -2
   3  44   1 2855.67 177.040   1
  -3  44  -2 1834.66 121.216   1
  -3  44  -2 2350.33 197.842  -2
   3  44   2 2350.33 197.842   1
  -3  44  -3 562.556 94.5519   1
  -3  44  -3 548.162 162.789  -2
   3  44   3 548.162 162.789   1
  -3  44  -4 1510.96 132.762  -2
   3  44   4 1510.96 132.762   1
   3  45  -6 706.184 80.3075   1
  -3  45   5 229.500 97.6579   1
  -3  45   5 57.0506 176.094  -2
   3  45  -5 57.0506 176.094   1
   3  45  -4 1360.17 119.327   1
  -3  45   4 1230.38 203.522  -2
   3  45  -4 1230.38 203.522   1
  -3  45   3 790.086 98.0455   1
  -3  45   3 654.971 159.998  -2
   3  45  -3 654.971 159.998   1
  -3  45   2 141.077 94.1439   1
  -3  45   2 124.781 150.486  -2
   3  45  -2 124.781 150.486   1
  -3  45   1 167.701 115.236   1
  -3  45   1 385.008 106.608  -2
   3  45  -1 385.008 106.608   1
  -3  45   0 365.630 114.367   1
  -3  45   0 509.057 147.236  -2
   3  45   0 509.057 147.236   1
  -3  45  -1 3.41222 87.5381   1
  -3  45  -1 75.8910 144.263  -2
   3  45   1 75.8910 144.263   1
  -3  45  -2 2006.50 109.471   1
  -3  45  -2 2540.82 187.020  -2
   3  45   2 2540.82 187.020   1
  -3  45  -3 931.679 94.0109   1
  -3  45  -3 847.340 149.756  -2
   3  45   3 847.340 149.756   1
  -3  46   5 27.6551 112.951   1
  -3  46   5 139.576 122.602  -2
   3  46  -5 139.576 122.602   1
  -3  46   4-45.5787 97.8919   1
  -3  46   4-141.642 135.552  -2
   3  46  -4-141.642 135.552   1
  -3  46   3 3817.45 116.822   1
  -3  46   3 3714.96 166.823  -2
   3  46  -3 3714.96 166.823   1
  -3  46   2 1146.16 111.119   1
  -3  46   2 1239.91 145.490  -2
   3  46  -2 1239.91 145.490   1
  -3  46   1 217.532 87.2410   1
  -3  46   1 263.448 126.149  -2
   3  46  -1 263.448 126.149   1
  -3  46   0 32.8938 81.9181   1
  -3  46   0-51.8463 129.189  -2
   3  46   0-51.8463 129.189   1
  -3  46  -1 3450.37 93.5325   1
  -3  46  -1 4549.12 186.369  -2
   3  46   1 4549.12 186.369   1
  -3  46  -2 3.17446 93.4420   1
  -3  46  -2-11.6532 143.355  -2
   3  46   2-11.6532 143.355   1
  -3  46  -3 3384.62 132.860  -2
   3  46   3 3384.62 132.860   1
  -3  47   5 55.5141 91.8202   1
  -3  47   5 65.0608 175.041  -2
   3  47  -5 65.0608 175.041   1
  -3  47   4 24.8950 76.3552   1
  -3  47   4 10.4368 192.190  -2
   3  47  -4 10.4368 192.190   1
  -3  47   3 258.140 85.6847   1
  -3  47   3 401.000 121.023  -2
   3  47  -3 401.000 121.023   1
  -3  47   2 731.381 96.9987   1
  -3  47   2 437.912 122.366  -2
   3  47  -2 437.912 122.366   1
  -3  47   1 745.537 100.756   1
  -3  47   1 708.786 238.155  -2
   3  47  -1 708.786 238.155   1
  -3  47   0 776.812 98.0108   1
  -3  47   0 1035.52 114.146  -2
   3  47   0 1035.52 114.146   1
  -3  47  -1 1280.45 99.7197   1
  -3  47  -1 1752.32 142.376  -2
   3  47   1 1752.32 142.376   1
  -3  47  -2 89.0935 125.175   1
  -3  47  -2 10.7169 118.870  -2
   3  47   2 10.7169 118.870   1
  -3  48   4 85.8095 94.3133   1
  -3  48   4 4.02393 156.141  -2
   3  48  -4 4.02393 156.141   1
  -3  48   3 910.201 123.370   1
  -3  48   3 531.091 197.300  -2
   3  48  -3 531.091 197.300   1
  -3  48   2 478.186 82.0254   1
  -3  48   2 387.181 202.432  -2
   3  48  -2 387.181 202.432   1
  -3  48   1 506.796 86.1353   1
  -3  48   1 422.542 201.039  -2
   3  48  -1 422.542 201.039   1
  -3  48   0 2130.52 135.812   1
  -3  48  -1 495.146 124.149   1
   4   0 -14 197.723 113.411   1
   4   0 -12 694.484 283.127   1
   4   0 -10 12438.6 224.011   1
   4   0  -8 3272.89 349.587   1
   4   0  -6 22351.7 329.670   1
   4   0  -4 4048.83 227.795   1
  -4   0   4 6031.09 357.638  -2
   4   0  -4 6031.09 357.638   1
   4   0  -2 154053. 608.327   1
  -4   0   2 216958. 593.257  -2
   4   0  -2 216958. 593.257   1
   4   0   0 11072.6 237.113   1
  -4   0   0 15663.1 565.797  -2
   4   0   0 15663.1 565.797   1
   4   0   2 6527.72 322.459   1
   4   0   4 23004.6 396.495   1
   4   0   6 800.797 217.144   1
  -4   0 -10 1.51168 184.750   1
   4   1 -14 65.5280 79.5224   1
   4   1 -13 81.9581 125.180   1
   4  -1 -12 5960.22 238.463   1
   4  -1 -11 255.128 197.372   1
   4   2 -11 1565.75 263.562  -2
  -4   1  11 1565.75 263.562   1
   4  -1 -10 607.862 102.159   1
   4  -1  -9 5479.86 115.049   1
   4  -1  -8 830.391 235.673   1
   4  -1  -7 826.213 195.387   1
   4  -1  -6 23982.7 340.109   1
   4  -1  -5 9350.80 159.728   1
  -4   1   5 12121.4 635.168  -2
   4   1  -5 12121.4 635.168   1
   4   1  -4 7924.05 150.141   1
  -4   1   4 11322.6 282.214  -2
   4   1  -4 11322.6 282.214   1
   4  -1  -3 12588.5 277.493   1
  -4  -1   3 15889.2 211.809  -2
   4  -1  -3 15889.2 211.809   1
   4  -1  -2 80283.2 348.778   1
  -4  -1   2 115213. 316.275  -2
   4  -1  -2 115213. 316.275   1
   4   1  -1 5742.76 211.594   1
  -4   1   1 8138.05 172.161  -2
   4   1  -1 8138.05 172.161   1
   4   1   0 7566.53 155.744   1
  -4   1   0 9833.24 178.155  -2
   4   1   0 9833.24 178.155   1
   4  -1   1 10100.8 232.795   1
   4  -1   1 13754.2 247.935  -2
  -4  -1  -1 13754.2 247.935   1
  -4  -1  -2 15212.6 244.070   1
   4   1   3-24.8806 147.671   1
   4  -1   4 402.982 151.726   1
   4   1   5 9187.59 199.110   1
   4   1   6 2770.13 172.946   1
   4   1   7 16200.7 414.448   1
  -4   1  -9 1898.99 197.608   1
  -4  -1 -10-48.1989 134.491   1
   4   2 -14 98.8060 80.5194   1
   4   2 -13 369.395 127.560   1
   4  -2 -12 1558.69 213.649   1
   4   3 -12 721.185 236.766  -2
  -4   2  12 721.185 236.766   1
   4   2 -11 5334.19 183.093   1
   4  -2 -10 57.9542 98.7663   1
   4   2  -9 2236.87 103.827   1
   4   2  -8 3004.08 226.765   1
   4   2  -7 9287.98 274.366   1
   4  -2  -6 5320.57 257.587   1
   4  -2  -5 3462.45 124.726   1
   4  -2  -4 127563. 425.263   1
  -4  -2   4 179603. 725.126  -2
   4  -2  -4 179603. 725.126   1
   4   2  -3 15481.7 235.231   1
  -4   2   3 21771.2 221.891  -2
   4   2  -3 21771.2 221.891   1
   4  -2  -2 8719.82 152.424   1
  -4   2   2 13230.2 157.858  -2
   4   2  -2 13230.2 157.858   1
   4  -2  -1 165.649 163.938   1
  -4   2   1 441.309 111.678  -2
   4   2  -1 441.309 111.678   1
   4   2   0 215.950 139.206   1
  -4   2   0 224.466 118.939  -2
   4   2   0 224.466 118.939   1
   4   2   1 2227.29 217.768   1
   4   2   1 3176.49 251.910  -2
  -4   2  -1 3176.49 251.910   1
  -4  -2  -2 6633.01 198.092   1
   4   2   2 9578.38 393.533  -2
  -4   2  -2 9578.38 393.533   1
   4  -2   3 3332.80 177.485   1
   4  -2   4 3717.29 179.251   1
  -4  -2  -5 6970.04 179.397   1
   4   2   6 2390.42 182.360   1
   4   2   7 3898.55 320.315   1
  -4  -2  -9 5323.42 226.918   1
  -4  -2 -10 17.1783 133.026   1
   4  -3 -14 735.180 83.6216   1
   4   3 -13 63.5450 127.156   1
   4   3 -12 348.488 143.815   1
   4  -3 -11 2728.99 125.416   1
   4   3 -10 3364.12 120.691   1
   4   3  -9 15912.3 153.769   1
   4   3  -8 165.175 195.490   1
   4   3  -7 14791.6 317.574   1
   4   3  -6-50.3008 194.902   1
  -4   3   6 238.393 462.934  -2
   4   3  -6 238.393 462.934   1
   4  -3  -5 46517.8 374.029   1
  -4  -3   5 56286.3 992.887  -2
   4  -3  -5 56286.3 992.887   1
   4  -3  -4 3250.26 121.250   1
  -4   3   4 4145.57 349.255  -2
   4   3  -4 4145.57 349.255   1
   4  -3  -3 161.245 134.804   1
  -4   3   3 135.178 147.019  -2
   4   3  -3 135.178 147.019   1
   4   3  -2 13626.0 128.709   1
  -4   3   2 19355.5 197.023  -2
   4   3  -2 19355.5 197.023   1
   4  -3  -1 68602.5 349.631   1
  -4   3   1 90934.7 371.079  -2
   4   3  -1 90934.7 371.079   1
   4   3   0 2271.02 159.422   1
  -4   3   0 2888.47 209.241  -2
   4   3   0 2888.47 209.241   1
   4  -3   1 43281.0 387.177   1
  -4   3  -1 57023.2 510.165  -2
   4   3   1 57023.2 510.165   1
   4  -3   2 7114.66 204.234   1
   4   3   2 9412.83 412.116  -2
  -4   3  -2 9412.83 412.116   1
   4   3   3 2645.50 174.587   1
   4   3   4 135.189 258.796   1
   4   3   5 902.838 142.908   1
  -4  -3  -6 11764.6 309.817   1
   4   3   7 16959.7 406.722   1
  -4   3  -8 63.4183 275.798   1
  -4   3  -9 494.705 251.432   1
  -4   3 -10 91.0970 133.977   1
   4   4 -14 18.7047 79.7957   1
   4  -4 -13-41.3155 101.092   1
   4   4 -12 721.397 145.988   1
   4  -4 -11 2128.24 120.497   1
   4  -4 -10 11469.0 158.726   1
   4  -4  -9 1132.07 97.9345   1
   4   4  -8 4982.73 217.087   1
   4   4  -7 13.8372 179.991   1
   4   4  -6 4016.74 251.150   1
  -4   4   6 5565.19 531.189  -2
   4   4  -6 5565.19 531.189   1
   4   4  -5 8871.61 224.149   1
   4   4  -4 51303.0 408.505   1
  -4   4   4 71508.5 464.944  -2
   4   4  -4 71508.5 464.944   1
   4   4  -3 3752.80 155.120   1
  -4   4   3 4438.85 153.158  -2
   4   4  -3 4438.85 153.158   1
   4  -4  -2 163063. 1270.32   1
  -4   4   2 205674. 565.185  -2
   4   4  -2 205674. 565.185   1
   4   4  -1 2100.33 162.225   1
  -4   4   1 2335.50 162.325  -2
   4   4  -1 2335.50 162.325   1
   4   4   0 75458.4 482.018   1
  -4   4   0 93574.5 585.777  -2
   4   4   0 93574.5 585.777   1
   4   4   1 41288.5 364.329   1
  -4   4  -1 53532.7 764.002  -2
   4   4   1 53532.7 764.002   1
   4   4   2 6750.64 200.038   1
   4   4   2 8450.91 418.268  -2
  -4   4  -2 8450.91 418.268   1
   4   4   3 5284.64 218.426   1
  -4  -4  -4 10652.6 387.053   1
   4  -4   5 9388.30 260.994   1
  -4   4  -6 2927.99 223.714   1
   4   4   7 4583.33 306.631   1
  -4   4  -8 1398.15 202.405   1
  -4   4  -9 34.3858 251.171   1
  -4  -4 -10 178.817 107.102   1
   4  -5 -14 93.5231 77.9462   1
   4  -5 -13 47.7682 101.964   1
   4   5 -12 4290.61 149.503   1
   4  -5 -11 58.0875 117.691   1
   4   6 -11 529.416 269.112  -2
  -4   5  11 529.416 269.112   1
   4   5 -10 8855.33 175.040   1
   4  -5  -9 20901.2 170.079   1
   4  -5  -8 9047.37 250.494   1
   4   5  -7 2330.99 174.255   1
   4   5  -6 32710.1 433.966   1
   4   5  -5 2721.70 170.963   1
  -4  -5   5 3307.83 370.633  -2
   4  -5  -5 3307.83 370.633   1
   4  -5  -4 70189.6 353.941   1
   4   5  -3 3157.43 180.684   1
  -4   5   3 4116.27 153.989  -2
   4   5  -3 4116.27 153.989   1
   4  -5  -2 40554.6 723.228   1
  -4   5   2 50799.6 331.188  -2
   4   5  -2 50799.6 331.188   1
  -4   5   1 28791.2 293.087  -2
   4   5  -1 28791.2 293.087   1
   4  -5   0 11365.6 295.360   1
  -4   5   0 13325.0 400.677  -2
   4   5   0 13325.0 400.677   1
   4  -5   1 3262.80 270.010   1
  -4   5  -1 4228.99 349.445  -2
   4   5   1 4228.99 349.445   1
   4   5   2 5118.08 255.410   1
   4   5   2 7656.92 447.834  -2
  -4   5  -2 7656.92 447.834   1
   4   5   3 2889.23 198.176   1
   4   5   4 400.837 258.935   1
   4   5   5 13787.6 276.923   1
  -4  -5  -6 673.951 223.649   1
  -4   5  -7 9026.02 265.358   1
  -4   5  -8 12312.7 267.898   1
  -4   5  -9 254.998 243.947   1
   4   5  10 4.59658 102.760   1
   4   6 -14 145.789 77.3530   1
   4   6 -13 48.4341 101.354   1
   4  -6 -12 2399.34 137.626   1
   4  -6 -11 432.449 109.482   1
   4   6 -10 365.369 118.586   1
   4   6  -9 170.425 98.0221   1
   4  -6  -8 1440.20 179.388   1
   4   6  -7 6390.45 215.829   1
   4   6  -6 6699.58 267.838   1
   4  -6  -5 23831.2 267.331   1
  -4   6   5 32849.4 710.263  -2
   4   6  -5 32849.4 710.263   1
   4   6  -4 4442.64 229.212   1
  -4   6   4 4977.66 346.696  -2
   4   6  -4 4977.66 346.696   1
   4   6  -3 1161.41 171.257   1
  -4  -6   3 1761.67 191.535  -2
   4  -6  -3 1761.67 191.535   1
   4  -6  -2 34044.2 681.886   1
  -4   6   2 44116.6 322.412  -2
   4   6  -2 44116.6 322.412   1
  -4   6   1 4239.25 213.724  -2
   4   6  -1 4239.25 213.724   1
   4  -6   0 82489.8 581.950   1
  -4   6   0 99219.4 754.814  -2
   4   6   0 99219.4 754.814   1
   4  -6   1 8111.84 316.620   1
  -4   6  -1 10533.4 407.465  -2
   4   6   1 10533.4 407.465   1
   4   6   2 35202.9 548.570   1
  -4   6  -2 50590.2 735.954  -2
   4   6   2 50590.2 735.954   1
   4   6   3 12.9416 142.204   1
   4  -6   4 850.950 278.600   1
   4   6   5 4137.75 202.852   1
   4   6   6 5193.86 225.389   1
  -4   6  -7 1019.27 206.576   1
  -4   6  -8 588.286 189.773   1
  -4   6  -9 154.236 232.755   1
  -4  -6 -10 124.554 105.431   1
   4  -7 -14 102.263 66.2964   1
   4   7 -13 237.562 105.437   1
   4  -7 -12 4439.89 144.983   1
   4  -7 -11 5898.21 140.877   1
   4   7 -10 7.20134 113.700   1
   4   7  -9 438.180 95.4046   1
   4   7  -8 2439.32 189.850   1
   4  -7  -7 10393.8 268.775   1
   4   7  -6 20064.1 303.854   1
   4   7  -5 33497.0 292.312   1
  -4  -7   5 43884.7 983.417  -2
   4  -7  -5 43884.7 983.417   1
   4  -7  -4 8419.90 294.346   1
  -4   7   4 10492.2 503.206  -2
   4   7  -4 10492.2 503.206   1
   4  -7  -3 51.4172 374.513   1
  -4   7   3 450.681 217.699  -2
   4   7  -3 450.681 217.699   1
   4  -7  -2 13531.5 515.737   1
  -4   7   2 17573.2 253.228  -2
   4   7  -2 17573.2 253.228   1
  -4   7   1 17990.7 282.659  -2
   4   7  -1 17990.7 282.659   1
   4  -7   0 12090.9 293.881   1
  -4   7   0 15522.8 363.893  -2
   4   7   0 15522.8 363.893   1
   4  -7   1 28074.1 466.870   1
  -4   7  -1 37453.5 545.228  -2
   4   7   1 37453.5 545.228   1
   4  -7   2 80.9271 228.087   1
  -4   7  -2 120.466 347.984  -2
   4   7   2 120.466 347.984   1
   4   7   3 6470.36 229.690   1
   4   7   4 17759.2 476.246   1
   4   7   5 97.8066 168.147   1
  -4   7  -6 1756.74 173.946   1
  -4   7  -7 10253.0 273.224   1
   4   7   8 3114.82 200.935   1
  -4   7  -9 106.960 139.227   1
  -4  -7 -10 2639.14 115.211   1
   4   8 -14 74.8483 64.9373   1
   4   8 -13 3172.13 119.783   1
   4   8 -12 265.771 119.993   1
   4  -8 -11 3731.83 155.346   1
   4   8 -10 1550.00 123.629   1
   4   8  -9 1759.81 110.823   1
   4   8  -8 1937.64 265.970   1
   4   8  -7 56335.7 578.094   1
   4   8  -6 3667.85 236.902   1
   4  -8  -5 7473.43 190.134   1
  -4   8   5 11150.4 507.098  -2
   4   8  -5 11150.4 507.098   1
   4   8  -4 38882.5 367.746   1
  -4  -8   4 51937.0 511.280  -2
   4  -8  -4 51937.0 511.280   1
   4  -8  -3 89276.4 1113.42   1
  -4   8   3 117340. 818.065  -2
   4   8  -3 117340. 818.065   1
   4  -8  -2 219.945 267.731   1
  -4   8   2 219.911 246.000  -2
   4   8  -2 219.911 246.000   1
   4  -8  -1 41274.4 826.595   1
  -4   8   1 54265.1 457.305  -2
   4   8  -1 54265.1 457.305   1
   4  -8   0 237.382 188.504   1
  -4   8   0 216.568 267.760  -2
   4   8   0 216.568 267.760   1
   4  -8   1 5085.80 312.519   1
  -4   8  -1 7579.10 378.598  -2
   4   8   1 7579.10 378.598   1
  -4   8  -2 891.788 252.350   1
  -4   8  -2 1806.29 306.877  -2
   4   8   2 1806.29 306.877   1
   4   8   3 40240.2 423.566   1
   4  -8   4 1068.43 292.954   1
   4   8   5 3157.84 201.548   1
  -4   8  -6 413.932 166.177   1
  -4   8  -7 176.745 191.041   1
  -4   8  -8 3213.42 201.327   1
  -4  -8  -9 6.36548 141.015   1
  -4   8 -10 88.0279 75.5479   1
   4  -9 -14 410.336 63.1603   1
   4   9 -13-10.3218 100.167   1
   4   9 -12 212.535 114.257   1
   4   9 -11 178.556 130.012   1
   4   9 -10 789.345 117.785   1
   4   9  -9 37841.8 233.544   1
   4   9  -8 4322.90 294.398   1
   4   9  -7 5753.47 275.738   1
   4   9  -6 426.698 153.031   1
   4   9  -5 2284.77 240.105   1
  -4  -9   5 3016.93 337.263  -2
   4  -9  -5 3016.93 337.263   1
   4  -9  -4 723.169 203.442   1
  -4   9   4 566.785 390.605  -2
   4   9  -4 566.785 390.605   1
  -4  -9   3 18314.9 372.300  -2
   4  -9  -3 18314.9 372.300   1
   4  -9  -2 11807.2 391.950   1
  -4   9   2 14914.2 359.641  -2
   4   9  -2 14914.2 359.641   1
   4  -9  -1 9964.28 573.319   1
  -4   9   1 12805.2 313.583  -2
   4   9  -1 12805.2 313.583   1
   4  -9   0 6293.46 515.137   1
  -4   9   0 7915.18 330.182  -2
   4   9   0 7915.18 330.182   1
   4  -9   1 7590.26 338.638   1
  -4   9  -1 10943.0 402.016  -2
   4   9   1 10943.0 402.016   1
   4  -9   2 6824.65 341.175   1
  -4   9  -2 10266.9 397.605  -2
   4   9   2 10266.9 397.605   1
   4   9   3 4239.75 217.596   1
   4  -9   4 1771.72 352.273   1
   4   9   5 4922.95 139.224   1
   4   9   6 6727.91 239.627   1
  -4   9  -7 2058.34 204.165   1
  -4   9  -8 1678.28 187.834   1
  -4  -9  -9 501.634 117.917   1
  -4  -9 -10 8.27105 95.1810   1
   4 -10 -14 74.4101 53.9764   1
   4  10 -13 156.004 101.091   1
   4  10 -12 243.178 110.369   1
   4  10 -11 986.274 105.970   1
   4  10 -10 183.334 109.291   1
   4  10  -9 5410.31 141.493   1
   4 -10  -8 3951.89 356.782   1
   4  10  -7 290.167 197.717   1
   4  10  -6 615.196 181.333   1
   4  10  -5 1813.41 183.696   1
  -4 -10   5 3113.80 609.872  -2
   4 -10  -5 3113.80 609.872   1
   4  10  -4 54752.3 514.792   1
  -4  10   4 71791.0 880.742  -2
   4  10  -4 71791.0 880.742   1
  -4 -10   3 19876.0 530.680  -2
   4 -10  -3 19876.0 530.680   1
   4 -10  -2 13422.0 407.162   1
  -4  10   2 17281.9 389.293  -2
   4  10  -2 17281.9 389.293   1
  -4  10   1 15912.9 342.498  -2
   4  10  -1 15912.9 342.498   1
   4 -10   0 18293.8 699.015   1
  -4  10   0 22557.0 422.479  -2
   4  10   0 22557.0 422.479   1
   4 -10   1 8585.75 356.599   1
  -4  10  -1 10561.3 430.018  -2
   4  10   1 10561.3 430.018   1
  -4  10  -2 3320.59 305.336   1
  -4  10  -2 4396.48 338.811  -2
   4  10   2 4396.48 338.811   1
   4  10   3 2442.20 189.260   1
   4 -10   4 3539.80 407.635   1
   4 -10   5 1397.63 123.486   1
   4  10   6 595.657 188.684   1
  -4  10  -7 5280.49 239.159   1
  -4  10  -8 1021.37 175.586   1
  -4 -10  -9 159.638 111.932   1
   4  10  10 590.730 94.8804   1
   4 -11 -14 1649.82 67.6770   1
   4  11 -13 1908.99 108.789   1
   4  11 -12 951.166 117.514   1
   4  11 -11 4971.99 130.281   1
   4  11 -10 1737.85 198.055   1
   4  11  -9 1503.01 113.422   1
   4 -11  -8 19882.0 571.348   1
   4 -11  -7 914.923 205.973   1
   4  11  -6 4921.05 241.906   1
   4  11  -5 70856.9 504.432   1
  -4 -11   5 91534.6 1337.89  -2
   4 -11  -5 91534.6 1337.89   1
  -4 -11   4 1944.00 579.840  -2
   4 -11  -4 1944.00 579.840   1
  -4 -11   3 37198.8 649.450  -2
   4 -11  -3 37198.8 649.450   1
   4 -11  -2 1057.61 427.949   1
  -4  11   2 1197.03 329.315  -2
   4  11  -2 1197.03 329.315   1
   4 -11  -1 111714. 1319.10   1
  -4  11   1 141214. 902.158  -2
   4  11  -1 141214. 902.158   1
   4 -11   0-8.88490 463.556   1
  -4  11   0 137.688 269.651  -2
   4  11   0 137.688 269.651   1
  -4  11  -1 48591.1 636.454   1
  -4  11  -1 64998.2 712.472  -2
   4  11   1 64998.2 712.472   1
  -4  11  -2 817.485 265.930   1
  -4  11  -2 1364.90 302.425  -2
   4  11   2 1364.90 302.425   1
   4  11   3 4043.10 230.997   1
   4 -11   4 22091.2 652.607   1
  -4 -11  -5 9930.64 169.965   1
  -4  11  -6-36.4937 127.453   1
  -4  11  -7 9967.17 267.917   1
   4  11   8 137.070 159.009   1
   4  11   9 944.355 116.160   1
  -4 -11 -10 4572.30 149.800   1
  -4  12  14 2.38920 67.4105   1
  -4  12  13 940.783 101.866   1
   4 -12 -12 385.775 88.2629   1
   4 -12 -11 490.133 108.584   1
   4  12 -10 811.200 189.492   1
   4  12  -9 1232.10 111.160   1
   4  12  -8 2510.61 165.697   1
   4 -12  -7 8722.87 408.561   1
   4  12  -6 13787.6 320.002   1
   4  12  -5 13053.5 482.924   1
  -4 -12   5 18249.2 824.386  -2
   4 -12  -5 18249.2 824.386   1
  -4 -12   4 34048.8 918.312  -2
   4 -12  -4 34048.8 918.312   1
  -4 -12   3 3998.67 418.040  -2
   4 -12  -3 3998.67 418.040   1
   4 -12  -2 33790.8 800.126   1
  -4  12   2 40121.2 591.611  -2
   4  12  -2 40121.2 591.611   1
  -4 -12   1 5765.56 368.914  -2
   4 -12  -1 5765.56 368.914   1
   4 -12   0 5820.32 549.724   1
  -4  12   0 7478.26 337.700  -2
   4  12   0 7478.26 337.700   1
   4 -12   1 786.961 287.694   1
  -4  12  -1 774.892 335.735  -2
   4  12   1 774.892 335.735   1
  -4  12  -2 205.127 252.943   1
  -4  12  -2 228.035 290.270  -2
   4  12   2 228.035 290.270   1
   4  12   3 835.670 295.372   1
   4  12   4 6467.76 356.276   1
   4  12   5 1604.07 124.601   1
   4 -12   6 1237.74 140.234   1
  -4  12  -7 195.222 180.213   1
  -4  12  -8 692.137 126.559   1
  -4 -12  -9 149.699 147.019   1
  -4  13  -9 2337.59 250.200  -2
   4  12   9 2337.59 250.200   1
  -4 -12 -10 1365.97 129.002   1
   4  13 -14 744.310 67.3657   1
   4 -13 -13 4182.82 104.139   1
   4  13 -12 1021.06 94.6611   1
   4 -13 -11 10310.2 151.022   1
   4  13 -10 29.7327 180.326   1
   4  13  -9 1852.56 167.982   1
   4 -13  -8 6176.14 191.319   1
   4  13  -7 24246.4 568.495   1
  -4  13   6 174.143 314.067  -2
   4  13  -6 174.143 314.067   1
   4  13  -5 425.602 265.150   1
  -4  13   5 328.401 350.956  -2
   4  13  -5 328.401 350.956   1
  -4  13   4 34376.3 609.869  -2
   4  13  -4 34376.3 609.869   1
  -4 -13   3 5969.40 455.286  -2
   4 -13  -3 5969.40 455.286   1
  -4 -13   2 12891.1 410.271  -2
   4 -13  -2 12891.1 410.271   1
   4 -13  -1 291.344 445.350   1
  -4  13   1 226.757 392.035  -2
   4  13  -1 226.757 392.035   1
   4 -13   0-48.1477 458.429   1
  -4  13   0 57.8120 353.202  -2
   4  13   0 57.8120 353.202   1
   4 -13   1 20837.8 483.313   1
  -4  13  -1 27008.3 992.563  -2
   4  13   1 27008.3 992.563   1
  -4  13  -2 51.5784 267.630   1
  -4  13  -2 10.0330 683.237  -2
   4  13   2 10.0330 683.237   1
   4  13   3 2703.82 328.200   1
   4  13   4 1688.23 280.700   1
   4  13   5 448.179 147.880   1
  -4  13  -5 830.681 250.541  -2
   4  13   5 830.681 250.541   1
  -4  13  -6 13271.6 217.476   1
   4  13   7 2398.20 145.516   1
  -4  13  -8 1613.66 135.685   1
  -4 -13  -9 5819.08 121.119   1
  -4 -13 -10 136.811 109.505   1
   4  14 -14 51.3254 74.8935   1
   4  14 -13 267.723 83.4005   1
   4 -14 -12 870.266 92.5379   1
   4  14 -11 79.1294 102.949   1
   4  14 -10 9431.64 201.596   1
   4 -14  -9 7763.22 224.918   1
   4  14  -8 129.726 142.514   1
   4  14  -7 1434.77 302.637   1
   4  14  -6 4708.63 382.797   1
  -4 -14   6 6695.08 730.022  -2
   4 -14  -6 6695.08 730.022   1
  -4  14   5 69.8413 263.357  -2
   4  14  -5 69.8413 263.357   1
  -4  14   4 493.628 326.431  -2
   4  14  -4 493.628 326.431   1
  -4 -14   3 118080. 1102.73  -2
   4 -14  -3 118080. 1102.73   1
  -4  14   2 5828.76 369.149  -2
   4  14  -2 5828.76 369.149   1
   4 -14  -1 18410.6 710.983   1
  -4  14   1 22789.1 670.090  -2
   4  14  -1 22789.1 670.090   1
   4 -14   0 14628.1 691.298   1
  -4  14   0 19411.7 631.314  -2
   4  14   0 19411.7 631.314   1
   4 -14   1-121.899 275.574   1
  -4  14  -1-8.85026 626.169  -2
   4  14   1-8.85026 626.169   1
  -4  14  -2 10779.6 419.632   1
  -4  14  -2 13439.9 848.156  -2
   4  14   2 13439.9 848.156   1
  -4  14  -3 906.580 388.613   1
  -4  14  -3 2287.95 705.943  -2
   4  14   3 2287.95 705.943   1
  -4  14  -4 2382.94 177.298   1
  -4  14  -5 1011.63 126.783   1
  -4  14  -6 14.8400 136.384   1
  -4  14  -7 3231.73 127.350   1
   4  14   8 653.161 130.171   1
   4  14   9 992.226 141.175   1
  -4  14 -10 510.093 103.577   1
   4 -15 -14 4325.33 117.624   1
  -4  15  13 1243.92 74.0080   1
   4  15 -12 767.415 94.2683   1
   4  15 -11 1022.82 95.4189   1
   4  15 -10 6901.26 162.167   1
   4 -15  -9 15769.1 275.739   1
   4  15  -8 7514.72 203.826   1
   4  15  -7 3621.61 327.354   1
   4 -15  -6-2.05814 247.343   1
  -4  15   6 609.680 365.605  -2
   4  15  -6 609.680 365.605   1
  -4  15   5 4052.00 247.624  -2
   4  15  -5 4052.00 247.624   1
  -4 -15   4 1822.30 339.877  -2
   4 -15  -4 1822.30 339.877   1
  -4 -15   3 2097.63 311.787  -2
   4 -15  -3 2097.63 311.787   1
   4 -15  -2 29505.6 860.227   1
  -4  15   2 38044.4 728.828  -2
   4  15  -2 38044.4 728.828   1
  -4  15   1 32188.0 581.057  -2
   4  15  -1 32188.0 581.057   1
   4 -15   0 13234.9 712.445   1
  -4  15   0 15930.3 613.814  -2
   4  15   0 15930.3 613.814   1
   4 -15   1 13729.5 446.004   1
  -4  15  -1 17909.4 927.382  -2
   4  15   1 17909.4 927.382   1
  -4  15  -2 1520.74 306.416   1
  -4  15  -2 2871.35 641.674  -2
   4  15   2 2871.35 641.674   1
  -4  15  -3 4831.27 505.558   1
  -4  15  -3 6051.61 790.795  -2
   4  15   3 6051.61 790.795   1
  -4  15  -4 299.354 132.263   1
  -4  15  -4 178.529 248.780  -2
   4  15   4 178.529 248.780   1
  -4  15  -5 490.279 153.862   1
  -4  15  -5 501.696 251.758  -2
   4  15   5 501.696 251.758   1
  -4  15  -6-57.1098 133.348   1
  -4  15  -6-10.7617 260.610  -2
   4  15   6-10.7617 260.610   1
   4  15   7 2260.52 123.494   1
  -4  15  -8 71.2815 123.861   1
   4  15   9 2771.00 154.017   1
  -4 -15 -10 403.490 146.073   1
   4  16 -14 271.951 134.615   1
   4  16 -13 18.5940 68.1449   1
   4  16 -12 3866.13 98.6762   1
   4  16 -11 4855.85 110.433   1
   4  16 -10 267.200 119.074   1
   4  16  -9 4085.28 138.667   1
   4  16  -8 19521.2 278.924   1
   4  16  -7 805.705 279.272   1
   4  16  -6 8175.22 357.762   1
  -4  16   6 11423.4 511.623  -2
   4  16  -6 11423.4 511.623   1
  -4 -16   5 4445.12 253.003  -2
   4 -16  -5 4445.12 253.003   1
  -4 -16   4 534.194 321.050  -2
   4 -16  -4 534.194 321.050   1
   4 -16  -3 13234.8 629.686   1
  -4  16   3 15955.9 528.412  -2
   4  16  -3 15955.9 528.412   1
  -4  16   2 10662.9 523.623  -2
   4  16  -2 10662.9 523.623   1
  -4  16   1 16562.9 489.590  -2
   4  16  -1 16562.9 489.590   1
   4 -16   0 801.188 511.323   1
  -4  16   0 1140.03 414.830  -2
   4  16   0 1140.03 414.830   1
   4 -16   1 71.8400 451.200   1
  -4  16  -1 108.943 291.054  -2
   4  16   1 108.943 291.054   1
   4 -16   2 204.618 292.364   1
  -4  16  -2 650.809 605.528  -2
   4  16   2 650.809 605.528   1
   4 -16   3 217.654 304.847   1
  -4  16  -3 1183.21 714.283  -2
   4  16   3 1183.21 714.283   1
  -4  16  -4 451.034 136.795   1
  -4  16  -4 468.273 156.059  -2
   4  16   4 468.273 156.059   1
  -4  16  -5 506.607 159.131   1
  -4  16  -5 645.242 179.652  -2
   4  16   5 645.242 179.652   1
   4  16   6 69.5893 110.610   1
  -4  16  -7 368.551 106.916   1
   4  16   8 420.077 114.991   1
  -4  16  -9 1754.03 143.049   1
  -4 -16 -10 319.803 135.633   1
   4 -17 -13 10338.6 109.874   1
   4 -17 -12 1091.72 82.4761   1
   4  17 -11 207.830 87.1298   1
   4  17 -10 956.618 119.414   1
   4  17  -9 5372.47 152.469   1
   4 -17  -8 2218.73 138.858   1
   4  17  -7 14493.6 286.285   1
   4 -17  -6 2882.66 518.042   1
  -4  17   6 3391.94 293.603  -2
   4  17  -6 3391.94 293.603   1
   4  17  -5 841.001 249.446   1
  -4  17   5 1831.50 339.226  -2
   4  17  -5 1831.50 339.226   1
  -4 -17   4 838.286 331.534  -2
   4 -17  -4 838.286 331.534   1
  -4  17   3 11424.4 401.932  -2
   4  17  -3 11424.4 401.932   1
  -4  17   2 8200.79 489.405  -2
   4  17  -2 8200.79 489.405   1
   4 -17  -1 1043.56 504.601   1
  -4  17   1 1967.91 426.301  -2
   4  17  -1 1967.91 426.301   1
   4 -17   0 6174.03 601.460   1
  -4  17   0 7186.55 526.507  -2
   4  17   0 7186.55 526.507   1
   4 -17   1 6706.15 386.148   1
  -4  17  -1 7416.48 511.750  -2
   4  17   1 7416.48 511.750   1
   4 -17   2 13992.2 486.856   1
  -4  17  -2 18236.5 975.206  -2
   4  17   2 18236.5 975.206   1
  -4  17  -3-71.4625 316.860   1
   4  17   4 2557.03 132.362   1
  -4  17  -4 3955.02 205.409  -2
   4  17   4 3955.02 205.409   1
  -4  17  -5 2116.70 184.360   1
  -4  17  -5 3500.23 290.378  -2
   4  17   5 3500.23 290.378   1
   4  17   6 2137.92 124.420   1
  -4  17  -7 1600.26 134.803   1
   4 -17   8 1500.49 101.347   1
   4  17   9 1521.64 141.632   1
  -4 -17 -10 50.7824 123.006   1
   4  18 -13 83.9401 71.3526   1
   4  18 -12 592.153 76.6318   1
  -4  18  11 991.609 88.3381   1
  -4  18  10-42.0071 103.360   1
   4  18  -9 1650.89 130.827   1
   4 -18  -8 2038.20 122.038   1
   4 -18  -7 24157.6 283.341   1
   4 -18  -6 5148.59 579.268   1
  -4  18   6 7154.35 328.690  -2
   4  18  -6 7154.35 328.690   1
  -4  18   5 8370.25 298.379  -2
   4  18  -5 8370.25 298.379   1
  -4 -18   4 361.761 330.222  -2
   4 -18  -4 361.761 330.222   1
  -4  18   3 2083.17 309.907  -2
   4  18  -3 2083.17 309.907   1
   4 -18  -2 2523.23 524.571   1
  -4  18   2 2865.05 600.942  -2
   4  18  -2 2865.05 600.942   1
  -4  18   1 6705.88 414.076  -2
   4  18  -1 6705.88 414.076   1
   4 -18   0 30813.7 949.235   1
  -4  18   0 37045.0 861.937  -2
   4  18   0 37045.0 861.937   1
   4 -18   1 971.524 313.785   1
  -4  18  -1 1288.00 405.135  -2
   4  18   1 1288.00 405.135   1
   4 -18   2 6622.57 405.587   1
  -4  18  -2 8264.21 813.376  -2
   4  18   2 8264.21 813.376   1
   4 -18   3 18197.0 584.949   1
  -4  18  -3 24467.3 1099.06  -2
   4  18   3 24467.3 1099.06   1
   4 -18   4 449.392 122.847   1
  -4  18  -4 882.659 261.184  -2
   4  18   4 882.659 261.184   1
  -4  18  -5 3028.21 200.275   1
  -4  18  -6 725.532 179.096   1
  -4  18  -6 636.899 256.865  -2
   4  18   6 636.899 256.865   1
   4  18   7 532.971 124.124   1
  -4  18  -8 631.204 95.4803   1
   4 -18   9 1997.47 102.719   1
  -4  19  13 81.2197 97.1321   1
   4  19 -12 242.455 67.4351   1
  -4  19  11 832.289 85.7642   1
   4  19 -10 6666.79 138.396   1
   4  19  -9 12497.0 188.737   1
   4  19  -8 4079.92 135.657   1
   4  19  -7 2504.62 108.023   1
   4  19  -6 493.927 271.289   1
  -4  19   6 840.774 423.846  -2
   4  19  -6 840.774 423.846   1
  -4 -19   5 571.182 333.342  -2
   4 -19  -5 571.182 333.342   1
  -4 -19   4 20901.7 584.637  -2
   4 -19  -4 20901.7 584.637   1
  -4  19   3 3228.67 326.849  -2
   4  19  -3 3228.67 326.849   1
   4 -19  -2 18051.0 803.685   1
  -4  19   2 21740.1 961.103  -2
   4  19  -2 21740.1 961.103   1
   4 -19  -1 24345.8 874.043   1
  -4  19   1 28695.1 794.269  -2
   4  19  -1 28695.1 794.269   1
   4 -19   0 117.844 501.941   1
  -4  19   0 166.288 405.828  -2
   4  19   0 166.288 405.828   1
   4 -19   1 2431.02 333.710   1
  -4  19  -1 2879.87 445.241  -2
   4  19   1 2879.87 445.241   1
   4 -19   2 300.739 321.661   1
  -4  19  -2 43.5474 676.198  -2
   4  19   2 43.5474 676.198   1
  -4  19  -3 5206.55 415.845   1
  -4  19  -3 5612.62 300.630  -2
   4  19   3 5612.62 300.630   1
  -4  19  -4 7548.33 163.644   1
  -4  19  -4 10149.5 369.633  -2
   4  19   4 10149.5 369.633   1
  -4  19  -5 4990.24 217.527   1
  -4  19  -5 5940.18 322.276  -2
   4  19   5 5940.18 322.276   1
  -4  19  -6 88.9522 169.111   1
  -4  19  -6 169.753 259.292  -2
   4  19   6 169.753 259.292   1
   4  19   7 4939.02 155.366   1
  -4  19  -8 31.3934 91.6993   1
   4  19   9 163.389 112.692   1
   4  20 -13 48.6354 92.0285   1
   4  20 -12 512.517 90.3688   1
  -4  20  11-40.3159 78.5300   1
   4  20 -10 1671.25 102.792   1
   4  20  -9 116.072 117.711   1
   4  20  -8 7854.34 157.822   1
   4 -20  -7 255.103 90.8104   1
   4 -20  -6 6800.56 658.687   1
  -4  20   6 11636.7 570.010  -2
   4  20  -6 11636.7 570.010   1
  -4  20   5 447.185 325.481  -2
   4  20  -5 447.185 325.481   1
  -4  20   4 3087.07 396.963  -2
   4  20  -4 3087.07 396.963   1
  -4 -20   3 1585.86 279.192  -2
   4 -20  -3 1585.86 279.192   1
  -4  20   2 302.226 412.679  -2
   4  20  -2 302.226 412.679   1
   4 -20  -1 8159.41 681.231   1
  -4  20   1 9791.12 577.673  -2
   4  20  -1 9791.12 577.673   1
   4 -20   0 21752.7 889.689   1
  -4  20   0 25559.0 782.913  -2
   4  20   0 25559.0 782.913   1
  -4  20  -1 915.577 321.761   1
  -4  20  -1 1493.34 439.951  -2
   4  20   1 1493.34 439.951   1
   4 -20   2 10016.9 467.522   1
  -4  20  -2 13101.7 964.872  -2
   4  20   2 13101.7 964.872   1
   4 -20   3 807.989 172.774   1
  -4  20  -3 970.442 264.079  -2
   4  20   3 970.442 264.079   1
  -4  20  -4 1904.31 140.605   1
  -4  20  -4 2312.34 282.163  -2
   4  20   4 2312.34 282.163   1
  -4  20  -5 942.892 192.257   1
  -4  20  -5 860.327 271.127  -2
   4  20   5 860.327 271.127   1
  -4  20  -6 6494.17 222.593   1
  -4  20  -6 8126.18 333.131  -2
   4  20   6 8126.18 333.131   1
   4 -20   7 1219.96 127.927   1
  -4  20  -8 3199.32 127.216   1
  -3 -19  -9 3408.83 234.072  -2
   4 -20   8 3408.83 234.072   1
  -4  20  -9 204.231 156.261   1
  -4  21  13 960.379 89.1446   1
  -4  21  12 236.451 97.4606   1
   4  21 -11 65.9349 77.8204   1
   4  21 -10-48.0612 90.7156   1
   4  21  -9 7787.50 149.139   1
   4  21  -8 6761.52 161.432   1
   4  21  -7 835.337 97.7673   1
  -4  21   6 424.393 88.2558   1
  -4  21   6 277.096 486.265  -2
   4  21  -6 277.096 486.265   1
  -4 -21   5 1691.63 374.636  -2
   4 -21  -5 1691.63 374.636   1
  -4 -21   4 438.449 358.046  -2
   4 -21  -4 438.449 358.046   1
  -4  21   3 1223.35 293.406  -2
   4  21  -3 1223.35 293.406   1
  -4 -21   2 18445.9 659.609  -2
   4 -21  -2 18445.9 659.609   1
   4 -21  -1 20254.0 882.998   1
  -4  21   1 23834.6 1032.88  -2
   4  21  -1 23834.6 1032.88   1
   4 -21   0 414.132 513.847   1
  -4  21   0 373.251 399.730  -2
   4  21   0 373.251 399.730   1
   4 -21   1 7653.73 439.254   1
  -4  21  -1 10263.3 610.591  -2
   4  21   1 10263.3 610.591   1
  -4  21  -2 3126.93 205.140   1
  -4  21  -2 3429.56 254.990  -2
   4  21   2 3429.56 254.990   1
  -4  21  -3 1299.58 200.510   1
  -4  21  -3 1965.02 276.756  -2
   4  21   3 1965.02 276.756   1
  -4  21  -4 8400.34 179.865   1
  -4  21  -4 10575.7 374.542  -2
   4  21   4 10575.7 374.542   1
  -4  21  -5 8225.98 248.123   1
  -4  21  -5 10795.8 375.437  -2
   4  21   5 10795.8 375.437   1
  -4  21  -6 739.042 178.823   1
  -4  21  -6 828.608 257.185  -2
   4  21   6 828.608 257.185   1
   4 -21   7-74.8236 114.792   1
   4  21   8-27.5792 102.305   1
  -3 -20  -9 61.9711 207.469  -2
   4 -21   8 61.9711 207.469   1
  -4  21  -9 1016.69 161.487   1
  -4  22  13 796.307 84.2295   1
  -4  22  12 1969.97 101.787   1
   4  22 -11 80.4881 76.9767   1
   4  22 -10 3947.22 108.676   1
   4  22  -9 106.696 94.4988   1
   4  22  -8 1350.57 115.340   1
   4  22  -7 9647.45 131.197   1
   4  22  -6 924.161 86.0060   1
  -4  22   6 909.748 203.963  -2
   4  22  -6 909.748 203.963   1
  -4  22   4 212.698 350.956  -2
   4  22  -4 212.698 350.956   1
  -4  22   3 35886.4 562.223  -2
   4  22  -3 35886.4 562.223   1
   4 -22  -2 30773.3 1049.38   1
  -4  22   2 36236.0 818.895  -2
   4  22  -2 36236.0 818.895   1
   4 -22  -1 17076.4 850.010   1
  -4  22   1 18543.8 965.527  -2
   4  22  -1 18543.8 965.527   1
   4 -22   0 182.791 545.438   1
  -4  22   0 185.250 413.094  -2
   4  22   0 185.250 413.094   1
   4 -22   1 3370.70 565.578   1
  -4  22  -1 3473.49 380.145  -2
   4  22   1 3473.49 380.145   1
   4 -22   2 733.264 169.542   1
  -4  22  -2 1013.10 160.540  -2
   4  22   2 1013.10 160.540   1
   4 -22   3 5704.55 231.907   1
  -4  22  -3 8552.43 332.886  -2
   4  22   3 8552.43 332.886   1
  -4  22  -4 2749.05 154.788   1
  -4  22  -4 3434.06 206.392  -2
   4  22   4 3434.06 206.392   1
   4 -22   5 189.711 167.543   1
  -4  22  -5-70.1685 256.037  -2
   4  22   5-70.1685 256.037   1
  -4  22  -6-65.7440 166.625   1
  -4  22  -6 158.081 228.075  -2
   4  22   6 158.081 228.075   1
   4  22   7 682.688 125.778   1
  -4  22  -8 453.421 100.605   1
  -3 -21  -9 721.567 212.116  -2
   4 -22   8 721.567 212.116   1
  -4  22  -9 59.8156 135.806   1
  -4  23  13 983.738 99.0826   1
   4  23 -12 1786.56 99.0533   1
   4  23 -11 2649.47 96.7981   1
   4  23 -10 1304.32 95.6942   1
   4  23  -9 7276.55 117.708   1
   4  23  -8 349.899 107.942   1
   4  23  -7 18521.8 161.079   1
   4  23  -6 2667.21 112.247   1
  -4  23   6 3289.99 128.167  -2
   4  23  -6 3289.99 128.167   1
   4  23  -5 18561.8 291.357   1
  -4 -23   5 24136.6 235.865  -2
   4 -23  -5 24136.6 235.865   1
  -4 -23   4 4900.95 368.673  -2
   4 -23  -4 4900.95 368.673   1
  -4 -23   3 52150.3 767.002  -2
   4 -23  -3 52150.3 767.002   1
   4 -23  -2 5970.05 707.706   1
  -4  23   2 7108.86 511.876  -2
   4  23  -2 7108.86 511.876   1
   4 -23  -1 13777.8 812.858   1
  -4  23   1 15210.7 910.552  -2
   4  23  -1 15210.7 910.552   1
   4 -23   0 166.038 548.395   1
  -4  23   0 202.893 421.083  -2
   4  23   0 202.893 421.083   1
   4 -23   1 16.5295 342.618   1
  -4  23  -1-184.556 268.690  -2
   4  23   1-184.556 268.690   1
   4 -23   2 19744.8 366.914   1
  -4  23  -2 27742.3 311.478  -2
   4  23   2 27742.3 311.478   1
   4 -23   3 101.355 151.166   1
  -4  23  -3 132.208 294.816  -2
   4  23   3 132.208 294.816   1
   4 -23   4 3783.25 157.556   1
  -4  23  -4 5159.93 215.522  -2
   4  23   4 5159.93 215.522   1
   4 -23   5 12301.9 275.234   1
  -4  23  -5 14461.1 405.192  -2
   4  23   5 14461.1 405.192   1
   4 -23   6 178.092 158.129   1
  -4  23  -6 11.0968 235.830  -2
   4  23   6 11.0968 235.830   1
   4  23   7 112.535 122.378   1
  -4  23  -8 6.92621 94.9243   1
  -3 -22  -9 159.773 202.354  -2
   4 -23   8 159.773 202.354   1
  -4  24  13 84.3481 85.4847   1
  -4  24  12 1811.70 94.5317   1
   4  24 -11 68.6172 96.9450   1
   4  24 -10 2258.46 90.9943   1
  -4  24   9 186.341 86.6549   1
   4  24  -8 75.4673 102.164   1
   4  24  -7 395.530 92.9982   1
   4  24  -6 184.067 97.4071   1
  -4  24   6 186.398 123.016  -2
   4  24  -6 186.398 123.016   1
  -4  24   5 19.8439 125.543   1
  -4  24   5 192.359 103.818  -2
   4  24  -5 192.359 103.818   1
  -4  24   4 3298.73 370.785  -2
   4  24  -4 3298.73 370.785   1
  -4  24   3 928.847 354.328  -2
   4  24  -3 928.847 354.328   1
   4 -24  -2 34355.8 1143.99   1
  -4  24   2 42142.1 1315.32  -2
   4  24  -2 42142.1 1315.32   1
   4 -24  -1 10921.2 803.163   1
  -4  24   1 12344.4 879.392  -2
   4  24  -1 12344.4 879.392   1
   4 -24   0 2463.56 372.915   1
  -4  24   0 2875.64 473.812  -2
   4  24   0 2875.64 473.812   1
   4 -24   1 1981.87 190.783   1
  -4  24  -1 2900.08 140.963  -2
   4  24   1 2900.08 140.963   1
   4 -24   2 5487.44 242.874   1
  -4  24  -2 8830.84 244.222  -2
   4  24   2 8830.84 244.222   1
  -4  24  -3 982.026 156.120   1
  -4  24  -3 1901.01 285.616  -2
   4  24   3 1901.01 285.616   1
  -4  24  -4 2527.85 196.978   1
  -4  24  -4 3823.92 172.073  -2
   4  24   4 3823.92 172.073   1
   4 -24   5 883.902 181.078   1
  -4  24  -5 1141.86 263.773  -2
   4  24   5 1141.86 263.773   1
  -4  24  -6 142.228 161.497   1
  -4  24  -6 5.79727 227.154  -2
   4  24   6 5.79727 227.154   1
  -4  24  -7 47.2056 115.879   1
   4  24   8 4328.69 116.041   1
  -3 -23  -9 4009.41 224.914  -2
   4 -24   8 4009.41 224.914   1
  -4  25  12 1155.94 85.5647   1
   4  25 -11 790.075 95.9379   1
   4  25 -10-5.47982 80.6144   1
  -4  25   9 122.473 83.3407   1
   4  25  -8 5292.85 135.127   1
   4  25  -7 2644.81 107.490   1
   4  25  -6 221.337 102.577   1
  -4  25   6 187.019 127.482  -2
   4  25  -6 187.019 127.482   1
   4  25  -5 6886.62 174.543   1
  -4  25   5 8432.77 127.710  -2
   4  25  -5 8432.77 127.710   1
  -4  25   4 11599.1 354.923   1
  -4  25   4 14942.9 143.424  -2
   4  25  -4 14942.9 143.424   1
   4 -25  -3 5453.46 713.445   1
  -4  25   3 6366.69 246.996  -2
   4  25  -3 6366.69 246.996   1
   4 -25  -2 4207.94 697.995   1
  -4  25   2 4792.68 725.087  -2
   4  25  -2 4792.68 725.087   1
   4 -25  -1 65825.1 1477.10   1
  -4  25   1 75474.9 1696.13  -2
   4  25  -1 75474.9 1696.13   1
  -4  25   0 5055.63 443.081   1
  -4  25   0 5904.40 132.799  -2
   4  25   0 5904.40 132.799   1
   4 -25   1 553.050 215.249   1
  -4  25  -1 960.735 127.683  -2
   4  25   1 960.735 127.683   1
   4 -25   2 88.7508 189.898   1
  -4  25  -2 61.3133 182.355  -2
   4  25   2 61.3133 182.355   1
   4 -25   3 49.7148 163.753   1
  -4  25  -3 91.6287 293.921  -2
   4  25   3 91.6287 293.921   1
   4 -25   4-100.560 174.508   1
  -4  25  -4 144.107 142.033  -2
   4  25   4 144.107 142.033   1
   4 -25   5 3982.54 204.182   1
  -4  25  -5 5294.79 211.500  -2
   4  25   5 5294.79 211.500   1
  -4  25  -6 153.319 154.543   1
  -4  25  -6 112.682 204.704  -2
   4  25   6 112.682 204.704   1
  -4  25  -7 123.143 115.265   1
   4  25   8 1073.77 92.4408   1
  -3 -24  -9 1756.54 205.019  -2
   4 -25   8 1756.54 205.019   1
   4  26 -12 229.274 76.4115   1
   4  26 -11-3.45189 97.7675   1
   4  26 -10 3143.52 102.989   1
   4  26  -9 5551.41 100.175   1
   4  26  -8 680.453 101.872   1
   4  26  -7 3224.93 115.229   1
   4  26  -6 18303.1 167.301   1
  -4  26   6 23121.8 403.021  -2
   4  26  -6 23121.8 403.021   1
  -4  26   5 110.104 161.734   1
  -4  26   5 191.945 93.0123  -2
   4  26  -5 191.945 93.0123   1
  -4  26   4 11646.4 365.695   1
  -4  26   4 14478.1 122.383  -2
   4  26  -4 14478.1 122.383   1
  -4  26   3 10331.1 351.155   1
  -4 -26   3 14058.2 192.511  -2
   4 -26  -3 14058.2 192.511   1
  -4  26   2 1237.11 204.732   1
  -4  26   2 1320.10 146.911  -2
   4  26  -2 1320.10 146.911   1
  -4  26   1 7998.56 283.555   1
  -4  26   1 10360.1 175.799  -2
   4  26  -1 10360.1 175.799   1
  -4  26   0 17381.4 301.514   1
  -4  26   0 24604.0 233.808  -2
   4  26   0 24604.0 233.808   1
   4 -26   1 5571.83 257.185   1
  -4  26  -1 8557.81 178.164  -2
   4  26   1 8557.81 178.164   1
   4 -26   2 16606.9 363.107   1
  -4  26  -2 23934.2 313.933  -2
   4  26   2 23934.2 313.933   1
  -4  26  -3 6098.74 228.120   1
  -4  26  -3 9305.46 368.991  -2
   4  26   3 9305.46 368.991   1
   4 -26   4 4541.07 217.527   1
  -4  26  -4 6620.97 186.279  -2
   4  26   4 6620.97 186.279   1
  -4  26  -5-90.2025 172.650   1
  -4  26  -5 104.389 155.601  -2
   4  26   5 104.389 155.601   1
  -4  26  -6 321.386 158.664   1
  -4  26  -6 498.940 146.729  -2
   4  26   6 498.940 146.729   1
  -4  26  -7 2842.21 130.076   1
  -4  26  -8 151.138 81.8608   1
  -3 -25  -9 324.764 188.200  -2
   4 -26   8 324.764 188.200   1
  -4  27  12 4451.47 88.8983   1
  -4  27  11 73.0465 93.0850   1
   4  27 -10 224.138 102.780   1
  -4  27   9 339.667 84.9423   1
   4  27  -8 10451.6 131.566   1
   4  27  -7 5596.95 127.673   1
   4 -27  -6 12331.3 221.148   1
  -4  27   6 15392.8 258.716  -2
   4  27  -6 15392.8 258.716   1
   4  27  -5 1413.97 173.806   1
  -4  27   5 1401.94 100.019  -2
   4  27  -5 1401.94 100.019   1
  -4  27   4 24248.3 474.177   1
  -4  27   4 31257.8 176.269  -2
   4  27  -4 31257.8 176.269   1
  -4  27   3 1775.55 249.630   1
  -4  27   3 2544.01 107.785  -2
   4  27  -3 2544.01 107.785   1
   4 -27  -2 979.790 222.223   1
  -4  27   2 1265.03 115.737  -2
   4  27  -2 1265.03 115.737   1
   4 -27  -1 7111.51 263.649   1
  -4  27   1 8994.75 139.362  -2
   4  27  -1 8994.75 139.362   1
  -4  27   0 188.107 178.663   1
  -4  27   0 295.582 103.997  -2
   4  27   0 295.582 103.997   1
   4 -27   1 3563.76 242.543   1
  -4  27  -1 6011.93 196.733  -2
   4  27   1 6011.93 196.733   1
   4 -27   2 11910.4 315.001   1
  -4  27  -2 18592.8 304.519  -2
   4  27   2 18592.8 304.519   1
  -4  27  -3 12968.9 274.581   1
  -4  27  -3 17258.8 430.953  -2
   4  27   3 17258.8 430.953   1
   4 -27   4 570.032 179.079   1
  -4  27  -4 388.852 147.612  -2
   4  27   4 388.852 147.612   1
  -4  27  -5 1587.62 182.581   1
  -4  27  -5 1967.19 175.413  -2
   4  27   5 1967.19 175.413   1
  -4  27  -6 2685.47 180.210   1
  -4  27  -6 3498.95 173.791  -2
   4  27   6 3498.95 173.791   1
  -4  27  -7 88.5775 89.7611   1
  -4  27  -8 2789.02 89.1920   1
  -3 -26  -9 2909.52 194.195  -2
   4 -27   8 2909.52 194.195   1
   4  28 -12 335.976 83.7732   1
  -4  28  11 1052.94 95.4612   1
   4  28 -10-63.2990 110.113   1
   4  28  -9 1330.19 96.4730   1
   4  28  -8 131.827 101.881   1
   4  28  -7 5670.92 157.604   1
   4  28  -6 649.078 125.196   1
  -4  28   6 826.783 246.517  -2
   4  28  -6 826.783 246.517   1
   4  28  -5 2086.59 147.863   1
  -4  28   5 2389.23 126.065  -2
   4  28  -5 2389.23 126.065   1
  -4  28   4 1212.65 253.548   1
   4  28  -4 1281.81 105.804  -2
  -4  28   4 1281.81 105.804   1
  -4  28   3 6130.62 304.734   1
  -4  28   3 8467.13 145.360  -2
   4  28  -3 8467.13 145.360   1
   4 -28  -2 7918.22 211.143   1
  -4  28   2 9848.72 147.296  -2
   4  28  -2 9848.72 147.296   1
   4 -28  -1 354.669 143.062   1
  -4  28   1 574.881 116.793  -2
   4  28  -1 574.881 116.793   1
   4 -28   0 3292.36 230.859   1
  -4  28   0 5309.97 127.846  -2
   4  28   0 5309.97 127.846   1
   4 -28   1 7609.53 280.287   1
  -4  28  -1 11811.4 237.205  -2
   4  28   1 11811.4 237.205   1
   4 -28   2 264.440 259.751   1
  -4  28  -2 709.999 199.353  -2
   4  28   2 709.999 199.353   1
  -4  28  -3 1193.74 183.158   1
  -4  28  -3 2096.40 301.221  -2
   4  28   3 2096.40 301.221   1
  -4  28  -4 65.9616 164.769   1
  -4  28  -4 180.283 169.434  -2
   4  28   4 180.283 169.434   1
  -4  28  -5 9379.22 238.184   1
  -4  28  -5 11999.5 243.585  -2
   4  28   5 11999.5 243.585   1
  -4  28  -6 1167.54 166.677   1
  -4  28  -6 1573.58 155.534  -2
   4  28   6 1573.58 155.534   1
  -4  28  -7 3914.96 105.523   1
   4  28   8 100.134 79.7631   1
  -3 -27  -9-76.4620 166.614  -2
   4 -28   8-76.4620 166.614   1
   4  29 -12 226.868 132.930   1
   4  29 -11 72.6715 85.5307   1
  -4  29  10 1526.74 111.867   1
   4  29  -9-22.3863 110.739   1
   4  29  -8 34504.7 196.590   1
   4  29  -7 3349.46 120.265   1
   4  29  -6 1241.94 117.322   1
  -4  29   6 1799.81 262.093  -2
   4  29  -6 1799.81 262.093   1
   4  29  -5 165.466 133.704   1
  -4  29   5 292.696 140.384  -2
   4  29  -5 292.696 140.384   1
  -4  29   4 16063.2 286.526   1
  -4  29   4 20099.1 202.883  -2
   4  29  -4 20099.1 202.883   1
   4 -29  -3 13742.4 368.030   1
  -4  29   3 18572.2 211.760  -2
   4  29  -3 18572.2 211.760   1
  -4  29   2 15393.3 270.371   1
  -4  29   2 20546.4 204.782  -2
   4  29  -2 20546.4 204.782   1
  -4  29   1 20.0913 211.404   1
  -4  29   1 6.73237 116.132  -2
   4  29  -1 6.73237 116.132   1
   4 -29   0 110.902 117.628   1
  -4  29   0 22.7004 106.575  -2
   4  29   0 22.7004 106.575   1
   4 -29   1 6167.98 272.467   1
  -4  29  -1 9792.69 239.925  -2
   4  29   1 9792.69 239.925   1
   4 -29   2 15636.9 399.041   1
  -4  29  -2 26017.2 350.186  -2
   4  29   2 26017.2 350.186   1
  -4  29  -3 210.236 171.155   1
  -4  29  -3 238.504 268.474  -2
   4  29   3 238.504 268.474   1
  -4  29  -4 5632.66 214.977   1
  -4  29  -4 7123.67 223.658  -2
   4  29   4 7123.67 223.658   1
  -4  29  -5 1015.70 168.943   1
  -4  29  -5 1101.18 159.148  -2
   4  29   5 1101.18 159.148   1
  -4  29  -6 2263.59 170.563   1
  -4  29  -6 2713.59 153.122  -2
   4  29   6 2713.59 153.122   1
   4  29   7 956.047 86.5995   1
   4  29   8 146.312 77.8920   1
  -3 -28  -9 94.0265 158.396  -2
   4 -29   8 94.0265 158.396   1
   4  30 -11 1113.34 85.7463   1
  -4  30  10 2196.54 100.565   1
   4  30  -9 238.816 110.677   1
   4  30  -8 12543.9 140.670   1
   4  30  -7 1185.87 98.5692   1
   4  30  -6 12871.0 200.334   1
  -4  30   6 16593.9 284.348  -2
   4  30  -6 16593.9 284.348   1
   4  30  -5 913.223 172.678   1
  -4  30   5 1038.09 150.005  -2
   4  30  -5 1038.09 150.005   1
   4  30  -4 3105.80 199.214   1
  -4 -30   4 3841.10 173.835  -2
   4 -30  -4 3841.10 173.835   1
   4 -30  -3 42329.6 563.585   1
  -4  30   3 54600.4 297.840  -2
   4  30  -3 54600.4 297.840   1
  -4  30   2 6340.20 215.634   1
  -4  30   2 7718.72 169.515  -2
   4  30  -2 7718.72 169.515   1
   4 -30  -1 3375.45 255.432   1
  -4  30   1 4396.45 142.304  -2
   4  30  -1 4396.45 142.304   1
   4 -30   0 882.382 131.793   1
  -4  30   0 1190.60 115.787  -2
   4  30   0 1190.60 115.787   1
   4 -30   1 8789.91 321.367   1
  -4  30  -1 15624.2 309.836  -2
   4  30   1 15624.2 309.836   1
   4 -30   2 498.266 256.254   1
  -4  30  -2 966.355 190.909  -2
   4  30   2 966.355 190.909   1
  -4  30  -3 2416.52 188.415   1
  -4  30  -3 3234.79 298.109  -2
   4  30   3 3234.79 298.109   1
  -4  30  -4 5978.31 213.943   1
  -4  30  -4 8673.20 182.735  -2
   4  30   4 8673.20 182.735   1
  -4  30  -5 208.296 151.835   1
  -4  30  -5 345.841 157.205  -2
   4  30   5 345.841 157.205   1
  -4  30  -6-38.6836 145.248   1
  -4  30  -6-59.3031 126.735  -2
   4  30   6-59.3031 126.735   1
   4  30   7 2508.53 99.7435   1
  -4  31  11 2949.90 98.2056   1
   4  31 -10 1605.49 105.834   1
   4  31  -9 503.921 99.9728   1
  -4  31   8 362.199 92.8536   1
   4  31  -7 6923.69 141.243   1
   4  31  -6 1991.74 163.415   1
  -4  31   6 2809.82 325.969  -2
   4  31  -6 2809.82 325.969   1
   4  31  -5 12492.8 275.197   1
  -4  31   5 16904.1 274.848  -2
   4  31  -5 16904.1 274.848   1
   4  31  -4 4755.23 208.458   1
  -4  31   4 6363.93 196.781  -2
   4  31  -4 6363.93 196.781   1
  -4  31   3 470.646 256.158   1
  -4  31   3 691.794 117.459  -2
   4  31  -3 691.794 117.459   1
   4 -31  -2 1227.68 251.786   1
  -4  31   2 1609.02 124.280  -2
   4  31  -2 1609.02 124.280   1
  -4  31   1 2308.19 271.213   1
  -4  31   1 3125.07 129.944  -2
   4  31  -1 3125.07 129.944   1
  -4  31   0 14210.2 220.668   1
  -4  31   0 20885.6 188.101  -2
   4  31   0 20885.6 188.101   1
  -4  31  -1 2899.86 158.982   1
  -4  31  -1 3658.12 227.731  -2
   4  31   1 3658.12 227.731   1
   4 -31   2 299.242 237.441   1
  -4  31  -2 218.656 168.406  -2
   4  31   2 218.656 168.406   1
   4 -31   3 8057.26 334.621   1
  -4  31  -3 13009.5 374.146  -2
   4  31   3 13009.5 374.146   1
  -4  31  -4 1526.55 171.330   1
  -4  31  -4 2252.84 172.272  -2
   4  31   4 2252.84 172.272   1
  -4  31  -5 274.664 157.938   1
  -4  31  -5 643.435 148.943  -2
   4  31   5 643.435 148.943   1
   4 -31   6 1108.47 215.838   1
  -4  31  -6 1549.30 113.543  -2
   4  31   6 1549.30 113.543   1
   4  31   7 152.085 70.1503   1
   4  32 -11 147.013 155.073   1
   4  32 -10 655.342 93.7722   1
  -4  32   9 970.736 110.373   1
   4  32  -8 1050.61 100.959   1
   4  32  -7 851.084 118.267   1
  -4  32   6 20855.5 328.532   1
  -4  32   6 27651.1 499.627  -2
   4  32  -6 27651.1 499.627   1
  -4  32   5 273.936 168.778   1
  -4  32   5 519.859 197.874  -2
   4  32  -5 519.859 197.874   1
   4  32  -4 5633.13 216.591   1
  -4  32   4 6990.56 184.111  -2
   4  32  -4 6990.56 184.111   1
  -4  32   3 1313.57 251.825   1
  -4  32   3 1828.70 120.196  -2
   4  32  -3 1828.70 120.196   1
  -4  32   2 12599.1 278.226   1
  -4  32   2 17249.0 211.325  -2
   4  32  -2 17249.0 211.325   1
  -4  32   1 7065.18 342.156   1
  -4  32   1 10240.2 169.580  -2
   4  32  -1 10240.2 169.580   1
  -4  32   0 40447.6 384.200   1
  -4  32   0 60225.3 298.820  -2
   4  32   0 60225.3 298.820   1
  -4  32  -1 2438.55 154.742   1
  -4  32  -1 3483.79 221.546  -2
   4  32   1 3483.79 221.546   1
   4 -32   2 2206.74 248.950   1
  -4  32  -2 3447.52 202.020  -2
   4  32   2 3447.52 202.020   1
   4 -32   3 2303.16 272.761   1
  -4  32  -3 4438.21 292.470  -2
   4  32   3 4438.21 292.470   1
   4 -32   4 2359.80 263.624   1
  -4  32  -4 3232.76 177.598  -2
   4  32   4 3232.76 177.598   1
   4 -32   5 1688.30 238.903   1
  -4  32  -5 2537.27 159.714  -2
   4  32   5 2537.27 159.714   1
   4 -32   6 408.320 208.479   1
  -4  32  -6 312.933 102.347  -2
   4  32   6 312.933 102.347   1
  -4  32  -7 236.336 63.6696   1
   4  33 -11 7046.26 191.265   1
   4  33 -10 5551.38 159.686   1
  -4  33   9 742.883 117.005   1
   4  33  -8 4823.46 208.742   1
  -4  33   7 96.8204 103.722   1
   4  33  -6 1254.65 184.162   1
   4  33  -5 32909.0 383.215   1
  -4  33   5 42326.1 370.120  -2
   4  33  -5 42326.1 370.120   1
   4  33  -4 1723.64 176.936   1
  -4  33   4 2102.24 154.173  -2
   4  33  -4 2102.24 154.173   1
  -4  33   3 543.770 257.721   1
  -4  33   3 941.918 127.604  -2
   4  33  -3 941.918 127.604   1
  -4  33   2 1701.86 184.125   1
  -4  33   2 2069.39 165.098  -2
   4  33  -2 2069.39 165.098   1
  -4  33   1 10829.1 266.899   1
  -4  33   1 14665.9 185.048  -2
   4  33  -1 14665.9 185.048   1
  -4  33   0 945.391 169.434   1
  -4  33   0 1441.52 127.660  -2
   4  33   0 1441.52 127.660   1
  -4  33  -1 13373.0 216.605   1
  -4  33  -1 19154.0 322.355  -2
   4  33   1 19154.0 322.355   1
  -4  33  -2 1447.46 167.721   1
  -4  33  -2 1952.18 225.123  -2
   4  33   2 1952.18 225.123   1
   4 -33   3 1121.86 229.238   1
  -4  33  -3 1544.38 184.932  -2
   4  33   3 1544.38 184.932   1
   4 -33   4 170.011 214.768   1
  -4  33  -4-28.6773 143.384  -2
   4  33   4-28.6773 143.384   1
   4 -33   5 511.196 204.812   1
  -4  33  -5 682.593 201.216  -2
   4  33   5 682.593 201.216   1
   4 -33   6 562.088 127.842   1
  -4  33  -6 746.179 96.0961  -2
   4  33   6 746.179 96.0961   1
  -4  33  -7 416.306 74.5129   1
   4  34 -10 880.856 117.659   1
   4  34  -9 2020.55 161.029   1
   4  34  -8 246.102 113.193   1
  -4  34   7 414.380 102.938   1
   4  34  -6 32.4833 158.830   1
   4  34  -5 8690.59 244.865   1
  -4  34   5 10714.4 216.515  -2
   4  34  -5 10714.4 216.515   1
   4  34  -4 141.026 126.408   1
  -4  34   4 155.471 135.614  -2
   4  34  -4 155.471 135.614   1
  -4  34   3 15403.3 417.692   1
  -4  34   3 20189.0 194.752  -2
   4  34  -3 20189.0 194.752   1
  -4  34   2 160.474 161.136   1
  -4  34   2 213.163 145.822  -2
   4  34  -2 213.163 145.822   1
  -4  34   1 4856.61 218.862   1
  -4  34   1 7157.39 172.611  -2
   4  34  -1 7157.39 172.611   1
  -4  34   0 6302.39 204.460   1
  -4  34   0 9380.61 180.603  -2
   4  34   0 9380.61 180.603   1
  -4  34  -1 1629.38 170.600   1
  -4  34  -1 2704.52 165.585  -2
   4  34   1 2704.52 165.585   1
   4 -34   2 2135.92 136.311   1
  -4  34  -2 3295.31 236.262  -2
   4  34   2 3295.31 236.262   1
   4 -34   3 1231.29 160.521   1
  -4  34  -3 1358.30 262.843  -2
   4  34   3 1358.30 262.843   1
   4 -34   4 199.546 149.092   1
  -4  34  -4 227.596 137.188  -2
   4  34   4 227.596 137.188   1
   4 -34   5 64.9452 138.144   1
  -4  34  -5-21.7520 144.911  -2
   4  34   5-21.7520 144.911   1
  -4  34  -6-2.70412 117.453   1
  -4  34  -6-5.19423 111.240  -2
   4  34   6-5.19423 111.240   1
   4  34   7 310.939 79.2380   1
   4  35 -10 4241.11 198.681   1
   4  35  -9 5570.98 175.126   1
   4  35  -8 4143.81 98.0411   1
  -4  35   7 1792.30 107.633   1
   4  35  -6 4511.14 278.168   1
  -4  35   6 5710.75 324.202  -2
   4  35  -6 5710.75 324.202   1
   4  35  -5-12.2337 159.293   1
  -4  35   5 113.559 144.462  -2
   4  35  -5 113.559 144.462   1
   4  35  -4 1516.56 137.905   1
  -4  35   4 1954.08 171.064  -2
   4  35  -4 1954.08 171.064   1
  -4  35   3 6189.13 221.621   1
  -4  35   3 8451.65 171.813  -2
   4  35  -3 8451.65 171.813   1
  -4  35   2 2300.31 190.465   1
  -4  35   2 3193.17 141.519  -2
   4  35  -2 3193.17 141.519   1
  -4  35   1 159.893 172.474   1
  -4  35   1 418.627 133.136  -2
   4  35  -1 418.627 133.136   1
   4 -35   0 2146.10 164.121   1
  -4  35   0 3298.59 206.007  -2
   4  35   0 3298.59 206.007   1
  -4  35  -1 680.784 149.178   1
  -4  35  -1 727.378 144.883  -2
   4  35   1 727.378 144.883   1
   4 -35   2 2438.17 169.510   1
  -4  35  -2 3925.15 190.341  -2
   4  35   2 3925.15 190.341   1
  -4  35  -3-7.18669 140.311   1
  -4  35  -3-1.03903 175.315  -2
   4  35   3-1.03903 175.315   1
  -4  35  -4 1041.50 146.117   1
  -4  35  -4 1225.20 122.909  -2
   4  35   4 1225.20 122.909   1
   4 -35   5 956.090 132.891   1
  -4  35  -5 1108.17 146.339  -2
   4  35   5 1108.17 146.339   1
  -4  35  -6 3952.71 131.760   1
  -4  35  -6 5253.78 219.573  -2
   4  35   6 5253.78 219.573   1
   4  36 -10-128.110 145.094   1
   4  36  -9 268.436 184.085   1
   4  36  -8 156.352 99.5439   1
   4  36  -7 309.437 119.695   1
   4  36  -6 222.639 138.990   1
  -4  36   6 214.742 256.343  -2
   4  36  -6 214.742 256.343   1
  -4  36   5 5405.15 141.843   1
  -4  36   5 7771.16 283.486  -2
   4  36  -5 7771.16 283.486   1
   4  36  -4 3073.89 144.685   1
  -4  36   4 3874.36 179.283  -2
   4  36  -4 3874.36 179.283   1
   4  36  -3 4211.81 192.414   1
  -4  36   3 5343.03 153.828  -2
   4  36  -3 5343.03 153.828   1
  -4  36   2 1541.59 180.458   1
  -4  36   2 2388.54 122.166  -2
   4  36  -2 2388.54 122.166   1
  -4  36   1 6174.76 227.874   1
  -4  36   1 7919.64 163.163  -2
   4  36  -1 7919.64 163.163   1
  -4  36   0 64.9157 157.132   1
  -4  36   0 198.272 167.066  -2
   4  36   0 198.272 167.066   1
  -4  36  -1 74.8681 138.264   1
  -4  36  -1 76.3368 125.790  -2
   4  36   1 76.3368 125.790   1
   4 -36   2 2915.61 174.096   1
  -4  36  -2 3997.72 156.278  -2
   4  36   2 3997.72 156.278   1
  -4  36  -3-19.0948 139.185   1
  -4  36  -3 198.023 173.500  -2
   4  36   3 198.023 173.500   1
  -4  36  -4 121.490 134.664   1
  -4  36  -4 346.840 155.869  -2
   4  36   4 346.840 155.869   1
  -4  36  -5 77.7753 118.729   1
  -4  36  -5 55.5465 130.631  -2
   4  36   5 55.5465 130.631   1
  -4  36  -6 767.130 99.3297   1
  -4  36  -6 1057.08 172.377  -2
   4  36   6 1057.08 172.377   1
   4  37  -9 84.2675 170.614   1
  -4  37   8 1400.04 118.040   1
   4  37  -7 1042.82 117.091   1
   4  37  -6 344.218 99.9135   1
   4  37  -5 7423.32 147.488   1
  -4  37   5 9884.72 292.779  -2
   4  37  -5 9884.72 292.779   1
  -4  37   4 120.474 116.906   1
  -4  37   4 157.384 139.703  -2
   4  37  -4 157.384 139.703   1
   4  37  -3-28.7487 145.973   1
  -4  37   3-57.7678 137.341  -2
   4  37  -3-57.7678 137.341   1
  -4  37   2 4443.57 200.360   1
  -4  37   2 6436.68 136.504  -2
   4  37  -2 6436.68 136.504   1
  -4  37   1 32.7631 154.612   1
  -4  37   1 66.9545 107.067  -2
   4  37  -1 66.9545 107.067   1
  -4  37   0 943.385 162.361   1
  -4  37   0 1183.32 166.804  -2
   4  37   0 1183.32 166.804   1
   4 -37   1 310.512 133.115   1
  -4  37  -1 628.988 114.564  -2
   4  37   1 628.988 114.564   1
   4 -37   2 6.01690 134.659   1
  -4  37  -2 37.7996 119.478  -2
   4  37   2 37.7996 119.478   1
  -4  37  -3-93.3952 139.206   1
  -4  37  -3-32.9530 166.013  -2
   4  37   3-32.9530 166.013   1
  -4  37  -4 66.3215 129.246   1
  -4  37  -4 99.0733 144.392  -2
   4  37   4 99.0733 144.392   1
   4 -37   5 985.347 118.993   1
  -4  37  -5 1308.03 128.017  -2
   4  37   5 1308.03 128.017   1
   4 -37   6 691.436 128.514   1
  -4  37  -6 1208.57 148.694  -2
   4  37   6 1208.57 148.694   1
   4  38  -9 124.322 76.5509   1
   4  38  -8 279.785 114.161   1
   4  38  -7 104.417 85.5079   1
   4  38  -6 143.904 84.2100   1
   4  38  -5 206.658 90.1377   1
   4  38  -4 448.257 118.524   1
  -4  38   4 624.511 177.480  -2
   4  38  -4 624.511 177.480   1
  -4  38   3 2099.11 159.186   1
   4  38  -3 2608.61 147.142  -2
  -4  38   3 2608.61 147.142   1
  -4  38   2 152.167 147.086   1
  -4  38   2 260.871 102.560  -2
   4  38  -2 260.871 102.560   1
  -4  38   1-86.9882 149.797   1
  -4  38   1 131.575 115.377  -2
   4  38  -1 131.575 115.377   1
  -4  38   0 2000.79 171.016   1
  -4  38   0 2584.84 148.494  -2
   4  38   0 2584.84 148.494   1
  -4  38  -1 273.768 107.272   1
  -4  38  -1 287.064 124.017  -2
   4  38   1 287.064 124.017   1
   4 -38   2 123.781 133.790   1
  -4  38  -2 257.147 132.657  -2
   4  38   2 257.147 132.657   1
   4 -38   3 1006.82 136.128   1
  -4  38  -3 1449.52 125.430  -2
   4  38   3 1449.52 125.430   1
   4 -38   4 87.3706 120.408   1
  -4  38  -4 79.1706 135.069  -2
   4  38   4 79.1706 135.069   1
   4 -38   5 1493.08 109.287   1
  -4  38  -5 1713.44 115.184  -2
   4  38   5 1713.44 115.184   1
   4  39  -9 165.238 78.9386   1
   4  39  -8 450.764 106.306   1
   4  39  -7 406.619 94.0341   1
   4  39  -6 1764.11 100.010   1
  -4  39   5 504.515 97.2027   1
   4  39  -4 5922.49 142.996   1
  -4  39   4 7019.02 216.921  -2
   4  39  -4 7019.02 216.921   1
  -4  39   3 1973.77 120.636   1
  -4  39   3 2196.72 155.781  -2
   4  39  -3 2196.72 155.781   1
  -4  39   2 54.0617 144.277   1
  -4  39   2 188.596 102.239  -2
   4  39  -2 188.596 102.239   1
  -4  39   1 4234.11 188.485   1
  -4  39   1 5691.74 161.036  -2
   4  39  -1 5691.74 161.036   1
  -4  39   0 235.259 143.234   1
  -4  39   0 146.266 112.471  -2
   4  39   0 146.266 112.471   1
  -4  39  -1 521.480 106.908   1
  -4  39  -1 897.533 150.882  -2
   4  39   1 897.533 150.882   1
  -4  39  -2 2352.57 119.556   1
  -4  39  -2 3627.24 182.733  -2
   4  39   2 3627.24 182.733   1
  -4  39  -3-34.3691 116.047   1
  -4  39  -3-72.1395 104.548  -2
   4  39   3-72.1395 104.548   1
  -4  39  -4 175.795 85.3773   1
  -4  39  -4 263.316 124.538  -2
   4  39   4 263.316 124.538   1
  -4  39  -5 76.3066 86.1133   1
  -4  39  -5 88.4020 93.4603  -2
   4  39   5 88.4020 93.4603   1
   4  40  -8 13.0576 77.1568   1
   4  40  -7 156.214 109.474   1
   4  40  -6 1124.00 92.1201   1
   4  40  -5 260.390 94.0233   1
   4  40  -4 244.450 109.042   1
  -4  40   4 337.180 224.480  -2
   4  40  -4 337.180 224.480   1
   4  40  -3-28.9613 143.090   1
  -4  40   3 66.3146 168.960  -2
   4  40  -3 66.3146 168.960   1
  -4  40   2-60.9338 136.795   1
  -4  40   2-17.9652 105.955  -2
   4  40  -2-17.9652 105.955   1
  -4  40   1 147.497 142.385   1
  -4  40   1 163.587 114.794  -2
   4  40  -1 163.587 114.794   1
  -4  40   0 190.614 139.133   1
  -4  40   0 224.358 117.463  -2
   4  40   0 224.358 117.463   1
  -4  40  -1 1791.95 151.658   1
  -4  40  -1 2230.93 151.971  -2
   4  40   1 2230.93 151.971   1
   4 -40   2 1000.20 102.609   1
  -4  40  -2 1284.75 156.045  -2
   4  40   2 1284.75 156.045   1
  -4  40  -3 269.957 90.1318   1
  -4  40  -3 359.984 99.2762  -2
   4  40   3 359.984 99.2762   1
   4 -40   4 39.2120 75.1799   1
  -4  40  -4 131.565 111.764  -2
   4  40   4 131.565 111.764   1
   4  41  -8 407.121 128.296   1
   4  41  -7 122.357 59.3004   1
   4  41  -6 958.675 94.9759   1
   4  41  -5 2912.00 113.791   1
  -4  41   4 2436.18 160.631   1
  -4  41   4 2488.00 177.262  -2
   4  41  -4 2488.00 177.262   1
  -4  41   3 655.822 145.978   1
  -4  41   3 535.603 164.277  -2
   4  41  -3 535.603 164.277   1
  -4  41   2 75.0224 132.957   1
  -4  41   2 65.9240 102.116  -2
   4  41  -2 65.9240 102.116   1
  -4  41   1 100.428 139.070   1
  -4  41   1 33.7470 105.072  -2
   4  41  -1 33.7470 105.072   1
  -4  41   0 4092.13 170.426   1
  -4  41   0 5563.54 172.815  -2
   4  41   0 5563.54 172.815   1
  -4  41  -1 885.558 137.703   1
  -4  41  -1 1065.77 134.506  -2
   4  41   1 1065.77 134.506   1
  -4  41  -2 2152.22 101.606   1
  -4  41  -2 3079.63 228.834  -2
   4  41   2 3079.63 228.834   1
   4 -41   3 264.639 79.6686   1
  -4  41  -3 277.830 89.8290  -2
   4  41   3 277.830 89.8290   1
  -4  41  -4 71.9675 82.8914   1
  -4  41  -4 33.8611 95.2303  -2
   4  41   4 33.8611 95.2303   1
   4  42  -7 7.72706 51.1286   1
   4  42  -6 41.7273 91.7007   1
  -4  42   6 67.5931 214.233  -2
   4  42  -6 67.5931 214.233   1
   4  42  -5 25.5717 105.572   1
  -4  42   5 290.063 226.295  -2
   4  42  -5 290.063 226.295   1
  -4  42   4 205.115 120.471   1
  -4  42   4 301.107 149.245  -2
   4  42  -4 301.107 149.245   1
   4  42  -3 1451.40 141.406   1
  -4  42   3 1455.97 140.254  -2
   4  42  -3 1455.97 140.254   1
  -4  42   2-14.6856 127.339   1
  -4  42   2-12.2073 126.043  -2
   4  42  -2-12.2073 126.043   1
  -4  42   1 1203.55 136.946   1
  -4  42   1 1381.88 138.331  -2
   4  42  -1 1381.88 138.331   1
  -4  42   0 925.807 135.573   1
  -4  42   0 1389.03 136.972  -2
   4  42   0 1389.03 136.972   1
  -4  42  -1 456.902 125.002   1
  -4  42  -1 857.200 209.025  -2
   4  42   1 857.200 209.025   1
  -4  42  -2 53.5584 105.371   1
  -4  42  -2 48.3515 184.305  -2
   4  42   2 48.3515 184.305   1
  -4  42  -3 1341.87 99.4442   1
  -4  42  -3 1701.83 99.9142  -2
   4  42   3 1701.83 99.9142   1
  -4  42  -4 1375.24 127.518  -2
   4  42   4 1375.24 127.518   1
   4  43  -7 1086.36 135.761   1
  -4  43   6 573.216 83.5101   1
  -4  43   6 627.509 206.521  -2
   4  43  -6 627.509 206.521   1
   4  43  -5 451.255 94.0509   1
  -4  43   5 119.015 207.255  -2
   4  43  -5 119.015 207.255   1
  -4  43   4 5297.34 134.741   1
  -4  43   4 5712.64 213.806  -2
   4  43  -4 5712.64 213.806   1
  -4  43   3 187.144 171.566   1
  -4  43   3 100.330 168.558  -2
   4  43  -3 100.330 168.558   1
  -4  43   2 11.2549 180.668   1
  -4  43   2 143.584 160.960  -2
   4  43  -2 143.584 160.960   1
  -4  43   1 1895.78 139.165   1
  -4  43   1 2645.72 134.005  -2
   4  43  -1 2645.72 134.005   1
  -4  43   0 705.188 123.170   1
  -4  43   0 1105.48 123.240  -2
   4  43   0 1105.48 123.240   1
  -4  43  -1 3617.89 137.717   1
  -4  43  -1 4634.78 233.549  -2
   4  43   1 4634.78 233.549   1
  -4  43  -2 201.684 96.7973   1
  -4  43  -2 159.295 105.765  -2
   4  43   2 159.295 105.765   1
  -4  43  -3 347.894 122.695   1
  -4  43  -3 667.807 143.960  -2
   4  43   3 667.807 143.960   1
  -4  44   6 1390.28 76.0886   1
  -4  44   6 1672.68 184.620  -2
   4  44  -6 1672.68 184.620   1
  -4  44   5 302.888 138.008   1
  -4  44   5 285.799 149.171  -2
   4  44  -5 285.799 149.171   1
  -4  44   4 2892.06 178.078   1
  -4  44   4 3173.43 179.800  -2
   4  44  -4 3173.43 179.800   1
  -4  44   3 1473.36 119.603   1
  -4  44   3 1527.75 165.217  -2
   4  44  -3 1527.75 165.217   1
  -4  44   2 186.849 155.924   1
  -4  44   2 390.983 152.228  -2
   4  44  -2 390.983 152.228   1
  -4  44   1 1337.30 121.635   1
  -4  44   1 1742.83 117.073  -2
   4  44  -1 1742.83 117.073   1
  -4  44   0 1520.15 120.446   1
  -4  44   0 1862.08 115.753  -2
   4  44   0 1862.08 115.753   1
  -4  44  -1 2452.73 118.533   1
  -4  44  -1 3931.37 203.529  -2
   4  44   1 3931.37 203.529   1
  -4  44  -2 998.631 139.288   1
  -4  44  -2 1331.07 101.573  -2
   4  44   2 1331.07 101.573   1
  -4  44  -3 196.431 117.490  -2
   4  44   3 196.431 117.490   1
  -4  45   6 190.725 112.726  -2
   4  45  -6 190.725 112.726   1
  -4  45   5 59.0316 118.971   1
  -4  45   5 17.8713 125.699  -2
   4  45  -5 17.8713 125.699   1
  -4  45   4 303.521 139.960   1
  -4  45   4 378.533 143.554  -2
   4  45  -4 378.533 143.554   1
  -4  45   3 721.598 104.026   1
  -4  45   3 788.542 147.481  -2
   4  45  -3 788.542 147.481   1
  -4  45   2 72.0096 147.669   1
  -4  45   2-67.1395 135.237  -2
   4  45  -2-67.1395 135.237   1
  -4  45   1 735.000 155.283   1
  -4  45   1 1042.32 101.363  -2
   4  45  -1 1042.32 101.363   1
  -4  45   0 3236.74 119.516   1
  -4  45   0 3933.57 184.064  -2
   4  45   0 3933.57 184.064   1
  -4  45  -1 165.472 92.3850   1
  -4  45  -1 73.6688 153.655  -2
   4  45   1 73.6688 153.655   1
  -4  45  -2 7534.15 182.242  -2
   4  45   2 7534.15 182.242   1
   4 -46  -5 349.234 66.2531   1
  -4  46   5 336.611 110.146  -2
   4  46  -5 336.611 110.146   1
  -4  46   4 112.416 120.725   1
  -4  46   4-68.3259 120.692  -2
   4  46  -4-68.3259 120.692   1
  -4  46   3 196.704 88.0758   1
  -4  46   3 20.9910 126.539  -2
   4  46  -3 20.9910 126.539   1
  -4  46   2 481.062 97.2956   1
  -4  46   2 489.195 123.151  -2
   4  46  -2 489.195 123.151   1
  -4  46   1 1240.66 104.345   1
  -4  46   1 1466.90 232.017  -2
   4  46  -1 1466.90 232.017   1
  -4  46   0 112.270 89.5643   1
  -4  46   0 334.611 133.228  -2
   4  46   0 334.611 133.228   1
  -4  46  -1 542.857 115.549   1
  -4  46  -1 617.471 87.4222  -2
   4  46   1 617.471 87.4222   1
   4  47  -4 1076.77 73.6336   1
  -4  47   4 1519.59 185.622  -2
   4  47  -4 1519.59 185.622   1
  -4  47   3 317.090 125.614   1
  -4  47   3 294.699 186.411  -2
   4  47  -3 294.699 186.411   1
  -4  47   2 49.0284 81.9307   1
  -4  47   2-18.6660 187.347  -2
   4  47  -2-18.6660 187.347   1
  -4  47   1 907.515 88.7461   1
  -4  47   0 305.296 118.637   1
   5   0 -14 198.679 119.662   1
   5   0 -12 3200.41 292.660   1
   5   0 -10 2628.65 157.287   1
   5   0  -8 1859.73 422.447   1
   5   0  -6 91764.7 1258.94   1
   5   0  -4 49560.5 526.783   1
  -5   0   4 69184.9 805.916  -2
   5   0  -4 69184.9 805.916   1
   5   0  -2 12.0096 151.833   1
   5   0   0 83397.3 572.897   1
   5   0   2 893.143 196.665   1
   5   0   4 1754.77 198.606   1
  -5   0  -8-33.8254 241.774   1
   5   0  10 1655.73 143.446   1
   5   1 -14-22.5365 83.8755   1
   5   1 -13 125.393 111.422   1
   5   1 -12 1191.93 203.389   1
   5   2 -12 3552.57 274.485  -2
  -5   1  12 3552.57 274.485   1
   5   1 -11 1330.66 103.670   1
   5   1 -10 1216.93 103.570   1
   5   1  -9 143.787 75.1942   1
   5   1  -8 116.007 275.016   1
   5   1  -7 5006.43 348.982   1
   5  -1  -6 2817.53 305.447   1
   5  -1  -5 14471.6 215.961   1
  -5   1   5 18250.8 297.211  -2
   5   1  -5 18250.8 297.211   1
   5   1  -4 62146.7 387.437   1
  -5   1   4 82128.0 510.827  -2
   5   1  -4 82128.0 510.827   1
   5   1  -3 1334.99 145.160   1
  -5   1   3 1890.94 192.160  -2
   5   1  -3 1890.94 192.160   1
   5   1  -2 9487.13 160.471   1
   5  -1  -1 8094.86 145.398   1
  -5   1   1 13115.8 548.482  -2
   5   1  -1 13115.8 548.482   1
   5  -1   0 9569.87 208.947   1
   5   1   1 15132.4 223.521   1
   5  -1   2 3927.53 162.123   1
   5   1   3 113.285 138.359   1
   5  -1   4 210.376 118.218   1
   5  -1   5 4330.09 244.870   1
  -5   1  -8 275.630 164.316   1
  -5   1  -9 482.072 109.257   1
   5  -1  10 45.8058 91.9436   1
   5   2 -14 35.9392 83.0897   1
   5   2 -13 366.004 110.400   1
   5   2 -12 10054.1 173.785   1
   5   2 -11 521.263 100.072   1
   5  -2 -10 861.560 104.486   1
   5  -2  -9 4008.26 92.8647   1
   5  -2  -8 494.225 278.120   1
   5   2  -7 25703.1 558.378   1
   5  -2  -6 3119.71 203.081   1
   5   2  -5 2586.15 153.531   1
  -5   2   5 3399.38 322.417  -2
   5   2  -5 3399.38 322.417   1
   5   2  -4 11913.5 178.825   1
  -5   2   4 15276.0 529.937  -2
   5   2  -4 15276.0 529.937   1
   5  -2  -3 11726.9 202.597   1
  -5   2   3 14996.5 255.244  -2
   5   2  -3 14996.5 255.244   1
   5  -2  -2 13950.1 192.543   1
  -5  -2   2 18695.6 409.025  -2
   5  -2  -2 18695.6 409.025   1
   5  -2  -1 86846.7 359.169   1
  -5   2   1 112280. 1089.41  -2
   5   2  -1 112280. 1089.41   1
   5  -2   0 1238.60 131.117   1
   5   2   1 20331.9 276.616   1
   5   2   2 230.766 157.792   1
   5  -2   3 845.753 166.206   1
   5   2   4 141.967 156.187   1
   5   2   5 6496.40 262.982   1
  -5   2  -7 13145.2 422.915   1
  -5  -2  -8 104.288 170.663   1
  -5   2  -9 330.368 110.557   1
   5  -2  10 109.459 129.478   1
   5   3 -14 163.811 81.9940   1
   5   3 -13 96.5473 127.221   1
   5   3 -12 1924.51 142.155   1
   5   3 -11 2354.30 112.617   1
   5   3 -10 6955.78 136.421   1
   5   3  -9 32.3086 83.3874   1
   5   3  -8-85.1240 214.805   1
   5   3  -7 1427.74 282.846   1
   5   3  -6 5062.46 235.850   1
   5   3  -5 21765.8 267.563   1
  -5   3   5 27747.6 413.558  -2
   5   3  -5 27747.6 413.558   1
   5  -3  -4 2674.18 174.374   1
  -5   3   4 3957.78 213.343  -2
   5   3  -4 3957.78 213.343   1
   5   3  -3 6462.20 181.986   1
  -5  -3   3 8564.05 226.285  -2
   5  -3  -3 8564.05 226.285   1
   5   3  -2 7502.54 209.136   1
  -5  -3   2 9430.77 308.374  -2
   5  -3  -2 9430.77 308.374   1
   5   3  -1 446.762 170.870   1
  -5   3   1 810.578 427.854  -2
   5   3  -1 810.578 427.854   1
   5   3   0 22022.0 250.517   1
  -5   3   0 27628.8 673.211  -2
   5   3   0 27628.8 673.211   1
   5  -3   1 19547.4 295.074   1
   5   3   2 1125.92 207.534   1
   5   3   3 1016.28 168.885   1
   5  -3   4 157.179 150.838   1
   5  -3   5 1046.46 218.719   1
   5   3   6-100.420 241.044   1
  -5   3  -7 5835.96 360.759   1
  -5   3  -8 64.8956 157.818   1
   5   3   9 1173.23 114.844   1
   5  -3  10 273.744 81.9163   1
   5   4 -14 366.699 85.4562   1
   5  -4 -13 1204.19 108.072   1
   5   4 -12 8167.75 164.907   1
   5  -4 -11 388.814 121.879   1
   5   4 -10 635.462 115.967   1
   5   4  -9 7690.35 116.642   1
   5  -4  -8 937.827 226.696   1
   5  -4  -7 104.206 196.900   1
   5   4  -6 38441.2 396.329   1
   5   4  -5 319.499 140.546   1
  -5  -4   5 335.660 246.005  -2
   5  -4  -5 335.660 246.005   1
   5   4  -4 986.261 150.628   1
  -5   4   4 779.865 283.300  -2
   5   4  -4 779.865 283.300   1
   5  -4  -3 11649.0 277.454   1
  -5   4   3 14595.9 339.063  -2
   5   4  -3 14595.9 339.063   1
   5  -4  -2 8036.66 534.600   1
  -5   4   2 12770.2 259.179  -2
   5   4  -2 12770.2 259.179   1
   5   4  -1 23873.2 280.310   1
  -5   4   1 31821.2 683.334  -2
   5   4  -1 31821.2 683.334   1
   5  -4   0 4084.91 184.214   1
  -5   4   0 5506.79 484.354  -2
   5   4   0 5506.79 484.354   1
  -5   4  -1 2207.90 177.071   1
   5   4   2 8062.74 285.829   1
   5  -4   3 473.432 195.818   1
   5  -4   4 595.298 156.010   1
   5   4   5 3891.76 241.760   1
   5   4   6 830.020 262.240   1
  -5   4  -7 685.026 296.709   1
  -5   4  -8 50.8906 232.326   1
  -5  -4  -9 1227.39 115.247   1
   5  -4  10 364.843 133.702   1
   5   5 -14 899.672 87.1652   1
   5   5 -13 10.5401 104.490   1
   5   5 -12 346.160 129.593   1
   5   5 -11 152.084 109.091   1
   5   5 -10 49634.6 259.891   1
   5   5  -9 3922.58 106.721   1
   5  -5  -8 338.738 224.721   1
   5  -5  -7 2978.53 242.208   1
   5   5  -6 15266.5 283.878   1
   5   5  -5 1016.71 154.466   1
  -5   5   5 832.816 243.910  -2
   5   5  -5 832.816 243.910   1
   5  -5  -4 13499.8 325.570   1
  -5  -5   4 16870.6 272.230  -2
   5  -5  -4 16870.6 272.230   1
   5  -5  -3 33933.7 496.755   1
  -5  -5   3 42726.9 463.323  -2
   5  -5  -3 42726.9 463.323   1
   5  -5  -2 116917. 1250.65   1
  -5   5   2 151322. 574.240  -2
   5   5  -2 151322. 574.240   1
   5  -5  -1 8671.83 311.705   1
  -5   5   1 12762.6 424.806  -2
   5   5  -1 12762.6 424.806   1
   5   5   0 7736.80 204.708   1
  -5   5   0 10726.4 527.827  -2
   5   5   0 10726.4 527.827   1
   5   5   1 22070.4 395.620   1
   5   5   1 30062.6 594.930  -2
  -5   5  -1 30062.6 594.930   1
   5   5   2 6686.19 275.242   1
   5   5   3 167.041 203.036   1
   5  -5   4 2445.30 172.046   1
   5   5   5 3890.11 246.220   1
  -5   5  -6 5059.57 223.539   1
  -5   5  -7 2494.89 298.807   1
  -5   5  -8 65.1036 232.624   1
   5   5   9 421.016 106.791   1
   5  -5  10 1.13260 119.135   1
   5  -6 -14 59.7003 80.9621   1
   5  -6 -13 0.24893 103.258   1
   5   6 -12 2563.14 136.599   1
   5   6 -11 3664.56 133.923   1
   5   6 -10 485.817 119.778   1
   5   6  -9 143.465 102.310   1
   5   6  -8 1319.69 229.472   1
   5   6  -7 11125.5 326.246   1
   5   6  -6 174.608 156.070   1
   5   6  -5 962.089 192.474   1
  -5   6   5 729.027 246.906  -2
   5   6  -5 729.027 246.906   1
   5   6  -4 14833.3 297.702   1
  -5   6   4 20298.4 436.502  -2
   5   6  -4 20298.4 436.502   1
   5  -6  -3 190.866 242.395   1
  -5   6   3 60.6876 263.351  -2
   5   6  -3 60.6876 263.351   1
   5  -6  -2 16078.1 624.781   1
  -5  -6   2 21156.4 300.476  -2
   5  -6  -2 21156.4 300.476   1
   5  -6  -1 79779.2 666.817   1
  -5   6   1 101297. 791.113  -2
   5   6  -1 101297. 791.113   1
   5   6   0 4955.54 186.051   1
  -5   6   0 6430.48 468.340  -2
   5   6   0 6430.48 468.340   1
   5  -6   1 8512.09 300.399   1
   5   6   1 11882.8 466.489  -2
  -5   6  -1 11882.8 466.489   1
   5   6   2 39.4348 159.299   1
   5  -6   3 60.9949 211.165   1
   5  -6   4 639.562 187.249   1
   5   6   5 13012.4 245.379   1
  -5   6  -6 640.389 185.719   1
  -5   6  -7 3547.82 317.347   1
   5   6   8 837.583 165.097   1
  -5  -6  -9 168.932 102.899   1
   5   7 -14-15.5841 77.1279   1
   5  -7 -13 234.235 105.882   1
   5  -7 -12 730.308 128.691   1
   5  -7 -11 5697.77 143.930   1
   5  -7 -10 10439.8 146.860   1
   5   7  -9 8897.76 138.687   1
   5   7  -8 1379.85 234.122   1
   5   7  -7 14049.4 346.414   1
   5   7  -6 367.348 137.361   1
   5   7  -5 1216.43 181.738   1
  -5   7   5 891.718 472.079  -2
   5   7  -5 891.718 472.079   1
   5  -7  -4 51799.6 472.858   1
  -5   7   4 65512.8 1108.33  -2
   5   7  -4 65512.8 1108.33   1
   5   7  -3 13783.0 382.528   1
  -5   7   3 17483.5 376.583  -2
   5   7  -3 17483.5 376.583   1
   5  -7  -2 13905.8 611.321   1
  -5   7   2 18662.6 339.732  -2
   5   7  -2 18662.6 339.732   1
   5  -7  -1 409.020 236.038   1
  -5   7   1 1448.35 296.435  -2
   5   7  -1 1448.35 296.435   1
   5  -7   0 733.321 163.724   1
  -5   7   0 1222.23 322.011  -2
   5   7   0 1222.23 322.011   1
   5  -7   1 6667.12 273.406   1
  -5   7  -1 8700.26 483.648  -2
   5   7   1 8700.26 483.648   1
   5   7   2 41.9932 166.182   1
   5  -7   3 2028.30 228.851   1
   5   7   4 9078.68 263.522   1
   5   7   5 150.719 164.182   1
  -5   7  -6 2871.87 197.989   1
  -5   7  -7 4572.52 205.946   1
  -5   7  -8 157.734 157.365   1
  -5   7  -9 110.343 98.5437   1
   5  -8 -14 45.5325 76.4056   1
   5  -8 -13 1730.82 112.770   1
   5   8 -12 13604.8 155.510   1
   5  -8 -11 1090.47 109.487   1
   5  -8 -10 200.257 100.282   1
   5   8  -9 8054.55 135.200   1
   5   8  -8 198.773 225.235   1
   5   8  -7 765.470 219.343   1
   5   8  -6 110.239 139.384   1
   5   8  -5 25430.4 345.294   1
  -5   8   5 31979.2 786.477  -2
   5   8  -5 31979.2 786.477   1
   5  -8  -4 404.052 255.313   1
  -5   8   4 831.118 518.142  -2
   5   8  -4 831.118 518.142   1
  -5  -8   3 44436.0 385.034  -2
   5  -8  -3 44436.0 385.034   1
   5  -8  -2 30746.5 788.672   1
  -5   8   2 40565.4 432.243  -2
   5   8  -2 40565.4 432.243   1
   5  -8  -1 14334.6 350.466   1
  -5   8   1 17565.7 407.081  -2
   5   8  -1 17565.7 407.081   1
   5  -8   0 2849.69 220.117   1
  -5   8   0 3425.88 348.532  -2
   5   8   0 3425.88 348.532   1
  -5   8  -1 12678.3 330.264   1
  -5   8  -1 18977.6 588.049  -2
   5   8   1 18977.6 588.049   1
   5   8   2 18319.6 321.136   1
   5   8   3 4140.53 259.242   1
   5   8   4 3262.91 151.412   1
   5   8   5 1014.61 166.168   1
   5   8   6-171.490 169.288   1
  -5   8  -7 284.343 164.535   1
  -5   8  -8 216.313 156.280   1
  -5   8  -9 341.404 80.2596   1
   5   9 -14 126.201 65.2160   1
   5  -9 -13 3401.06 123.902   1
   5  -9 -12 563.603 102.009   1
   5  -9 -11 244.694 99.8898   1
   5  -9 -10 5316.60 161.797   1
   5   9  -9 47.5310 98.1723   1
   5   9  -8 3902.63 140.096   1
   5   9  -7 26700.0 436.800   1
   5   9  -6 9884.96 315.674   1
   5  -9  -5 712.123 191.846   1
  -5   9   5 544.447 337.922  -2
   5   9  -5 544.447 337.922   1
   5   9  -4 3985.84 380.924   1
  -5   9   4 4445.80 396.192  -2
   5   9  -4 4445.80 396.192   1
   5  -9  -3 3889.52 446.707   1
  -5   9   3 4413.89 305.559  -2
   5   9  -3 4413.89 305.559   1
   5  -9  -2-177.545 443.315   1
  -5  -9   2 292.734 244.879  -2
   5  -9  -2 292.734 244.879   1
   5  -9  -1 31568.7 824.119   1
  -5   9   1 41722.3 513.911  -2
   5   9  -1 41722.3 513.911   1
   5  -9   0 5967.56 541.145   1
  -5   9   0 7678.00 395.046  -2
   5   9   0 7678.00 395.046   1
   5   9   1 1002.45 314.658   1
  -5   9  -1 1465.43 270.099  -2
   5   9   1 1465.43 270.099   1
   5   9   2 1758.11 226.487   1
  -5   9  -3 245.369 201.185   1
   5   9   4 5348.48 164.275   1
  -5   9  -5 10514.1 194.908   1
  -5   9  -5 13078.9 385.699  -2
   5   9   5 13078.9 385.699   1
  -5   9  -6 3884.31 205.508   1
  -5   9  -7 880.646 171.446   1
  -5   9  -8-67.6487 151.597   1
  -5   9  -9 1535.47 95.5786   1
  -5  10  -9 2048.86 213.923  -2
   5   9   9 2048.86 213.923   1
   5  10 -14 53.6295 63.1847   1
   5 -10 -13 1680.02 112.273   1
   5 -10 -12 449.185 95.6901   1
   5  10 -11 2320.72 114.194   1
   5 -10 -10 1254.72 133.363   1
   5  10  -9 6276.44 133.306   1
   5 -10  -8 2369.32 127.837   1
   5  10  -7 601.275 282.260   1
   5 -10  -6 269.400 242.676   1
   5 -10  -5 8582.88 268.561   1
  -5  10   5 11147.2 452.452  -2
   5  10  -5 11147.2 452.452   1
   5 -10  -4 20590.3 451.166   1
  -5  10   4 23980.8 821.451  -2
   5  10  -4 23980.8 821.451   1
   5 -10  -3 7853.80 525.823   1
  -5  10   3 9948.34 461.034  -2
   5  10  -3 9948.34 461.034   1
   5 -10  -2 159.959 435.578   1
  -5  10   2 488.587 251.560  -2
   5  10  -2 488.587 251.560   1
   5 -10  -1 1149.28 462.103   1
  -5  10   1 1593.16 276.825  -2
   5  10  -1 1593.16 276.825   1
   5 -10   0 15043.7 685.623   1
  -5  10   0 19963.0 492.209  -2
   5  10   0 19963.0 492.209   1
   5 -10   1 2217.80 272.442   1
  -5  10  -1 3572.92 354.556  -2
   5  10   1 3572.92 354.556   1
   5  10   2 24434.0 509.759   1
   5  10   2 33466.5 782.692  -2
  -5  10  -2 33466.5 782.692   1
  -5  10  -3 3777.15 290.917   1
   5  10   4 876.686 132.882   1
  -5  10  -5 1004.73 140.186   1
  -5  10  -6 251.263 176.662   1
   5  10   7 2344.36 143.638   1
  -5  10  -8 915.365 154.639   1
  -5  10  -9 1626.26 103.313   1
   5  11 -14 9.16727 53.7989   1
   5 -11 -13 3332.82 118.292   1
  -5  11  12 102.057 91.8079   1
   5  11 -11-18.1028 96.2971   1
   5 -11 -10 8112.26 179.038   1
   5  11  -9 6575.33 163.522   1
   5  11  -8 1359.52 105.450   1
   5 -11  -7 14859.1 390.963   1
   5 -11  -6 9225.66 377.932   1
   5 -11  -5 4557.95 234.746   1
  -5  11   5 4813.36 397.628  -2
   5  11  -5 4813.36 397.628   1
   5 -11  -4-165.779 360.188   1
  -5  11   4 6.20214 484.188  -2
   5  11  -4 6.20214 484.188   1
   5 -11  -3 18950.4 671.430   1
  -5  11   3 22256.6 583.373  -2
   5  11  -3 22256.6 583.373   1
  -5  11   2 34784.1 431.311  -2
   5  11  -2 34784.1 431.311   1
   5 -11  -1 2946.95 337.003   1
  -5  11   1 3162.22 296.153  -2
   5  11  -1 3162.22 296.153   1
   5 -11   0 3800.78 522.902   1
  -5  11   0 4954.54 371.976  -2
   5  11   0 4954.54 371.976   1
   5 -11   1 638.528 258.275   1
  -5  11  -1 1444.47 323.216  -2
   5  11   1 1444.47 323.216   1
   5  11   2 689.564 265.724   1
   5  11   2 256.691 436.087  -2
  -5  11  -2 256.691 436.087   1
   5  11   3 1090.34 262.052   1
   5  11   4 3932.22 159.469   1
  -5  11  -5 521.033 126.018   1
  -5  11  -6 2369.30 163.575   1
   5  11   7 261.060 126.087   1
   5  11   8 237.345 145.845   1
  -5  11  -9 693.781 92.2905   1
   5  12 -14 1829.30 67.2089   1
   5  12 -13 1427.53 105.636   1
   5  12 -12 1141.10 98.9641   1
   5 -12 -11 669.553 101.028   1
   5  12 -10 3469.76 145.402   1
   5 -12  -9 575.002 168.186   1
   5  12  -8 6516.22 124.461   1
   5 -12  -7-26.8446 308.641   1
   5 -12  -6 6087.50 561.602   1
   5 -12  -5 263.336 236.234   1
  -5 -12   5 443.153 347.439  -2
   5 -12  -5 443.153 347.439   1
  -5 -12   4 212.912 332.326  -2
   5 -12  -4 212.912 332.326   1
  -5 -12   3 9104.01 386.015  -2
   5 -12  -3 9104.01 386.015   1
  -5  12   2 162.312 296.220  -2
   5  12  -2 162.312 296.220   1
   5 -12  -1 6390.90 398.011   1
  -5  12   1 7641.18 341.700  -2
   5  12  -1 7641.18 341.700   1
   5 -12   0 12943.2 668.764   1
  -5  12   0 18665.7 492.997  -2
   5  12   0 18665.7 492.997   1
   5 -12   1-52.4540 412.690   1
  -5  12  -1 237.499 239.353  -2
   5  12   1 237.499 239.353   1
   5  12   2 12822.3 310.504   1
   5  12   3 146.261 115.669   1
  -5  12  -3 258.994 275.804  -2
   5  12   3 258.994 275.804   1
   5  12   4 1318.16 147.172   1
   5 -12   5 1272.70 118.948   1
  -5  12  -6 8842.38 162.309   1
  -5  12  -6 11452.7 369.114  -2
   5  12   6 11452.7 369.114   1
   5  12   7 676.574 128.242   1
  -5  12  -8 712.409 145.118   1
  -5 -12  -9 255.530 84.9892   1
   5  13 -14 199.099 57.4721   1
   5  13 -13 172.904 78.0335   1
   5  13 -12 94.8106 90.7037   1
   5 -13 -11 3322.34 114.120   1
   5  13 -10 2280.17 132.776   1
   5  13  -9 4983.43 162.557   1
   5 -13  -8 1573.62 116.296   1
   5 -13  -7 7800.73 635.824   1
   5 -13  -6 4669.03 528.231   1
  -5  13   5 233.773 503.530  -2
   5  13  -5 233.773 503.530   1
  -5  13   4 2087.18 376.052  -2
   5  13  -4 2087.18 376.052   1
   5 -13  -3 40923.5 962.338   1
  -5 -13   3 51236.3 810.599  -2
   5 -13  -3 51236.3 810.599   1
  -5 -13   2 6055.69 357.416  -2
   5 -13  -2 6055.69 357.416   1
   5 -13  -1 10866.9 456.029   1
  -5  13   1 13214.7 542.126  -2
   5  13  -1 13214.7 542.126   1
   5 -13   0 11437.6 662.650   1
  -5  13   0 14415.9 477.971  -2
   5  13   0 14415.9 477.971   1
  -5  13  -1 1158.01 271.834   1
  -5  13  -1 1528.95 601.755  -2
   5  13   1 1528.95 601.755   1
  -5  13  -2 6397.15 391.024   1
  -5  13  -2 10538.8 853.569  -2
   5  13   2 10538.8 853.569   1
  -5  13  -3 6600.37 174.261   1
  -5  13  -3 9190.06 158.327  -2
   5  13   3 9190.06 158.327   1
   5  13   4 4377.53 166.973   1
  -5  13  -4 5647.46 346.070  -2
   5  13   4 5647.46 346.070   1
   5  13   5 457.741 113.970   1
  -5  13  -6-90.1726 115.426   1
  -5  13  -6 139.138 270.882  -2
   5  13   6 139.138 270.882   1
  -5  13  -7 4568.02 157.628   1
  -5  13  -8 315.493 135.378   1
  -5 -13  -9 78.5527 162.532   1
  -5  14  14 830.798 67.9660   1
   5  14 -13 2851.88 85.1612   1
   5  14 -12 1667.70 108.825   1
   5  14 -11 2699.33 149.351   1
   5  14 -10 4077.61 148.271   1
   5  14  -9 37377.1 274.426   1
   5 -14  -8 4232.24 182.414   1
   5 -14  -7 9665.99 670.405   1
   5 -14  -6 4729.20 536.194   1
   5 -14  -5 27504.0 882.158   1
  -5  14   5 34150.4 915.384  -2
   5  14  -5 34150.4 915.384   1
  -5  14   4 5321.11 423.184  -2
   5  14  -4 5321.11 423.184   1
  -5  14   3 1387.68 331.897  -2
   5  14  -3 1387.68 331.897   1
   5 -14  -2 686.329 468.430   1
  -5  14   2 870.698 390.991  -2
   5  14  -2 870.698 390.991   1
   5 -14  -1 3146.95 366.445   1
  -5  14   1 3332.60 430.804  -2
   5  14  -1 3332.60 430.804   1
   5 -14   0 24337.9 877.054   1
  -5  14   0 29177.4 738.033  -2
   5  14   0 29177.4 738.033   1
   5 -14   1 778.935 281.690   1
  -5  14  -1 694.116 617.908  -2
   5  14   1 694.116 617.908   1
  -5  14  -2 497.945 297.205   1
  -5  14  -2 1544.06 675.905  -2
   5  14   2 1544.06 675.905   1
  -5  14  -3 898.666 109.826   1
  -5  14  -3 1638.00 158.255  -2
   5  14   3 1638.00 158.255   1
   5  14   4 2563.75 130.026   1
  -5  14  -4 3007.69 210.918  -2
   5  14   4 3007.69 210.918   1
   5 -14   5 665.030 114.464   1
  -5  14  -6 6605.48 148.463   1
  -5  14  -6 8359.52 355.288  -2
   5  14   6 8359.52 355.288   1
   5  14   7 96.0254 125.591   1
  -5  14  -8 841.398 133.648   1
  -5 -14  -9 4703.82 135.391   1
  -4 -13 -10 4265.08 190.896  -2
   5 -14   9 4265.08 190.896   1
   5 -15 -14 19.7060 60.8759   1
   5  15 -13 36.3304 69.9333   1
   5  15 -12 515.471 101.937   1
   5  15 -11 284.356 126.507   1
   5  15 -10 5950.00 160.583   1
   5  15  -9 1935.91 156.189   1
   5  15  -8 9972.30 178.442   1
   5 -15  -7 3318.13 222.631   1
   5 -15  -6 11218.7 682.269   1
   5 -15  -5 6100.82 545.983   1
  -5  15   5 7923.30 629.723  -2
   5  15  -5 7923.30 629.723   1
  -5  15   4 417.627 369.529  -2
   5  15  -4 417.627 369.529   1
   5 -15  -3 12007.0 684.425   1
  -5  15   3 13189.1 547.735  -2
   5  15  -3 13189.1 547.735   1
   5 -15  -2 48705.2 1084.80   1
  -5  15   2 58379.7 1351.11  -2
   5  15  -2 58379.7 1351.11   1
   5 -15  -1 6160.97 417.553   1
  -5  15   1 6935.22 499.761  -2
   5  15  -1 6935.22 499.761   1
   5 -15   0 19442.5 808.624   1
  -5  15   0 23253.5 692.999  -2
   5  15   0 23253.5 692.999   1
   5 -15   1-63.4141 281.775   1
  -5  15  -2-101.463 293.394   1
   5  15   3 3737.43 157.305   1
  -5  15  -3 4554.15 143.957  -2
   5  15   3 4554.15 143.957   1
   5  15   4 2069.59 154.204   1
  -5  15  -4 2736.44 164.585  -2
   5  15   4 2736.44 164.585   1
   5 -15   5 117.929 107.763   1
   5  15   6 501.466 109.772   1
  -5  15  -6 713.828 275.376  -2
   5  15   6 713.828 275.376   1
  -5  15  -7 580.913 121.961   1
  -5  16  -7 260.996 221.242  -2
   5  15   7 260.996 221.242   1
   5  15   8 94.5718 126.685   1
  -5 -15  -9 40.4077 101.853   1
   5  16 -14 1252.30 96.7278   1
   5  16 -13 286.938 65.1779   1
   5  16 -12 742.282 100.232   1
   5  16 -11 1242.98 117.964   1
   5 -16 -10 7812.25 125.798   1
   5  16  -9 1843.02 147.097   1
   5  16  -8 9780.09 179.685   1
   5  16  -7 174.884 115.451   1
   5 -16  -6 5838.96 590.302   1
  -5  16   5 1705.74 368.466  -2
   5  16  -5 1705.74 368.466   1
   5 -16  -4 9368.00 651.964   1
  -5  16   4 10670.5 512.038  -2
   5  16  -4 10670.5 512.038   1
  -5  16   3 34185.7 599.217  -2
   5  16  -3 34185.7 599.217   1
   5 -16  -2 530.291 469.893   1
  -5  16   2 1160.35 581.203  -2
   5  16  -2 1160.35 581.203   1
   5 -16  -1 18921.1 573.890   1
  -5  16   1 22205.8 715.734  -2
   5  16  -1 22205.8 715.734   1
   5 -16   0 3214.19 570.088   1
  -5  16   0 4741.74 490.829  -2
   5  16   0 4741.74 490.829   1
   5 -16   1 1231.05 310.365   1
  -5  16  -1 2036.49 666.256  -2
   5  16   1 2036.49 666.256   1
  -5  16  -2-2.86186 168.156   1
  -5  16  -2 339.620 191.955  -2
   5  16   2 339.620 191.955   1
   5  16   3 1688.62 118.189   1
  -5  16  -3 2388.71 163.016  -2
   5  16   3 2388.71 163.016   1
   5  16   4-171.314 208.042   1
  -5  16  -4 33.4399 126.248  -2
   5  16   4 33.4399 126.248   1
  -5  16  -5 1599.33 119.664   1
   5  16   6 1779.45 117.128   1
  -5  16  -6 2233.57 294.095  -2
   5  16   6 2233.57 294.095   1
   5  16   7 64.0722 98.9772   1
  -5  17  -7-82.2346 219.015  -2
   5  16   7-82.2346 219.015   1
  -5  16  -8 3022.88 210.372   1
  -5 -16  -9 163.222 133.528   1
   5  17 -14-21.4592 102.018   1
   5  17 -13 903.660 76.4372   1
   5  17 -12 2473.39 100.955   1
   5  17 -11 191.444 109.701   1
   5  17 -10 1642.98 95.6171   1
   5  17  -9 450.558 135.583   1
   5  17  -8 40.1662 123.593   1
   5  17  -7 16515.0 200.058   1
   5 -17  -6 3898.81 550.302   1
  -5 -17   5 1437.15 390.980  -2
   5 -17  -5 1437.15 390.980   1
  -5  17   4 234.432 533.142  -2
   5  17  -4 234.432 533.142   1
  -5 -17   3 9191.80 516.432  -2
   5 -17  -3 9191.80 516.432   1
   5 -17  -2 6603.61 595.853   1
  -5  17   2 8110.36 751.696  -2
   5  17  -2 8110.36 751.696   1
   5 -17  -1 17506.5 574.325   1
  -5  17   1 21550.0 711.143  -2
   5  17  -1 21550.0 711.143   1
   5 -17   0 3845.44 569.105   1
  -5  17   0 3869.82 479.753  -2
   5  17   0 3869.82 479.753   1
   5 -17   1 755.228 312.508   1
  -5  17  -1 860.592 680.349  -2
   5  17   1 860.592 680.349   1
  -5  17  -2 1650.84 184.877   1
  -5  17  -2 1930.91 144.891  -2
   5  17   2 1930.91 144.891   1
   5 -17   3 1370.95 150.268   1
  -5  17  -3 1705.18 131.277  -2
   5  17   3 1705.18 131.277   1
   5  17   4 1625.62 159.666   1
  -5  17  -4 2107.50 161.191  -2
   5  17   4 2107.50 161.191   1
   5  17   5 28.2323 107.756   1
  -5  17  -6 1138.28 109.828   1
  -5  17  -6 1247.07 287.453  -2
   5  17   6 1247.07 287.453   1
  -5  17  -7 86.9422 85.8782   1
  -5  17  -8 1220.67 181.514   1
   5  18 -13 820.605 72.7540   1
   5  18 -12 707.208 89.2082   1
   5  18 -11 1404.76 114.037   1
   5  18 -10 7109.06 145.821   1
   5  18  -9 10239.7 167.275   1
   5  18  -8 81.2178 128.361   1
   5  18  -7 4102.09 144.934   1
   5 -18  -6 446.120 444.523   1
  -5  18   5 940.684 399.164  -2
   5  18  -5 940.684 399.164   1
   5 -18  -4 11208.6 679.657   1
  -5  18   4 13442.9 808.268  -2
   5  18  -4 13442.9 808.268   1
   5 -18  -3 9519.66 661.557   1
  -5  18   3 11640.4 828.983  -2
   5  18  -3 11640.4 828.983   1
   5 -18  -2 814.924 434.540   1
  -5  18   2 294.787 468.481  -2
   5  18  -2 294.787 468.481   1
   5 -18  -1 5235.14 442.763   1
  -5  18   1 6932.06 543.479  -2
   5  18  -1 6932.06 543.479   1
   5 -18   0 20035.1 879.349   1
  -5  18   0 23998.2 768.328  -2
   5  18   0 23998.2 768.328   1
  -5  18  -1 5677.93 410.468   1
  -5  18  -1 8033.42 813.715  -2
   5  18   1 8033.42 813.715   1
  -5  18  -2 1771.37 187.837   1
  -5  18  -2 2463.20 146.441  -2
   5  18   2 2463.20 146.441   1
  -5  18  -3 5582.12 195.504   1
  -5  18  -3 6988.11 156.232  -2
   5  18   3 6988.11 156.232   1
   5 -18   4 90.3086 219.901   1
  -5  18  -4 107.523 120.826  -2
   5  18   4 107.523 120.826   1
  -5  18  -5 60.0822 124.430   1
  -5  18  -5 163.489 254.510  -2
   5  18   5 163.489 254.510   1
  -5  18  -6 1421.88 109.119   1
  -5  18  -6 1920.68 290.827  -2
   5  18   6 1920.68 290.827   1
  -5  18  -7 1601.09 101.711   1
  -5  18  -8 326.170 166.105   1
  -4 -17  -9 1258.47 196.474  -2
   5 -18   8 1258.47 196.474   1
   5  19 -13-35.8318 66.1063   1
   5  19 -12 631.858 84.8652   1
   5  19 -11 608.721 98.8006   1
   5  19 -10 60.3009 109.310   1
   5  19  -9 1496.73 120.051   1
   5 -19  -8 19013.3 182.167   1
   5 -19  -7 2448.10 97.5017   1
   5  19  -6 72.2815 141.606   1
  -5  19   6 472.335 207.336  -2
   5  19  -6 472.335 207.336   1
  -5  19   5 269.441 392.925  -2
   5  19  -5 269.441 392.925   1
  -5 -19   4 10634.8 452.371  -2
   5 -19  -4 10634.8 452.371   1
   5 -19  -3 2171.91 488.160   1
  -5  19   3 2813.40 605.544  -2
   5  19  -3 2813.40 605.544   1
   5 -19  -2 18341.1 829.860   1
  -5  19   2 20700.8 1035.15  -2
   5  19  -2 20700.8 1035.15   1
   5 -19  -1 14252.2 564.405   1
  -5  19   1 17186.5 700.797  -2
   5  19  -1 17186.5 700.797   1
   5 -19   0 2235.80 364.855   1
  -5  19   0 2386.32 486.200  -2
   5  19   0 2386.32 486.200   1
   5 -19   1 1264.54 208.528   1
  -5  19  -1 1470.80 140.831  -2
   5  19   1 1470.80 140.831   1
  -5  19  -2 130.544 184.200   1
  -5  19  -2-64.3070 140.957  -2
   5  19   2-64.3070 140.957   1
  -5  19  -3 5298.00 198.061   1
  -5  19  -3 6705.26 154.190  -2
   5  19   3 6705.26 154.190   1
   5 -19   4 8274.11 318.885   1
  -5  19  -4 12006.8 180.300  -2
   5  19   4 12006.8 180.300   1
   5  19   5 587.689 122.345   1
  -5  19  -6-51.5026 98.5604   1
  -5  19  -6-6.11421 266.940  -2
   5  19   6-6.11421 266.940   1
   5 -19   7 1767.30 100.491   1
  -4 -18  -9 1799.25 178.556  -2
   5 -19   8 1799.25 178.556   1
   5  20 -13 485.778 77.1850   1
   5  20 -12 37.1521 79.2776   1
   5  20 -11 14.2275 92.8740   1
   5  20 -10 4356.00 120.283   1
   5  20  -9 396.059 110.390   1
   5  20  -8 10510.0 142.596   1
   5  20  -7 335.956 91.8473   1
   5  20  -6 84.2931 93.7672   1
  -5  20   6 21.3283 139.778  -2
   5  20  -6 21.3283 139.778   1
  -5  20   5 3381.69 440.332  -2
   5  20  -5 3381.69 440.332   1
  -5 -20   4 5945.11 397.073  -2
   5 -20  -4 5945.11 397.073   1
  -5  20   3 1494.58 421.527  -2
   5  20  -3 1494.58 421.527   1
   5 -20  -2 33709.0 1075.02   1
  -5  20   2 38356.6 1305.05  -2
   5  20  -2 38356.6 1305.05   1
   5 -20  -1 4327.38 643.877   1
  -5  20   1 4707.49 522.513  -2
   5  20  -1 4707.49 522.513   1
   5 -20   0 611.660 346.022   1
  -5  20   0 192.882 436.428  -2
   5  20   0 192.882 436.428   1
   5 -20   1 1035.84 190.143   1
  -5  20  -1 1273.83 144.843  -2
   5  20   1 1273.83 144.843   1
   5 -20   2 10544.1 209.462   1
  -5  20  -2 15754.5 214.237  -2
   5  20   2 15754.5 214.237   1
  -5  20  -3 142.274 159.324   1
  -5  20  -3 122.403 129.004  -2
   5  20   3 122.403 129.004   1
   5 -20   4 4983.26 305.305   1
  -5  20  -4 7379.20 158.808  -2
   5  20   4 7379.20 158.808   1
   5  20   5 209.865 117.358   1
  -5  20  -5 280.550 237.852  -2
   5  20   5 280.550 237.852   1
  -5  20  -6 431.826 117.674   1
  -5  20  -6 464.226 270.843  -2
   5  20   6 464.226 270.843   1
  -5  20  -7 162.875 78.2600   1
   5 -21 -13 383.048 61.5943   1
   5  21 -12 307.844 72.2350   1
   5  21 -11 627.990 94.9428   1
   5  21 -10 713.325 100.651   1
   5  21  -9 681.618 103.055   1
   5  21  -8 15194.6 146.494   1
   5  21  -7 9317.91 109.980   1
   5  21  -6 230.894 87.4445   1
  -5  21   6 228.801 112.357  -2
   5  21  -6 228.801 112.357   1
   5  21  -5 2499.89 172.125   1
  -5  21   5 2830.18 160.082  -2
   5  21  -5 2830.18 160.082   1
   5 -21  -4 2236.38 548.766   1
  -5  21   4 2524.68 460.786  -2
   5  21  -4 2524.68 460.786   1
  -5  21   3 1316.97 457.736  -2
   5  21  -3 1316.97 457.736   1
   5 -21  -2 28719.5 1056.12   1
  -5  21   2 30195.6 1215.31  -2
   5  21  -2 30195.6 1215.31   1
   5 -21  -1-144.269 542.279   1
  -5  21   1-19.1124 582.208  -2
   5  21  -1-19.1124 582.208   1
   5 -21   0 101.821 534.975   1
  -5  21   0 171.029 120.445  -2
   5  21   0 171.029 120.445   1
   5 -21   1 468.660 130.522   1
  -5  21  -1 641.717 97.9713  -2
   5  21   1 641.717 97.9713   1
   5 -21   2 581.579 140.747   1
  -5  21  -2 943.523 146.283  -2
   5  21   2 943.523 146.283   1
   5  21   3 10624.4 239.905   1
  -5  21  -3 15338.3 191.206  -2
   5  21   3 15338.3 191.206   1
   5 -21   4 10041.7 363.284   1
  -5  21  -4 12348.1 205.175  -2
   5  21   4 12348.1 205.175   1
   5 -21   5 3514.31 265.409   1
  -5  21  -5 5505.04 203.595  -2
   5  21   5 5505.04 203.595   1
  -5  21  -6 2597.95 113.063   1
  -5  21  -6 3708.53 305.201  -2
   5  21   6 3708.53 305.201   1
  -5  21  -7 97.4107 75.3676   1
   5  22 -13 355.486 69.6690   1
  -5  22  12 17.4485 68.1820   1
   5  22 -11 196.774 92.8419   1
   5  22 -10 288.801 98.1036   1
   5  22  -9 3566.76 116.529   1
   5  22  -8 128.572 104.193   1
   5  22  -7 2801.97 91.0006   1
   5  22  -6 2930.67 127.215   1
  -5  22   6 3640.69 113.955  -2
   5  22  -6 3640.69 113.955   1
  -5  22   5 1383.14 133.142   1
  -5  22   5 1840.84 95.1798  -2
   5  22  -5 1840.84 95.1798   1
   5 -22  -4 24.2630 553.077   1
  -5  22   4 79.5418 138.459  -2
   5  22  -4 79.5418 138.459   1
   5 -22  -3 13577.2 871.586   1
  -5  22   3 15393.9 963.406  -2
   5  22  -3 15393.9 963.406   1
   5 -22  -2 2481.31 645.028   1
  -5  22   2 2508.03 667.594  -2
   5  22  -2 2508.03 667.594   1
   5 -22  -1 13538.6 858.892   1
  -5  22   1 18301.4 474.064  -2
   5  22  -1 18301.4 474.064   1
   5 -22   0 2201.26 199.502   1
  -5  22   0 3053.56 107.265  -2
   5  22   0 3053.56 107.265   1
   5 -22   1 1469.94 145.388   1
  -5  22  -1 1935.20 101.368  -2
   5  22   1 1935.20 101.368   1
  -5  22  -2 872.126 144.335   1
  -5  22  -2 1189.43 175.886  -2
   5  22   2 1189.43 175.886   1
   5 -22   3 29.2834 157.708   1
  -5  22  -3 301.322 126.511  -2
   5  22   3 301.322 126.511   1
   5 -22   4 1513.62 171.176   1
  -5  22  -4 2048.90 149.856  -2
   5  22   4 2048.90 149.856   1
   5 -22   5 9.28460 147.309   1
  -5  22  -5 87.7329 141.564  -2
   5  22   5 87.7329 141.564   1
   5  22   6 94.4544 95.8618   1
  -5  22  -6-67.8151 259.140  -2
   5  22   6-67.8151 259.140   1
   5  22   7 1933.92 108.049   1
  -5  23  13 2454.04 79.8857   1
   5  23 -12 1144.89 98.0987   1
   5  23 -11 3809.47 100.628   1
   5  23 -10 1124.53 92.3151   1
   5  23  -9 604.864 98.7078   1
   5  23  -8 2927.14 115.792   1
   5  23  -7 1296.55 83.8282   1
   5  23  -6 2942.61 126.630   1
  -5  23   6 3446.10 138.771  -2
   5  23  -6 3446.10 138.771   1
   5  23  -5 210.483 105.569   1
  -5  23   5 219.354 100.774  -2
   5  23  -5 219.354 100.774   1
  -5  23   4-50.5889 212.097   1
  -5  23   4 121.918 82.5244  -2
   5  23  -4 121.918 82.5244   1
   5 -23  -3 299.000 197.713   1
  -5  23   3 218.316 120.378  -2
   5  23  -3 218.316 120.378   1
  -5  23   2 824.386 220.818   1
  -5  23   2 1263.15 105.911  -2
   5  23  -2 1263.15 105.911   1
   5 -23  -1 6700.81 254.186   1
  -5  23   1 9216.91 131.109  -2
   5  23  -1 9216.91 131.109   1
   5 -23   0 816.687 174.656   1
  -5  23   0 1262.98 95.6167  -2
   5  23   0 1262.98 95.6167   1
   5 -23   1 5641.15 265.017   1
  -5  23  -1 7265.55 142.728  -2
   5  23   1 7265.55 142.728   1
  -5  23  -2-187.808 143.105   1
  -5  23  -2-16.3142 179.782  -2
   5  23   2-16.3142 179.782   1
   5 -23   3 116.135 159.944   1
  -5  23  -3 370.832 127.840  -2
   5  23   3 370.832 127.840   1
   5 -23   4 6181.75 205.355   1
  -5  23  -4 8636.65 182.665  -2
   5  23   4 8636.65 182.665   1
   5 -23   5 1752.65 160.795   1
  -5  23  -5 2245.31 166.712  -2
   5  23   5 2245.31 166.712   1
   5 -23   6 292.103 219.228   1
  -5  23  -6 289.591 172.812  -2
   5  23   6 289.591 172.812   1
   5  23   7-3.30807 93.7077   1
  -5  24  13 730.593 98.9740   1
   5  24 -12 1668.09 97.1030   1
   5  24 -11 480.369 82.2247   1
   5  24 -10 6311.69 113.739   1
   5  24  -9 555.117 95.5700   1
   5  24  -8 851.260 106.965   1
   5  24  -7 6901.59 108.919   1
   5  24  -6 232.768 108.557   1
  -5  24   6 356.941 126.902  -2
   5  24  -6 356.941 126.902   1
   5 -24  -5 1816.11 141.566   1
  -5 -24   5 2202.11 93.8766  -2
   5 -24  -5 2202.11 93.8766   1
  -5  24   4 45454.4 580.915   1
  -5  24   4 58479.0 205.772  -2
   5  24  -4 58479.0 205.772   1
  -5  24   3 18209.5 374.301   1
  -5  24   3 23113.2 143.999  -2
   5  24  -3 23113.2 143.999   1
  -5  24   2-59.9869 146.975   1
  -5  24   2 314.615 83.4423  -2
   5  24  -2 314.615 83.4423   1
   5 -24  -1 7543.02 258.538   1
  -5  24   1 10318.9 120.767  -2
   5  24  -1 10318.9 120.767   1
   5 -24   0 6577.92 250.073   1
  -5  24   0 9137.84 129.340  -2
   5  24   0 9137.84 129.340   1
   5 -24   1 2609.60 208.023   1
  -5  24  -1 3873.73 164.495  -2
   5  24   1 3873.73 164.495   1
   5 -24   2 13450.5 363.244   1
  -5  24  -2 20122.0 293.902  -2
   5  24   2 20122.0 293.902   1
   5  24   3 41.6865 137.300   1
  -5  24  -3-17.0653 155.360  -2
   5  24   3-17.0653 155.360   1
   5 -24   4 1270.64 258.776   1
  -5  24  -4 1687.79 140.296  -2
   5  24   4 1687.79 140.296   1
   5 -24   5 239.023 229.343   1
  -5  24  -5 125.370 145.108  -2
   5  24   5 125.370 145.108   1
   5  24   6 3441.66 163.036   1
  -5  24  -6 3880.22 284.320  -2
   5  24   6 3880.22 284.320   1
   5  24   7 84.5212 88.5927   1
  -5  25  12 176.737 83.4380   1
  -5  25  11-14.2611 86.6810   1
   5  25 -10 50.3811 87.9440   1
   5  25  -9 551.880 115.731   1
   5  25  -8 5322.01 129.771   1
   5  25  -7 17667.8 151.365   1
   5  25  -6-41.7248 111.922   1
  -5  25   6-3.24686 128.256  -2
   5  25  -6-3.24686 128.256   1
   5  25  -5 1988.65 135.031   1
  -5 -25   5 2051.37 107.218  -2
   5 -25  -5 2051.37 107.218   1
  -5  25   4 854.170 231.997   1
  -5  25   4 1372.20 93.0195  -2
   5  25  -4 1372.20 93.0195   1
  -5  25   3 11033.6 330.951   1
  -5  25   3 14643.5 126.796  -2
   5  25  -3 14643.5 126.796   1
  -5  25   2 30416.2 297.773   1
  -5  25   2 42598.2 200.401  -2
   5  25  -2 42598.2 200.401   1
   5 -25  -1 1966.06 215.865   1
  -5  25   1 2606.05 95.9286  -2
   5  25  -1 2606.05 95.9286   1
   5 -25   0 460.304 187.456   1
  -5  25   0 708.650 96.4019  -2
   5  25   0 708.650 96.4019   1
  -5  25  -1 12731.6 306.479   1
  -5  25  -1 17832.3 237.429  -2
   5  25   1 17832.3 237.429   1
   5 -25   2 47.5665 249.834   1
  -5  25  -2-5.11648 181.750  -2
   5  25   2-5.11648 181.750   1
   5 -25   3 1215.59 241.943   1
  -5  25  -3 1469.95 165.845  -2
   5  25   3 1469.95 165.845   1
   5 -25   4 3444.24 282.602   1
  -5  25  -4 5032.04 159.384  -2
   5  25   4 5032.04 159.384   1
   5 -25   5 246.847 210.932   1
  -5  25  -5 205.416 143.111  -2
   5  25   5 205.416 143.111   1
   5 -25   6 1056.30 216.447   1
  -5  25  -6 1283.13 162.627  -2
   5  25   6 1283.13 162.627   1
   5 -25   7 2302.86 97.8162   1
   5  26 -12 1054.45 76.4834   1
  -5  26  11 476.284 101.674   1
   5  26 -10 203.865 84.9022   1
   5  26  -9 7632.75 140.339   1
   5  26  -8 6018.23 120.807   1
   5  26  -7 1584.83 92.6887   1
   5  26  -6 5697.05 135.841   1
  -5  26   6 6784.10 165.163  -2
   5  26  -6 6784.10 165.163   1
   5  26  -5 1216.46 134.099   1
  -5  26   5 1358.34 107.146  -2
   5  26  -5 1358.34 107.146   1
   5 -26  -4 3676.15 260.261   1
  -5  26   4 4035.29 118.698  -2
   5  26  -4 4035.29 118.698   1
   5 -26  -3 4385.90 275.559   1
  -5  26   3 5693.28 98.8039  -2
   5  26  -3 5693.28 98.8039   1
   5 -26  -2 517.427 146.910   1
  -5  26   2 352.861 84.3285  -2
   5  26  -2 352.861 84.3285   1
   5 -26  -1 14047.8 249.134   1
  -5  26   1 19361.6 149.717  -2
   5  26  -1 19361.6 149.717   1
   5 -26   0 2943.91 224.140   1
  -5  26   0 4443.11 123.097  -2
   5  26   0 4443.11 123.097   1
   5 -26   1 114.680 241.440   1
  -5  26  -1 125.252 150.033  -2
   5  26   1 125.252 150.033   1
   5 -26   2 1921.35 269.127   1
  -5  26  -2 3166.63 204.608  -2
   5  26   2 3166.63 204.608   1
   5 -26   3 346.429 259.004   1
  -5  26  -3 197.145 140.957  -2
   5  26   3 197.145 140.957   1
   5 -26   4 2654.46 257.552   1
  -5  26  -4 3453.75 147.075  -2
   5  26   4 3453.75 147.075   1
   5 -26   5 3373.42 262.774   1
  -5  26  -5 4795.49 164.586  -2
   5  26   5 4795.49 164.586   1
   5 -26   6 331.684 202.483   1
  -5  26  -6 580.942 153.320  -2
   5  26   6 580.942 153.320   1
   5  26   7 61.7864 106.138   1
  -5  27  12 19.8946 72.9664   1
   5  27 -11-6.82002 95.8977   1
   5  27 -10 3387.44 111.465   1
  -5  27   9 531.132 91.5644   1
   5  27  -8 620.733 120.475   1
   5  27  -7-40.1085 86.5035   1
   5  27  -6 2784.11 121.618   1
  -5  27   6 3377.59 155.517  -2
   5  27  -6 3377.59 155.517   1
  -5  27   5 894.169 168.427   1
  -5  27   5 1168.15 109.414  -2
   5  27  -5 1168.15 109.414   1
  -5  27   4 4095.59 279.745   1
  -5  27   4 5616.21 125.538  -2
   5  27  -4 5616.21 125.538   1
   5 -27  -3 16434.8 390.862   1
  -5  27   3 21287.2 194.020  -2
   5  27  -3 21287.2 194.020   1
   5 -27  -2 3098.45 160.880   1
  -5  27   2 4141.88 111.362  -2
   5  27  -2 4141.88 111.362   1
   5 -27  -1 673.474 153.205   1
  -5  27   1 788.175 114.187  -2
   5  27  -1 788.175 114.187   1
   5 -27   0 8741.27 274.306   1
  -5  27   0 12623.9 176.419  -2
   5  27   0 12623.9 176.419   1
   5 -27   1 3121.86 265.055   1
  -5  27  -1 5836.58 183.322  -2
   5  27   1 5836.58 183.322   1
   5 -27   2 3210.47 265.384   1
  -5  27  -2 5146.68 211.188  -2
   5  27   2 5146.68 211.188   1
   5 -27   3 724.136 251.003   1
  -5  27  -3 1178.87 156.588  -2
   5  27   3 1178.87 156.588   1
   5 -27   4 5544.62 302.664   1
  -5  27  -4 8082.52 165.312  -2
   5  27   4 8082.52 165.312   1
   5 -27   5 3209.97 268.379   1
  -5  27  -5 4379.05 157.557  -2
   5  27   5 4379.05 157.557   1
   5 -27   6 356.275 200.605   1
  -5  27  -6 443.171 142.260  -2
   5  27   6 443.171 142.260   1
   5  27   7 1515.75 106.626   1
   5  28 -12 94.4015 74.6068   1
  -5  28  11 2028.38 89.8250   1
   5  28 -10 484.394 94.3455   1
  -5  28   9 912.514 90.0371   1
   5  28  -8 3457.53 137.106   1
   5  28  -7 432.543 100.644   1
   5  28  -6 12350.4 190.528   1
  -5  28   6 15465.5 206.936  -2
   5  28  -6 15465.5 206.936   1
   5  28  -5 13976.7 271.166   1
  -5  28   5 16545.9 185.987  -2
   5  28  -5 16545.9 185.987   1
   5 -28  -4 45.0389 222.405   1
  -5  28   4 172.933 116.990  -2
   5  28  -4 172.933 116.990   1
   5 -28  -3 2032.35 253.875   1
  -5  28   3 2403.04 128.638  -2
   5  28  -3 2403.04 128.638   1
  -5  28   2 689.881 230.947   1
  -5  28   2 1012.31 103.021  -2
   5  28  -2 1012.31 103.021   1
   5 -28  -1 10061.8 216.832   1
  -5  28   1 13790.1 169.908  -2
   5  28  -1 13790.1 169.908   1
   5 -28   0 1753.09 248.312   1
  -5  28   0 2204.13 132.805  -2
   5  28   0 2204.13 132.805   1
   5 -28   1 1052.11 233.929   1
  -5  28  -1 1158.81 148.237  -2
   5  28   1 1158.81 148.237   1
   5 -28   2 857.426 231.596   1
  -5  28  -2 1068.81 210.620  -2
   5  28   2 1068.81 210.620   1
   5 -28   3 9453.13 334.434   1
  -5  28  -3 13912.8 226.546  -2
   5  28   3 13912.8 226.546   1
   5 -28   4 185.154 238.389   1
  -5  28  -4 189.156 125.659  -2
   5  28   4 189.156 125.659   1
   5 -28   5 1864.77 247.707   1
  -5  28  -5 2239.53 138.594  -2
   5  28   5 2239.53 138.594   1
   5 -28   6 278.879 194.471   1
  -5  28  -6 232.592 132.801  -2
   5  28   6 232.592 132.801   1
   5  28   7 69.6907 90.2706   1
   5  29 -11 73.7452 88.5955   1
   5  29 -10 2117.54 101.734   1
   5  29  -9 369.960 80.0516   1
  -5  29   8 5524.97 118.023   1
   5  29  -7 465.632 102.796   1
   5  29  -6 18195.7 190.506   1
  -5  29   6 22253.1 403.605  -2
   5  29  -6 22253.1 403.605   1
   5  29  -5 251.540 164.152   1
  -5  29   5 517.890 122.427  -2
   5  29  -5 517.890 122.427   1
  -5  29   4 170.717 236.594   1
  -5  29   4 71.6133 146.367  -2
   5  29  -4 71.6133 146.367   1
  -5  29   3 32.7353 247.951   1
  -5  29   3 196.558 115.855  -2
   5  29  -3 196.558 115.855   1
  -5  29   2 18534.9 442.161   1
  -5  29   2 24171.4 215.528  -2
   5  29  -2 24171.4 215.528   1
   5 -29  -1 620.037 167.750   1
  -5  29   1 795.032 135.507  -2
   5  29  -1 795.032 135.507   1
   5 -29   0 9335.78 240.874   1
  -5  29   0 13957.2 204.403  -2
   5  29   0 13957.2 204.403   1
   5 -29   1 1422.16 244.503   1
  -5  29  -1 2696.21 140.319  -2
   5  29   1 2696.21 140.319   1
   5 -29   2-108.752 233.455   1
  -5  29  -2-34.0185 169.415  -2
   5  29   2-34.0185 169.415   1
   5 -29   3-11.5998 229.612   1
  -5  29  -3 128.381 147.480  -2
   5  29   3 128.381 147.480   1
   5 -29   4 171.983 234.929   1
  -5  29  -4 292.734 132.262  -2
   5  29   4 292.734 132.262   1
   5 -29   5-37.0843 214.047   1
  -5  29  -5 56.8143 116.303  -2
   5  29   5 56.8143 116.303   1
   5 -29   6 93.3709 178.846   1
  -5  29  -6 152.113 122.112  -2
   5  29   6 152.113 122.112   1
  -5  29  -7 335.480 72.0292   1
   5  30 -11 6590.34 119.982   1
  -5  30  10 649.002 102.566   1
   5  30  -9 342.330 86.8105   1
   5  30  -8 7760.18 122.532   1
   5  30  -7 4249.80 123.226   1
   5  30  -6 1095.92 135.585   1
  -5  30   6 1350.94 237.709  -2
   5  30  -6 1350.94 237.709   1
   5  30  -5 8996.44 238.042   1
  -5  30   5 10781.5 239.491  -2
   5  30  -5 10781.5 239.491   1
  -5  30   4 9920.28 374.523   1
  -5  30   4 13306.6 278.313  -2
   5  30  -4 13306.6 278.313   1
  -5  30   3 20464.9 475.595   1
  -5  30   3 27932.1 243.923  -2
   5  30  -3 27932.1 243.923   1
  -5  30   2 2710.53 296.122   1
  -5  30   2 4257.78 189.212  -2
   5  30  -2 4257.78 189.212   1
  -5  30   1 18015.6 284.063   1
  -5  30   1 26618.3 248.637  -2
   5  30  -1 26618.3 248.637   1
   5 -30   0 3569.57 196.964   1
  -5  30   0 5044.00 162.678  -2
   5  30   0 5044.00 162.678   1
   5 -30   1 3656.68 267.560   1
  -5  30  -1 5404.59 174.978  -2
   5  30   1 5404.59 174.978   1
   5 -30   2 5084.69 289.056   1
  -5  30  -2 8358.64 221.530  -2
   5  30   2 8358.64 221.530   1
   5 -30   3 2334.51 252.441   1
  -5  30  -3 3725.81 147.803  -2
   5  30   3 3725.81 147.803   1
   5 -30   4 3348.06 267.212   1
  -5  30  -4 4216.50 152.876  -2
   5  30   4 4216.50 152.876   1
   5  30   5-32.0713 119.463   1
  -5  30  -5-12.0407 147.634  -2
   5  30   5-12.0407 147.634   1
   5  30   6-17.2105 115.627   1
  -5  30  -6 116.563 193.240  -2
   5  30   6 116.563 193.240   1
   5  30   7 396.905 75.7566   1
   5  31 -11 1062.00 89.4165   1
   5  31 -10-27.8723 101.785   1
   5  31  -9 1228.26 96.2723   1
   5 -31  -8 2406.47 100.140   1
   5  31  -7 241.467 116.072   1
  -5  31   6 1287.24 134.788   1
  -5  31   5-38.0033 151.889   1
  -5  31   5 16.3927 271.979  -2
   5  31  -5 16.3927 271.979   1
  -5  31   4 6663.76 341.903   1
  -5  31   4 8262.42 193.828  -2
   5  31  -4 8262.42 193.828   1
  -5  31   3 20322.5 458.605   1
  -5  31   3 26218.5 236.038  -2
   5  31  -3 26218.5 236.038   1
  -5  31   2 12865.0 394.302   1
  -5  31   2 17237.6 259.380  -2
   5  31  -2 17237.6 259.380   1
  -5  31   1 8108.45 228.409   1
  -5  31   1 12489.8 196.949  -2
   5  31  -1 12489.8 196.949   1
   5 -31   0 9141.33 241.366   1
  -5  31   0 13937.9 204.655  -2
   5  31   0 13937.9 204.655   1
   5 -31   1 11242.5 250.275   1
  -5  31  -1 17205.6 229.176  -2
   5  31   1 17205.6 229.176   1
   5 -31   2 525.622 218.563   1
  -5  31  -2 512.576 131.630  -2
   5  31   2 512.576 131.630   1
   5 -31   3 3949.45 263.647   1
  -5  31  -3 5987.88 155.633  -2
   5  31   3 5987.88 155.633   1
   5 -31   4 1298.76 236.101   1
  -5  31  -4 1866.32 132.281  -2
   5  31   4 1866.32 132.281   1
   5 -31   5 1796.76 147.703   1
  -5  31  -5 1875.27 159.507  -2
   5  31   5 1875.27 159.507   1
   5  31   6 2830.47 103.532   1
  -5  31  -6 4091.01 222.528  -2
   5  31   6 4091.01 222.528   1
   5  32 -11 1177.03 101.740   1
   5  32 -10 1898.89 105.881   1
  -5  32   9 1374.44 122.162   1
   5  32  -8 7389.22 113.763   1
   5  32  -7 77.5984 149.332   1
   5  32  -6 3842.33 155.243   1
  -5  32   5 1603.07 170.454   1
  -5  32   5 2003.25 277.861  -2
   5  32  -5 2003.25 277.861   1
  -5  32   4 477.916 254.074   1
  -5  32   4 690.269 151.087  -2
   5  32  -4 690.269 151.087   1
  -5  32   3 221.377 258.188   1
  -5  32   3 541.362 150.914  -2
   5  32  -3 541.362 150.914   1
  -5  32   2 5896.65 332.768   1
  -5  32   2 8496.13 214.202  -2
   5  32  -2 8496.13 214.202   1
   5 -32  -1 405.814 161.294   1
  -5  32   1 713.493 131.884  -2
   5  32  -1 713.493 131.884   1
   5 -32   0 531.051 167.159   1
  -5  32   0 946.199 134.939  -2
   5  32   0 946.199 134.939   1
  -5  32  -1 3.70165 150.040   1
  -5  32  -1 101.946 131.042  -2
   5  32   1 101.946 131.042   1
   5 -32   2 2116.78 171.426   1
  -5  32  -2 2756.66 173.521  -2
   5  32   2 2756.66 173.521   1
   5 -32   3 215.121 216.141   1
  -5  32  -3 33.7479 106.999  -2
   5  32   3 33.7479 106.999   1
   5 -32   4 753.379 210.640   1
  -5  32  -4 820.724 108.950  -2
   5  32   4 820.724 108.950   1
   5  32   5 185.979 101.630   1
  -5  32  -5 255.658 134.930  -2
   5  32   5 255.658 134.930   1
   5 -32   6 3028.15 126.488   1
  -5  32  -6 3967.58 199.654  -2
   5  32   6 3967.58 199.654   1
  -5  33  10 79.7459 91.1865   1
   5  33  -9 1635.61 116.557   1
   5  33  -8 8591.94 129.980   1
   5  33  -7 290.182 142.597   1
   5  33  -6 2958.68 143.613   1
  -5  33   5 5531.65 199.687   1
  -5  33   5 6313.20 210.757  -2
   5  33  -5 6313.20 210.757   1
  -5  33   4 24136.4 480.780   1
  -5  33   4 29890.4 313.475  -2
   5  33  -4 29890.4 313.475   1
  -5  33   3 19689.9 451.843   1
  -5  33   3 26119.6 274.070  -2
   5  33  -3 26119.6 274.070   1
  -5  33   2 504.395 246.415   1
  -5  33   2 779.892 156.452  -2
   5  33  -2 779.892 156.452   1
  -5  33   1-128.643 147.152   1
  -5  33   1 35.4685 122.925  -2
   5  33  -1 35.4685 122.925   1
   5 -33   0 15094.8 265.329   1
  -5  33   0 21753.0 243.304  -2
   5  33   0 21753.0 243.304   1
  -5  33  -1-71.0027 148.034   1
  -5  33  -1 182.742 124.709  -2
   5  33   1 182.742 124.709   1
  -5  33  -2 619.851 153.473   1
  -5  33  -2 773.121 149.828  -2
   5  33   2 773.121 149.828   1
  -5  33  -3 415.236 154.139   1
  -5  33  -3 912.774 135.458  -2
   5  33   3 912.774 135.458   1
   5 -33   4 274.360 140.968   1
  -5  33  -4 429.531 158.865  -2
   5  33   4 429.531 158.865   1
   5 -33   5 1625.60 135.941   1
  -5  33  -5 1946.62 142.040  -2
   5  33   5 1946.62 142.040   1
  -5  33  -6-14.1240 97.9840   1
  -5  33  -6-72.0087 150.811  -2
   5  33   6-72.0087 150.811   1
   5  34 -10 1750.95 120.328   1
   5  34  -9 692.883 136.473   1
  -5  34   8 16.1672 76.9044   1
   5  34  -7 6457.36 134.278   1
  -5  34   6 356.887 115.090   1
  -5  34   6 502.154 288.740  -2
   5  34  -6 502.154 288.740   1
   5  34  -5 7295.64 208.671   1
  -5  34   5 8401.44 215.021  -2
   5  34  -5 8401.44 215.021   1
  -5  34   4 794.370 261.992   1
  -5  34   4 1128.08 236.464  -2
   5  34  -4 1128.08 236.464   1
  -5  34   3 3310.64 301.695   1
  -5  34   3 5570.96 182.375  -2
   5  34  -3 5570.96 182.375   1
  -5  34   2 3771.42 279.357   1
  -5  34   2 4733.33 163.820  -2
   5  34  -2 4733.33 163.820   1
  -5  34   1 429.176 226.762   1
  -5  34   1 615.388 138.864  -2
   5  34  -1 615.388 138.864   1
  -5  34   0 62.8767 144.412   1
  -5  34   0 62.0461 124.755  -2
   5  34   0 62.0461 124.755   1
   5 -34   1 193.824 138.376   1
  -5  34  -1 192.056 114.526  -2
   5  34   1 192.056 114.526   1
  -5  34  -2 465.761 141.161   1
  -5  34  -2 756.268 147.661  -2
   5  34   2 756.268 147.661   1
   5 -34   3 699.165 146.214   1
  -5  34  -3 792.847 128.863  -2
   5  34   3 792.847 128.863   1
   5 -34   4 2882.73 157.779   1
  -5  34  -4 3865.76 178.044  -2
   5  34   4 3865.76 178.044   1
   5 -34   5 598.370 115.777   1
  -5  34  -5 678.525 118.853  -2
   5  34   5 678.525 118.853   1
  -5  34  -6 980.464 90.5764   1
  -5  34  -6 1089.95 140.292  -2
   5  34   6 1089.95 140.292   1
   5  35 -10 208.228 96.2218   1
   5  35  -9 1.21875 95.6535   1
   5 -35  -8 61.4966 80.1214   1
  -5  35   7 3081.07 99.3443   1
   5  35  -6 372.750 122.200   1
  -5  35   6 474.179 275.867  -2
   5  35  -6 474.179 275.867   1
  -5  35   5 389.119 147.506   1
  -5  35   5 443.886 160.937  -2
   5  35  -5 443.886 160.937   1
  -5  35   4 2341.61 260.747   1
  -5  35   4 3102.70 241.015  -2
   5  35  -4 3102.70 241.015   1
  -5  35   3 149.366 219.853   1
  -5  35   3 171.180 136.568  -2
   5  35  -3 171.180 136.568   1
  -5  35   2 308.831 237.237   1
  -5  35   2 424.005 131.293  -2
   5  35  -2 424.005 131.293   1
  -5  35   1 1247.27 236.131   1
  -5  35   1 1622.44 141.546  -2
   5  35  -1 1622.44 141.546   1
   5 -35   0 1381.44 146.774   1
  -5  35   0 2365.26 135.686  -2
   5  35   0 2365.26 135.686   1
  -5  35  -1 609.441 143.967   1
  -5  35  -1 882.248 135.917  -2
   5  35   1 882.248 135.917   1
  -5  35  -2 1119.13 148.649   1
  -5  35  -2 1553.65 149.564  -2
   5  35   2 1553.65 149.564   1
  -5  35  -3 373.599 141.932   1
  -5  35  -3 790.934 121.760  -2
   5  35   3 790.934 121.760   1
   5 -35   4 49.8857 123.104   1
  -5  35  -4-10.7755 138.060  -2
   5  35   4-10.7755 138.060   1
   5 -35   5 484.996 107.471   1
[truncated: 554,757 more chars]
