# Supplementary material for: Isomerisation and Insertion Chemistry of Imidosilanes Enabled by Reversible Si(IV)/Si(II) Redox Shuttling
Source: Angew Chem Int Ed Engl. 2025 May 16;64(26):e202505872. doi: 10.1002/anie.202505872 (PMC12184292; doi:10.1002/anie.202505872)
Supplement: Supplementary file 2 — Supporting Information S2 [file ANIE-64-e202505872-s001.zip › 5_146jtaec23.cif]

data_twin22_twin1_hklf4
_audit_creation_date               2023-02-26
_audit_creation_method
;
Olex2 1.5
(compiled 2023.02.24 svn.rf166f9f3 for OlexSys, GUI svn.r6725)
;
_shelx_SHELXL_version_number       '2018/3'
_audit_contact_author_address      ?
_audit_contact_author_email        ?
_audit_contact_author_name         ''
_audit_contact_author_phone        ?
_publ_contact_author_id_orcid      ?
_publ_section_references
;
Dolomanov, O.V., Bourhis, L.J., Gildea, R.J, Howard, J.A.K. & Puschmann, H.
 (2009), J. Appl. Cryst. 42, 339-341.

Sheldrick, G.M. (2015). Acta Cryst. A71, 3-8.

Sheldrick, G.M. (2015). Acta Cryst. C71, 3-8.
;
_chemical_name_common              ?
_chemical_name_systematic          ?
_chemical_formula_moiety           'C44 H68 B N5 O Si2'
_chemical_formula_sum              'C44 H68 B N5 O Si2'
_chemical_formula_weight           750.02
_chemical_melting_point            ?
_chemical_oxdiff_formula           'C25 H25 B1 N2 O2 Sn1'
loop_
  _atom_type_symbol
  _atom_type_description
  _atom_type_scat_dispersion_real
  _atom_type_scat_dispersion_imag
  _atom_type_scat_source
 'C' 'C' 0.0181 0.0091 'International Tables Vol C Tables 4.2.6.8 and 6.1.1.4'
 'H' 'H' 0.0000 0.0000 'International Tables Vol C Tables 4.2.6.8 and 6.1.1.4'
 'B' 'B' 0.0090 0.0039 'International Tables Vol C Tables 4.2.6.8 and 6.1.1.4'
 'N' 'N' 0.0311 0.0180 'International Tables Vol C Tables 4.2.6.8 and 6.1.1.4'
 'O' 'O' 0.0492 0.0322 'International Tables Vol C Tables 4.2.6.8 and 6.1.1.4'
 'Si' 'Si' 0.2541 0.3302 'International Tables Vol C Tables 4.2.6.8 and 6.1.1.4'

_shelx_space_group_comment
;
The symmetry employed for this shelxl refinement is uniquely defined
by the following loop, which should always be used as a source of
symmetry information in preference to the above space-group names.
They are only intended as comments.
;
_space_group_crystal_system        'monoclinic'
_space_group_IT_number             14
_space_group_name_H-M_alt          'P 1 21/c 1'
_space_group_name_Hall             '-P 2ybc'
loop_
  _space_group_symop_operation_xyz
 'x, y, z'
 '-x, y+1/2, -z+1/2'
 '-x, -y, -z'
 'x, -y-1/2, z-1/2'

_cell_length_a                     17.9575(2)
_cell_length_b                     10.98470(10)
_cell_length_c                     23.0147(3)
_cell_angle_alpha                  90
_cell_angle_beta                   91.2430(10)
_cell_angle_gamma                  90
_cell_volume                       4538.76(9)
_cell_formula_units_Z              4
_cell_measurement_reflns_used      49239
_cell_measurement_temperature      150.01(11)
_cell_measurement_theta_max        76.1400
_cell_measurement_theta_min        3.0460
_shelx_estimated_absorpt_T_max     0.908
_shelx_estimated_absorpt_T_min     0.908
_exptl_absorpt_coefficient_mu      0.983
_exptl_absorpt_correction_T_max    1.00000
_exptl_absorpt_correction_T_min    0.73947
_exptl_absorpt_correction_type     multi-scan
_exptl_absorpt_process_details
;
CrysAlisPro 1.171.42.49 (Rigaku Oxford Diffraction, 2022)
Empirical absorption correction using spherical harmonics,
implemented in SCALE3 ABSPACK scaling algorithm.
;
_exptl_absorpt_special_details     ?
_exptl_crystal_colour              colourless
_exptl_crystal_colour_primary      colourless
_exptl_crystal_density_diffrn      1.098
_exptl_crystal_density_meas        ?
_exptl_crystal_density_method      ?
_exptl_crystal_description         block
_exptl_crystal_F_000               1632
_exptl_crystal_size_max            0.1
_exptl_crystal_size_mid            0.1
_exptl_crystal_size_min            0.1
_exptl_transmission_factor_max     ?
_exptl_transmission_factor_min     ?
_diffrn_reflns_av_R_equivalents    ?
_diffrn_reflns_av_unetI/netI       0.0110
_diffrn_reflns_Laue_measured_fraction_full  1.000
_diffrn_reflns_Laue_measured_fraction_max  0.990
_diffrn_reflns_limit_h_max         22
_diffrn_reflns_limit_h_min         -22
_diffrn_reflns_limit_k_max         13
_diffrn_reflns_limit_k_min         -13
_diffrn_reflns_limit_l_max         28
_diffrn_reflns_limit_l_min         -28
_diffrn_reflns_number              14696
_diffrn_reflns_point_group_measured_fraction_full  1.000
_diffrn_reflns_point_group_measured_fraction_max  0.990
_diffrn_reflns_theta_full          67.684
_diffrn_reflns_theta_max           76.479
_diffrn_reflns_theta_min           3.842
_diffrn_ambient_environment        N~2~
_diffrn_ambient_temperature        150.01(11)
_diffrn_detector                   'CCD plate'
_diffrn_detector_area_resol_mean   10.4102
_diffrn_detector_type              Atlas
_diffrn_measured_fraction_theta_full  1.000
_diffrn_measured_fraction_theta_max  0.990
_diffrn_measurement_details
;
List of Runs (angles in degrees, time in seconds):

  # Type    Start    End  Width  t~exp~   \w     \q     \k     \f   Frames
--------------------------------------------------------------------------
  1  \w     -1.00  28.00   1.00    2.50    --  -42.66  19.00-120.00   29
  2  \w    -14.00  27.00   1.00    2.50    --  -42.66  38.00 120.00   41
  3  \w    -22.00   5.00   1.00    2.50    --  -42.66  38.00 150.00   27
  4  \w    -22.00   9.00   1.00    2.50    --  -42.66  38.00-180.00   31
  5  \w     -3.00  36.00   1.00    2.50    --  -42.66  19.00  30.00   39
  6  \w     -5.00  35.00   1.00    2.50    --  -42.66  19.00  90.00   40
  7  \w     73.00 118.00   1.00    2.50    --   42.66 178.00-180.00   45
  8  \w     41.00  68.00   1.00   10.00    --  111.00 -45.00 120.00   27
  9  \w     32.00  58.00   1.00   10.00    --  111.00 -95.00 150.00   26
 10  \w     52.00  83.00   1.00   10.00    --  111.00-125.00-120.00   31
 11  \w     76.00 104.00   1.00   10.00    --  111.00 -95.00 150.00   28
 12  \w     40.00  70.00   1.00   10.00    --  111.00 -45.00  60.00   30
 13  \w     40.00  68.00   1.00   10.00    --  111.00 -45.00-150.00   28
 14  \w     89.00 178.00   1.00   10.00    --  111.00  30.00 150.00   89
 15  \w     99.00 126.00   1.00   10.00    --  111.00  30.00-150.00   27
 16  \w     81.00 106.00   1.00   10.00    --  111.00 -95.00  60.00   25
 17  \w     55.00  81.00   1.00   10.00    --  111.00 -61.00 -90.00   26
 18  \w     73.00 108.00   1.00   10.00    --  111.00-125.00 150.00   35
 19  \w     50.00  90.00   1.00   10.00    --  111.00 -61.00 -30.00   40
 20  \w    133.00 170.00   1.00   10.00    --  111.00  30.00-150.00   37
 21  \w     61.00  90.00   1.00   10.00    --  111.00 -61.00  90.00   29
 22  \w     45.00 106.00   1.00   10.00    --  111.00-125.00  90.00   61
 23  \w     43.00  70.00   1.00   10.00    --  111.00 -45.00-180.00   27
 24  \w     33.00 105.00   1.00   10.00    --  111.00 -95.00 -60.00   72
 25  \w    141.00 175.00   1.00   10.00    --  111.00  45.00  30.00   34
 26  \w     57.00  85.00   1.00   10.00    --  111.00 -61.00-150.00   28
 27  \w     99.00 129.00   1.00   10.00    --  111.00  45.00  30.00   30
 28  \w     -5.00  32.00   1.00    2.50    --  -42.66  19.00 -30.00   37
 29  \w    -22.00  30.00   1.00    2.50    --  -42.66  38.00 -90.00   52
 30  \w      3.00  30.00   1.00    2.50    --  -42.66  19.00-180.00   27
 31  \w    -21.00  16.00   1.00    2.50    --  -42.66  38.00  30.00   37
 32  \w     29.00  81.00   1.00    2.50    --   42.66 -99.00 -60.00   52
 33  \w     72.00 128.00   1.00    2.50    --   42.66 178.00 -30.00   56
 34  \w     46.00  73.00   1.00   10.00    --  111.00 -97.00-150.43   27
 35  \w     43.00  70.00   1.00   10.00    --  111.00 -45.00 -90.00   27
 36  \w     40.00  69.00   1.00   10.00    --  111.00 -45.00  30.00   29
 37  \w     81.00 109.00   1.00   10.00    --  111.00-111.00 -86.14   28
 38  \w    115.00 141.00   1.00   10.00    --  111.00 125.00  90.00   26
 39  \w    145.00 173.00   1.00   10.00    --  111.00 125.00  90.00   28
 40  \w     31.00  76.00   1.00   10.00    --  111.00 -95.00-120.00   45
 41  \w     65.00  90.00   1.00   10.00    --  111.00 -61.00 120.00   25
 42  \w     46.00  71.00   1.00   10.00    --  111.00-138.00 147.00   25
 43  \w    126.00 176.00   1.00   10.00    --  111.00  77.00  60.00   50
 44  \w    152.00 177.00   1.00   10.00    --  111.00  61.00 150.00   25
 45  \w     98.00 132.00   1.00   10.00    --  111.00  61.00 150.00   34
 46  \w     50.00  76.00   1.00   10.00    --  111.00 -61.00  30.00   26
 47  \w     96.00 123.00   1.00   10.00    --  111.00-138.00 147.00   27
 48  \w    147.00 174.00   1.00   10.00    --  111.00  30.00   0.00   27
 49  \w     80.00 107.00   1.00   10.00    --  111.00 -97.00-150.43   27
 50  \w    100.00 166.00   1.00   10.00    --  111.00  15.00 -60.00   66
 51  \w     49.00  76.00   1.00   10.00    --  111.00-125.00-120.00   27
 52  \w     81.00 112.00   1.00   10.00    --  111.00-125.00-120.00   31
 53  \w     75.00 107.00   1.00   10.00    --  111.00-103.00 148.85   32
 54  \w     41.00  66.00   1.00   10.00    --  111.00 -61.00   0.00   25
 55  \w     84.00 110.00   1.00   10.00    --  111.00-115.00 -63.61   26
 56  \w     42.00  88.00   1.00   10.00    --  111.00-125.00  30.00   46
 57  \w    133.00 165.00   1.00   10.00    --  111.00  77.00-150.00   32
 58  \w     95.00 122.00   1.00   10.00    --  111.00-137.00  74.27   27
 59  \w     11.00  36.00   1.00    2.50    --   42.00  76.00 -41.37   25
 60  \w   -111.00 -74.00   1.00    2.50    --  -42.66 -38.00  90.00   37
 61  \w    -72.00 -20.00   1.00    2.50    --  -42.66 -38.00  90.00   52
 62  \w    -49.00 -17.00   1.00    2.50    --  -42.66 -57.00 150.00   32
 63  \w    -69.00 -20.00   1.00    2.50    --  -42.66 -38.00 -60.00   49
 64  \w    -49.00 -17.00   1.00    2.50    --  -42.66 -57.00 -90.00   32
 65  \w   -105.00 -77.00   1.00    2.50    --  -42.66 -57.00 -90.00   28
 66  \w     14.00  39.00   1.00    2.50    --   46.00  81.00 136.85   25
 67  \w     13.00  38.00   1.00    2.50    --   46.00  82.00-149.62   25
 68  \w     13.00  42.00   1.00    2.50    --   46.00  82.00   9.36   29
 69  \w     14.00  39.00   1.00    2.50    --   46.00  79.00 105.31   25
 70  \w     28.00  54.00   1.00    2.50    --   58.00  71.00  63.12   26
 71  \w     29.00  54.00   1.00    2.50    --   58.00  71.00   2.50   25
 72  \w     29.00  56.00   1.00    2.50    --   58.00  71.00 -86.32   27
 73  \w     32.00  59.00   1.00    2.50    --   62.00  71.00-125.16   27
 74  \w     32.00  59.00   1.00    2.50    --   62.00  71.00 164.26   27
 75  \w     32.00  68.00   1.00    2.50    --   62.00  71.00 -42.75   36
 76  \w     36.00  62.00   1.00    2.50    --   66.00  71.00 -86.39   26
 77  \w    112.00 138.00   1.00    2.50    --   66.00  71.00 118.24   26
 78  \w     36.00  62.00   1.00    2.50    --   66.00  71.00 118.24   26
 79  \w     42.00  67.00   1.00    2.50    --   70.00  67.00  43.30   25
 80  \w     40.00  67.00   1.00    2.50    --   70.00  71.00 -11.11   27
 81  \w     40.00  66.00   1.00    2.50    --   70.00  71.00-171.50   26
 82  \w     45.00  72.00   1.00    2.50    --   74.00  68.00 169.60   27
 83  \w     47.00  75.00   1.00    2.50    --   74.00  65.00   9.31   28
 84  \w     44.00  71.00   1.00    2.50    --   74.00  70.00  61.11   27
 85  \w     44.00  71.00   1.00    2.50    --   74.00  70.00-125.05   27
 86  \w     48.00  83.00   1.00   10.00    --   78.00  70.00 -50.21   35
 87  \w     49.00  75.00   1.00   10.00    --   78.00  68.00  86.70   26
 88  \w     49.00  74.00   1.00   10.00    --   78.00  69.00 -78.15   25
 89  \w     48.00  74.00   1.00   10.00    --   78.00  70.00 114.02   26
 90  \w     53.00 104.00   1.00   10.00    --   82.00  67.00-170.25   51
 91  \w     53.00  79.00   1.00   10.00    --   82.00  71.00  41.59   26
 92  \w     52.00  82.00   1.00   10.00    --   82.00  70.00 126.80   30
 93  \w     57.00  84.00   1.00   10.00    --   86.00  66.00-123.27   27
 94  \w     65.00  92.00   1.00   10.00    --   90.00  59.00-172.53   27
 95  \w     61.00 120.00   1.00   10.00    --   90.00  68.00 -45.18   59
 96  \w     62.00 117.00   1.00   10.00    --   90.00  64.00-149.51   55
 97  \w     66.00  92.00   1.00   10.00    --   94.00  65.00  32.16   26
 98  \w     66.00  92.00   1.00   10.00    --   94.00  67.00-101.71   26
 99  \w     65.00 125.00   1.00   10.00    --   94.00  69.00 -10.17   60
100  \w     70.00  96.00   1.00   10.00    --   98.00  64.00  62.05   26
101  \w     70.00 101.00   1.00   10.00    --   98.00  66.00  12.47   31
102  \w     76.00 127.00   1.00   10.00    --  106.00  71.00 129.60   51
103  \w     76.00 102.00   1.00   10.00    --  106.00  71.00  87.36   26
104  \w    149.00 175.00   1.00   10.00    --  111.00  63.00 -81.49   26
105  \w     84.00 114.00   1.00   10.00    --  111.00  63.00 -81.49   30
106  \w    114.00 142.00   1.00   10.00    --  111.00  59.00 116.48   28
107  \w     83.00 123.00   1.00   10.00    --  111.00  61.00  90.00   40
108  \w    139.00 177.00   1.00   10.00    --  111.00  61.00-120.00   38
109  \w     84.00 113.00   1.00   10.00    --  111.00  59.00 116.48   29
110  \w     85.00 130.00   1.00   10.00    --  111.00  61.00-120.00   45
111  \w     83.00 109.00   1.00   10.00    --  111.00  61.00 150.00   26
112  \w    152.00 158.00   1.00   10.00    --  111.00  61.00 -90.00    6
;
_diffrn_measurement_device         'four-circle diffractometer'
_diffrn_measurement_device_type    'SuperNova, Dual, Cu at home/near, Atlas'
_diffrn_measurement_method         '\w scans'
_diffrn_orient_matrix_type        
 'CrysAlisPro convention (1999,Acta A55,543-557)'
_diffrn_orient_matrix_UB_11        0.0043497000
_diffrn_orient_matrix_UB_12        -0.0034696000
_diffrn_orient_matrix_UB_13        0.0668958000
_diffrn_orient_matrix_UB_21        0.0249337000
_diffrn_orient_matrix_UB_22        -0.1340558000
_diffrn_orient_matrix_UB_23        -0.0021044000
_diffrn_orient_matrix_UB_31        0.0820035000
_diffrn_orient_matrix_UB_32        0.0410514000
_diffrn_orient_matrix_UB_33        -0.0013525000
_diffrn_radiation_monochromator    mirror
_diffrn_radiation_probe            x-ray
_diffrn_radiation_type             'Cu K\a'
_diffrn_radiation_wavelength       1.54184
_diffrn_source                     'micro-focus sealed X-ray tube'
_diffrn_source_type                'SuperNova (Cu) X-ray Source'
_reflns_Friedel_coverage           0.000
_reflns_Friedel_fraction_full      .
_reflns_Friedel_fraction_max       .
_reflns_number_gt                  12908
_reflns_number_total               14696
_reflns_special_details
;
 _reflns_Friedel_fraction is defined as the number of unique
 Friedel pairs measured divided by the number that would be
 possible theoretically, ignoring centric projections and
 systematic absences. Completness statistics refer to single and
 composite reflections containing twin component 1 only.
;
_reflns_threshold_expression       'I > 2\s(I)'
_computing_cell_refinement         'CrysAlisPro 1.171.42.49 (Rigaku OD, 2022)'
_computing_data_collection         'CrysAlisPro 1.171.42.49 (Rigaku OD, 2022)'
_computing_data_reduction          'CrysAlisPro 1.171.42.49 (Rigaku OD, 2022)'
_computing_molecular_graphics      'Olex2 1.5 (Dolomanov et al., 2009)'
_computing_publication_material    'Olex2 1.5 (Dolomanov et al., 2009)'
_computing_structure_refinement    'SHELXL 2018/3 (Sheldrick, 2015)'
_computing_structure_solution      'SHELXT  (Sheldrick, 2015)'
_refine_diff_density_max           0.357
_refine_diff_density_min           -0.248
_refine_diff_density_rms           0.041
_refine_ls_extinction_coef         .
_refine_ls_extinction_method       none
_refine_ls_goodness_of_fit_ref     1.058
_refine_ls_hydrogen_treatment      constr
_refine_ls_matrix_type             full
_refine_ls_number_parameters       572
_refine_ls_number_reflns           14696
_refine_ls_number_restraints       17
_refine_ls_R_factor_all            0.0585
_refine_ls_R_factor_gt             0.0529
_refine_ls_restrained_S_all        1.069
_refine_ls_shift/su_max            0.001
_refine_ls_shift/su_mean           0.000
_refine_ls_structure_factor_coef   Fsqd
_refine_ls_weighting_details      
 'w=1/[\s^2^(Fo^2^)+(0.1079P)^2^+0.6061P] where P=(Fo^2^+2Fc^2^)/3'
_refine_ls_weighting_scheme        calc
_refine_ls_wR_factor_gt            0.1575
_refine_ls_wR_factor_ref           0.1620
_refine_special_details
;
 Refined as a 2-component twin.
;
_olex2_refinement_description
;
1. Twinned data refinement
 Scales: 0.5576(11)
 0.4424(11)
2. Fixed Uiso
 At 1.2 times of:
  All C(H) groups, All C(H,H) groups
 At 1.5 times of:
  All C(H,H,H) groups
3. Restrained distances
 C1-C10A \\sim C1-C10B
 with sigma of 0.02
 C10A-C11A \\sim C10B-C11B
 with sigma of 0.02
 C10A-C15A \\sim C10B-C15B
 with sigma of 0.02
 C11A-C12A \\sim C11B-C12B
 with sigma of 0.02
 C12A-C13A \\sim C12B-C13B
 with sigma of 0.02
 C15A-C14A \\sim C15B-C14B
 with sigma of 0.02
 C13A-C14A \\sim C13B-C14B
 with sigma of 0.02
 C1-C11A \\sim C1-C11B
 with sigma of 0.04
 C1-C15A \\sim C1-C15B
 with sigma of 0.04
 C10A-C12A \\sim C10B-C12B
 with sigma of 0.04
 C10A-C14A \\sim C10B-C14B
 with sigma of 0.04
 C11A-C15A \\sim C11B-C15B
 with sigma of 0.04
 C11A-C13A \\sim C11B-C13B
 with sigma of 0.04
 C12A-C14A \\sim C12B-C14B
 with sigma of 0.04
 C15A-C13A \\sim C15B-C13B
 with sigma of 0.04
 C21-C22B \\sim C21-C22A
 with sigma of 0.02
 C21-C23B \\sim C21-C23A
 with sigma of 0.02
4. Rigid bond restraints
 C23A, C23B, C22A, C22B
 with sigma for 1-2 distances of 0.005 and sigma for 1-3 distances of 0.005
5. Others
 Sof(C11B)=Sof(H1A)=Sof(C10B)=Sof(C15B)=Sof(H0)=Sof(C14B)=Sof(H3)=Sof(C13B)=
 Sof(H4)=Sof(C12B)=Sof(H5)=1-FVAR(1)
 Sof(C10A)=Sof(C11A)=Sof(H11A)=Sof(C12A)=Sof(H12A)=Sof(C15A)=Sof(H15A)=
 Sof(C13A)=Sof(H13A)=Sof(C14A)=Sof(H14A)=FVAR(1)
 Sof(H00Z)=Sof(C23A)=Sof(H6)=Sof(HI)=Sof(HJ)=Sof(C22A)=Sof(H7)=Sof(HK)=Sof(HL)=
 1-FVAR(2)
 Sof(H21)=Sof(C22B)=Sof(H22A)=Sof(H22B)=Sof(H22C)=Sof(C23B)=Sof(H23A)=
 Sof(H23B)=Sof(H23C)=FVAR(2)
6.a Ternary CH refined with riding coordinates:
 C00I(H00I), C00Q(H00Q), C21(H21), C21(H00Z), C28(H28)
6.b Aromatic/amide H refined with riding coordinates:
 C00B(H00B), C00C(H00C), C00M(H00M), C11A(H11A), C00O(H00O), C00P(H00P),
 C24(H24), C12A(H12A), C15A(H15A), C26(H26), C25(H25), C13A(H13A), C14A(H14A),
 C11B(H1A), C15B(H0), C14B(H3), C13B(H4), C12B(H5)
6.c Idealised Me refined as rotating group:
 C16(H16A,H16B,H16C), C17(H17A,H17B,H17C), C7(H7A,H7B,H7C), C4(H4A,H4B,H4C),
 C8(H8A,H8B,H8C), C18(H18A,H18B,H18C), C012(H01A,H01B,H01C), C9(H9A,H9B,H9C),
 C5(H5A,H5B,H5C), C017(H01D,H01E,H01F), C018(H01G,H01H,H01I), C019(H01J,H01K,
 H01L), C3(H3A,H3B,H3C), C29(H29A,H29B,H29C), C30(H30A,H30B,H30C), C22B(H22A,
 H22B,H22C), C23B(H23A,H23B,H23C), C23A(H6,HI,HJ), C22A(H7,HK,HL)
;
_atom_sites_solution_hydrogens     geom
_atom_sites_solution_primary       dual
_atom_sites_solution_secondary     ?
loop_
  _atom_site_label
  _atom_site_type_symbol
  _atom_site_fract_x
  _atom_site_fract_y
  _atom_site_fract_z
  _atom_site_U_iso_or_equiv
  _atom_site_adp_type
  _atom_site_occupancy
  _atom_site_site_symmetry_order
  _atom_site_calc_flag
  _atom_site_refinement_flags_posn
  _atom_site_refinement_flags_adp
  _atom_site_refinement_flags_occupancy
  _atom_site_disorder_assembly
  _atom_site_disorder_group
 Si1 Si 0.24670(3) 0.69554(5) 0.72235(2) 0.03608(13) Uani 1 1 d . . . . .
 Si2 Si 0.23826(4) 0.95947(5) 0.76465(3) 0.04936(16) Uani 1 1 d . . . . .
 O1 O 0.25640(7) 0.61975(13) 0.66282(6) 0.0420(3) Uani 1 1 d . . . . .
 N5 N 0.19410(9) 0.60622(18) 0.56385(7) 0.0400(4) Uani 1 1 d . . . . .
 N4 N 0.32057(9) 0.61694(17) 0.56679(7) 0.0411(4) Uani 1 1 d . . . . .
 N3 N 0.30660(10) 0.6219(2) 0.77706(8) 0.0480(4) Uani 1 1 d . . . . .
 N2 N 0.18803(9) 0.60406(17) 0.76948(7) 0.0410(4) Uani 1 1 d . . . . .
 N1 N 0.23886(12) 0.83966(18) 0.71966(8) 0.0531(4) Uani 1 1 d . . . . .
 C009 C 0.11667(11) 0.5929(2) 0.57498(8) 0.0429(4) Uani 1 1 d . . . . .
 C1 C 0.24778(12) 0.5698(2) 0.80114(8) 0.0438(4) Uani 1 1 d D . . . .
 C00B C 0.22115(13) 0.6003(2) 0.50721(9) 0.0493(5) Uani 1 1 d . . . . .
 H00B H 0.191197 0.593676 0.472818 0.059 Uiso 1 1 calc R U . . .
 C00C C 0.29559(13) 0.6054(3) 0.50903(9) 0.0496(5) Uani 1 1 d . . . . .
 H00C H 0.326688 0.601711 0.476207 0.060 Uiso 1 1 calc R U . . .
 C20 C 0.43312(13) 0.7308(3) 0.59130(11) 0.0588(6) Uani 1 1 d . . . . .
 C00E C 0.07155(12) 0.6964(2) 0.57530(10) 0.0491(5) Uani 1 1 d . . . . .
 C6 C 0.10771(12) 0.5942(2) 0.78219(10) 0.0482(5) Uani 1 1 d . . . . .
 C19 C 0.39787(11) 0.6188(2) 0.58347(9) 0.0476(5) Uani 1 1 d . . . . .
 C00H C 0.08857(14) 0.4757(3) 0.58440(10) 0.0537(6) Uani 1 1 d . . . . .
 C00I C 0.10340(14) 0.8227(3) 0.56362(13) 0.0579(6) Uani 1 1 d . . . . .
 H00I H 0.158911 0.815229 0.564270 0.070 Uiso 1 1 calc R U . . .
 C2 C 0.38763(13) 0.6078(3) 0.78873(10) 0.0620(7) Uani 1 1 d . . . . .
 C10A C 0.253(2) 0.4962(14) 0.8560(6) 0.045(4) Uani 0.44(4) 1 d D . P A 1
 B1 B 0.25686(12) 0.61809(19) 0.60361(9) 0.0366(4) Uani 1 1 d . . . . .
 C00M C -0.00413(13) 0.6804(3) 0.58589(11) 0.0617(7) Uani 1 1 d . . . . .
 H00M H -0.036181 0.749159 0.587103 0.074 Uiso 1 1 calc R U . . .
 C11A C 0.2487(12) 0.5487(17) 0.9105(5) 0.045(3) Uani 0.44(4) 1 d D . P A 1
 H11A H 0.242060 0.634116 0.914357 0.054 Uiso 0.44(4) 1 calc R U P A 1
 C00O C -0.03255(14) 0.5653(3) 0.59459(12) 0.0698(8) Uani 1 1 d . . . . .
 H00O H -0.084257 0.555548 0.601138 0.084 Uiso 1 1 calc R U . . .
 C00P C 0.01275(16) 0.4648(3) 0.59394(13) 0.0675(8) Uani 1 1 d . . . . .
 H00P H -0.008073 0.386467 0.600112 0.081 Uiso 1 1 calc R U . . .
 C00Q C 0.13938(17) 0.3660(3) 0.58591(13) 0.0647(6) Uani 1 1 d . . . . .
 H00Q H 0.186841 0.388694 0.566723 0.078 Uiso 1 1 calc R U . . .
 C16 C 0.25693(18) 0.9183(3) 0.84327(11) 0.0666(7) Uani 1 1 d . . . . .
 H16A H 0.220985 0.856641 0.855359 0.100 Uiso 1 1 calc R U . . .
 H16B H 0.251954 0.991068 0.867500 0.100 Uiso 1 1 calc R U . . .
 H16C H 0.307549 0.885757 0.847756 0.100 Uiso 1 1 calc R U . . .
 C27 C 0.43528(15) 0.5079(3) 0.59104(12) 0.0686(8) Uani 1 1 d . . . . .
 C17 C 0.31058(17) 1.0745(3) 0.74561(14) 0.0659(7) Uani 1 1 d . . . . .
 H17A H 0.360048 1.037025 0.748481 0.099 Uiso 1 1 calc R U . . .
 H17B H 0.308216 1.143375 0.772578 0.099 Uiso 1 1 calc R U . . .
 H17C H 0.301361 1.103365 0.705814 0.099 Uiso 1 1 calc R U . . .
 C7 C 0.06740(14) 0.6484(4) 0.72957(12) 0.0712(8) Uani 1 1 d . . . . .
 H7A H 0.084138 0.732412 0.723884 0.107 Uiso 1 1 calc R U . . .
 H7B H 0.013600 0.647729 0.735871 0.107 Uiso 1 1 calc R U . . .
 H7C H 0.078443 0.600105 0.695018 0.107 Uiso 1 1 calc R U . . .
 C4 C 0.40702(15) 0.6210(4) 0.85332(11) 0.0725(9) Uani 1 1 d . . . . .
 H4A H 0.388800 0.549695 0.874322 0.109 Uiso 1 1 calc R U . . .
 H4B H 0.383517 0.694620 0.868444 0.109 Uiso 1 1 calc R U . . .
 H4C H 0.461181 0.627008 0.858654 0.109 Uiso 1 1 calc R U . . .
 C8 C 0.08911(16) 0.6692(4) 0.83529(12) 0.0713(8) Uani 1 1 d . . . . .
 H8A H 0.112076 0.631947 0.869970 0.107 Uiso 1 1 calc R U . . .
 H8B H 0.034945 0.671986 0.839514 0.107 Uiso 1 1 calc R U . . .
 H8C H 0.108275 0.752084 0.830682 0.107 Uiso 1 1 calc R U . . .
 C24 C 0.50782(15) 0.7304(5) 0.61076(13) 0.0846(11) Uani 1 1 d . . . . .
 H24 H 0.532887 0.805509 0.617090 0.102 Uiso 1 1 calc R U . . .
 C21 C 0.39351(17) 0.8491(3) 0.57734(18) 0.0819(10) Uani 1 1 d D . . . .
 H21 H 0.344055 0.826082 0.559807 0.098 Uiso 0.534(12) 1 calc R U P B 1
 H00Z H 0.340890 0.834638 0.588915 0.098 Uiso 0.466(12) 1 calc R U P B 2
 C18 C 0.14669(16) 1.0407(3) 0.76123(14) 0.0682(7) Uani 1 1 d . . . . .
 H18A H 0.134307 1.061695 0.720777 0.102 Uiso 1 1 calc R U . . .
 H18B H 0.149936 1.115197 0.784559 0.102 Uiso 1 1 calc R U . . .
 H18C H 0.107851 0.987681 0.776554 0.102 Uiso 1 1 calc R U . . .
 C12A C 0.2544(15) 0.4753(19) 0.9593(7) 0.069(4) Uani 0.44(4) 1 d D . P A 1
 H12A H 0.249872 0.508725 0.997165 0.083 Uiso 0.44(4) 1 calc R U P A 1
 C15A C 0.2659(13) 0.3732(13) 0.8479(6) 0.064(4) Uani 0.44(4) 1 d D . P A 1
 H15A H 0.271577 0.339709 0.810224 0.077 Uiso 0.44(4) 1 calc R U P A 1
 C012 C 0.1580(2) 0.3282(3) 0.64788(16) 0.0853(9) Uani 1 1 d . . . . .
 H01A H 0.112057 0.307909 0.667907 0.128 Uiso 1 1 calc R U . . .
 H01B H 0.183343 0.395357 0.668199 0.128 Uiso 1 1 calc R U . . .
 H01C H 0.190793 0.256826 0.647600 0.128 Uiso 1 1 calc R U . . .
 C28 C 0.3966(2) 0.3879(3) 0.57661(17) 0.0872(11) Uani 1 1 d . . . . .
 H28 H 0.351478 0.409167 0.552507 0.105 Uiso 1 1 calc R U . . .
 C26 C 0.5095(2) 0.5141(5) 0.61083(16) 0.0988(15) Uani 1 1 d . . . . .
 H26 H 0.536205 0.440617 0.617658 0.119 Uiso 1 1 calc R U . . .
 C9 C 0.0840(2) 0.4628(3) 0.7910(2) 0.0884(10) Uani 1 1 d . . . . .
 H9A H 0.098361 0.414101 0.757400 0.133 Uiso 1 1 calc R U . . .
 H9B H 0.029843 0.459143 0.795178 0.133 Uiso 1 1 calc R U . . .
 H9C H 0.108497 0.430405 0.826216 0.133 Uiso 1 1 calc R U . . .
 C5 C 0.41357(19) 0.4858(5) 0.76572(17) 0.1025(15) Uani 1 1 d . . . . .
 H5A H 0.468073 0.481821 0.768130 0.154 Uiso 1 1 calc R U . . .
 H5B H 0.396909 0.476671 0.725124 0.154 Uiso 1 1 calc R U . . .
 H5C H 0.392490 0.420159 0.789047 0.154 Uiso 1 1 calc R U . . .
 C017 C 0.1059(3) 0.2558(4) 0.55351(17) 0.0943(11) Uani 1 1 d . . . . .
 H01D H 0.140986 0.187548 0.555594 0.142 Uiso 1 1 calc R U . . .
 H01E H 0.096124 0.277372 0.512734 0.142 Uiso 1 1 calc R U . . .
 H01F H 0.059082 0.232107 0.571550 0.142 Uiso 1 1 calc R U . . .
 C018 C 0.0831(3) 0.9153(4) 0.60915(17) 0.1084(14) Uani 1 1 d . . . . .
 H01G H 0.028899 0.926245 0.608923 0.163 Uiso 1 1 calc R U . . .
 H01H H 0.107079 0.993195 0.600515 0.163 Uiso 1 1 calc R U . . .
 H01I H 0.100046 0.886688 0.647523 0.163 Uiso 1 1 calc R U . . .
 C019 C 0.0799(3) 0.8668(5) 0.50436(17) 0.1241(19) Uani 1 1 d . . . . .
 H01J H 0.098192 0.810354 0.474913 0.186 Uiso 1 1 calc R U . . .
 H01K H 0.100826 0.947895 0.497792 0.186 Uiso 1 1 calc R U . . .
 H01L H 0.025458 0.870853 0.501648 0.186 Uiso 1 1 calc R U . . .
 C25 C 0.54485(17) 0.6241(6) 0.62070(16) 0.1047(17) Uani 1 1 d . . . . .
 H25 H 0.595115 0.625529 0.634445 0.126 Uiso 1 1 calc R U . . .
 C3 C 0.42457(16) 0.7114(5) 0.75653(15) 0.0967(14) Uani 1 1 d . . . . .
 H3A H 0.408242 0.789372 0.772588 0.145 Uiso 1 1 calc R U . . .
 H3B H 0.410508 0.707334 0.715191 0.145 Uiso 1 1 calc R U . . .
 H3C H 0.478795 0.704441 0.761019 0.145 Uiso 1 1 calc R U . . .
 C13A C 0.2668(13) 0.3524(19) 0.9516(6) 0.078(4) Uani 0.44(4) 1 d D . P A 1
 H13A H 0.273056 0.302012 0.984927 0.094 Uiso 0.44(4) 1 calc R U P A 1
 C29 C 0.3689(4) 0.3209(4) 0.6288(2) 0.1248(19) Uani 1 1 d . . . . .
 H29A H 0.411167 0.298529 0.654159 0.187 Uiso 1 1 calc R U . . .
 H29B H 0.342496 0.247158 0.616059 0.187 Uiso 1 1 calc R U . . .
 H29C H 0.334804 0.373455 0.650067 0.187 Uiso 1 1 calc R U . . .
 C14A C 0.2705(15) 0.3006(15) 0.8977(7) 0.083(4) Uani 0.44(4) 1 d D . P A 1
 H14A H 0.276283 0.215018 0.894150 0.100 Uiso 0.44(4) 1 calc R U P A 1
 C30 C 0.4435(3) 0.3027(5) 0.5392(2) 0.131(2) Uani 1 1 d . . . . .
 H30A H 0.455593 0.343781 0.502774 0.196 Uiso 1 1 calc R U . . .
 H30B H 0.415143 0.228394 0.530488 0.196 Uiso 1 1 calc R U . . .
 H30C H 0.489620 0.281507 0.560334 0.196 Uiso 1 1 calc R U . . .
 C22B C 0.3781(6) 0.9424(7) 0.6223(3) 0.077(2) Uani 0.534(12) 1 d D . P B 1
 H22A H 0.425034 0.979368 0.635717 0.116 Uiso 0.534(12) 1 calc R U P B 1
 H22B H 0.353535 0.903880 0.655150 0.116 Uiso 0.534(12) 1 calc R U P B 1
 H22C H 0.345489 1.005463 0.605567 0.116 Uiso 0.534(12) 1 calc R U P B 1
 C23B C 0.4375(4) 0.9296(7) 0.5263(3) 0.076(2) Uani 0.534(12) 1 d D . P B 1
 H23A H 0.408454 1.002655 0.516706 0.114 Uiso 0.534(12) 1 calc R U P B 1
 H23B H 0.442707 0.879574 0.491399 0.114 Uiso 0.534(12) 1 calc R U P B 1
 H23C H 0.486929 0.953412 0.541169 0.114 Uiso 0.534(12) 1 calc R U P B 1
 C11B C 0.2433(12) 0.5188(16) 0.9067(6) 0.063(4) Uani 0.56(4) 1 d D . P A 2
 H1A H 0.243115 0.603580 0.914814 0.075 Uiso 0.56(4) 1 calc R U P A 2
 C10B C 0.245(2) 0.4785(13) 0.8496(6) 0.055(4) Uani 0.56(4) 1 d D . P A 2
 C15B C 0.2405(11) 0.3556(11) 0.8393(6) 0.068(3) Uani 0.56(4) 1 d D . P A 2
 H0 H 0.237634 0.327169 0.800278 0.082 Uiso 0.56(4) 1 calc R U P A 2
 C14B C 0.2403(11) 0.2714(14) 0.8847(6) 0.084(3) Uani 0.56(4) 1 d D . P A 2
 H3 H 0.240121 0.186554 0.876677 0.101 Uiso 0.56(4) 1 calc R U P A 2
 C13B C 0.2402(10) 0.3121(17) 0.9407(6) 0.083(4) Uani 0.56(4) 1 d D . P A 2
 H4 H 0.238763 0.255629 0.971909 0.100 Uiso 0.56(4) 1 calc R U P A 2
 C12B C 0.2424(12) 0.4354(19) 0.9518(5) 0.075(4) Uani 0.56(4) 1 d D . P A 2
 H5 H 0.243216 0.463474 0.990896 0.090 Uiso 0.56(4) 1 calc R U P A 2
 C23A C 0.3890(6) 0.8675(8) 0.5208(4) 0.089(3) Uani 0.466(12) 1 d D . P B 2
 H6 H 0.355894 0.936565 0.512560 0.134 Uiso 0.466(12) 1 calc R U P B 2
 HI H 0.369145 0.794417 0.501594 0.134 Uiso 0.466(12) 1 calc R U P B 2
 HJ H 0.438713 0.885229 0.506152 0.134 Uiso 0.466(12) 1 calc R U P B 2
 C22A C 0.4240(8) 0.9358(9) 0.6224(5) 0.100(4) Uani 0.466(12) 1 d D . P B 2
 H7 H 0.397653 1.013680 0.619187 0.151 Uiso 0.466(12) 1 calc R U P B 2
 HK H 0.477247 0.948739 0.616140 0.151 Uiso 0.466(12) 1 calc R U P B 2
 HL H 0.417069 0.901455 0.661188 0.151 Uiso 0.466(12) 1 calc R U P B 2

loop_
  _atom_site_aniso_label
  _atom_site_aniso_U_11
  _atom_site_aniso_U_22
  _atom_site_aniso_U_33
  _atom_site_aniso_U_23
  _atom_site_aniso_U_13
  _atom_site_aniso_U_12
 Si1 0.0361(3) 0.0404(3) 0.0317(2) -0.00076(17) 0.00040(17) 0.00020(19)
 Si2 0.0621(4) 0.0410(3) 0.0450(3) 0.0002(2) 0.0039(2) -0.0008(2)
 O1 0.0389(7) 0.0505(8) 0.0367(7) -0.0028(5) 0.0017(5) 0.0036(6)
 N5 0.0369(9) 0.0473(10) 0.0357(8) -0.0007(6) 0.0001(6) -0.0038(7)
 N4 0.0371(9) 0.0496(10) 0.0368(8) -0.0013(7) 0.0032(6) 0.0056(7)
 N3 0.0399(10) 0.0675(13) 0.0365(8) 0.0041(8) -0.0009(6) 0.0044(8)
 N2 0.0393(9) 0.0463(9) 0.0374(8) 0.0020(7) 0.0033(6) 0.0029(7)
 N1 0.0717(13) 0.0420(9) 0.0456(9) 0.0006(7) 0.0000(8) -0.0031(8)
 C009 0.0409(11) 0.0524(12) 0.0351(9) 0.0014(8) -0.0035(7) -0.0072(9)
 C1 0.0495(12) 0.0472(10) 0.0350(9) 0.0007(7) 0.0039(7) 0.0106(9)
 C00B 0.0526(13) 0.0619(14) 0.0334(9) -0.0031(8) -0.0001(8) -0.0013(10)
 C00C 0.0490(12) 0.0661(15) 0.0340(10) -0.0028(9) 0.0045(7) 0.0048(10)
 C20 0.0372(11) 0.0856(19) 0.0535(13) -0.0165(12) 0.0014(8) 0.0012(11)
 C00E 0.0383(11) 0.0632(14) 0.0459(11) -0.0003(9) 0.0001(7) -0.0032(10)
 C6 0.0374(11) 0.0633(14) 0.0440(11) 0.0010(9) 0.0069(8) -0.0037(9)
 C19 0.0350(10) 0.0711(15) 0.0370(10) 0.0020(9) 0.0040(7) 0.0119(10)
 C00H 0.0541(14) 0.0612(15) 0.0454(11) 0.0078(10) -0.0046(9) -0.0157(10)
 C00I 0.0435(12) 0.0541(14) 0.0764(16) -0.0053(11) 0.0040(10) 0.0042(10)
 C2 0.0380(12) 0.107(2) 0.0407(11) -0.0016(12) -0.0033(8) 0.0149(12)
 C10A 0.055(7) 0.036(4) 0.045(7) 0.010(3) 0.005(7) 0.007(4)
 B1 0.0361(11) 0.0362(10) 0.0374(10) -0.0021(7) 0.0015(7) 0.0032(8)
 C00M 0.0382(12) 0.090(2) 0.0569(14) 0.0087(13) -0.0002(9) 0.0011(12)
 C11A 0.051(5) 0.057(6) 0.028(4) 0.003(3) 0.002(2) 0.013(5)
 C00O 0.0400(13) 0.109(3) 0.0605(15) 0.0189(15) -0.0037(10) -0.0188(14)
 C00P 0.0609(16) 0.080(2) 0.0616(15) 0.0176(13) -0.0061(11) -0.0274(14)
 C00Q 0.0769(18) 0.0511(14) 0.0661(16) 0.0081(11) -0.0006(12) -0.0104(12)
 C16 0.101(2) 0.0549(14) 0.0441(12) -0.0036(10) -0.0009(11) -0.0051(14)
 C27 0.0594(16) 0.085(2) 0.0627(15) 0.0276(14) 0.0177(11) 0.0316(14)
 C17 0.0790(19) 0.0476(14) 0.0715(17) -0.0077(12) 0.0115(12) -0.0094(12)
 C7 0.0390(12) 0.117(3) 0.0574(14) 0.0140(15) 0.0012(9) -0.0060(13)
 C4 0.0488(14) 0.119(3) 0.0486(13) -0.0077(14) -0.0111(10) 0.0173(15)
 C8 0.0558(15) 0.102(2) 0.0559(14) -0.0149(14) 0.0097(10) 0.0165(14)
 C24 0.0410(14) 0.153(4) 0.0598(16) -0.0122(18) 0.0020(11) -0.0120(18)
 C21 0.0551(17) 0.0690(19) 0.121(3) -0.0432(19) -0.0001(15) -0.0015(13)
 C18 0.0702(18) 0.0642(16) 0.0703(17) -0.0071(13) 0.0053(12) 0.0086(13)
 C12A 0.081(9) 0.079(8) 0.049(5) 0.010(4) 0.002(4) 0.013(7)
 C15A 0.073(9) 0.051(5) 0.068(6) 0.008(4) 0.017(5) 0.019(5)
 C012 0.114(3) 0.0614(18) 0.080(2) 0.0099(16) -0.0203(17) 0.0088(16)
 C28 0.102(3) 0.067(2) 0.093(2) 0.0286(17) 0.0269(18) 0.0398(18)
 C26 0.063(2) 0.154(4) 0.080(2) 0.051(2) 0.0149(16) 0.049(2)
 C9 0.083(2) 0.077(2) 0.107(3) 0.0022(18) 0.0256(18) -0.0270(17)
 C5 0.070(2) 0.157(4) 0.079(2) -0.040(2) -0.0089(15) 0.048(2)
 C017 0.143(3) 0.066(2) 0.074(2) -0.0064(16) -0.0066(18) -0.017(2)
 C018 0.207(5) 0.0555(19) 0.063(2) 0.0076(16) 0.015(2) 0.014(2)
 C019 0.201(5) 0.111(4) 0.061(2) 0.019(2) 0.012(2) -0.074(3)
 C25 0.0384(15) 0.202(5) 0.074(2) 0.037(3) 0.0029(12) 0.020(2)
 C3 0.0420(14) 0.177(4) 0.0713(19) 0.033(2) -0.0050(11) -0.0130(19)
 C13A 0.080(8) 0.079(8) 0.076(6) 0.042(5) 0.001(5) 0.002(7)
 C29 0.207(5) 0.072(2) 0.098(3) 0.002(2) 0.066(3) 0.006(3)
 C14A 0.098(11) 0.055(6) 0.098(8) 0.028(5) 0.012(7) 0.022(6)
 C30 0.195(5) 0.118(4) 0.080(3) 0.015(2) 0.049(3) 0.060(4)
 C22B 0.088(5) 0.059(3) 0.086(4) -0.007(3) 0.041(4) 0.001(4)
 C23B 0.098(5) 0.060(4) 0.070(4) 0.003(3) 0.015(3) 0.007(3)
 C11B 0.077(6) 0.064(7) 0.048(5) 0.005(3) 0.004(3) 0.004(5)
 C10B 0.060(9) 0.069(7) 0.035(3) 0.004(3) 0.005(3) 0.019(8)
 C15B 0.078(7) 0.052(4) 0.074(4) 0.015(3) 0.004(4) 0.017(4)
 C14B 0.091(7) 0.064(5) 0.098(6) 0.030(4) 0.009(5) 0.016(5)
 C13B 0.078(6) 0.084(7) 0.088(6) 0.051(5) 0.010(4) 0.008(5)
 C12B 0.086(8) 0.098(10) 0.040(4) 0.023(5) 0.008(4) 0.019(8)
 C23A 0.136(9) 0.051(4) 0.080(5) 0.004(3) -0.013(4) 0.014(5)
 C22A 0.124(9) 0.063(5) 0.116(7) -0.029(5) 0.029(7) -0.038(6)

_geom_special_details
;
 All esds (except the esd in the dihedral angle between two l.s. planes)
 are estimated using the full covariance matrix.  The cell esds are taken
 into account individually in the estimation of esds in distances, angles
 and torsion angles; correlations between esds in cell parameters are only
 used when they are defined by crystal symmetry.  An approximate (isotropic)
 treatment of cell esds is used for estimating esds involving l.s. planes.
;
loop_
  _geom_bond_atom_site_label_1
  _geom_bond_atom_site_label_2
  _geom_bond_distance
  _geom_bond_site_symmetry_2
  _geom_bond_publ_flag
 Si1 O1 1.6158(14) . ?
 Si1 N3 1.8270(19) . ?
 Si1 N2 1.8292(18) . ?
 Si1 N1 1.591(2) . ?
 Si1 C1 2.279(2) . ?
 Si2 N1 1.675(2) . ?
 Si2 C16 1.888(3) . ?
 Si2 C17 1.871(3) . ?
 Si2 C18 1.871(3) . ?
 O1 B1 1.363(2) . ?
 N5 C009 1.427(3) . ?
 N5 C00B 1.402(3) . ?
 N5 B1 1.442(3) . ?
 N4 C00C 1.399(3) . ?
 N4 C19 1.432(3) . ?
 N4 B1 1.439(3) . ?
 N3 C1 1.332(3) . ?
 N3 C2 1.482(3) . ?
 N2 C1 1.338(3) . ?
 N2 C6 1.482(3) . ?
 C009 C00E 1.396(3) . ?
 C009 C00H 1.401(3) . ?
 C1 C10A 1.500(11) . ?
 C1 C10B 1.503(10) . ?
 C00B H00B 0.9500 . ?
 C00B C00C 1.338(3) . ?
 C00C H00C 0.9500 . ?
 C20 C19 1.394(4) . ?
 C20 C24 1.405(4) . ?
 C20 C21 1.512(5) . ?
 C00E C00I 1.526(4) . ?
 C00E C00M 1.397(3) . ?
 C6 C7 1.519(4) . ?
 C6 C8 1.517(3) . ?
 C6 C9 1.520(4) . ?
 C19 C27 1.400(4) . ?
 C00H C00P 1.389(4) . ?
 C00H C00Q 1.512(4) . ?
 C00I H00I 1.0000 . ?
 C00I C018 1.511(5) . ?
 C00I C019 1.499(5) . ?
 C2 C4 1.526(3) . ?
 C2 C5 1.518(5) . ?
 C2 C3 1.519(5) . ?
 C10A C11A 1.383(14) . ?
 C10A C15A 1.385(14) . ?
 C00M H00M 0.9500 . ?
 C00M C00O 1.380(5) . ?
 C11A H11A 0.9500 . ?
 C11A C12A 1.385(14) . ?
 C00O H00O 0.9500 . ?
 C00O C00P 1.372(5) . ?
 C00P H00P 0.9500 . ?
 C00Q H00Q 1.0000 . ?
 C00Q C012 1.516(4) . ?
 C00Q C017 1.538(5) . ?
 C16 H16A 0.9800 . ?
 C16 H16B 0.9800 . ?
 C16 H16C 0.9800 . ?
 C27 C28 1.523(6) . ?
 C27 C26 1.400(5) . ?
 C17 H17A 0.9800 . ?
 C17 H17B 0.9800 . ?
 C17 H17C 0.9800 . ?
 C7 H7A 0.9800 . ?
 C7 H7B 0.9800 . ?
 C7 H7C 0.9800 . ?
 C4 H4A 0.9800 . ?
 C4 H4B 0.9800 . ?
 C4 H4C 0.9800 . ?
 C8 H8A 0.9800 . ?
 C8 H8B 0.9800 . ?
 C8 H8C 0.9800 . ?
 C24 H24 0.9500 . ?
 C24 C25 1.360(7) . ?
 C21 H21 1.0000 . ?
 C21 H00Z 1.0000 . ?
 C21 C22B 1.486(7) . ?
 C21 C23B 1.680(8) . ?
 C21 C23A 1.318(9) . ?
 C21 C22A 1.502(9) . ?
 C18 H18A 0.9800 . ?
 C18 H18B 0.9800 . ?
 C18 H18C 0.9800 . ?
 C12A H12A 0.9500 . ?
 C12A C13A 1.381(16) . ?
 C15A H15A 0.9500 . ?
 C15A C14A 1.397(12) . ?
 C012 H01A 0.9800 . ?
 C012 H01B 0.9800 . ?
 C012 H01C 0.9800 . ?
 C28 H28 1.0000 . ?
 C28 C29 1.502(5) . ?
 C28 C30 1.536(5) . ?
 C26 H26 0.9500 . ?
 C26 C25 1.382(8) . ?
 C9 H9A 0.9800 . ?
 C9 H9B 0.9800 . ?
 C9 H9C 0.9800 . ?
 C5 H5A 0.9800 . ?
 C5 H5B 0.9800 . ?
 C5 H5C 0.9800 . ?
 C017 H01D 0.9800 . ?
 C017 H01E 0.9800 . ?
 C017 H01F 0.9800 . ?
 C018 H01G 0.9800 . ?
 C018 H01H 0.9800 . ?
 C018 H01I 0.9800 . ?
 C019 H01J 0.9800 . ?
 C019 H01K 0.9800 . ?
 C019 H01L 0.9800 . ?
 C25 H25 0.9500 . ?
 C3 H3A 0.9800 . ?
 C3 H3B 0.9800 . ?
 C3 H3C 0.9800 . ?
 C13A H13A 0.9500 . ?
 C13A C14A 1.367(15) . ?
 C29 H29A 0.9800 . ?
 C29 H29B 0.9800 . ?
 C29 H29C 0.9800 . ?
 C14A H14A 0.9500 . ?
 C30 H30A 0.9800 . ?
 C30 H30B 0.9800 . ?
 C30 H30C 0.9800 . ?
 C22B H22A 0.9800 . ?
 C22B H22B 0.9800 . ?
 C22B H22C 0.9800 . ?
 C23B H23A 0.9800 . ?
 C23B H23B 0.9800 . ?
 C23B H23C 0.9800 . ?
 C11B H1A 0.9500 . ?
 C11B C10B 1.386(12) . ?
 C11B C12B 1.386(12) . ?
 C10B C15B 1.373(13) . ?
 C15B H0 0.9500 . ?
 C15B C14B 1.396(10) . ?
 C14B H3 0.9500 . ?
 C14B C13B 1.364(13) . ?
 C13B H4 0.9500 . ?
 C13B C12B 1.379(13) . ?
 C12B H5 0.9500 . ?
 C23A H6 0.9800 . ?
 C23A HI 0.9800 . ?
 C23A HJ 0.9800 . ?
 C22A H7 0.9800 . ?
 C22A HK 0.9800 . ?
 C22A HL 0.9800 . ?

loop_
  _geom_angle_atom_site_label_1
  _geom_angle_atom_site_label_2
  _geom_angle_atom_site_label_3
  _geom_angle
  _geom_angle_site_symmetry_1
  _geom_angle_site_symmetry_3
  _geom_angle_publ_flag
 O1 Si1 N3 106.48(9) . . ?
 O1 Si1 N2 107.09(8) . . ?
 O1 Si1 C1 111.30(8) . . ?
 N3 Si1 N2 71.71(8) . . ?
 N3 Si1 C1 35.77(8) . . ?
 N2 Si1 C1 35.94(8) . . ?
 N1 Si1 O1 119.40(9) . . ?
 N1 Si1 N3 121.18(10) . . ?
 N1 Si1 N2 121.21(10) . . ?
 N1 Si1 C1 129.30(9) . . ?
 N1 Si2 C16 113.63(11) . . ?
 N1 Si2 C17 111.86(12) . . ?
 N1 Si2 C18 111.47(13) . . ?
 C17 Si2 C16 106.05(14) . . ?
 C17 Si2 C18 106.39(14) . . ?
 C18 Si2 C16 106.99(14) . . ?
 B1 O1 Si1 149.07(14) . . ?
 C009 N5 B1 130.28(17) . . ?
 C00B N5 C009 121.37(16) . . ?
 C00B N5 B1 108.21(16) . . ?
 C00C N4 C19 123.01(16) . . ?
 C00C N4 B1 108.53(17) . . ?
 C19 N4 B1 128.35(17) . . ?
 C1 N3 Si1 90.95(13) . . ?
 C1 N3 C2 131.6(2) . . ?
 C2 N3 Si1 137.07(16) . . ?
 C1 N2 Si1 90.68(13) . . ?
 C1 N2 C6 130.13(18) . . ?
 C6 N2 Si1 137.12(15) . . ?
 Si1 N1 Si2 139.46(12) . . ?
 C00E C009 N5 119.1(2) . . ?
 C00E C009 C00H 122.4(2) . . ?
 C00H C009 N5 118.5(2) . . ?
 N3 C1 Si1 53.28(11) . . ?
 N3 C1 N2 106.64(18) . . ?
 N3 C1 C10A 123.3(17) . . ?
 N3 C1 C10B 129.7(14) . . ?
 N2 C1 Si1 53.37(11) . . ?
 N2 C1 C10A 129.9(17) . . ?
 N2 C1 C10B 123.3(14) . . ?
 C10A C1 Si1 174.5(11) . . ?
 C10B C1 Si1 174.7(9) . . ?
 N5 C00B H00B 125.2 . . ?
 C00C C00B N5 109.56(18) . . ?
 C00C C00B H00B 125.2 . . ?
 N4 C00C H00C 125.3 . . ?
 C00B C00C N4 109.46(17) . . ?
 C00B C00C H00C 125.3 . . ?
 C19 C20 C24 117.8(3) . . ?
 C19 C20 C21 121.4(2) . . ?
 C24 C20 C21 120.8(3) . . ?
 C009 C00E C00I 121.28(19) . . ?
 C009 C00E C00M 117.8(2) . . ?
 C00M C00E C00I 121.0(2) . . ?
 N2 C6 C7 105.25(18) . . ?
 N2 C6 C8 110.6(2) . . ?
 N2 C6 C9 111.9(2) . . ?
 C7 C6 C9 110.4(3) . . ?
 C8 C6 C7 108.7(2) . . ?
 C8 C6 C9 109.9(3) . . ?
 C20 C19 N4 118.8(2) . . ?
 C20 C19 C27 122.5(2) . . ?
 C27 C19 N4 118.7(3) . . ?
 C009 C00H C00Q 121.1(2) . . ?
 C00P C00H C009 117.5(3) . . ?
 C00P C00H C00Q 121.4(2) . . ?
 C00E C00I H00I 107.5 . . ?
 C018 C00I C00E 113.1(3) . . ?
 C018 C00I H00I 107.5 . . ?
 C019 C00I C00E 110.8(3) . . ?
 C019 C00I H00I 107.5 . . ?
 C019 C00I C018 110.2(3) . . ?
 N3 C2 C4 111.65(19) . . ?
 N3 C2 C5 109.7(3) . . ?
 N3 C2 C3 105.7(2) . . ?
 C5 C2 C4 111.0(3) . . ?
 C5 C2 C3 110.5(3) . . ?
 C3 C2 C4 108.2(3) . . ?
 C11A C10A C1 122.3(11) . . ?
 C11A C10A C15A 122.7(11) . . ?
 C15A C10A C1 114.8(11) . . ?
 O1 B1 N5 127.88(18) . . ?
 O1 B1 N4 127.68(18) . . ?
 N4 B1 N5 104.23(16) . . ?
 C00E C00M H00M 119.8 . . ?
 C00O C00M C00E 120.3(3) . . ?
 C00O C00M H00M 119.8 . . ?
 C10A C11A H11A 120.4 . . ?
 C10A C11A C12A 119.2(13) . . ?
 C12A C11A H11A 120.4 . . ?
 C00M C00O H00O 119.5 . . ?
 C00P C00O C00M 121.0(2) . . ?
 C00P C00O H00O 119.5 . . ?
 C00H C00P H00P 119.5 . . ?
 C00O C00P C00H 121.0(3) . . ?
 C00O C00P H00P 119.5 . . ?
 C00H C00Q H00Q 108.1 . . ?
 C00H C00Q C012 111.2(3) . . ?
 C00H C00Q C017 112.8(3) . . ?
 C012 C00Q H00Q 108.1 . . ?
 C012 C00Q C017 108.5(3) . . ?
 C017 C00Q H00Q 108.1 . . ?
 Si2 C16 H16A 109.5 . . ?
 Si2 C16 H16B 109.5 . . ?
 Si2 C16 H16C 109.5 . . ?
 H16A C16 H16B 109.5 . . ?
 H16A C16 H16C 109.5 . . ?
 H16B C16 H16C 109.5 . . ?
 C19 C27 C28 120.7(3) . . ?
 C19 C27 C26 116.7(4) . . ?
 C26 C27 C28 122.6(3) . . ?
 Si2 C17 H17A 109.5 . . ?
 Si2 C17 H17B 109.5 . . ?
 Si2 C17 H17C 109.5 . . ?
 H17A C17 H17B 109.5 . . ?
 H17A C17 H17C 109.5 . . ?
 H17B C17 H17C 109.5 . . ?
 C6 C7 H7A 109.5 . . ?
 C6 C7 H7B 109.5 . . ?
 C6 C7 H7C 109.5 . . ?
 H7A C7 H7B 109.5 . . ?
 H7A C7 H7C 109.5 . . ?
 H7B C7 H7C 109.5 . . ?
 C2 C4 H4A 109.5 . . ?
 C2 C4 H4B 109.5 . . ?
 C2 C4 H4C 109.5 . . ?
 H4A C4 H4B 109.5 . . ?
 H4A C4 H4C 109.5 . . ?
 H4B C4 H4C 109.5 . . ?
 C6 C8 H8A 109.5 . . ?
 C6 C8 H8B 109.5 . . ?
 C6 C8 H8C 109.5 . . ?
 H8A C8 H8B 109.5 . . ?
 H8A C8 H8C 109.5 . . ?
 H8B C8 H8C 109.5 . . ?
 C20 C24 H24 119.4 . . ?
 C25 C24 C20 121.1(4) . . ?
 C25 C24 H24 119.4 . . ?
 C20 C21 H21 106.1 . . ?
 C20 C21 H00Z 104.5 . . ?
 C20 C21 C23B 112.0(3) . . ?
 C22B C21 C20 122.6(5) . . ?
 C22B C21 H21 106.1 . . ?
 C22B C21 C23B 102.8(4) . . ?
 C23B C21 H21 106.1 . . ?
 C23A C21 C20 111.1(4) . . ?
 C23A C21 H00Z 104.5 . . ?
 C23A C21 C22A 126.7(7) . . ?
 C22A C21 C20 103.6(6) . . ?
 C22A C21 H00Z 104.5 . . ?
 Si2 C18 H18A 109.5 . . ?
 Si2 C18 H18B 109.5 . . ?
 Si2 C18 H18C 109.5 . . ?
 H18A C18 H18B 109.5 . . ?
 H18A C18 H18C 109.5 . . ?
 H18B C18 H18C 109.5 . . ?
 C11A C12A H12A 120.8 . . ?
 C13A C12A C11A 118.3(13) . . ?
 C13A C12A H12A 120.8 . . ?
 C10A C15A H15A 121.5 . . ?
 C10A C15A C14A 117.0(11) . . ?
 C14A C15A H15A 121.5 . . ?
 C00Q C012 H01A 109.5 . . ?
 C00Q C012 H01B 109.5 . . ?
 C00Q C012 H01C 109.5 . . ?
 H01A C012 H01B 109.5 . . ?
 H01A C012 H01C 109.5 . . ?
 H01B C012 H01C 109.5 . . ?
 C27 C28 H28 106.2 . . ?
 C27 C28 C30 113.4(4) . . ?
 C29 C28 C27 114.0(4) . . ?
 C29 C28 H28 106.2 . . ?
 C29 C28 C30 110.2(3) . . ?
 C30 C28 H28 106.2 . . ?
 C27 C26 H26 119.1 . . ?
 C25 C26 C27 121.8(4) . . ?
 C25 C26 H26 119.1 . . ?
 C6 C9 H9A 109.5 . . ?
 C6 C9 H9B 109.5 . . ?
 C6 C9 H9C 109.5 . . ?
 H9A C9 H9B 109.5 . . ?
 H9A C9 H9C 109.5 . . ?
 H9B C9 H9C 109.5 . . ?
 C2 C5 H5A 109.5 . . ?
 C2 C5 H5B 109.5 . . ?
 C2 C5 H5C 109.5 . . ?
 H5A C5 H5B 109.5 . . ?
 H5A C5 H5C 109.5 . . ?
 H5B C5 H5C 109.5 . . ?
 C00Q C017 H01D 109.5 . . ?
 C00Q C017 H01E 109.5 . . ?
 C00Q C017 H01F 109.5 . . ?
 H01D C017 H01E 109.5 . . ?
 H01D C017 H01F 109.5 . . ?
 H01E C017 H01F 109.5 . . ?
 C00I C018 H01G 109.5 . . ?
 C00I C018 H01H 109.5 . . ?
 C00I C018 H01I 109.5 . . ?
 H01G C018 H01H 109.5 . . ?
 H01G C018 H01I 109.5 . . ?
 H01H C018 H01I 109.5 . . ?
 C00I C019 H01J 109.5 . . ?
 C00I C019 H01K 109.5 . . ?
 C00I C019 H01L 109.5 . . ?
 H01J C019 H01K 109.5 . . ?
 H01J C019 H01L 109.5 . . ?
 H01K C019 H01L 109.5 . . ?
 C24 C25 C26 120.1(3) . . ?
 C24 C25 H25 119.9 . . ?
 C26 C25 H25 119.9 . . ?
 C2 C3 H3A 109.5 . . ?
 C2 C3 H3B 109.5 . . ?
 C2 C3 H3C 109.5 . . ?
 H3A C3 H3B 109.5 . . ?
 H3A C3 H3C 109.5 . . ?
 H3B C3 H3C 109.5 . . ?
 C12A C13A H13A 118.9 . . ?
 C14A C13A C12A 122.3(10) . . ?
 C14A C13A H13A 118.9 . . ?
 C28 C29 H29A 109.5 . . ?
 C28 C29 H29B 109.5 . . ?
 C28 C29 H29C 109.5 . . ?
 H29A C29 H29B 109.5 . . ?
 H29A C29 H29C 109.5 . . ?
 H29B C29 H29C 109.5 . . ?
 C15A C14A H14A 119.9 . . ?
 C13A C14A C15A 120.3(11) . . ?
 C13A C14A H14A 119.9 . . ?
 C28 C30 H30A 109.5 . . ?
 C28 C30 H30B 109.5 . . ?
 C28 C30 H30C 109.5 . . ?
 H30A C30 H30B 109.5 . . ?
 H30A C30 H30C 109.5 . . ?
 H30B C30 H30C 109.5 . . ?
 C21 C22B H22A 109.5 . . ?
 C21 C22B H22B 109.5 . . ?
 C21 C22B H22C 109.5 . . ?
 H22A C22B H22B 109.5 . . ?
 H22A C22B H22C 109.5 . . ?
 H22B C22B H22C 109.5 . . ?
 C21 C23B H23A 109.5 . . ?
 C21 C23B H23B 109.5 . . ?
 C21 C23B H23C 109.5 . . ?
 H23A C23B H23B 109.5 . . ?
 H23A C23B H23C 109.5 . . ?
 H23B C23B H23C 109.5 . . ?
 C10B C11B H1A 120.0 . . ?
 C10B C11B C12B 120.0(11) . . ?
 C12B C11B H1A 120.0 . . ?
 C11B C10B C1 119.5(10) . . ?
 C15B C10B C1 122.0(10) . . ?
 C15B C10B C11B 118.5(10) . . ?
 C10B C15B H0 119.3 . . ?
 C10B C15B C14B 121.5(10) . . ?
 C14B C15B H0 119.3 . . ?
 C15B C14B H3 120.3 . . ?
 C13B C14B C15B 119.4(9) . . ?
 C13B C14B H3 120.3 . . ?
 C14B C13B H4 120.1 . . ?
 C14B C13B C12B 119.8(8) . . ?
 C12B C13B H4 120.1 . . ?
 C11B C12B H5 119.7 . . ?
 C13B C12B C11B 120.7(9) . . ?
 C13B C12B H5 119.7 . . ?
 C21 C23A H6 109.5 . . ?
 C21 C23A HI 109.5 . . ?
 C21 C23A HJ 109.5 . . ?
 H6 C23A HI 109.5 . . ?
 H6 C23A HJ 109.5 . . ?
 HI C23A HJ 109.5 . . ?
 C21 C22A H7 109.5 . . ?
 C21 C22A HK 109.5 . . ?
 C21 C22A HL 109.5 . . ?
 H7 C22A HK 109.5 . . ?
 H7 C22A HL 109.5 . . ?
 HK C22A HL 109.5 . . ?

loop_
  _geom_torsion_atom_site_label_1
  _geom_torsion_atom_site_label_2
  _geom_torsion_atom_site_label_3
  _geom_torsion_atom_site_label_4
  _geom_torsion
  _geom_torsion_site_symmetry_1
  _geom_torsion_site_symmetry_2
  _geom_torsion_site_symmetry_3
  _geom_torsion_site_symmetry_4
  _geom_torsion_publ_flag
 Si1 O1 B1 N5 -84.5(3) . . . . ?
 Si1 O1 B1 N4 101.6(3) . . . . ?
 Si1 N3 C1 N2 1.00(17) . . . . ?
 Si1 N3 C1 C10A -174.8(8) . . . . ?
 Si1 N3 C1 C10B 174.4(8) . . . . ?
 Si1 N3 C2 C4 139.0(3) . . . . ?
 Si1 N3 C2 C5 -97.6(4) . . . . ?
 Si1 N3 C2 C3 21.6(4) . . . . ?
 Si1 N2 C1 N3 -1.00(17) . . . . ?
 Si1 N2 C1 C10A 174.5(9) . . . . ?
 Si1 N2 C1 C10B -174.9(8) . . . . ?
 Si1 N2 C6 C7 21.6(3) . . . . ?
 Si1 N2 C6 C8 -95.5(3) . . . . ?
 Si1 N2 C6 C9 141.6(3) . . . . ?
 O1 Si1 N3 C1 -103.74(13) . . . . ?
 O1 Si1 N3 C2 69.3(3) . . . . ?
 O1 Si1 N2 C1 102.91(13) . . . . ?
 O1 Si1 N2 C6 -93.3(2) . . . . ?
 O1 Si1 N1 Si2 -170.35(17) . . . . ?
 N5 C009 C00E C00I 0.4(3) . . . . ?
 N5 C009 C00E C00M 179.52(19) . . . . ?
 N5 C009 C00H C00P -178.7(2) . . . . ?
 N5 C009 C00H C00Q 3.1(3) . . . . ?
 N5 C00B C00C N4 -1.0(3) . . . . ?
 N4 C19 C27 C28 5.4(3) . . . . ?
 N4 C19 C27 C26 -176.2(2) . . . . ?
 N3 Si1 O1 B1 -149.2(3) . . . . ?
 N3 Si1 N2 C1 0.73(12) . . . . ?
 N3 Si1 N2 C6 164.5(2) . . . . ?
 N3 Si1 N1 Si2 -34.2(3) . . . . ?
 N3 C1 C10A C11A 87(4) . . . . ?
 N3 C1 C10A C15A -89(3) . . . . ?
 N3 C1 C10B C11B 88(3) . . . . ?
 N3 C1 C10B C15B -95(3) . . . . ?
 N2 Si1 O1 B1 135.3(3) . . . . ?
 N2 Si1 N3 C1 -0.74(12) . . . . ?
 N2 Si1 N3 C2 172.3(3) . . . . ?
 N2 Si1 N1 Si2 52.3(2) . . . . ?
 N2 C1 C10A C11A -88(3) . . . . ?
 N2 C1 C10A C15A 96(3) . . . . ?
 N2 C1 C10B C11B -100(3) . . . . ?
 N2 C1 C10B C15B 78(3) . . . . ?
 N1 Si1 O1 B1 -7.4(3) . . . . ?
 N1 Si1 N3 C1 115.24(15) . . . . ?
 N1 Si1 N3 C2 -71.8(3) . . . . ?
 N1 Si1 N2 C1 -115.20(14) . . . . ?
 N1 Si1 N2 C6 48.6(2) . . . . ?
 C009 N5 C00B C00C -175.0(2) . . . . ?
 C009 N5 B1 O1 -0.2(4) . . . . ?
 C009 N5 B1 N4 174.8(2) . . . . ?
 C009 C00E C00I C018 -129.2(3) . . . . ?
 C009 C00E C00I C019 106.4(3) . . . . ?
 C009 C00E C00M C00O -1.1(3) . . . . ?
 C009 C00H C00P C00O -0.6(4) . . . . ?
 C009 C00H C00Q C012 99.9(3) . . . . ?
 C009 C00H C00Q C017 -138.0(3) . . . . ?
 C1 Si1 O1 B1 173.2(3) . . . . ?
 C1 Si1 N3 C2 173.0(3) . . . . ?
 C1 Si1 N2 C6 163.8(3) . . . . ?
 C1 Si1 N1 Si2 8.9(3) . . . . ?
 C1 N3 C2 C4 -50.4(4) . . . . ?
 C1 N3 C2 C5 73.0(3) . . . . ?
 C1 N3 C2 C3 -167.8(3) . . . . ?
 C1 N2 C6 C7 -179.8(3) . . . . ?
 C1 N2 C6 C8 63.0(3) . . . . ?
 C1 N2 C6 C9 -59.9(3) . . . . ?
 C1 C10A C11A C12A -179(3) . . . . ?
 C1 C10A C15A C14A -179.6(19) . . . . ?
 C1 C10B C15B C14B 177.7(18) . . . . ?
 C00B N5 C009 C00E -90.2(3) . . . . ?
 C00B N5 C009 C00H 88.9(3) . . . . ?
 C00B N5 B1 O1 -175.8(2) . . . . ?
 C00B N5 B1 N4 -0.7(2) . . . . ?
 C00C N4 C19 C20 95.9(3) . . . . ?
 C00C N4 C19 C27 -83.8(3) . . . . ?
 C00C N4 B1 O1 175.3(2) . . . . ?
 C00C N4 B1 N5 0.2(2) . . . . ?
 C20 C19 C27 C28 -174.3(3) . . . . ?
 C20 C19 C27 C26 4.1(4) . . . . ?
 C20 C24 C25 C26 1.0(5) . . . . ?
 C00E C009 C00H C00P 0.4(3) . . . . ?
 C00E C009 C00H C00Q -177.8(2) . . . . ?
 C00E C00M C00O C00P 1.0(4) . . . . ?
 C6 N2 C1 Si1 -165.6(3) . . . . ?
 C6 N2 C1 N3 -166.6(2) . . . . ?
 C6 N2 C1 C10A 8.9(9) . . . . ?
 C6 N2 C1 C10B 19.5(8) . . . . ?
 C19 N4 C00C C00B 176.9(2) . . . . ?
 C19 N4 B1 O1 -0.9(4) . . . . ?
 C19 N4 B1 N5 -176.0(2) . . . . ?
 C19 C20 C24 C25 1.1(4) . . . . ?
 C19 C20 C21 C22B 117.1(5) . . . . ?
 C19 C20 C21 C23B -120.2(4) . . . . ?
 C19 C20 C21 C23A -75.6(6) . . . . ?
 C19 C20 C21 C22A 145.5(6) . . . . ?
 C19 C27 C28 C29 -101.1(4) . . . . ?
 C19 C27 C28 C30 131.7(3) . . . . ?
 C19 C27 C26 C25 -2.0(5) . . . . ?
 C00H C009 C00E C00I -178.7(2) . . . . ?
 C00H C009 C00E C00M 0.4(3) . . . . ?
 C00I C00E C00M C00O 178.0(3) . . . . ?
 C2 N3 C1 Si1 -173.6(3) . . . . ?
 C2 N3 C1 N2 -172.6(2) . . . . ?
 C2 N3 C1 C10A 11.5(9) . . . . ?
 C2 N3 C1 C10B 0.8(9) . . . . ?
 C10A C11A C12A C13A 2(4) . . . . ?
 C10A C15A C14A C13A -4(3) . . . . ?
 B1 N5 C009 C00E 94.7(3) . . . . ?
 B1 N5 C009 C00H -86.2(3) . . . . ?
 B1 N5 C00B C00C 1.1(3) . . . . ?
 B1 N4 C00C C00B 0.5(3) . . . . ?
 B1 N4 C19 C20 -88.5(3) . . . . ?
 B1 N4 C19 C27 91.8(3) . . . . ?
 C00M C00E C00I C018 51.7(4) . . . . ?
 C00M C00E C00I C019 -72.7(4) . . . . ?
 C00M C00O C00P C00H -0.1(4) . . . . ?
 C11A C10A C15A C14A 4(5) . . . . ?
 C11A C12A C13A C14A -3(3) . . . . ?
 C00P C00H C00Q C012 -78.2(3) . . . . ?
 C00P C00H C00Q C017 43.9(4) . . . . ?
 C00Q C00H C00P C00O 177.6(3) . . . . ?
 C16 Si2 N1 Si1 3.9(3) . . . . ?
 C27 C26 C25 C24 -0.5(5) . . . . ?
 C17 Si2 N1 Si1 124.0(2) . . . . ?
 C24 C20 C19 N4 176.6(2) . . . . ?
 C24 C20 C19 C27 -3.8(4) . . . . ?
 C24 C20 C21 C22B -65.2(6) . . . . ?
 C24 C20 C21 C23B 57.6(5) . . . . ?
 C24 C20 C21 C23A 102.1(6) . . . . ?
 C24 C20 C21 C22A -36.7(6) . . . . ?
 C21 C20 C19 N4 -5.6(3) . . . . ?
 C21 C20 C19 C27 174.1(3) . . . . ?
 C21 C20 C24 C25 -176.8(3) . . . . ?
 C18 Si2 N1 Si1 -117.0(2) . . . . ?
 C12A C13A C14A C15A 4(2) . . . . ?
 C15A C10A C11A C12A -3(5) . . . . ?
 C28 C27 C26 C25 176.4(3) . . . . ?
 C26 C27 C28 C29 80.6(4) . . . . ?
 C26 C27 C28 C30 -46.6(4) . . . . ?
 C11B C10B C15B C14B -5(4) . . . . ?
 C10B C11B C12B C13B -2(3) . . . . ?
 C10B C15B C14B C13B 4(2) . . . . ?
 C15B C14B C13B C12B -1.7(16) . . . . ?
 C14B C13B C12B C11B 1(2) . . . . ?
 C12B C11B C10B C1 -178(2) . . . . ?
 C12B C11B C10B C15B 4(4) . . . . ?

_shelx_res_file
;
TITL twin22_twin1_hklf4_a.res in P2(1)/c
    twin22_twin1_hklf4.res
    created by SHELXL-2018/3 at 14:11:10 on 26-Feb-2023
REM Old TITL twin22_twin1_hklf4 in P2(1)/c
REM SHELXT solution in P2(1)/c: R1 0.205, Rweak 0.021, Alpha 0.058
REM <I/s> 0.000 for 0 systematic absences, Orientation as input
REM Formula found by SHELXT: C44 B N5 O2 Cl2
CELL 1.54184 17.9575 10.9847 23.0147 90 91.243 90
ZERR 4 0.0002 0.0001 0.0003 0 0.001 0
LATT 1
SYMM -X,0.5+Y,0.5-Z
SFAC C H B N O Si
UNIT 176 272 4 20 4 8
SADI C1 C10A C1 C10B
SADI C10A C11A C10B C11B
SADI C10A C15A C10B C15B
SADI C11A C12A C11B C12B
SADI C12A C13A C12B C13B
SADI C15A C14A C15B C14B
SADI C13A C14A C13B C14B
SADI 0.04 C1 C11A C1 C11B
SADI 0.04 C1 C15A C1 C15B
SADI 0.04 C10A C12A C10B C12B
SADI 0.04 C10A C14A C10B C14B
SADI 0.04 C11A C15A C11B C15B
SADI 0.04 C11A C13A C11B C13B
SADI 0.04 C12A C14A C12B C14B
SADI 0.04 C15A C13A C15B C13B
SADI C21 C22B C21 C22A
SADI C21 C23B C21 C23A
DELU 0.005 0.005 C23A C23B C22A C22B

L.S. 25
PLAN  18
SIZE 0.1 0.1 0.1
TEMP -123
CONF
BOND
list 4
MORE -1
BOND $H
fmap 2
acta
OMIT 10 9 1
OMIT 10 -8 1
REM <olex2.extras>
REM <HklSrc "%.\\twin22_twin1_hklf5.hkl">
REM </olex2.extras>

WGHT    0.107900    0.606100
BASF   0.44236
FVAR       2.87747   0.44130   0.53378
SI1   6    0.246700    0.695535    0.722348    11.00000    0.03607    0.04044 =
         0.03170   -0.00076    0.00040    0.00020
SI2   6    0.238265    0.959474    0.764647    11.00000    0.06214    0.04104 =
         0.04503    0.00021    0.00386   -0.00076
O1    5    0.256398    0.619753    0.662816    11.00000    0.03890    0.05051 =
         0.03673   -0.00283    0.00168    0.00362
N5    4    0.194104    0.606215    0.563846    11.00000    0.03688    0.04731 =
         0.03571   -0.00073    0.00015   -0.00376
N4    4    0.320570    0.616936    0.566786    11.00000    0.03709    0.04964 =
         0.03677   -0.00135    0.00323    0.00564
N3    4    0.306598    0.621900    0.777060    11.00000    0.03991    0.06745 =
         0.03653    0.00408   -0.00090    0.00438
N2    4    0.188027    0.604058    0.769478    11.00000    0.03930    0.04632 =
         0.03738    0.00205    0.00331    0.00291
N1    4    0.238858    0.839661    0.719658    11.00000    0.07169    0.04199 =
         0.04556    0.00065    0.00002   -0.00310
C009  1    0.116669    0.592921    0.574979    11.00000    0.04091    0.05242 =
         0.03506    0.00140   -0.00354   -0.00719
C1    1    0.247784    0.569815    0.801137    11.00000    0.04947    0.04721 =
         0.03495    0.00072    0.00385    0.01065
C00B  1    0.221149    0.600289    0.507208    11.00000    0.05259    0.06188 =
         0.03345   -0.00307   -0.00006   -0.00133
AFIX  43
H00B  2    0.191197    0.593676    0.472818    11.00000   -1.20000
AFIX   0
C00C  1    0.295594    0.605377    0.509034    11.00000    0.04899    0.06606 =
         0.03400   -0.00284    0.00449    0.00485
AFIX  43
H00C  2    0.326688    0.601711    0.476207    11.00000   -1.20000
AFIX   0
C20   1    0.433117    0.730818    0.591298    11.00000    0.03724    0.08560 =
         0.05348   -0.01655    0.00141    0.00120
C00E  1    0.071548    0.696398    0.575304    11.00000    0.03830    0.06315 =
         0.04593   -0.00028    0.00008   -0.00318
C6    1    0.107708    0.594216    0.782192    11.00000    0.03744    0.06327 =
         0.04402    0.00103    0.00686   -0.00370
C19   1    0.397869    0.618808    0.583472    11.00000    0.03500    0.07112 =
         0.03696    0.00196    0.00400    0.01189
C00H  1    0.088575    0.475715    0.584399    11.00000    0.05413    0.06125 =
         0.04536    0.00784   -0.00459   -0.01566
C00I  1    0.103398    0.822664    0.563621    11.00000    0.04346    0.05405 =
         0.07639   -0.00531    0.00402    0.00415
AFIX  13
H00I  2    0.158911    0.815229    0.564270    11.00000   -1.20000
AFIX   0
C2    1    0.387632    0.607805    0.788731    11.00000    0.03798    0.10712 =
         0.04068   -0.00158   -0.00332    0.01494
PART 1
C10A  1    0.252704    0.496231    0.856012    21.00000    0.05462    0.03605 =
         0.04544    0.00998    0.00469    0.00661
PART 0
B1    3    0.256858    0.618087    0.603609    11.00000    0.03608    0.03620 =
         0.03741   -0.00205    0.00148    0.00321
C00M  1   -0.004132    0.680441    0.585891    11.00000    0.03820    0.08993 =
         0.05694    0.00872   -0.00021    0.00107
AFIX  43
H00M  2   -0.036181    0.749159    0.587103    11.00000   -1.20000
AFIX   0
PART 1
C11A  1    0.248675    0.548717    0.910484    21.00000    0.05056    0.05666 =
         0.02838    0.00321    0.00212    0.01277
AFIX  43
H11A  2    0.242060    0.634116    0.914357    21.00000   -1.20000
AFIX   0
PART 0
C00O  1   -0.032548    0.565328    0.594595    11.00000    0.04000    0.10851 =
         0.06055    0.01892   -0.00372   -0.01884
AFIX  43
H00O  2   -0.084257    0.555548    0.601138    11.00000   -1.20000
AFIX   0
C00P  1    0.012745    0.464794    0.593941    11.00000    0.06093    0.07965 =
         0.06163    0.01761   -0.00609   -0.02738
AFIX  43
H00P  2   -0.008073    0.386467    0.600112    11.00000   -1.20000
AFIX   0
C00Q  1    0.139380    0.365986    0.585912    11.00000    0.07688    0.05110 =
         0.06606    0.00814   -0.00061   -0.01037
AFIX  13
H00Q  2    0.186841    0.388694    0.566723    11.00000   -1.20000
AFIX   0
C16   1    0.256933    0.918282    0.843269    11.00000    0.10078    0.05492 =
         0.04411   -0.00358   -0.00093   -0.00513
AFIX 137
H16A  2    0.220985    0.856641    0.855359    11.00000   -1.50000
H16B  2    0.251954    0.991068    0.867500    11.00000   -1.50000
H16C  2    0.307549    0.885757    0.847756    11.00000   -1.50000
AFIX   0
C27   1    0.435277    0.507907    0.591040    11.00000    0.05938    0.08456 =
         0.06268    0.02759    0.01771    0.03164
C17   1    0.310581    1.074502    0.745614    11.00000    0.07897    0.04764 =
         0.07148   -0.00770    0.01154   -0.00944
AFIX 137
H17A  2    0.360048    1.037025    0.748481    11.00000   -1.50000
H17B  2    0.308216    1.143375    0.772578    11.00000   -1.50000
H17C  2    0.301361    1.103365    0.705814    11.00000   -1.50000
AFIX   0
C7    1    0.067397    0.648423    0.729574    11.00000    0.03903    0.11713 =
         0.05737    0.01401    0.00121   -0.00604
AFIX 137
H7A   2    0.084138    0.732412    0.723884    11.00000   -1.50000
H7B   2    0.013600    0.647729    0.735871    11.00000   -1.50000
H7C   2    0.078443    0.600105    0.695018    11.00000   -1.50000
AFIX   0
C4    1    0.407017    0.620959    0.853315    11.00000    0.04884    0.11942 =
         0.04863   -0.00770   -0.01109    0.01725
AFIX 137
H4A   2    0.388800    0.549695    0.874322    11.00000   -1.50000
H4B   2    0.383517    0.694620    0.868444    11.00000   -1.50000
H4C   2    0.461181    0.627008    0.858654    11.00000   -1.50000
AFIX   0
C8    1    0.089105    0.669192    0.835288    11.00000    0.05582    0.10247 =
         0.05594   -0.01489    0.00966    0.01649
AFIX 137
H8A   2    0.112076    0.631947    0.869970    11.00000   -1.50000
H8B   2    0.034945    0.671986    0.839514    11.00000   -1.50000
H8C   2    0.108275    0.752084    0.830682    11.00000   -1.50000
AFIX   0
C24   1    0.507822    0.730354    0.610763    11.00000    0.04102    0.15320 =
         0.05977   -0.01223    0.00195   -0.01197
AFIX  43
H24   2    0.532887    0.805509    0.617090    11.00000   -1.20000
AFIX   0
C21   1    0.393510    0.849108    0.577342    11.00000    0.05511    0.06899 =
         0.12148   -0.04320   -0.00006   -0.00153
PART 1
AFIX  13
H21   2    0.344055    0.826082    0.559807    31.00000   -1.20000
AFIX  13
PART 2
H00Z  2    0.340890    0.834638    0.588915   -31.00000   -1.20000
AFIX   0
PART 0
C18   1    0.146687    1.040680    0.761227    11.00000    0.07023    0.06417 =
         0.07026   -0.00710    0.00530    0.00861
AFIX 137
H18A  2    0.134307    1.061695    0.720777    11.00000   -1.50000
H18B  2    0.149936    1.115197    0.784559    11.00000   -1.50000
H18C  2    0.107851    0.987681    0.776554    11.00000   -1.50000
AFIX   0
PART 1
C12A  1    0.254397    0.475326    0.959330    21.00000    0.08068    0.07873 =
         0.04897    0.00982    0.00177    0.01283
AFIX  43
H12A  2    0.249872    0.508725    0.997165    21.00000   -1.20000
AFIX   0
C15A  1    0.265917    0.373217    0.847925    21.00000    0.07271    0.05144 =
         0.06820    0.00794    0.01735    0.01878
AFIX  43
H15A  2    0.271577    0.339709    0.810224    21.00000   -1.20000
AFIX   0
PART 0
C012  1    0.158043    0.328178    0.647882    11.00000    0.11355    0.06145 =
         0.07996    0.00987   -0.02029    0.00877
AFIX 137
H01A  2    0.112057    0.307909    0.667907    11.00000   -1.50000
H01B  2    0.183343    0.395357    0.668199    11.00000   -1.50000
H01C  2    0.190793    0.256826    0.647600    11.00000   -1.50000
AFIX   0
C28   1    0.396618    0.387881    0.576611    11.00000    0.10203    0.06743 =
         0.09331    0.02860    0.02694    0.03976
AFIX  13
H28   2    0.351478    0.409167    0.552507    11.00000   -1.20000
AFIX   0
C26   1    0.509475    0.514051    0.610832    11.00000    0.06255    0.15446 =
         0.08012    0.05102    0.01491    0.04909
AFIX  43
H26   2    0.536205    0.440617    0.617658    11.00000   -1.20000
AFIX   0
C9    1    0.083996    0.462793    0.791032    11.00000    0.08309    0.07658 =
         0.10663    0.00223    0.02555   -0.02704
AFIX 137
H9A   2    0.098361    0.414101    0.757400    11.00000   -1.50000
H9B   2    0.029843    0.459143    0.795178    11.00000   -1.50000
H9C   2    0.108497    0.430405    0.826216    11.00000   -1.50000
AFIX   0
C5    1    0.413574    0.485805    0.765719    11.00000    0.07020    0.15743 =
         0.07929   -0.03990   -0.00892    0.04782
AFIX 137
H5A   2    0.468073    0.481821    0.768130    11.00000   -1.50000
H5B   2    0.396909    0.476671    0.725124    11.00000   -1.50000
H5C   2    0.392490    0.420159    0.789047    11.00000   -1.50000
AFIX   0
C017  1    0.105852    0.255756    0.553508    11.00000    0.14252    0.06626 =
         0.07385   -0.00635   -0.00655   -0.01693
AFIX 137
H01D  2    0.140986    0.187548    0.555594    11.00000   -1.50000
H01E  2    0.096124    0.277372    0.512734    11.00000   -1.50000
H01F  2    0.059082    0.232107    0.571550    11.00000   -1.50000
AFIX   0
C018  1    0.083069    0.915344    0.609147    11.00000    0.20748    0.05553 =
         0.06264    0.00756    0.01514    0.01437
AFIX 137
H01G  2    0.028899    0.926245    0.608923    11.00000   -1.50000
H01H  2    0.107079    0.993195    0.600515    11.00000   -1.50000
H01I  2    0.100046    0.886688    0.647523    11.00000   -1.50000
AFIX   0
C019  1    0.079938    0.866758    0.504364    11.00000    0.20138    0.11066 =
         0.06063    0.01903    0.01217   -0.07439
AFIX 137
H01J  2    0.098192    0.810354    0.474913    11.00000   -1.50000
H01K  2    0.100826    0.947895    0.497792    11.00000   -1.50000
H01L  2    0.025458    0.870853    0.501648    11.00000   -1.50000
AFIX   0
C25   1    0.544855    0.624095    0.620700    11.00000    0.03842    0.20226 =
         0.07364    0.03711    0.00290    0.02032
AFIX  43
H25   2    0.595115    0.625529    0.634445    11.00000   -1.20000
AFIX   0
C3    1    0.424570    0.711426    0.756527    11.00000    0.04199    0.17660 =
         0.07131    0.03348   -0.00505   -0.01301
AFIX 137
H3A   2    0.408242    0.789372    0.772588    11.00000   -1.50000
H3B   2    0.410508    0.707334    0.715191    11.00000   -1.50000
H3C   2    0.478795    0.704441    0.761019    11.00000   -1.50000
AFIX   0
PART 1
C13A  1    0.266846    0.352391    0.951622    21.00000    0.07957    0.07916 =
         0.07642    0.04216    0.00115    0.00161
AFIX  43
H13A  2    0.273056    0.302012    0.984927    21.00000   -1.20000
AFIX   0
PART 0
C29   1    0.368860    0.320942    0.628752    11.00000    0.20696    0.07236 =
         0.09782    0.00228    0.06617    0.00635
AFIX 137
H29A  2    0.411167    0.298529    0.654159    11.00000   -1.50000
H29B  2    0.342496    0.247158    0.616059    11.00000   -1.50000
H29C  2    0.334804    0.373455    0.650067    11.00000   -1.50000
AFIX   0
PART 1
C14A  1    0.270545    0.300644    0.897740    21.00000    0.09800    0.05510 =
         0.09766    0.02778    0.01195    0.02213
AFIX  43
H14A  2    0.276283    0.215018    0.894150    21.00000   -1.20000
AFIX   0
PART 0
C30   1    0.443483    0.302684    0.539164    11.00000    0.19493    0.11827 =
         0.08048    0.01495    0.04883    0.05980
AFIX 137
H30A  2    0.455593    0.343781    0.502774    11.00000   -1.50000
H30B  2    0.415143    0.228394    0.530488    11.00000   -1.50000
H30C  2    0.489620    0.281507    0.560334    11.00000   -1.50000
AFIX   0
PART 1
C22B  1    0.378078    0.942397    0.622269    31.00000    0.08847    0.05907 =
         0.08550   -0.00690    0.04053    0.00094
AFIX 137
H22A  2    0.425034    0.979368    0.635717    31.00000   -1.50000
H22B  2    0.353535    0.903880    0.655150    31.00000   -1.50000
H22C  2    0.345489    1.005463    0.605567    31.00000   -1.50000
AFIX   0
C23B  1    0.437481    0.929569    0.526341    31.00000    0.09808    0.06049 =
         0.06997    0.00310    0.01527    0.00745
AFIX 137
H23A  2    0.408454    1.002655    0.516706    31.00000   -1.50000
H23B  2    0.442707    0.879574    0.491399    31.00000   -1.50000
H23C  2    0.486929    0.953412    0.541169    31.00000   -1.50000
AFIX   0

PART 2
C11B  1    0.243345    0.518795    0.906677   -21.00000    0.07744    0.06357 =
         0.04784    0.00509    0.00411    0.00370
AFIX  43
H1A   2    0.243115    0.603580    0.914814   -21.00000   -1.20000
AFIX   0

C10B  1    0.244637    0.478516    0.849646   -21.00000    0.06002    0.06892 =
         0.03518    0.00430    0.00518    0.01857
C15B  1    0.240453    0.355562    0.839254   -21.00000    0.07787    0.05222 =
         0.07438    0.01503    0.00426    0.01656
AFIX  43
H0    2    0.237634    0.327169    0.800278   -21.00000   -1.20000
AFIX   0

C14B  1    0.240251    0.271397    0.884683   -21.00000    0.09058    0.06399 =
         0.09825    0.02983    0.00923    0.01612
AFIX  43
H3    2    0.240121    0.186554    0.876677   -21.00000   -1.20000
AFIX   0

C13B  1    0.240243    0.312082    0.940685   -21.00000    0.07822    0.08362 =
         0.08815    0.05074    0.01013    0.00806
AFIX  43
H4    2    0.238763    0.255629    0.971909   -21.00000   -1.20000
AFIX   0

C12B  1    0.242387    0.435400    0.951844   -21.00000    0.08646    0.09808 =
         0.03953    0.02310    0.00833    0.01865
AFIX  43
H5    2    0.243216    0.463474    0.990896   -21.00000   -1.20000
AFIX   0

C23A  1    0.389028    0.867509    0.520787   -31.00000    0.13556    0.05123 =
         0.08005    0.00400   -0.01304    0.01426
AFIX 137
H6    2    0.355894    0.936565    0.512560   -31.00000   -1.50000
HI    2    0.369145    0.794417    0.501594   -31.00000   -1.50000
HJ    2    0.438713    0.885229    0.506152   -31.00000   -1.50000
AFIX   0

C22A  1    0.424021    0.935776    0.622377   -31.00000    0.12358    0.06277 =
         0.11600   -0.02921    0.02908   -0.03750
AFIX 137
H7    2    0.397653    1.013680    0.619187   -31.00000   -1.50000
HK    2    0.477247    0.948739    0.616140   -31.00000   -1.50000
HL    2    0.417069    0.901455    0.661188   -31.00000   -1.50000
AFIX   0
HKLF 5


REM  twin22_twin1_hklf4_a.res in P2(1)/c
REM wR2 = 0.1620, GooF = S = 1.058, Restrained GooF = 1.069 for all data
REM R1 = 0.0529 for 12908 Fo > 4sig(Fo) and 0.0585 for all 14696 data
REM 572 parameters refined using 17 restraints

END

WGHT      0.1076      0.6104

REM Highest difference peak  0.357,  deepest hole -0.248,  1-sigma level  0.041
Q1    1   0.4437  0.3141  0.6340  11.00000  0.05    0.36
Q2    1   0.4031  0.3654  0.5296  11.00000  0.05    0.30
Q3    1   0.2430  0.9500  0.8096  11.00000  0.05    0.29
Q4    1   0.2509  0.6860  0.6798  11.00000  0.05    0.27
Q5    1   0.3008  0.6144  0.5866  11.00000  0.05    0.24
Q6    1   0.3035  0.9735  0.7617  11.00000  0.05    0.23
Q7    1   0.1714  0.6067  0.5714  11.00000  0.05    0.22
Q8    1   0.2047  0.6142  0.5334  11.00000  0.05    0.22
Q9    1   0.2360  0.9576  0.7192  11.00000  0.05    0.22
Q10   1   0.3263  0.6011  0.7766  11.00000  0.05    0.21
Q11   1   0.2918  0.6331  0.7454  11.00000  0.05    0.21
Q12   1   0.2052  0.6206  0.7961  11.00000  0.05    0.21
Q13   1   0.1134  0.8322  0.5224  11.00000  0.05    0.21
Q14   1   0.2047  0.5823  0.7792  11.00000  0.05    0.20
Q15   1   0.2246  0.6191  0.5781  11.00000  0.05    0.20
Q16   1   0.1284  0.8825  0.6025  11.00000  0.05    0.20
Q17   1   0.0442  0.9028  0.5211  11.00000  0.05    0.20
Q18   1   0.1800  0.9977  0.7618  11.00000  0.05    0.19
;
_shelx_res_checksum                80850
_shelx_hkl_file
;
   0   0   2 29235.5 73.4343  -2
   0   0   2 29235.5 73.4343   1
   0   0   4 1861.01 24.0627  -2
   0   0   4 1861.01 24.0627   1
   0   0  -6 831530. 2332.73  -2
   0   0  -6 831530. 2332.73   1
   0   0   8 60929.0 251.410  -2
   0   0   8 60929.0 251.410   1
   0   0  10 342.618 45.7065  -2
   0   0  10 342.618 45.7065   1
   0   0  12 59288.8 182.356  -2
   0   0  12 59288.8 182.356   1
   0   0  14 60393.1 139.447  -2
   0   0  14 60393.1 139.447   1
   0   0  16 39783.0 112.898  -2
   0   0  16 39783.0 112.898   1
   0   0  18 15098.4 65.3978  -2
   0   0  18 15098.4 65.3978   1
   0   0  20 2238.45 41.1882  -2
   0   0  20 2238.45 41.1882   1
   0   0  22 2931.60 60.9626  -2
   0   0  22 2931.60 60.9626   1
   0   0 -24 487.043 48.5046  -2
   0   0 -24 487.043 48.5046   1
   0   0 -26 3262.26 59.5316  -2
   0   0 -26 3262.26 59.5316   1
   0   0  28 499.041 32.0103  -2
   0   0  28 499.041 32.0103   1
   0   1  -1 89637.4 82.9023  -2
   0  -1  -1 89637.4 82.9023   1
   0  -1   2 143221. 137.952  -2
   0   1   2 143221. 137.952   1
   0   1   3 16303.0 54.5624  -2
   0  -1   3 16303.0 54.5624   1
   0  -1   4 150424. 186.742  -2
   0   1   4 150424. 186.742   1
   0   1  -5 270162. 235.816  -2
   0  -1  -5 270162. 235.816   1
   0   1  -6 2243.00 25.8755  -2
   0  -1  -6 2243.00 25.8755   1
   0  -1  -7 17211.6 56.6550  -2
   0   1  -7 17211.6 56.6550   1
   0   1  -8 117220. 145.032  -2
   0  -1  -8 117220. 145.032   1
   0   1   9 2012.00 25.4700  -2
   0  -1   9 2012.00 25.4700   1
   0  -1 -10 2453.65 31.3089  -2
   0   1 -10 2453.65 31.3089   1
   0   1  11 47466.9 119.262  -2
   0  -1  11 47466.9 119.262   1
   0   1  12 950.012 21.9750  -2
   0  -1  12 950.012 21.9750   1
   0  -1  13 34115.8 72.3156  -2
   0   1  13 34115.8 72.3156   1
   0  -1 -14 3412.26 29.0471  -2
   0   1 -14 3412.26 29.0471   1
   0  -1  15 4199.74 29.0398  -2
   0   1  15 4199.74 29.0398   1
   0   1  16 8.64741 14.3781  -2
   0  -1  16 8.64741 14.3781   1
   0   1 -17 4305.61 25.6552  -2
   0  -1 -17 4305.61 25.6552   1
   0  -1  18 2013.00 21.2999  -2
   0   1  18 2013.00 21.2999   1
   0   1  19 7000.64 36.9888  -2
   0  -1  19 7000.64 36.9888   1
   0  -1  20 8037.97 47.4117  -2
   0   1  20 8037.97 47.4117   1
   0   1 -21 172.854 24.6914  -2
   0  -1 -21 172.854 24.6914   1
   0  -1  22 628.138 33.2485  -2
   0   1  22 628.138 33.2485   1
   0  -1  23 373.304 30.3928  -2
   0   1  23 373.304 30.3928   1
   0  -1  24 1093.23 32.6209  -2
   0   1  24 1093.23 32.6209   1
   0   1 -25 1198.65 35.8020  -2
   0  -1 -25 1198.65 35.8020   1
   0  -1  26 1166.09 31.3709  -2
   0   1  26 1166.09 31.3709   1
   0   1  27 181.150 26.8020  -2
   0  -1  27 181.150 26.8020   1
   0  -1  28 1071.06 31.2071  -2
   0   1  28 1071.06 31.2071   1
   0  -2   0 90754.1 174.196  -2
   0   2   0 90754.1 174.196   1
   0   2  -1 143745. 198.316  -2
   0  -2  -1 143745. 198.316   1
   0  -2   2 43109.8 99.0614  -2
   0   2   2 43109.8 99.0614   1
   0   2  -3 116033. 139.652  -2
   0  -2  -3 116033. 139.652   1
   0   2  -4 5455.27 43.9656  -2
   0  -2  -4 5455.27 43.9656   1
   0   2   5 41205.8 117.053  -2
   0  -2   5 41205.8 117.053   1
   0  -2  -6 16938.4 71.1162  -2
   0   2  -6 16938.4 71.1162   1
   0   2  -7 39976.9 98.4666  -2
   0  -2  -7 39976.9 98.4666   1
   0  -2   8 24512.8 62.1812  -2
   0   2   8 24512.8 62.1812   1
   0  -2   9 18284.4 57.3618  -2
   0   2   9 18284.4 57.3618   1
   0   2  10 5497.72 39.8011  -2
   0  -2  10 5497.72 39.8011   1
   0  -2  11 953.523 28.8445  -2
   0   2  11 953.523 28.8445   1
   0   2  12 10154.8 48.6999  -2
   0  -2  12 10154.8 48.6999   1
   0  -2 -13 385.318 16.7414  -2
   0   2 -13 385.318 16.7414   1
   0   2 -14 3555.46 28.6662  -2
   0  -2 -14 3555.46 28.6662   1
   0  -2 -15 9990.41 46.3601  -2
   0   2 -15 9990.41 46.3601   1
   0  -2  16 31.4631 16.6832  -2
   0   2  16 31.4631 16.6832   1
   0   2  17 215.793 15.3764  -2
   0  -2  17 215.793 15.3764   1
   0  -2  18 5348.54 32.6712  -2
   0   2  18 5348.54 32.6712   1
   0  -2  19 9079.99 43.4576  -2
   0   2  19 9079.99 43.4576   1
   0   2 -20 3781.55 36.5860  -2
   0  -2 -20 3781.55 36.5860   1
   0  -2  21 97.0925 22.8112  -2
   0   2  21 97.0925 22.8112   1
   0   2  22 13.1629 24.0175  -2
   0  -2  22 13.1629 24.0175   1
   0  -2 -23 141.593 25.8806  -2
   0   2 -23 141.593 25.8806   1
   0   2  24 9.53035 22.1670  -2
   0  -2  24 9.53035 22.1670   1
   0   2 -25-17.2201 25.8303  -2
   0  -2 -25-17.2201 25.8303   1
   0   2  26 188.284 22.9876  -2
   0  -2  26 188.284 22.9876   1
   0   2  27 28.4340 26.9354  -2
   0  -2  27 28.4340 26.9354   1
   0  -2  28 596.988 27.8111  -2
   0   2  28 596.988 27.8111   1
   0  -3  -1 22338.1 79.9971  -2
   0   3  -1 22338.1 79.9971   1
   0   3  -2 9346.39 64.0892  -2
   0  -3  -2 9346.39 64.0892   1
   0   3  -3 3269.33 37.2290  -2
   0  -3  -3 3269.33 37.2290   1
   0   3  -4 82767.7 169.820  -2
   0  -3  -4 82767.7 169.820   1
   0   3   5 3826.75 43.3388  -2
   0  -3   5 3826.75 43.3388   1
   0  -3   6 3409.73 39.5793  -2
   0   3   6 3409.73 39.5793   1
   0  -3   7 1332.98 27.7465  -2
   0   3   7 1332.98 27.7465   1
   0   3   8 114230. 151.583  -2
   0  -3   8 114230. 151.583   1
   0   3  -9 1384.36 25.9267  -2
   0  -3  -9 1384.36 25.9267   1
   0   3  10 8837.70 42.5941  -2
   0  -3  10 8837.70 42.5941   1
   0   3  11 579.841 19.6334  -2
   0  -3  11 579.841 19.6334   1
   0  -3  12 8796.78 46.7840  -2
   0   3  12 8796.78 46.7840   1
   0   3 -13 22.2483 15.0103  -2
   0  -3 -13 22.2483 15.0103   1
   0  -3  14 12096.2 47.6359  -2
   0   3  14 12096.2 47.6359   1
   0  -3  15 3161.03 28.9140  -2
   0   3  15 3161.03 28.9140   1
   0   3 -16 184.009 15.7386  -2
   0  -3 -16 184.009 15.7386   1
   0  -3  17 1803.54 22.4742  -2
   0   3  17 1803.54 22.4742   1
   0  -3  18 1275.99 22.4824  -2
   0   3  18 1275.99 22.4824   1
   0   3 -19 27.8116 18.1496  -2
   0  -3 -19 27.8116 18.1496   1
   0  -3  20 6217.61 43.3850  -2
   0   3  20 6217.61 43.3850   1
   0  -3 -21 1210.29 27.6354  -2
   0   3 -21 1210.29 27.6354   1
   0   3  22 589.333 24.9838  -2
   0  -3  22 589.333 24.9838   1
   0   3 -23 702.943 24.8168  -2
   0  -3 -23 702.943 24.8168   1
   0  -3  24 24.3736 24.5745  -2
   0   3  24 24.3736 24.5745   1
   0  -3  25 123.928 33.5150  -2
   0   3  25 123.928 33.5150   1
   0   3  26 175.794 29.5735  -2
   0  -3  26 175.794 29.5735   1
   0  -3 -27 1294.24 38.4384  -2
   0   3 -27 1294.24 38.4384   1
   0  -3  28 110.359 25.8874  -2
   0   3  28 110.359 25.8874   1
   0   4   0 210657. 351.582  -2
   0  -4   0 210657. 351.582   1
   0  -4  -1 4351.39 42.7269  -2
   0   4  -1 4351.39 42.7269   1
   0  -4   2 3586.49 38.9711  -2
   0   4   2 3586.49 38.9711   1
   0   4   3 16634.0 87.2696  -2
   0  -4   3 16634.0 87.2696   1
   0  -4   4 1961.94 32.8454  -2
   0   4   4 1961.94 32.8454   1
   0   4  -5 112.442 17.6666  -2
   0  -4  -5 112.442 17.6666   1
   0   4   6 24144.2 90.2702  -2
   0  -4   6 24144.2 90.2702   1
   0  -4  -7 6741.05 46.6645  -2
   0   4  -7 6741.05 46.6645   1
   0   4  -8 10474.9 60.4809  -2
   0  -4  -8 10474.9 60.4809   1
   0   4  -9 4264.79 33.0333  -2
   0  -4  -9 4264.79 33.0333   1
   0   4 -10 634.438 19.3493  -2
   0  -4 -10 634.438 19.3493   1
   0   4 -11 67.2488 15.8865  -2
   0  -4 -11 67.2488 15.8865   1
   0  -4 -12 4639.34 37.5411  -2
   0   4 -12 4639.34 37.5411   1
   0   4 -13 1958.98 31.9866  -2
   0  -4 -13 1958.98 31.9866   1
   0   4 -14 33071.7 91.5088  -2
   0  -4 -14 33071.7 91.5088   1
   0  -4  15 1496.01 21.9670  -2
   0   4  15 1496.01 21.9670   1
   0  -4  16 28.2500 14.8606  -2
   0   4  16 28.2500 14.8606   1
   0  -4  17 5553.16 32.1803  -2
   0   4  17 5553.16 32.1803   1
   0  -4  18 5036.96 33.5965  -2
   0   4  18 5036.96 33.5965   1
   0   4  19 1041.52 25.0546  -2
   0  -4  19 1041.52 25.0546   1
   0   4  20 978.173 25.2026  -2
   0  -4  20 978.173 25.2026   1
   0  -4  21 4189.28 37.4150  -2
   0   4  21 4189.28 37.4150   1
   0   4  22 1782.99 32.1485  -2
   0  -4  22 1782.99 32.1485   1
   0   4  23 85.7512 22.3051  -2
   0  -4  23 85.7512 22.3051   1
   0   4  24 1.18510 23.3667  -2
   0  -4  24 1.18510 23.3667   1
   0   4  25 852.365 38.5970  -2
   0  -4  25 852.365 38.5970   1
   0  -4  26 145.174 32.3867  -2
   0   4  26 145.174 32.3867   1
   0  -4  27 676.274 35.7475  -2
   0   4  27 676.274 35.7475   1
   0   5   1 10535.6 62.1740  -2
   0  -5   1 10535.6 62.1740   1
   0  -5   2 1347.24 32.0293  -2
   0   5   2 1347.24 32.0293   1
   0  -5   3 25324.7 92.3912  -2
   0   5   3 25324.7 92.3912   1
   0   5   4 508.409 24.7451  -2
   0  -5   4 508.409 24.7451   1
   0  -5   5 17700.9 60.4240  -2
   0   5   5 17700.9 60.4240   1
   0   5   6 32897.9 94.2609  -2
   0  -5   6 32897.9 94.2609   1
   0   5  -7 13707.2 58.8272  -2
   0  -5  -7 13707.2 58.8272   1
   0   5  -8 6261.22 40.5032  -2
   0  -5  -8 6261.22 40.5032   1
   0   5  -9 62691.3 116.545  -2
   0  -5  -9 62691.3 116.545   1
   0   5  10 1353.66 24.5561  -2
   0  -5  10 1353.66 24.5561   1
   0   5 -11 31517.4 81.3984  -2
   0  -5 -11 31517.4 81.3984   1
   0   5  12 9725.20 50.9794  -2
   0  -5  12 9725.20 50.9794   1
   0   5 -13 38.5411 20.7739  -2
   0  -5 -13 38.5411 20.7739   1
   0   5  14 5874.34 35.3908  -2
   0  -5  14 5874.34 35.3908   1
   0   5  15 7864.71 37.7520  -2
   0  -5  15 7864.71 37.7520   1
   0   5  16 968.273 19.7698  -2
   0  -5  16 968.273 19.7698   1
   0   5  17 652.495 20.0482  -2
   0  -5  17 652.495 20.0482   1
   0   5 -18 2435.24 27.0325  -2
   0  -5 -18 2435.24 27.0325   1
   0   5 -19 733.365 22.7698  -2
   0  -5 -19 733.365 22.7698   1
   0  -5  20 394.713 21.6635  -2
   0   5  20 394.713 21.6635   1
   0   5  21 172.517 23.0905  -2
   0  -5  21 172.517 23.0905   1
   0   5  22 692.260 28.4826  -2
   0  -5  22 692.260 28.4826   1
   0   5 -23 2301.26 35.7023  -2
   0  -5 -23 2301.26 35.7023   1
   0   5  24 83.3579 21.6444  -2
   0  -5  24 83.3579 21.6444   1
   0   5  25 948.712 40.2929  -2
   0  -5  25 948.712 40.2929   1
   0  -5 -26 553.843 36.7139  -2
   0   5 -26 553.843 36.7139   1
   0   6   0 212.558 33.6032  -2
   0  -6   0 212.558 33.6032   1
   0  -6  -1 21595.7 76.5102  -2
   0   6  -1 21595.7 76.5102   1
   0  -6   2 1895.56 31.4337  -2
   0   6   2 1895.56 31.4337   1
   0  -6   3 149.074 21.8688  -2
   0   6   3 149.074 21.8688   1
   0   6  -4 1508.34 25.6047  -2
   0  -6  -4 1508.34 25.6047   1
   0   6   5 1057.73 21.6238  -2
   0  -6   5 1057.73 21.6238   1
   0   6   6 302.867 22.9275  -2
   0  -6   6 302.867 22.9275   1
   0   6  -7 112.651 22.2227  -2
   0  -6  -7 112.651 22.2227   1
   0  -6   8 52.5718 21.0257  -2
   0   6   8 52.5718 21.0257   1
   0   6   9 3544.74 37.8951  -2
   0  -6   9 3544.74 37.8951   1
   0   6 -10 1679.96 29.3840  -2
   0  -6 -10 1679.96 29.3840   1
   0  -6 -11 1627.28 25.8330  -2
   0   6 -11 1627.28 25.8330   1
   0   6 -12 7.97529 13.6012  -2
   0  -6 -12 7.97529 13.6012   1
   0   6 -13 677.462 20.4831  -2
   0  -6 -13 677.462 20.4831   1
   0   6 -14 747.702 23.3587  -2
   0  -6 -14 747.702 23.3587   1
   0  -6  15 309.015 21.5076  -2
   0   6  15 309.015 21.5076   1
   0   6  16 2910.77 30.9230  -2
   0  -6  16 2910.77 30.9230   1
   0  -6  17 16.0235 18.1876  -2
   0   6  17 16.0235 18.1876   1
   0  -6  18 17.7973 19.2417  -2
   0   6  18 17.7973 19.2417   1
   0  -6  19 629.869 23.9021  -2
   0   6  19 629.869 23.9021   1
   0   6 -20 482.075 21.8000  -2
   0  -6 -20 482.075 21.8000   1
   0  -6 -21 447.504 23.6800  -2
   0   6 -21 447.504 23.6800   1
   0   6  22 1934.87 34.1401  -2
   0  -6  22 1934.87 34.1401   1
   0  -6  23 29.6685 20.1553  -2
   0   6  23 29.6685 20.1553   1
   0  -6  24 2.47404 36.9956  -2
   0   6  24 2.47404 36.9956   1
   0  -6  25 358.425 27.1764  -2
   0   6  25 358.425 27.1764   1
   0   6  26 34.7937 20.8971  -2
   0  -6  26 34.7937 20.8971   1
   0   7   1 227.202 17.0739  -2
   0  -7   1 227.202 17.0739   1
   0  -7   2 1285.63 23.9291  -2
   0   7   2 1285.63 23.9291   1
   0  -7  -3 53.8037 16.3510  -2
   0   7  -3 53.8037 16.3510   1
   0   7  -4 6923.08 45.2220  -2
   0  -7  -4 6923.08 45.2220   1
   0   7   5 7434.14 51.7965  -2
   0  -7   5 7434.14 51.7965   1
   0   7   6 15307.5 79.8071  -2
   0  -7   6 15307.5 79.8071   1
   0   7  -7 42.9642 22.5494  -2
   0  -7  -7 42.9642 22.5494   1
   0  -7   8 6984.28 54.4340  -2
   0   7   8 6984.28 54.4340   1
   0   7   9 52.2084 15.2434  -2
   0  -7   9 52.2084 15.2434   1
   0  -7 -10 6428.56 35.2666  -2
   0   7 -10 6428.56 35.2666   1
   0  -7 -11 3398.28 30.1045  -2
   0   7 -11 3398.28 30.1045   1
   0  -7 -12 4811.90 33.4660  -2
   0   7 -12 4811.90 33.4660   1
   0   7  13 6353.78 37.1471  -2
   0  -7  13 6353.78 37.1471   1
   0   7 -14 703.934 24.7029  -2
   0  -7 -14 703.934 24.7029   1
   0   7 -15 379.645 24.3752  -2
   0  -7 -15 379.645 24.3752   1
   0  -7  16 73.1361 22.2339  -2
   0   7  16 73.1361 22.2339   1
   0   7 -17 1.12727 21.6729  -2
   0  -7 -17 1.12727 21.6729   1
   0   7 -18 2157.21 31.6495  -2
   0  -7 -18 2157.21 31.6495   1
   0  -7  19 120.549 22.2226  -2
   0   7  19 120.549 22.2226   1
   0   7 -20 45.2033 17.8532  -2
   0  -7 -20 45.2033 17.8532   1
   0  -7 -21 8.01750 24.4228  -2
   0   7 -21 8.01750 24.4228   1
   0   7  22 1925.17 39.9508  -2
   0  -7  22 1925.17 39.9508   1
   0  -7 -23 358.799 38.7711  -2
   0   7 -23 358.799 38.7711   1
   0  -7  24 1008.07 25.9702  -2
   0   7  24 1008.07 25.9702   1
   0   8   0 5.68231 32.3178  -2
   0  -8   0 5.68231 32.3178   1
   0  -8   1 32937.0 98.3228  -2
   0   8   1 32937.0 98.3228   1
   0   8  -2 12342.5 51.1495  -2
   0  -8  -2 12342.5 51.1495   1
   0  -8  -3 2846.10 27.1505  -2
   0   8  -3 2846.10 27.1505   1
   0   8  -4 5062.49 32.9091  -2
   0  -8  -4 5062.49 32.9091   1
   0   8   5 21049.9 67.9123  -2
   0  -8   5 21049.9 67.9123   1
   0   8   6 1572.99 21.9455  -2
   0  -8   6 1572.99 21.9455   1
   0   8   7 1475.23 20.6627  -2
   0  -8   7 1475.23 20.6627   1
   0  -8   8 1005.36 19.5100  -2
   0   8   8 1005.36 19.5100   1
   0   8   9 199.323 17.8232  -2
   0  -8   9 199.323 17.8232   1
   0   8 -10 117.066 20.1242  -2
   0  -8 -10 117.066 20.1242   1
   0  -8 -11 1384.13 28.7897  -2
   0   8 -11 1384.13 28.7897   1
   0   8 -12 3070.15 33.5124  -2
   0  -8 -12 3070.15 33.5124   1
   0   8 -13 1045.32 25.6239  -2
   0  -8 -13 1045.32 25.6239   1
   0  -8  14 191.338 20.9149  -2
   0   8  14 191.338 20.9149   1
   0   8 -15 3841.65 45.4672  -2
   0  -8 -15 3841.65 45.4672   1
   0  -8 -16 45.9412 24.7627  -2
   0   8 -16 45.9412 24.7627   1
   0  -8  17 15.6769 20.3990  -2
   0   8  17 15.6769 20.3990   1
   0  -8  18 14.0051 19.2357  -2
   0   8  18 14.0051 19.2357   1
   0  -8  19 1169.85 26.4421  -2
   0   8  19 1169.85 26.4421   1
   0   8  20 423.271 19.2264  -2
   0  -8  20 423.271 19.2264   1
   0  -8 -21 296.517 24.0347  -2
   0   8 -21 296.517 24.0347   1
   0  -8 -22 147.820 17.2476  -2
   0   8 -22 147.820 17.2476   1
   0  -8  23 331.891 27.9271  -2
   0   8  23 331.891 27.9271   1
   0  -9   1 9528.34 42.3970  -2
   0   9   1 9528.34 42.3970   1
   0  -9  -2 567.522 19.4092  -2
   0   9  -2 567.522 19.4092   1
   0  -9   3 1655.49 25.8281  -2
   0   9   3 1655.49 25.8281   1
   0   9   4 3299.73 32.1448  -2
   0  -9   4 3299.73 32.1448   1
   0   9  -5 1625.38 22.2453  -2
   0  -9  -5 1625.38 22.2453   1
   0   9   6 1521.75 23.5517  -2
   0  -9   6 1521.75 23.5517   1
   0   9  -7 1456.94 22.7776  -2
   0  -9  -7 1456.94 22.7776   1
   0   9  -8 10071.0 48.2468  -2
   0  -9  -8 10071.0 48.2468   1
   0   9  -9 3030.56 33.7303  -2
   0  -9  -9 3030.56 33.7303   1
   0   9  10 212.921 21.9651  -2
   0  -9  10 212.921 21.9651   1
   0   9  11 6022.59 41.5940  -2
   0  -9  11 6022.59 41.5940   1
   0  -9  12 1039.49 26.3243  -2
   0   9  12 1039.49 26.3243   1
   0   9  13 166.280 18.2269  -2
   0  -9  13 166.280 18.2269   1
   0   9  14 1453.37 26.2254  -2
   0  -9  14 1453.37 26.2254   1
   0   9 -15 1374.38 25.7648  -2
   0  -9 -15 1374.38 25.7648   1
   0   9 -16 103.309 22.0241  -2
   0  -9 -16 103.309 22.0241   1
   0  -9  17 38.3968 18.7457  -2
   0   9  17 38.3968 18.7457   1
   0  -9  18 960.800 20.4389  -2
   0   9  18 960.800 20.4389   1
   0   9 -19 1310.16 18.9653  -2
   0  -9 -19 1310.16 18.9653   1
   0   9  20 70.5156 15.1503  -2
   0  -9  20 70.5156 15.1503   1
   0  -9  21 955.500 19.3356  -2
   0   9  21 955.500 19.3356   1
   0  10   0 2521.72 46.7671  -2
   0 -10   0 2521.72 46.7671   1
   0  10   1 40.8644 19.4070  -2
   0 -10   1 40.8644 19.4070   1
   0  10   2 477.782 26.6747  -2
   0 -10   2 477.782 26.6747   1
   0  10  -3 2919.47 33.1788  -2
   0 -10  -3 2919.47 33.1788   1
   0  10  -4 83.8489 17.1673  -2
   0 -10  -4 83.8489 17.1673   1
   0  10  -5 1721.80 24.3038  -2
   0 -10  -5 1721.80 24.3038   1
   0  10   6 106.253 18.4988  -2
   0 -10   6 106.253 18.4988   1
   0  10   7 151.781 18.8715  -2
   0 -10   7 151.781 18.8715   1
   0  10   8 182.399 19.8962  -2
   0 -10   8 182.399 19.8962   1
   0  10   9 25.5249 18.3583  -2
   0 -10   9 25.5249 18.3583   1
   0  10  10 886.007 22.4994  -2
   0 -10  10 886.007 22.4994   1
   0  10  11 3.48241 14.8852  -2
   0 -10  11 3.48241 14.8852   1
   0  10  12 10.6051 15.2818  -2
   0 -10  12 10.6051 15.2818   1
   0 -10 -13 214.165 17.6517  -2
   0  10 -13 214.165 17.6517   1
   0  10  14 2226.72 26.4208  -2
   0 -10  14 2226.72 26.4208   1
   0  10  15 49.7266 16.3653  -2
   0 -10  15 49.7266 16.3653   1
   0 -10 -16 300.653 17.4667  -2
   0  10 -16 300.653 17.4667   1
   0  10  17 396.147 16.7093  -2
   0 -10  17 396.147 16.7093   1
   0  10  18 795.549 14.8461  -2
   0 -10  18 795.549 14.8461   1
   0 -10 -19 267.037 17.2713  -2
   0  10 -19 267.037 17.2713   1
   0 -11   1 215.708 21.5519  -2
   0  11   1 215.708 21.5519   1
   0  11  -2 796.719 26.1839  -2
   0 -11  -2 796.719 26.1839   1
   0  11  -3 21.2250 17.3287  -2
   0 -11  -3 21.2250 17.3287   1
   0  11  -4 121.611 19.0632  -2
   0 -11  -4 121.611 19.0632   1
   0 -11   5 27.3071 22.2629  -2
   0  11   5 27.3071 22.2629   1
   0  11  -6 137.879 21.5643  -2
   0 -11  -6 137.879 21.5643   1
   0 -11   7 720.105 24.9943  -2
   0  11   7 720.105 24.9943   1
   0 -11  -8 292.066 22.8915  -2
   0  11  -8 292.066 22.8915   1
   0 -11   9 110.963 22.2184  -2
   0  11   9 110.963 22.2184   1
   0 -11 -10 214.060 21.6176  -2
   0  11 -10 214.060 21.6176   1
   0 -11 -11 83.8993 17.7611  -2
   0  11 -11 83.8993 17.7611   1
   0 -11 -12 78.8766 22.4210  -2
   0  11 -12 78.8766 22.4210   1
   0  11 -13 22.4866 16.9214  -2
   0 -11 -13 22.4866 16.9214   1
   0 -11 -14-7.40323 16.2992  -2
   0  11 -14-7.40323 16.2992   1
   0  11 -15 948.546 23.0509  -2
   0 -11 -15 948.546 23.0509   1
   0 -11 -16 50.3018 16.1941  -2
   0  11 -16 50.3018 16.1941   1
   0 -11 -17 337.132 26.2581  -2
   0  11 -17 337.132 26.2581   1
   0  12   0 1981.03 37.2627  -2
   0 -12   0 1981.03 37.2627   1
   0  12   1 1337.52 23.5679  -2
   0 -12   1 1337.52 23.5679   1
   0 -12  -2 552.241 19.1111  -2
   0  12  -2 552.241 19.1111   1
   0  12   3 16.7553 17.3010  -2
   0 -12   3 16.7553 17.3010   1
   0 -12   4 1019.63 23.9680  -2
   0  12   4 1019.63 23.9680   1
   0 -12  -5 892.213 22.9960  -2
   0  12  -5 892.213 22.9960   1
   0  12  -6 1498.92 24.9540  -2
   0 -12  -6 1498.92 24.9540   1
   0 -12  -7-8.32415 15.2421  -2
   0  12  -7-8.32415 15.2421   1
   0  12  -8 153.485 17.0546  -2
   0 -12  -8 153.485 17.0546   1
   0 -12   9 15.2862 16.6009  -2
   0  12   9 15.2862 16.6009   1
   0 -12 -10 4.20347 16.2566  -2
   0  12 -10 4.20347 16.2566   1
   0 -12  11 9.12089 17.1951  -2
   0  12  11 9.12089 17.1951   1
   0 -12 -12 284.428 16.8125  -2
   0  12 -12 284.428 16.8125   1
   0 -12 -13 147.145 15.1493  -2
   0  12 -13 147.145 15.1493   1
   0 -12 -14 19.2900 17.5248  -2
   0  12 -14 19.2900 17.5248   1
   0  13  -1 1361.98 23.9205  -2
   0 -13  -1 1361.98 23.9205   1
   0  13  -2 50.5061 13.6091  -2
   0 -13  -2 50.5061 13.6091   1
   0  13   3 450.009 15.2832  -2
   0 -13   3 450.009 15.2832   1
   0 -13  -4 148.041 13.1360  -2
   0  13  -4 148.041 13.1360   1
   0  13   5 100.309 11.9271  -2
   0 -13   5 100.309 11.9271   1
   0 -13   6 21.6139 12.2073  -2
   0  13   6 21.6139 12.2073   1
   0  13   7 1371.72 19.2027  -2
   0 -13   7 1371.72 19.2027   1
   0  13   8 15.1465 10.3280  -2
   0 -13   8 15.1465 10.3280   1
   0 -13   9 1071.57 21.7114  -2
   0  13   9 1071.57 21.7114   1
   1   0  28 1083.82 36.8600  -2
  -1   0  28 1083.82 36.8600   1
  -1   0 -26 2846.61 53.6582  -2
   1   0 -26 2846.61 53.6582   1
   1   0  24 4396.39 73.3373  -2
  -1   0  24 4396.39 73.3373   1
   1   0  22 5850.64 74.7885  -2
  -1   0  22 5850.64 74.7885   1
  -1   0 -20 13674.4 68.5033  -2
   1   0 -20 13674.4 68.5033   1
   1   0  18 4377.01 44.9921  -2
  -1   0  18 4377.01 44.9921   1
  -1   0 -16 14105.7 79.2910  -2
   1   0 -16 14105.7 79.2910   1
   1   0  14 7153.03 53.9185  -2
  -1   0  14 7153.03 53.9185   1
   1   0  12 24119.4 103.494  -2
  -1   0  12 24119.4 103.494   1
   1   0  10 52951.5 171.461  -2
  -1   0  10 52951.5 171.461   1
  -1   0  -8 74479.5 192.061  -2
   1   0  -8 74479.5 192.061   1
   1   0   6 4619.62 56.0266  -2
  -1   0   6 4619.62 56.0266   1
  -1   0  -4 370130. 398.668  -2
   1   0  -4 370130. 398.668   1
  -1   0  -2 40965.9 65.9591  -2
   1   0  -2 40965.9 65.9591   1
  -1   0   2 42223.8 90.8597  -2
   1   0   2 42223.8 90.8597   1
   1   0  -4 337557. 273.416  -2
  -1   0  -4 337557. 273.416   1
   1   0  -6 5014.30 68.5384  -2
  -1   0  -6 5014.30 68.5384   1
   1   0  -8 69486.2 279.642  -2
  -1   0  -8 69486.2 279.642   1
  -1   0  10 57377.2 250.188  -2
   1   0  10 57377.2 250.188   1
  -1   0  12 21554.8 114.360  -2
   1   0  12 21554.8 114.360   1
  -1   0  14 6578.27 47.5319  -2
   1   0  14 6578.27 47.5319   1
  -1   0  16 16384.9 68.1425  -2
   1   0  16 16384.9 68.1425   1
  -1   0  18 3379.48 36.7976  -2
   1   0  18 3379.48 36.7976   1
   1   0 -20 14495.3 88.1495  -2
  -1   0 -20 14495.3 88.1495   1
  -1   0  22 7518.39 69.3388  -2
   1   0  22 7518.39 69.3388   1
  -1   0  24 4713.92 79.5337  -2
   1   0  24 4713.92 79.5337   1
  -1   0  26 3216.79 57.9220  -2
   1   0  26 3216.79 57.9220   1
  -1   0  28 1612.66 64.6864  -2
   1   0  28 1612.66 64.6864   1
   1  -1  28 28.3612 17.7483  -2
  -1   1  28 28.3612 17.7483   1
   1  -1  27 47.9936 25.5344  -2
  -1   1  27 47.9936 25.5344   1
   1  -1  26 525.264 29.3838  -2
  -1   1  26 525.264 29.3838   1
   1  -1  25 290.273 28.7024  -2
  -1   1  25 290.273 28.7024   1
   1   1  24 1225.18 33.4359  -2
  -1  -1  24 1225.18 33.4359   1
   1  -1  23 258.355 29.5977  -2
  -1   1  23 258.355 29.5977   1
   1  -1  22 579.885 29.6825  -2
  -1   1  22 579.885 29.6825   1
   1  -1  21 692.606 24.6758  -2
  -1   1  21 692.606 24.6758   1
   1  -1  20 6366.89 37.6517  -2
  -1   1  20 6366.89 37.6517   1
   1  -1  19 2617.56 23.5615  -2
  -1   1  19 2617.56 23.5615   1
   1   1  18 11975.8 38.6895  -2
  -1  -1  18 11975.8 38.6895   1
   1   1  17 3173.38 23.8276  -2
  -1  -1  17 3173.38 23.8276   1
   1   1  16 10806.4 46.5950  -2
  -1  -1  16 10806.4 46.5950   1
   1  -1  15 26427.9 70.0211  -2
  -1   1  15 26427.9 70.0211   1
  -1   1 -14 27931.2 66.2247  -2
   1  -1 -14 27931.2 66.2247   1
   1  -1  13 12559.0 47.3495  -2
  -1   1  13 12559.0 47.3495   1
   1   1  12 15083.7 52.5392  -2
  -1  -1  12 15083.7 52.5392   1
   1  -1  11 2022.21 32.9133  -2
  -1   1  11 2022.21 32.9133   1
  -1  -1 -10 8592.31 52.8670  -2
   1   1 -10 8592.31 52.8670   1
   1  -1   9 49737.6 104.869  -2
  -1   1   9 49737.6 104.869   1
   1  -1   8 1870.46 17.5606  -2
  -1   1   8 1870.46 17.5606   1
   1  -1   7 43781.2 82.8145  -2
  -1   1   7 43781.2 82.8145   1
   1   1   6 36344.5 83.5132  -2
  -1  -1   6 36344.5 83.5132   1
   1  -1   5 4062.50 31.5799  -2
  -1   1   5 4062.50 31.5799   1
   1   1   4 107071. 115.911  -2
  -1  -1   4 107071. 115.911   1
   1  -1   3 144882. 120.124  -2
  -1   1   3 144882. 120.124   1
   1  -1   2 69360.2 102.858  -2
  -1   1   2 69360.2 102.858   1
  -1   1  -1 149709. 108.426  -2
   1  -1  -1 149709. 108.426   1
  -1  -1   0 343661. 279.941  -2
   1   1   0 343661. 279.941   1
  -1   1   1 149343. 114.086  -2
   1  -1   1 149343. 114.086   1
  -1  -1   2 72262.2 86.5214  -2
   1   1   2 72262.2 86.5214   1
   1  -1  -3 146284. 138.412  -2
  -1   1  -3 146284. 138.412   1
  -1   1   4 113479. 199.187  -2
   1  -1   4 113479. 199.187   1
  -1  -1   5 4709.07 34.9984  -2
   1   1   5 4709.07 34.9984   1
   1   1  -6 33300.1 91.1481  -2
  -1  -1  -6 33300.1 91.1481   1
  -1   1   7 48450.2 101.910  -2
   1  -1   7 48450.2 101.910   1
   1   1  -8 1834.45 21.5506  -2
  -1  -1  -8 1834.45 21.5506   1
  -1   1   9 50172.5 112.487  -2
   1  -1   9 50172.5 112.487   1
  -1   1  10 9488.88 55.4473  -2
   1  -1  10 9488.88 55.4473   1
   1  -1 -11 1705.82 31.8590  -2
  -1   1 -11 1705.82 31.8590   1
  -1  -1  12 11657.0 50.1081  -2
   1   1  12 11657.0 50.1081   1
   1  -1 -13 15970.4 47.8180  -2
  -1   1 -13 15970.4 47.8180   1
  -1  -1  14 28124.9 62.0316  -2
   1   1  14 28124.9 62.0316   1
  -1   1  15 28715.5 60.5244  -2
   1  -1  15 28715.5 60.5244   1
  -1  -1  16 9306.28 38.4601  -2
   1   1  16 9306.28 38.4601   1
  -1  -1  17 2393.40 21.0932  -2
   1   1  17 2393.40 21.0932   1
  -1  -1  18 13645.6 47.0818  -2
   1   1  18 13645.6 47.0818   1
   1   1 -19 3353.62 32.7452  -2
  -1  -1 -19 3353.62 32.7452   1
  -1  -1  20 7537.23 45.1110  -2
   1   1  20 7537.23 45.1110   1
  -1   1  21 687.158 28.7528  -2
   1  -1  21 687.158 28.7528   1
   1  -1 -22 740.079 31.3716  -2
  -1   1 -22 740.079 31.3716   1
  -1  -1  23 347.610 34.6107  -2
   1   1  23 347.610 34.6107   1
  -1   1  24 1549.06 41.0646  -2
   1  -1  24 1549.06 41.0646   1
  -1   1  25 289.222 24.4828  -2
   1  -1  25 289.222 24.4828   1
   1  -1 -26 325.205 25.9687  -2
  -1   1 -26 325.205 25.9687   1
  -1  -1  27 92.8734 23.6403  -2
   1   1  27 92.8734 23.6403   1
  -1   1  28 26.4137 22.6487  -2
   1  -1  28 26.4137 22.6487   1
  -1  -2 -28 275.002 24.2929  -2
   1   2 -28 275.002 24.2929   1
   1   2  27-1.57119 22.5741  -2
  -1  -2  27-1.57119 22.5741   1
   1  -2  26 92.9558 30.7737  -2
  -1   2  26 92.9558 30.7737   1
   1  -2  25 468.660 29.6769  -2
  -1   2  25 468.660 29.6769   1
   1   2  24 77.7655 25.4138  -2
  -1  -2  24 77.7655 25.4138   1
   1   2  23 1098.26 30.8384  -2
  -1  -2  23 1098.26 30.8384   1
   1   2  22 311.211 25.1372  -2
  -1  -2  22 311.211 25.1372   1
   1   2  21 1393.37 25.7506  -2
  -1  -2  21 1393.37 25.7506   1
  -1  -2 -20 3711.61 32.7631  -2
   1   2 -20 3711.61 32.7631   1
   1   2  19 1453.11 24.0783  -2
  -1  -2  19 1453.11 24.0783   1
   1  -2  18 282.870 16.6389  -2
  -1   2  18 282.870 16.6389   1
   1  -2  17 6563.39 31.5575  -2
  -1   2  17 6563.39 31.5575   1
   1   2  16 3600.75 30.7878  -2
  -1  -2  16 3600.75 30.7878   1
   1   2  15 1286.57 21.9794  -2
  -1  -2  15 1286.57 21.9794   1
  -1   2 -14 12575.5 48.5293  -2
   1  -2 -14 12575.5 48.5293   1
  -1   2 -13 10209.0 47.5907  -2
   1  -2 -13 10209.0 47.5907   1
  -1   2 -12 43739.7 91.3662  -2
   1  -2 -12 43739.7 91.3662   1
   1  -2  11 3632.36 38.7354  -2
  -1   2  11 3632.36 38.7354   1
   1   2  10 39673.8 92.3015  -2
  -1  -2  10 39673.8 92.3015   1
   1   2   9 34280.9 79.2708  -2
  -1  -2   9 34280.9 79.2708   1
  -1   2  -8 21291.1 65.4454  -2
   1  -2  -8 21291.1 65.4454   1
  -1   2  -7 7763.44 47.9368  -2
   1  -2  -7 7763.44 47.9368   1
  -1   2  -6 78454.4 130.366  -2
   1  -2  -6 78454.4 130.366   1
  -1   2  -5 18761.7 72.5245  -2
   1  -2  -5 18761.7 72.5245   1
   1   2   4 42845.9 109.440  -2
  -1  -2   4 42845.9 109.440   1
   1   2   3 20770.9 80.1170  -2
  -1  -2   3 20770.9 80.1170   1
  -1  -2  -2 55027.5 136.120  -2
   1   2  -2 55027.5 136.120   1
  -1   2  -1 12570.1 52.2807  -2
   1  -2  -1 12570.1 52.2807   1
   1  -2   0 1626.00 23.0912  -2
  -1   2   0 1626.00 23.0912   1
   1   2  -1 12912.1 58.0929  -2
  -1  -2  -1 12912.1 58.0929   1
   1   2  -2 51716.0 90.1815  -2
  -1  -2  -2 51716.0 90.1815   1
   1  -2  -3 21292.7 79.7994  -2
  -1   2  -3 21292.7 79.7994   1
  -1   2   4 42652.4 86.5195  -2
   1  -2   4 42652.4 86.5195   1
   1   2  -5 20140.4 85.4625  -2
  -1  -2  -5 20140.4 85.4625   1
   1  -2  -6 74188.3 150.024  -2
  -1   2  -6 74188.3 150.024   1
  -1  -2   7 8748.26 52.8557  -2
   1   2   7 8748.26 52.8557   1
   1   2  -8 19832.2 59.1624  -2
  -1  -2  -8 19832.2 59.1624   1
  -1  -2   9 35458.7 82.4057  -2
   1   2   9 35458.7 82.4057   1
  -1  -2  10 47817.3 94.2283  -2
   1   2  10 47817.3 94.2283   1
   1   2 -11 2953.53 31.7598  -2
  -1  -2 -11 2953.53 31.7598   1
   1   2 -12 43601.8 83.6452  -2
  -1  -2 -12 43601.8 83.6452   1
   1  -2 -13 10580.3 40.5481  -2
  -1   2 -13 10580.3 40.5481   1
  -1  -2  14 11336.6 42.7214  -2
   1   2  14 11336.6 42.7214   1
   1  -2 -15 1006.36 20.4171  -2
  -1   2 -15 1006.36 20.4171   1
   1   2 -16 4588.76 33.6664  -2
  -1  -2 -16 4588.76 33.6664   1
  -1   2  17 6575.33 31.4847  -2
   1  -2  17 6575.33 31.4847   1
  -1  -2  18 390.921 18.1742  -2
   1   2  18 390.921 18.1742   1
  -1   2  19 2120.77 25.5880  -2
   1  -2  19 2120.77 25.5880   1
  -1  -2  20 3025.43 35.5587  -2
   1   2  20 3025.43 35.5587   1
   1   2 -21 1462.58 31.2540  -2
  -1  -2 -21 1462.58 31.2540   1
  -1   2  22 513.787 29.4338  -2
   1  -2  22 513.787 29.4338   1
   1  -2 -23 1268.15 36.0064  -2
  -1   2 -23 1268.15 36.0064   1
  -1  -2  24 68.0950 25.9008  -2
   1   2  24 68.0950 25.9008   1
  -1  -2  25 282.727 25.0626  -2
   1   2  25 282.727 25.0626   1
  -1   2  26 147.924 23.5133  -2
   1  -2  26 147.924 23.5133   1
  -1   2  27 43.8432 29.7434  -2
   1  -2  27 43.8432 29.7434   1
  -1   2  28 253.548 19.0970  -2
   1  -2  28 253.548 19.0970   1
   1   3  28 193.616 20.5796  -2
  -1  -3  28 193.616 20.5796   1
   1   3  27 496.913 31.7351  -2
  -1  -3  27 496.913 31.7351   1
   1  -3  26 587.631 30.5917  -2
  -1   3  26 587.631 30.5917   1
   1   3  25 1114.86 39.7350  -2
  -1  -3  25 1114.86 39.7350   1
   1  -3  24 709.272 40.8560  -2
  -1   3  24 709.272 40.8560   1
   1   3  23 535.904 26.5258  -2
  -1  -3  23 535.904 26.5258   1
  -1   3 -22 1997.97 30.1302  -2
   1  -3 -22 1997.97 30.1302   1
  -1  -3 -21 383.699 20.9295  -2
   1   3 -21 383.699 20.9295   1
  -1  -3 -20 548.307 21.0622  -2
   1   3 -20 548.307 21.0622   1
  -1   3 -19 8565.16 40.1610  -2
   1  -3 -19 8565.16 40.1610   1
  -1  -3 -18 3965.77 30.7047  -2
   1   3 -18 3965.77 30.7047   1
   1  -3  17 5094.90 32.1947  -2
  -1   3  17 5094.90 32.1947   1
   1  -3  16 703.685 20.6291  -2
  -1   3  16 703.685 20.6291   1
  -1   3 -15 1201.39 24.2484  -2
   1  -3 -15 1201.39 24.2484   1
   1  -3  14 4685.92 37.4286  -2
  -1   3  14 4685.92 37.4286   1
  -1   3 -13 321.993 16.9175  -2
   1  -3 -13 321.993 16.9175   1
  -1  -3 -12 2065.77 27.9782  -2
   1   3 -12 2065.77 27.9782   1
   1   3  11 10549.9 56.7649  -2
  -1  -3  11 10549.9 56.7649   1
  -1   3 -10 2745.50 35.1752  -2
   1  -3 -10 2745.50 35.1752   1
  -1  -3  -9 10299.0 50.6775  -2
   1   3  -9 10299.0 50.6775   1
   1   3   8 2122.19 24.2893  -2
  -1  -3   8 2122.19 24.2893   1
   1  -3   7 14123.2 56.6242  -2
  -1   3   7 14123.2 56.6242   1
   1  -3   6 3138.45 37.8747  -2
  -1   3   6 3138.45 37.8747   1
  -1   3  -5 7837.77 51.2281  -2
   1  -3  -5 7837.77 51.2281   1
   1   3   4 1207.58 29.9367  -2
  -1  -3   4 1207.58 29.9367   1
   1   3   3 9180.58 66.5231  -2
  -1  -3   3 9180.58 66.5231   1
  -1   3  -2 14635.0 77.7802  -2
   1  -3  -2 14635.0 77.7802   1
  -1   3  -1 178431. 248.829  -2
   1  -3  -1 178431. 248.829   1
  -1   3   0 326372. 266.829  -2
   1  -3   0 326372. 266.829   1
   1  -3  -1 191422. 297.112  -2
  -1   3  -1 191422. 297.112   1
  -1  -3   2 16323.2 79.2380  -2
   1   3   2 16323.2 79.2380   1
  -1   3   3 8424.55 47.5049  -2
   1  -3   3 8424.55 47.5049   1
  -1   3   4 1313.18 22.3469  -2
   1  -3   4 1313.18 22.3469   1
  -1   3   5 7955.32 41.4919  -2
   1  -3   5 7955.32 41.4919   1
  -1   3   6 3086.93 39.1989  -2
   1  -3   6 3086.93 39.1989   1
   1   3  -7 12847.7 63.5116  -2
  -1  -3  -7 12847.7 63.5116   1
   1   3  -8 1933.04 27.9843  -2
  -1  -3  -8 1933.04 27.9843   1
   1  -3  -9 10204.0 44.5627  -2
  -1   3  -9 10204.0 44.5627   1
  -1  -3  10 2400.02 26.8860  -2
   1   3  10 2400.02 26.8860   1
   1   3 -11 11292.0 45.3912  -2
  -1  -3 -11 11292.0 45.3912   1
  -1   3  12 2335.73 25.8847  -2
   1  -3  12 2335.73 25.8847   1
   1   3 -13 328.229 16.0594  -2
  -1  -3 -13 328.229 16.0594   1
   1  -3 -14 4248.93 33.1662  -2
  -1   3 -14 4248.93 33.1662   1
   1   3 -15 1054.36 23.5034  -2
  -1  -3 -15 1054.36 23.5034   1
  -1   3  16 612.755 17.4763  -2
   1  -3  16 612.755 17.4763   1
   1   3 -17 3973.10 27.3422  -2
  -1  -3 -17 3973.10 27.3422   1
   1   3 -18 2937.92 26.5014  -2
  -1  -3 -18 2937.92 26.5014   1
  -1  -3  19 8460.59 42.5777  -2
   1   3  19 8460.59 42.5777   1
  -1   3  20 626.366 24.3476  -2
   1  -3  20 626.366 24.3476   1
   1   3 -21 355.029 24.1050  -2
  -1  -3 -21 355.029 24.1050   1
  -1  -3  22 1324.98 29.1380  -2
   1   3  22 1324.98 29.1380   1
  -1   3  23 607.916 28.1873  -2
   1  -3  23 607.916 28.1873   1
   1   3 -24 573.859 28.6498  -2
  -1  -3 -24 573.859 28.6498   1
  -1   3  25 811.896 28.4076  -2
   1  -3  25 811.896 28.4076   1
  -1   3  26 377.534 26.4224  -2
   1  -3  26 377.534 26.4224   1
  -1  -3  27 232.708 22.4608  -2
   1   3  27 232.708 22.4608   1
   1  -3 -28 225.258 26.4730  -2
  -1   3 -28 225.258 26.4730   1
   1  -4  27 447.706 27.1233  -2
  -1   4  27 447.706 27.1233   1
   1  -4  26 386.497 28.9737  -2
  -1   4  26 386.497 28.9737   1
   1  -4  25 2322.32 45.6243  -2
  -1   4  25 2322.32 45.6243   1
   1   4  24 1035.93 38.8243  -2
  -1  -4  24 1035.93 38.8243   1
  -1  -4 -23 2263.88 35.6354  -2
   1   4 -23 2263.88 35.6354   1
   1  -4  22 2059.26 31.8406  -2
  -1   4  22 2059.26 31.8406   1
   1   4  21 1092.85 27.5188  -2
  -1  -4  21 1092.85 27.5188   1
   1   4  20 189.594 19.8084  -2
  -1  -4  20 189.594 19.8084   1
  -1   4 -19 450.280 21.8958  -2
   1  -4 -19 450.280 21.8958   1
   1   4  18 7286.90 37.4458  -2
  -1  -4  18 7286.90 37.4458   1
   1  -4  17 1546.05 23.1241  -2
  -1   4  17 1546.05 23.1241   1
   1   4  16 80.7107 15.4329  -2
  -1  -4  16 80.7107 15.4329   1
   1   4  15 262.492 16.4729  -2
  -1  -4  15 262.492 16.4729   1
   1   4  14 5069.32 41.3583  -2
  -1  -4  14 5069.32 41.3583   1
   1   4  13 4372.90 44.7161  -2
  -1  -4  13 4372.90 44.7161   1
  -1  -4 -12 459.677 21.3214  -2
   1   4 -12 459.677 21.3214   1
   1   4  11 531.188 17.9738  -2
  -1  -4  11 531.188 17.9738   1
  -1  -4 -10 7031.27 36.2861  -2
   1   4 -10 7031.27 36.2861   1
  -1   4  -9 18085.3 60.9323  -2
   1  -4  -9 18085.3 60.9323   1
   1   4   8 8905.72 49.9535  -2
  -1  -4   8 8905.72 49.9535   1
   1  -4   7 16895.1 59.3990  -2
  -1   4   7 16895.1 59.3990   1
   1   4   6 1649.53 29.8512  -2
  -1  -4   6 1649.53 29.8512   1
   1  -4   5 1637.33 27.6846  -2
  -1   4   5 1637.33 27.6846   1
   1   4   4 34592.2 107.605  -2
  -1  -4   4 34592.2 107.605   1
   1   4   3 7892.46 69.7448  -2
  -1  -4   3 7892.46 69.7448   1
   1   4   2 39296.9 118.288  -2
  -1  -4   2 39296.9 118.288   1
   1  -4   1 10058.1 56.2941  -2
  -1   4   1 10058.1 56.2941   1
  -1   4   0 483.981 20.4241  -2
   1  -4   0 483.981 20.4241   1
  -1  -4   1 9454.91 61.5875  -2
   1   4   1 9454.91 61.5875   1
  -1   4   2 41880.3 128.253  -2
   1  -4   2 41880.3 128.253   1
  -1  -4   3 6852.51 43.7372  -2
   1   4   3 6852.51 43.7372   1
   1   4  -4 33806.6 92.0521  -2
  -1  -4  -4 33806.6 92.0521   1
   1   4  -5 1782.99 32.0304  -2
  -1  -4  -5 1782.99 32.0304   1
  -1   4   6 1653.27 27.6326  -2
   1  -4   6 1653.27 27.6326   1
  -1   4   7 17000.5 70.1516  -2
   1  -4   7 17000.5 70.1516   1
  -1   4   8 9006.83 50.2975  -2
   1  -4   8 9006.83 50.2975   1
   1   4  -9 16244.9 55.7202  -2
  -1  -4  -9 16244.9 55.7202   1
  -1   4  10 7932.17 40.4605  -2
   1  -4  10 7932.17 40.4605   1
  -1  -4  11 563.202 15.9704  -2
   1   4  11 563.202 15.9704   1
   1   4 -12 550.750 17.5451  -2
  -1  -4 -12 550.750 17.5451   1
   1   4 -13 3741.26 32.2148  -2
  -1  -4 -13 3741.26 32.2148   1
   1  -4 -14 6327.17 40.3094  -2
  -1   4 -14 6327.17 40.3094   1
  -1   4  15 224.263 15.8132  -2
   1  -4  15 224.263 15.8132   1
  -1  -4  16 136.524 16.6740  -2
   1   4  16 136.524 16.6740   1
  -1  -4  17 1673.44 23.1075  -2
   1   4  17 1673.44 23.1075   1
   1  -4 -18 5769.40 36.5360  -2
  -1   4 -18 5769.40 36.5360   1
  -1   4  19 342.338 21.1645  -2
   1  -4  19 342.338 21.1645   1
   1   4 -20 133.704 19.3952  -2
  -1  -4 -20 133.704 19.3952   1
   1   4 -21 1409.68 26.9498  -2
  -1  -4 -21 1409.68 26.9498   1
  -1   4  22 1737.87 30.3355  -2
   1  -4  22 1737.87 30.3355   1
  -1  -4  23 1815.43 31.5696  -2
   1   4  23 1815.43 31.5696   1
   1   4 -24 739.946 28.7888  -2
  -1  -4 -24 739.946 28.7888   1
  -1   4  25 1759.06 32.4510  -2
   1  -4  25 1759.06 32.4510   1
  -1  -4  26 251.375 33.0223  -2
   1   4  26 251.375 33.0223   1
  -1  -4  27 691.117 34.3252  -2
   1   4  27 691.117 34.3252   1
  -1  -5 -26 141.918 31.5983  -2
   1   5 -26 141.918 31.5983   1
   1  -5  25 188.126 27.6702  -2
  -1   5  25 188.126 27.6702   1
   1   5  24 166.273 26.1911  -2
  -1  -5  24 166.273 26.1911   1
   1  -5  23 30.2354 21.2931  -2
  -1   5  23 30.2354 21.2931   1
  -1  -5 -22 47.5964 22.1599  -2
   1   5 -22 47.5964 22.1599   1
  -1  -5 -21 1321.48 27.3535  -2
   1   5 -21 1321.48 27.3535   1
  -1   5 -20 117.429 23.1221  -2
   1  -5 -20 117.429 23.1221   1
   1  -5  19 2008.09 29.9685  -2
  -1   5  19 2008.09 29.9685   1
   1   5  18 2268.97 30.8602  -2
  -1  -5  18 2268.97 30.8602   1
  -1  -5 -17 2343.44 29.2607  -2
   1   5 -17 2343.44 29.2607   1
   1   5  16 386.951 22.0334  -2
  -1  -5  16 386.951 22.0334   1
  -1  -5 -15 99.1765 17.6353  -2
   1   5 -15 99.1765 17.6353   1
   1  -5  14 1697.71 25.5249  -2
  -1   5  14 1697.71 25.5249   1
   1  -5  13 2977.63 36.4279  -2
  -1   5  13 2977.63 36.4279   1
   1   5  12 244.642 21.8030  -2
  -1  -5  12 244.642 21.8030   1
  -1   5 -11 4072.41 41.4475  -2
   1  -5 -11 4072.41 41.4475   1
  -1   5 -10 1549.32 29.8608  -2
   1  -5 -10 1549.32 29.8608   1
   1   5   9 8075.37 48.2621  -2
  -1  -5   9 8075.37 48.2621   1
  -1   5  -8 1870.77 28.6777  -2
   1  -5  -8 1870.77 28.6777   1
   1   5   7 3139.12 29.5396  -2
  -1  -5   7 3139.12 29.5396   1
   1   5   6 613.369 20.7286  -2
  -1  -5   6 613.369 20.7286   1
  -1  -5  -5 12937.8 54.5569  -2
   1   5  -5 12937.8 54.5569   1
   1   5   4 6310.12 43.4801  -2
  -1  -5   4 6310.12 43.4801   1
  -1  -5  -3 977.643 30.4554  -2
   1   5  -3 977.643 30.4554   1
  -1   5  -2 2772.14 37.2013  -2
   1  -5  -2 2772.14 37.2013   1
   1   5   1 1222.47 29.2243  -2
  -1  -5   1 1222.47 29.2243   1
   1  -5   0 8939.08 57.2128  -2
  -1   5   0 8939.08 57.2128   1
  -1   5   1 1178.20 28.0716  -2
   1  -5   1 1178.20 28.0716   1
  -1   5   2 3006.99 38.4957  -2
   1  -5   2 3006.99 38.4957   1
  -1   5   3 1072.83 26.2236  -2
   1  -5   3 1072.83 26.2236   1
  -1   5   4 7045.27 42.1718  -2
   1  -5   4 7045.27 42.1718   1
  -1   5   5 13174.8 66.1408  -2
   1  -5   5 13174.8 66.1408   1
  -1  -5   6 588.222 19.1995  -2
   1   5   6 588.222 19.1995   1
  -1   5   7 2816.89 29.1356  -2
   1  -5   7 2816.89 29.1356   1
  -1   5   8 2114.33 29.5758  -2
   1  -5   8 2114.33 29.5758   1
  -1  -5   9 7204.66 40.4618  -2
   1   5   9 7204.66 40.4618   1
  -1   5  10 1495.28 24.8024  -2
   1  -5  10 1495.28 24.8024   1
  -1  -5  11 3663.93 32.9902  -2
   1   5  11 3663.93 32.9902   1
  -1   5  12 309.460 20.4073  -2
   1  -5  12 309.460 20.4073   1
  -1  -5  13 3094.74 31.8510  -2
   1   5  13 3094.74 31.8510   1
   1   5 -14 1604.36 23.5689  -2
  -1  -5 -14 1604.36 23.5689   1
  -1   5  15 85.3083 15.7029  -2
   1  -5  15 85.3083 15.7029   1
   1   5 -16 466.883 18.6418  -2
  -1  -5 -16 466.883 18.6418   1
   1   5 -17 2802.25 28.9218  -2
  -1  -5 -17 2802.25 28.9218   1
  -1  -5  18 2295.34 28.1994  -2
   1   5  18 2295.34 28.1994   1
  -1  -5  19 1382.55 26.7201  -2
   1   5  19 1382.55 26.7201   1
   1   5 -20 152.407 19.0002  -2
  -1  -5 -20 152.407 19.0002   1
  -1  -5  21 1493.72 27.9389  -2
   1   5  21 1493.72 27.9389   1
   1  -5 -22 35.6922 20.4269  -2
  -1   5 -22 35.6922 20.4269   1
  -1   5  23 18.5972 22.3074  -2
   1  -5  23 18.5972 22.3074   1
  -1   5  24 201.338 26.3550  -2
   1  -5  24 201.338 26.3550   1
   1  -5 -25 213.514 30.4806  -2
  -1   5 -25 213.514 30.4806   1
   1  -5 -26 185.778 31.5165  -2
  -1   5 -26 185.778 31.5165   1
   1   6  26 120.929 29.2054  -2
  -1  -6  26 120.929 29.2054   1
   1  -6  25 619.265 36.2081  -2
  -1   6  25 619.265 36.2081   1
   1  -6  24 212.865 27.8613  -2
  -1   6  24 212.865 27.8613   1
   1   6  23 296.468 24.1818  -2
  -1  -6  23 296.468 24.1818   1
   1  -6  22 876.893 27.9489  -2
  -1   6  22 876.893 27.9489   1
  -1   6 -21 259.862 21.8001  -2
   1  -6 -21 259.862 21.8001   1
  -1   6 -20 83.7831 20.9537  -2
   1  -6 -20 83.7831 20.9537   1
   1   6  19 1333.89 27.5135  -2
  -1  -6  19 1333.89 27.5135   1
   1  -6  18 998.982 23.0439  -2
  -1   6  18 998.982 23.0439   1
   1  -6  17 858.514 24.1185  -2
  -1   6  17 858.514 24.1185   1
  -1   6 -16 129.398 20.2857  -2
   1  -6 -16 129.398 20.2857   1
  -1   6 -15 6585.04 41.5400  -2
   1  -6 -15 6585.04 41.5400   1
   1  -6  14 589.276 23.7299  -2
  -1   6  14 589.276 23.7299   1
   1  -6  13 5715.14 35.9546  -2
  -1   6  13 5715.14 35.9546   1
   1  -6  12 2779.59 26.7660  -2
  -1   6  12 2779.59 26.7660   1
   1  -6  11 26182.0 83.1564  -2
  -1   6  11 26182.0 83.1564   1
   1   6  10 5092.87 46.6805  -2
  -1  -6  10 5092.87 46.6805   1
   1   6   9 30090.2 95.4282  -2
  -1  -6   9 30090.2 95.4282   1
  -1   6  -8 9765.25 53.3744  -2
   1  -6  -8 9765.25 53.3744   1
  -1  -6  -7 25231.2 76.8461  -2
   1   6  -7 25231.2 76.8461   1
   1   6   6 4578.71 37.9254  -2
  -1  -6   6 4578.71 37.9254   1
  -1   6  -5 17240.4 72.1935  -2
   1  -6  -5 17240.4 72.1935   1
   1   6   4 13591.2 52.8972  -2
  -1  -6   4 13591.2 52.8972   1
  -1   6  -3 4737.81 38.6520  -2
   1  -6  -3 4737.81 38.6520   1
   1   6   2 95.4798 20.8768  -2
  -1  -6   2 95.4798 20.8768   1
   1   6   1 3277.90 37.7795  -2
  -1  -6   1 3277.90 37.7795   1
  -1   6   0 294.708 23.2750  -2
   1  -6   0 294.708 23.2750   1
  -1   6   1 3333.57 38.9195  -2
   1  -6   1 3333.57 38.9195   1
  -1   6   2 91.5367 17.0040  -2
   1  -6   2 91.5367 17.0040   1
  -1   6   3 4284.51 38.4187  -2
   1  -6   3 4284.51 38.4187   1
  -1   6   4 13753.9 64.5701  -2
   1  -6   4 13753.9 64.5701   1
   1   6  -5 16635.1 61.1429  -2
  -1  -6  -5 16635.1 61.1429   1
  -1   6   6 4438.66 36.6378  -2
   1  -6   6 4438.66 36.6378   1
  -1   6   7 25184.8 89.5252  -2
   1  -6   7 25184.8 89.5252   1
  -1   6   8 9765.38 58.3374  -2
   1  -6   8 9765.38 58.3374   1
  -1   6   9 31588.7 92.7222  -2
   1  -6   9 31588.7 92.7222   1
   1  -6 -10 5487.35 47.3575  -2
  -1   6 -10 5487.35 47.3575   1
  -1   6  11 26483.6 82.0879  -2
   1  -6  11 26483.6 82.0879   1
   1   6 -12 3377.05 29.6843  -2
  -1  -6 -12 3377.05 29.6843   1
   1   6 -13 5634.85 35.4444  -2
  -1  -6 -13 5634.85 35.4444   1
   1  -6 -14 443.456 20.8985  -2
  -1   6 -14 443.456 20.8985   1
   1  -6 -15 5876.78 42.4772  -2
  -1   6 -15 5876.78 42.4772   1
   1   6 -16 89.7268 21.6105  -2
  -1  -6 -16 89.7268 21.6105   1
  -1  -6  17 1002.85 26.2507  -2
   1   6  17 1002.85 26.2507   1
  -1  -6  18 691.992 23.0708  -2
   1   6  18 691.992 23.0708   1
   1   6 -19 1371.89 27.1610  -2
  -1  -6 -19 1371.89 27.1610   1
   1  -6 -20 65.8665 19.6207  -2
  -1   6 -20 65.8665 19.6207   1
   1  -6 -21 166.760 21.0151  -2
  -1   6 -21 166.760 21.0151   1
   1   6 -22 812.389 24.7947  -2
  -1  -6 -22 812.389 24.7947   1
  -1  -6  23 251.323 28.4661  -2
   1   6  23 251.323 28.4661   1
  -1  -6  24 153.152 37.0902  -2
   1   6  24 153.152 37.0902   1
   1  -6 -25 532.200 27.0949  -2
  -1   6 -25 532.200 27.0949   1
   1  -6 -26 220.093 22.4508  -2
  -1   6 -26 220.093 22.4508   1
   1  -7  24 82.4356 22.9446  -2
  -1   7  24 82.4356 22.9446   1
  -1  -7 -23 193.306 37.4573  -2
   1   7 -23 193.306 37.4573   1
   1   7  22 1036.90 34.8023  -2
  -1  -7  22 1036.90 34.8023   1
   1   7  21 511.329 23.0063  -2
  -1  -7  21 511.329 23.0063   1
   1  -7  20 1106.69 29.7576  -2
  -1   7  20 1106.69 29.7576   1
   1  -7  19 1401.74 26.9493  -2
  -1   7  19 1401.74 26.9493   1
  -1   7 -18 59.0233 20.1039  -2
   1  -7 -18 59.0233 20.1039   1
   1   7  17 34.7192 22.9906  -2
  -1  -7  17 34.7192 22.9906   1
   1   7  16 379.394 24.4145  -2
  -1  -7  16 379.394 24.4145   1
   1  -7  15 735.166 27.0369  -2
  -1   7  15 735.166 27.0369   1
   1   7  14 931.920 28.7437  -2
  -1  -7  14 931.920 28.7437   1
  -1   7 -13 3667.72 36.0458  -2
   1  -7 -13 3667.72 36.0458   1
   1   7  12 1301.47 23.8191  -2
  -1  -7  12 1301.47 23.8191   1
   1   7  11 7799.92 37.3868  -2
  -1  -7  11 7799.92 37.3868   1
  -1   7 -10 3.94642 15.2049  -2
   1  -7 -10 3.94642 15.2049   1
   1  -7   9 3076.83 27.5505  -2
  -1   7   9 3076.83 27.5505   1
   1  -7   8 1145.86 23.7497  -2
  -1   7   8 1145.86 23.7497   1
   1   7   7 257.217 22.0372  -2
  -1  -7   7 257.217 22.0372   1
   1   7   6 8997.97 62.6756  -2
  -1  -7   6 8997.97 62.6756   1
  -1  -7  -5 5119.05 47.0964  -2
   1   7  -5 5119.05 47.0964   1
  -1   7  -4 5212.62 42.1832  -2
   1  -7  -4 5212.62 42.1832   1
   1   7   3 3318.34 33.3621  -2
  -1  -7   3 3318.34 33.3621   1
   1   7   2 10879.5 55.9113  -2
  -1  -7   2 10879.5 55.9113   1
   1   7   1 1121.22 26.6463  -2
  -1  -7   1 1121.22 26.6463   1
  -1   7   0 6559.97 45.3725  -2
   1  -7   0 6559.97 45.3725   1
   1  -7  -1 1156.51 24.4548  -2
  -1   7  -1 1156.51 24.4548   1
   1   7  -2 11078.1 55.5225  -2
  -1  -7  -2 11078.1 55.5225   1
   1   7  -3 3535.69 35.6080  -2
  -1  -7  -3 3535.69 35.6080   1
   1   7  -4 5571.34 42.4012  -2
  -1  -7  -4 5571.34 42.4012   1
  -1   7   5 5378.83 37.8224  -2
   1  -7   5 5378.83 37.8224   1
  -1   7   6 8384.88 65.5112  -2
   1  -7   6 8384.88 65.5112   1
  -1   7   7 228.692 27.7245  -2
   1  -7   7 228.692 27.7245   1
  -1   7   8 1047.32 27.5103  -2
   1  -7   8 1047.32 27.5103   1
  -1  -7   9 2928.83 27.2819  -2
   1   7   9 2928.83 27.2819   1
   1   7 -10 33.9419 18.8338  -2
  -1  -7 -10 33.9419 18.8338   1
  -1  -7  11 7375.14 41.1162  -2
   1   7  11 7375.14 41.1162   1
   1  -7 -12 1615.67 24.6166  -2
  -1   7 -12 1615.67 24.6166   1
   1  -7 -13 3921.31 31.5848  -2
  -1   7 -13 3921.31 31.5848   1
  -1  -7  14 1140.85 24.4328  -2
   1   7  14 1140.85 24.4328   1
  -1  -7  15 551.804 25.2174  -2
   1   7  15 551.804 25.2174   1
  -1  -7  16 386.637 25.3521  -2
   1   7  16 386.637 25.3521   1
  -1  -7  17 17.5502 21.1720  -2
   1   7  17 17.5502 21.1720   1
   1   7 -18 64.7489 18.9426  -2
  -1  -7 -18 64.7489 18.9426   1
   1   7 -19 1592.11 27.0076  -2
  -1  -7 -19 1592.11 27.0076   1
  -1  -7  20 1326.63 29.5413  -2
   1   7  20 1326.63 29.5413   1
  -1  -7  21 506.784 28.7949  -2
   1   7  21 506.784 28.7949   1
   1  -7 -22 929.414 32.9650  -2
  -1   7 -22 929.414 32.9650   1
   1  -7 -23 183.561 35.2981  -2
  -1   7 -23 183.561 35.2981   1
  -1   7  24 81.3736 19.4627  -2
   1  -7  24 81.3736 19.4627   1
   1   8  23 301.519 31.6183  -2
  -1  -8  23 301.519 31.6183   1
  -1  -8 -22 1131.66 29.5717  -2
   1   8 -22 1131.66 29.5717   1
   1  -8  21 1178.42 19.2475  -2
  -1   8  21 1178.42 19.2475   1
  -1   8 -20 100.268 20.7476  -2
   1  -8 -20 100.268 20.7476   1
   1  -8  19 642.695 22.3922  -2
  -1   8  19 642.695 22.3922   1
   1  -8  18 188.060 21.1925  -2
  -1   8  18 188.060 21.1925   1
  -1  -8 -17 247.878 26.0032  -2
   1   8 -17 247.878 26.0032   1
   1   8  16 328.847 25.8665  -2
  -1  -8  16 328.847 25.8665   1
   1  -8  15 2220.56 33.4062  -2
  -1   8  15 2220.56 33.4062   1
   1   8  14 499.485 28.6796  -2
  -1  -8  14 499.485 28.6796   1
   1  -8  13 1257.82 28.1286  -2
  -1   8  13 1257.82 28.1286   1
  -1   8 -12 3825.69 42.0438  -2
   1  -8 -12 3825.69 42.0438   1
   1   8  11 4048.00 37.3196  -2
  -1  -8  11 4048.00 37.3196   1
   1   8  10 12498.9 57.0701  -2
  -1  -8  10 12498.9 57.0701   1
   1   8   9 828.963 23.4710  -2
  -1  -8   9 828.963 23.4710   1
   1   8   8 1727.92 23.0408  -2
  -1  -8   8 1727.92 23.0408   1
   1  -8   7 15.7168 15.2755  -2
  -1   8   7 15.7168 15.2755   1
  -1  -8  -6 2064.22 22.7447  -2
   1   8  -6 2064.22 22.7447   1
  -1   8  -5 2673.16 25.9881  -2
   1  -8  -5 2673.16 25.9881   1
  -1   8  -4 8185.00 38.6496  -2
   1  -8  -4 8185.00 38.6496   1
   1  -8   3 612.967 19.5549  -2
  -1   8   3 612.967 19.5549   1
  -1   8  -2 1096.32 23.4083  -2
   1  -8  -2 1096.32 23.4083   1
   1   8   1 6936.93 44.3358  -2
  -1  -8   1 6936.93 44.3358   1
   1  -8   0 3553.33 38.8185  -2
  -1   8   0 3553.33 38.8185   1
  -1  -8   1 7233.38 43.9540  -2
   1   8   1 7233.38 43.9540   1
  -1   8   2 1183.30 25.8012  -2
   1  -8   2 1183.30 25.8012   1
  -1   8   3 709.134 21.7325  -2
   1  -8   3 709.134 21.7325   1
  -1  -8   4 7695.92 38.4742  -2
   1   8   4 7695.92 38.4742   1
  -1   8   5 2403.48 24.6265  -2
   1  -8   5 2403.48 24.6265   1
  -1   8   6 2051.31 23.3302  -2
   1  -8   6 2051.31 23.3302   1
  -1  -8   7 34.5704 14.4051  -2
   1   8   7 34.5704 14.4051   1
  -1   8   8 1514.92 23.9323  -2
   1  -8   8 1514.92 23.9323   1
   1  -8  -9 906.116 25.3833  -2
  -1   8  -9 906.116 25.3833   1
   1   8 -10 11996.9 53.8405  -2
  -1  -8 -10 11996.9 53.8405   1
   1  -8 -11 3897.11 37.3177  -2
  -1   8 -11 3897.11 37.3177   1
   1  -8 -12 4516.55 40.6607  -2
  -1   8 -12 4516.55 40.6607   1
   1   8 -13 1021.56 27.0557  -2
  -1  -8 -13 1021.56 27.0557   1
   1   8 -14 468.288 24.4027  -2
  -1  -8 -14 468.288 24.4027   1
  -1  -8  15 2757.11 34.0053  -2
   1   8  15 2757.11 34.0053   1
  -1  -8  16 248.327 23.8945  -2
   1   8  16 248.327 23.8945   1
  -1   8  17 208.155 23.0366  -2
   1  -8  17 208.155 23.0366   1
   1   8 -18 158.727 22.1914  -2
  -1  -8 -18 158.727 22.1914   1
   1   8 -19 657.107 23.6163  -2
  -1  -8 -19 657.107 23.6163   1
  -1   8  20 65.1115 20.0887  -2
   1  -8  20 65.1115 20.0887   1
  -1   8  21 1467.23 22.7595  -2
   1  -8  21 1467.23 22.7595   1
  -1  -8  22 752.588 23.2173  -2
   1   8  22 752.588 23.2173   1
  -1   8  23 317.344 28.4990  -2
   1  -8  23 317.344 28.4990   1
   1  -9  21 35.0385 14.1189  -2
  -1   9  21 35.0385 14.1189   1
   1   9  20 279.283 15.4738  -2
  -1  -9  20 279.283 15.4738   1
  -1  -9 -19 1647.54 22.7688  -2
   1   9 -19 1647.54 22.7688   1
  -1  -9 -18 386.011 17.5695  -2
   1   9 -18 386.011 17.5695   1
  -1  -9 -17 135.366 18.8604  -2
   1   9 -17 135.366 18.8604   1
   1   9  16 1110.44 25.8172  -2
  -1  -9  16 1110.44 25.8172   1
   1   9  15 1131.01 26.0212  -2
  -1  -9  15 1131.01 26.0212   1
   1  -9  14 2420.92 30.8070  -2
  -1   9  14 2420.92 30.8070   1
   1   9  13 224.801 21.5829  -2
  -1  -9  13 224.801 21.5829   1
  -1   9 -12 882.570 24.9149  -2
   1  -9 -12 882.570 24.9149   1
   1  -9  11 2193.31 32.5541  -2
  -1   9  11 2193.31 32.5541   1
  -1   9 -10 2036.49 29.2382  -2
   1  -9 -10 2036.49 29.2382   1
   1  -9   9 881.443 22.3292  -2
  -1   9   9 881.443 22.3292   1
  -1   9  -8 1932.68 25.2210  -2
   1  -9  -8 1932.68 25.2210   1
  -1  -9  -7 3687.07 28.9719  -2
   1   9  -7 3687.07 28.9719   1
   1   9   6 625.750 19.9289  -2
  -1  -9   6 625.750 19.9289   1
   1   9   5 8798.56 37.6857  -2
  -1  -9   5 8798.56 37.6857   1
   1   9   4 6669.24 37.2670  -2
  -1  -9   4 6669.24 37.2670   1
   1  -9   3 5.08457 18.6618  -2
  -1   9   3 5.08457 18.6618   1
   1   9   2 4835.30 34.7925  -2
  -1  -9   2 4835.30 34.7925   1
   1   9   1 16396.7 59.0836  -2
  -1  -9   1 16396.7 59.0836   1
  -1   9   0 2808.90 32.9879  -2
   1  -9   0 2808.90 32.9879   1
  -1  -9   1 17330.6 56.3075  -2
   1   9   1 17330.6 56.3075   1
  -1  -9   2 4719.59 30.4580  -2
   1   9   2 4719.59 30.4580   1
   1   9  -3 3.25259 15.8859  -2
  -1  -9  -3 3.25259 15.8859   1
  -1   9   4 6800.51 37.2459  -2
   1  -9   4 6800.51 37.2459   1
  -1  -9   5 7836.08 39.3547  -2
   1   9   5 7836.08 39.3547   1
   1   9  -6 564.206 20.6887  -2
  -1  -9  -6 564.206 20.6887   1
  -1   9   7 4089.79 30.8625  -2
   1  -9   7 4089.79 30.8625   1
   1   9  -8 2313.63 30.9786  -2
  -1  -9  -8 2313.63 30.9786   1
  -1  -9   9 1006.70 26.1241  -2
   1   9   9 1006.70 26.1241   1
   1   9 -10 1795.69 29.0979  -2
  -1  -9 -10 1795.69 29.0979   1
  -1  -9  11 1783.47 28.2774  -2
   1   9  11 1783.47 28.2774   1
  -1  -9  12 811.933 23.4033  -2
   1   9  12 811.933 23.4033   1
   1   9 -13 341.790 21.0290  -2
  -1  -9 -13 341.790 21.0290   1
   1   9 -14 2601.60 35.1563  -2
  -1  -9 -14 2601.60 35.1563   1
   1   9 -15 836.446 26.2298  -2
  -1  -9 -15 836.446 26.2298   1
  -1   9  16 923.486 28.0611  -2
   1  -9  16 923.486 28.0611   1
   1   9 -17 205.673 21.6544  -2
  -1  -9 -17 205.673 21.6544   1
  -1  -9  18 445.400 20.1011  -2
   1   9  18 445.400 20.1011   1
   1   9 -19 1266.15 21.0119  -2
  -1  -9 -19 1266.15 21.0119   1
  -1   9  20 401.033 21.9066  -2
   1  -9  20 401.033 21.9066   1
   1  -9 -21 52.3699 18.5116  -2
  -1   9 -21 52.3699 18.5116   1
   1  10 -19 54.2737 16.1318   1
  -1 -10 -19 126.507 14.7253  -2
   1  10 -19 126.507 14.7253   1
  -1 -10 -18 608.328 15.6054  -2
   1  10 -18 608.328 15.6054   1
   1 -10  17 52.6951 14.3230  -2
  -1  10  17 52.6951 14.3230   1
  -1 -10 -16 345.499 16.7665  -2
   1  10 -16 345.499 16.7665   1
  -1  10 -15 408.399 18.7611  -2
   1 -10 -15 408.399 18.7611   1
   1  10  14 1031.75 19.8594  -2
  -1 -10  14 1031.75 19.8594   1
   1  10  13 175.826 17.1319  -2
  -1 -10  13 175.826 17.1319   1
  -1  10 -12 904.033 21.4874  -2
   1 -10 -12 904.033 21.4874   1
  -1 -10 -11 70.0808 15.5199  -2
   1  10 -11 70.0808 15.5199   1
   1  10  10 452.197 18.3753  -2
  -1 -10  10 452.197 18.3753   1
   1  10   9 504.724 20.2846  -2
  -1 -10   9 504.724 20.2846   1
   1  10   8 1541.37 25.7486  -2
  -1 -10   8 1541.37 25.7486   1
   1  10   7 573.444 22.2456  -2
  -1 -10   7 573.444 22.2456   1
  -1  10  -6 2271.12 29.2649  -2
   1 -10  -6 2271.12 29.2649   1
  -1 -10  -5 26.2456 17.3699  -2
   1  10  -5 26.2456 17.3699   1
   1  10   4 159.592 20.1830  -2
  -1 -10   4 159.592 20.1830   1
  -1  10  -3 2275.53 31.2007  -2
   1 -10  -3 2275.53 31.2007   1
  -1 -10  -2 1163.37 25.5544  -2
   1  10  -2 1163.37 25.5544   1
   1 -10   1 2406.63 29.6591  -2
  -1  10   1 2406.63 29.6591   1
  -1  10   0 9.57785 16.4145  -2
   1 -10   0 9.57785 16.4145   1
  -1  10   1 2036.59 27.4210  -2
   1 -10   1 2036.59 27.4210   1
   1 -10  -2 1053.85 26.5316  -2
  -1  10  -2 1053.85 26.5316   1
   1 -10  -3 2711.58 29.8004  -2
  -1  10  -3 2711.58 29.8004   1
   1  10  -4 131.017 17.0455  -2
  -1 -10  -4 131.017 17.0455   1
  -1 -10   5 24.0087 15.4546  -2
   1  10   5 24.0087 15.4546   1
  -1  10   6 2377.74 27.9710  -2
   1 -10   6 2377.74 27.9710   1
  -1  10   7 705.946 22.2683  -2
   1 -10   7 705.946 22.2683   1
   1 -10  -8 1496.52 27.0232  -2
  -1  10  -8 1496.52 27.0232   1
   1  10  -9 499.120 21.7357  -2
  -1 -10  -9 499.120 21.7357   1
  -1  10  10 397.667 20.6189  -2
   1 -10  10 397.667 20.6189   1
   1 -10 -11 79.3491 18.6356  -2
  -1  10 -11 79.3491 18.6356   1
   1 -10 -12 845.936 19.3471  -2
  -1  10 -12 845.936 19.3471   1
   1  10 -13 204.917 20.8461  -2
  -1 -10 -13 204.917 20.8461   1
   1  10 -14 946.989 23.9345  -2
  -1 -10 -14 946.989 23.9345   1
   1  10 -15 427.390 17.9928  -2
  -1 -10 -15 427.390 17.9928   1
   1 -10 -16 434.821 17.8650  -2
  -1  10 -16 434.821 17.8650   1
  -1  10  17 48.1687 13.9515  -2
   1 -10  17 48.1687 13.9515   1
  -1  10  18 615.012 15.5173  -2
   1 -10  18 615.012 15.5173   1
   1 -10 -19 134.077 18.3352  -2
  -1  10 -19 134.077 18.3352   1
   1  11  17 87.9163 27.5558  -2
  -1 -11  17 87.9163 27.5558   1
   1  11  16 69.4892 15.3234  -2
  -1 -11  16 69.4892 15.3234   1
  -1  11 -15 197.139 19.8879  -2
   1 -11 -15 197.139 19.8879   1
  -1  11 -14 140.922 15.2513  -2
   1 -11 -14 140.922 15.2513   1
   1  11  13 116.304 16.1075  -2
  -1 -11  13 116.304 16.1075   1
  -1 -11 -12 250.422 21.2669  -2
   1  11 -12 250.422 21.2669   1
  -1 -11 -11 126.655 19.8384  -2
   1  11 -11 126.655 19.8384   1
   1  11  10 209.242 22.1672  -2
  -1 -11  10 209.242 22.1672   1
  -1  11  -9 692.979 26.0541  -2
   1 -11  -9 692.979 26.0541   1
  -1  11  -8 342.057 23.8088  -2
   1 -11  -8 342.057 23.8088   1
  -1 -11  -7 1010.19 26.2849  -2
   1  11  -7 1010.19 26.2849   1
  -1 -11  -6 1098.98 25.5861  -2
   1  11  -6 1098.98 25.5861   1
  -1  11  -5 2668.46 32.2190  -2
   1 -11  -5 2668.46 32.2190   1
   1  11   4 1521.37 26.2668  -2
  -1 -11   4 1521.37 26.2668   1
  -1 -11  -3 3254.75 30.6253  -2
   1  11  -3 3254.75 30.6253   1
  -1 -11  -2 538.519 20.9583  -2
   1  11  -2 538.519 20.9583   1
  -1 -11  -1 2165.96 28.7968  -2
   1  11  -1 2165.96 28.7968   1
  -1 -11   0 4481.57 36.3662  -2
   1  11   0 4481.57 36.3662   1
   1 -11  -1 2475.06 30.0977  -2
  -1  11  -1 2475.06 30.0977   1
  -1 -11   2 493.517 22.1636  -2
   1  11   2 493.517 22.1636   1
   1  11  -3 3405.39 34.4008  -2
  -1 -11  -3 3405.39 34.4008   1
   1  11  -4 1537.75 30.0395  -2
  -1 -11  -4 1537.75 30.0395   1
   1  11  -5 2555.72 31.7647  -2
  -1 -11  -5 2555.72 31.7647   1
  -1 -11   6 1027.79 27.2268  -2
   1  11   6 1027.79 27.2268   1
  -1  11   7 1060.91 24.6564  -2
   1 -11   7 1060.91 24.6564   1
   1 -11  -8 389.995 19.3644  -2
  -1  11  -8 389.995 19.3644   1
  -1 -11   9 788.564 22.9130  -2
   1  11   9 788.564 22.9130   1
  -1 -11  10 246.658 18.0535  -2
   1  11  10 246.658 18.0535   1
   1 -11 -11 186.428 16.7151  -2
  -1  11 -11 186.428 16.7151   1
  -1 -11  12 191.689 16.4061  -2
   1  11  12 191.689 16.4061   1
   1  11 -13 122.990 17.4029  -2
  -1 -11 -13 122.990 17.4029   1
   1  11 -14 121.842 17.7731  -2
  -1 -11 -14 121.842 17.7731   1
  -1  11  15 93.3825 17.4245  -2
   1 -11  15 93.3825 17.4245   1
  -1  11  16 86.4718 19.6530  -2
   1 -11  16 86.4718 19.6530   1
   1 -11 -17 163.177 26.8339  -2
  -1  11 -17 163.177 26.8339   1
  -1 -12 -14 130.500 18.2946  -2
   1  12 -14 130.500 18.2946   1
   1  12  13 346.853 17.0266  -2
  -1 -12  13 346.853 17.0266   1
  -1 -12 -12 314.095 16.3016  -2
   1  12 -12 314.095 16.3016   1
  -1  12 -11 103.829 17.5696  -2
   1 -12 -11 103.829 17.5696   1
  -1  12 -10 540.064 19.8073  -2
   1 -12 -10 540.064 19.8073   1
   1  12   9 168.797 15.0279  -2
  -1 -12   9 168.797 15.0279   1
  -1 -12  -8 325.910 17.0065  -2
   1  12  -8 325.910 17.0065   1
  -1 -12  -7 487.072 18.4770  -2
   1  12  -7 487.072 18.4770   1
  -1 -12  -6 50.6018 14.9596  -2
   1  12  -6 50.6018 14.9596   1
  -1  12  -5 351.916 21.1949  -2
   1 -12  -5 351.916 21.1949   1
   1  12   4 23.5652 16.7141  -2
  -1 -12   4 23.5652 16.7141   1
   1 -12   3 32.7851 17.9388  -2
  -1  12   3 32.7851 17.9388   1
   1 -12   2 181.154 18.5651  -2
  -1  12   2 181.154 18.5651   1
  -1 -12  -1 882.045 21.4917  -2
   1  12  -1 882.045 21.4917   1
   1  12   0 43.6598 17.2915  -2
  -1 -12   0 43.6598 17.2915   1
  -1  12   1 934.678 21.7122  -2
   1 -12   1 934.678 21.7122   1
   1 -12  -2 191.712 16.6444  -2
  -1  12  -2 191.712 16.6444   1
   1  12  -3 27.5518 16.4202  -2
  -1 -12  -3 27.5518 16.4202   1
   1 -12  -4 28.8111 16.6425  -2
  -1  12  -4 28.8111 16.6425   1
   1 -12  -5 375.184 19.4405  -2
  -1  12  -5 375.184 19.4405   1
  -1  12   6 49.5132 17.1165  -2
   1 -12   6 49.5132 17.1165   1
  -1  12   7 539.266 18.4230  -2
   1 -12   7 539.266 18.4230   1
  -1 -12   8 279.737 19.6089  -2
   1  12   8 279.737 19.6089   1
   1  12  -9 171.476 18.0425  -2
  -1 -12  -9 171.476 18.0425   1
   1  12 -10 634.453 20.4544  -2
  -1 -12 -10 634.453 20.4544   1
  -1 -12  11 122.958 15.0275  -2
   1  12  11 122.958 15.0275   1
   1  12 -12 207.146 15.4721  -2
  -1 -12 -12 207.146 15.4721   1
  -1  12  13 291.141 18.6910  -2
   1 -12  13 291.141 18.6910   1
   1 -12 -14 102.105 18.5283  -2
  -1  12 -14 102.105 18.5283   1
   1  13   9 258.912 30.7072  -2
  -1 -13   9 258.912 30.7072   1
   1  13   8 14.7787 12.9455  -2
  -1 -13   8 14.7787 12.9455   1
   1 -13   7 18.3618 12.8210  -2
  -1  13   7 18.3618 12.8210   1
   1  13   6 36.3985 11.3474  -2
  -1 -13   6 36.3985 11.3474   1
  -1  13  -5 67.8274 13.6274  -2
   1 -13  -5 67.8274 13.6274   1
   1 -13   4 137.825 12.9427  -2
  -1  13   4 137.825 12.9427   1
   1  13   3 153.866 13.7601  -2
  -1 -13   3 153.866 13.7601   1
  -1  13  -2 117.068 12.1095  -2
   1 -13  -2 117.068 12.1095   1
  -1  13  -1 641.394 18.5409  -2
   1 -13  -1 641.394 18.5409   1
   1  13   0 12.0729 16.9750  -2
  -1 -13   0 12.0729 16.9750   1
  -1  13   1 683.493 20.1349  -2
   1 -13   1 683.493 20.1349   1
   1  13  -2 156.849 17.1498  -2
  -1 -13  -2 156.849 17.1498   1
   1 -13  -3 151.656 13.3139  -2
  -1  13  -3 151.656 13.3139   1
  -1 -13   4 173.230 11.9760  -2
   1  13   4 173.230 11.9760   1
   1  13  -5 65.2680 12.1661  -2
  -1 -13  -5 65.2680 12.1661   1
   1 -13  -6 37.5303 11.7142  -2
  -1  13  -6 37.5303 11.7142   1
  -1 -13   7 0.64831 14.6235  -2
   1  13   7 0.64831 14.6235   1
  -1 -13   8 22.5695 16.2613  -2
   1  13   8 22.5695 16.2613   1
  -1  13   9 303.354 18.1829  -2
   1 -13   9 303.354 18.1829   1
   2   0  28 795.582 32.1946  -2
  -2   0  28 795.582 32.1946   1
   2   0  26 2364.21 62.8128  -2
  -2   0  26 2364.21 62.8128   1
   2   0  24 3752.88 53.4794  -2
  -2   0  24 3752.88 53.4794   1
  -2   0 -22 790.149 31.8352  -2
   2   0 -22 790.149 31.8352   1
   2   0  20 1199.88 36.7485  -2
  -2   0  20 1199.88 36.7485   1
   2   0  18 21428.6 79.1210  -2
  -2   0  18 21428.6 79.1210   1
  -2   0 -16 3366.26 44.1078  -2
   2   0 -16 3366.26 44.1078   1
   2   0  14 27433.9 94.3922  -2
  -2   0  14 27433.9 94.3922   1
   2   0  12 11811.8 69.0822  -2
  -2   0  12 11811.8 69.0822   1
   2   0  10 74618.5 185.929  -2
  -2   0  10 74618.5 185.929   1
   2   0   8 118.923 23.7365  -2
  -2   0   8 118.923 23.7365   1
  -2   0  -6 46456.0 144.978  -2
   2   0  -6 46456.0 144.978   1
  -2   0  -4 208101. 191.701  -2
   2   0  -4 208101. 191.701   1
   2   0   2 228515. 159.853  -2
  -2   0   2 228515. 159.853   1
  -2   0   0 160328. 96.4715  -2
   2   0   0 160328. 96.4715   1
  -2   0   2 231423. 340.922  -2
   2   0   2 231423. 340.922   1
  -2   0   4 209538. 284.677  -2
   2   0   4 209538. 284.677   1
   2   0  -6 45369.0 121.784  -2
  -2   0  -6 45369.0 121.784   1
   2   0  -8 148.331 28.0542  -2
  -2   0  -8 148.331 28.0542   1
  -2   0  10 78611.5 257.980  -2
   2   0  10 78611.5 257.980   1
  -2   0  12 11781.2 84.9237  -2
   2   0  12 11781.2 84.9237   1
  -2   0  14 24184.8 77.9744  -2
   2   0  14 24184.8 77.9744   1
  -2   0  16 2782.08 32.7837  -2
   2   0  16 2782.08 32.7837   1
  -2   0  18 21754.5 76.5562  -2
   2   0  18 21754.5 76.5562   1
  -2   0  20 956.987 38.4698  -2
   2   0  20 956.987 38.4698   1
  -2   0  22 1179.56 48.5616  -2
   2   0  22 1179.56 48.5616   1
   2   0 -24 4051.44 57.8432  -2
  -2   0 -24 4051.44 57.8432   1
  -2   0  26 1429.81 35.3853  -2
   2   0  26 1429.81 35.3853   1
  -2   0  28 489.338 52.0509  -2
   2   0  28 489.338 52.0509   1
   2   1  28 403.704 24.4931  -2
  -2  -1  28 403.704 24.4931   1
   2   1  27 65.2927 26.0874  -2
  -2  -1  27 65.2927 26.0874   1
   2   1  26 1406.26 40.3975  -2
  -2  -1  26 1406.26 40.3975   1
   2   1  25 84.0444 24.1367  -2
  -2  -1  25 84.0444 24.1367   1
  -2   1 -24 2363.36 36.3417  -2
   2  -1 -24 2363.36 36.3417   1
   2  -1  23 2988.77 32.3740  -2
  -2   1  23 2988.77 32.3740   1
   2   1  22 474.547 21.7458  -2
  -2  -1  22 474.547 21.7458   1
   2   1  21 716.923 23.3737  -2
  -2  -1  21 716.923 23.3737   1
   2  -1  20 7623.43 37.3619  -2
  -2   1  20 7623.43 37.3619   1
  -2   1 -19 338.483 17.5391  -2
   2  -1 -19 338.483 17.5391   1
   2   1  18 2155.07 21.2982  -2
  -2  -1  18 2155.07 21.2982   1
   2  -1  17 16402.7 44.6093  -2
  -2   1  17 16402.7 44.6093   1
   2  -1  16 3007.53 31.3593  -2
  -2   1  16 3007.53 31.3593   1
   2  -1  15 81.9626 19.2485  -2
  -2   1  15 81.9626 19.2485   1
   2  -1  14 78.7749 17.1527  -2
  -2   1  14 78.7749 17.1527   1
   2  -1  13 17614.9 58.9680  -2
  -2   1  13 17614.9 58.9680   1
  -2  -1 -12 12535.4 52.8016  -2
   2   1 -12 12535.4 52.8016   1
   2  -1  11 8332.13 53.2408  -2
  -2   1  11 8332.13 53.2408   1
   2  -1  10 1614.07 28.7219  -2
  -2   1  10 1614.07 28.7219   1
   2   1   9 2096.67 30.5792  -2
  -2  -1   9 2096.67 30.5792   1
   2  -1   8 24417.3 73.7609  -2
  -2   1   8 24417.3 73.7609   1
   2   1   7 43193.7 91.9664  -2
  -2  -1   7 43193.7 91.9664   1
  -2   1  -6 49306.0 90.3142  -2
   2  -1  -6 49306.0 90.3142   1
   2  -1   5 123698. 153.382  -2
  -2   1   5 123698. 153.382   1
  -2   1  -4 8607.47 39.2320  -2
   2  -1  -4 8607.47 39.2320   1
  -2  -1  -3 8980.75 38.3747  -2
   2   1  -3 8980.75 38.3747   1
   2   1   2 703.972 14.6906  -2
  -2  -1   2 703.972 14.6906   1
  -2   1  -1 12031.3 49.0542  -2
   2  -1  -1 12031.3 49.0542   1
  -2   1   0 556.502 11.1360  -2
   2  -1   0 556.502 11.1360   1
  -2  -1   1 12202.4 45.4975  -2
   2   1   1 12202.4 45.4975   1
   2  -1  -2 770.250 17.5083  -2
  -2   1  -2 770.250 17.5083   1
  -2   1   3 9847.94 34.6170  -2
   2  -1   3 9847.94 34.6170   1
  -2   1   4 10170.1 41.1725  -2
   2  -1   4 10170.1 41.1725   1
  -2  -1   5 126306. 153.385  -2
   2   1   5 126306. 153.385   1
   2   1  -6 49099.6 106.570  -2
  -2  -1  -6 49099.6 106.570   1
   2   1  -7 49455.7 96.3965  -2
  -2  -1  -7 49455.7 96.3965   1
  -2   1   8 22496.3 64.4396  -2
   2  -1   8 22496.3 64.4396   1
   2  -1  -9 2149.04 27.5398  -2
  -2   1  -9 2149.04 27.5398   1
   2  -1 -10 1820.15 28.4318  -2
  -2   1 -10 1820.15 28.4318   1
  -2  -1  11 8853.69 54.6960  -2
   2   1  11 8853.69 54.6960   1
   2   1 -12 11289.3 49.5731  -2
  -2  -1 -12 11289.3 49.5731   1
   2  -1 -13 17346.8 47.5665  -2
  -2   1 -13 17346.8 47.5665   1
  -2   1  14 103.565 12.5471  -2
   2  -1  14 103.565 12.5471   1
   2   1 -15 60.9659 14.2896  -2
  -2  -1 -15 60.9659 14.2896   1
  -2   1  16 3985.23 29.6875  -2
   2  -1  16 3985.23 29.6875   1
   2  -1 -17 18116.6 55.3699  -2
  -2   1 -17 18116.6 55.3699   1
  -2  -1  18 2702.25 26.3820  -2
   2   1  18 2702.25 26.3820   1
  -2  -1  19 320.914 21.2618  -2
   2   1  19 320.914 21.2618   1
  -2  -1  20 10403.9 56.0269  -2
   2   1  20 10403.9 56.0269   1
  -2   1  21 1003.80 29.1455  -2
   2  -1  21 1003.80 29.1455   1
  -2   1  22 302.711 28.8483  -2
   2  -1  22 302.711 28.8483   1
  -2  -1  23 4124.87 44.1268  -2
   2   1  23 4124.87 44.1268   1
   2   1 -24 2722.87 45.0521  -2
  -2  -1 -24 2722.87 45.0521   1
  -2  -1  25 49.7045 24.1461  -2
   2   1  25 49.7045 24.1461   1
   2   1 -26 2045.09 28.9050  -2
  -2  -1 -26 2045.09 28.9050   1
  -2  -1  27 52.8234 21.3798  -2
   2   1  27 52.8234 21.3798   1
  -2  -1  28 324.531 33.6095  -2
   2   1  28 324.531 33.6095   1
  -2  -2 -28 400.211 23.0761  -2
   2   2 -28 400.211 23.0761   1
   2  -2  27 199.414 20.8377  -2
  -2   2  27 199.414 20.8377   1
   2   2  26 612.009 32.6727  -2
  -2  -2  26 612.009 32.6727   1
   2   2  25 5.28118 28.5506  -2
  -2  -2  25 5.28118 28.5506   1
   2   2  24 100.094 33.9931  -2
  -2  -2  24 100.094 33.9931   1
   2   2  23 696.289 23.5152  -2
  -2  -2  23 696.289 23.5152   1
  -2  -2 -22 525.035 22.9472  -2
   2   2 -22 525.035 22.9472   1
   2  -2  21 918.544 23.6990  -2
  -2   2  21 918.544 23.6990   1
   2   2  20 2825.50 27.1242  -2
  -2  -2  20 2825.50 27.1242   1
   2  -2  19 5893.29 30.9532  -2
  -2   2  19 5893.29 30.9532   1
   2  -2  18 3747.18 27.0821  -2
  -2   2  18 3747.18 27.0821   1
   2   2  17 45.5613 14.3140  -2
  -2  -2  17 45.5613 14.3140   1
  -2  -2 -16 4529.29 32.5793  -2
   2   2 -16 4529.29 32.5793   1
   2  -2  15 5352.25 35.3140  -2
  -2   2  15 5352.25 35.3140   1
  -2   2 -14 1550.72 24.0241  -2
   2  -2 -14 1550.72 24.0241   1
   2  -2  13 1796.75 28.7186  -2
  -2   2  13 1796.75 28.7186   1
  -2  -2 -12 16274.4 64.2316  -2
   2   2 -12 16274.4 64.2316   1
   2  -2  11 15179.4 53.2183  -2
  -2   2  11 15179.4 53.2183   1
  -2   2 -10 31404.6 99.7607  -2
   2  -2 -10 31404.6 99.7607   1
   2   2   9 6531.35 42.7482  -2
  -2  -2   9 6531.35 42.7482   1
  -2  -2  -8 1685.37 29.3689  -2
   2   2  -8 1685.37 29.3689   1
  -2  -2  -7 1399.19 29.4650  -2
   2   2  -7 1399.19 29.4650   1
   2   2   6 15113.2 62.6739  -2
  -2  -2   6 15113.2 62.6739   1
   2   2   5 31599.8 76.3630  -2
  -2  -2   5 31599.8 76.3630   1
   2   2   4 15814.6 77.9866  -2
  -2  -2   4 15814.6 77.9866   1
  -2  -2  -3 4599.57 45.3966  -2
   2   2  -3 4599.57 45.3966   1
   2  -2   2 2542.94 37.5045  -2
  -2   2   2 2542.94 37.5045   1
   2   2   1 159.835 21.8358  -2
  -2  -2   1 159.835 21.8358   1
  -2  -2   0 12965.2 65.4909   1
   2  -2   0 27869.6 65.4152  -2
  -2   2   0 27869.6 65.4152   1
   2   2  -1 161.699 14.4550  -2
  -2  -2  -1 161.699 14.4550   1
   2   2  -2 2389.93 21.3202  -2
  -2  -2  -2 2389.93 21.3202   1
   2   2  -3 4401.24 34.3303  -2
  -2  -2  -3 4401.24 34.3303   1
  -2  -2   4 16616.2 60.6743  -2
   2   2   4 16616.2 60.6743   1
   2   2  -5 32807.1 82.6242  -2
  -2  -2  -5 32807.1 82.6242   1
  -2  -2   6 15098.4 69.1597  -2
   2   2   6 15098.4 69.1597   1
   2  -2  -7 1550.56 26.5262  -2
  -2   2  -7 1550.56 26.5262   1
  -2  -2   8 1881.55 24.6953  -2
   2   2   8 1881.55 24.6953   1
  -2  -2   9 6304.46 37.3650  -2
   2   2   9 6304.46 37.3650   1
  -2  -2  10 35153.2 75.5863  -2
   2   2  10 35153.2 75.5863   1
   2   2 -11 17940.3 60.3314  -2
  -2  -2 -11 17940.3 60.3314   1
   2   2 -12 20330.3 65.9362  -2
  -2  -2 -12 20330.3 65.9362   1
   2  -2 -13 1964.78 24.8342  -2
  -2   2 -13 1964.78 24.8342   1
  -2   2  14 1752.92 22.9914  -2
   2  -2  14 1752.92 22.9914   1
  -2   2  15 4432.12 29.8313  -2
   2  -2  15 4432.12 29.8313   1
   2  -2 -16 5265.09 37.7949  -2
  -2   2 -16 5265.09 37.7949   1
   2  -2 -17 58.8903 14.2476  -2
  -2   2 -17 58.8903 14.2476   1
   2  -2 -18 4604.85 30.4326  -2
  -2   2 -18 4604.85 30.4326   1
   2   2 -19 7538.68 37.4785  -2
  -2  -2 -19 7538.68 37.4785   1
  -2  -2  20 3031.23 32.4054  -2
   2   2  20 3031.23 32.4054   1
   2   2 -21 1337.78 29.9957  -2
  -2  -2 -21 1337.78 29.9957   1
  -2  -2  22 768.059 30.2953  -2
   2   2  22 768.059 30.2953   1
  -2  -2  23 912.493 37.1814  -2
   2   2  23 912.493 37.1814   1
  -2  -2  24 112.234 27.1074  -2
   2   2  24 112.234 27.1074   1
  -2   2  25 42.5370 25.5704  -2
   2  -2  25 42.5370 25.5704   1
  -2   2  26 619.189 24.9507  -2
   2  -2  26 619.189 24.9507   1
  -2   2  27 342.132 31.2765  -2
   2  -2  27 342.132 31.2765   1
  -2  -2  28 352.739 22.7816  -2
   2   2  28 352.739 22.7816   1
   2  -3  28-15.4390 24.3409  -2
  -2   3  28-15.4390 24.3409   1
   2   3  27 506.480 30.0352  -2
  -2  -3  27 506.480 30.0352   1
  -2  -3 -26 93.6864 28.6065  -2
   2   3 -26 93.6864 28.6065   1
   2  -3  25 1273.98 38.0590  -2
  -2   3  25 1273.98 38.0590   1
   2  -3  24 376.415 26.7443  -2
  -2   3  24 376.415 26.7443   1
   2   3  23 539.437 30.5121  -2
  -2  -3  23 539.437 30.5121   1
   2  -3  22 46.5257 23.2837  -2
  -2   3  22 46.5257 23.2837   1
  -2  -3 -21 303.793 20.2423  -2
   2   3 -21 303.793 20.2423   1
   2  -3  20 3652.79 29.0590  -2
  -2   3  20 3652.79 29.0590   1
   2  -3  19 5113.33 32.5742  -2
  -2   3  19 5113.33 32.5742   1
   2  -3  18 1676.34 22.8791  -2
  -2   3  18 1676.34 22.8791   1
  -2   3 -17 3077.35 25.1838  -2
   2  -3 -17 3077.35 25.1838   1
  -2  -3 -16 6463.08 32.9900  -2
   2   3 -16 6463.08 32.9900   1
   2   3  15 311.317 20.8822  -2
  -2  -3  15 311.317 20.8822   1
  -2   3 -14 2570.73 31.4964  -2
   2  -3 -14 2570.73 31.4964   1
  -2  -3 -13 3148.69 38.3367  -2
   2   3 -13 3148.69 38.3367   1
  -2  -3 -12 3999.86 37.5568  -2
   2   3 -12 3999.86 37.5568   1
  -2   3 -11 17067.4 68.4514  -2
   2  -3 -11 17067.4 68.4514   1
   2   3  10 46574.9 134.667  -2
  -2  -3  10 46574.9 134.667   1
   2  -3   9 2834.62 33.2772  -2
  -2   3   9 2834.62 33.2772   1
  -2  -3  -8 35694.4 75.3796  -2
   2   3  -8 35694.4 75.3796   1
   2   3   7 20252.6 57.1943  -2
  -2  -3   7 20252.6 57.1943   1
   2   3   6 24492.5 66.9119  -2
  -2  -3   6 24492.5 66.9119   1
   2   3   5 8728.16 59.8181  -2
  -2  -3   5 8728.16 59.8181   1
   2   3   4 51851.1 148.603  -2
  -2  -3   4 51851.1 148.603   1
  -2   3  -3 9745.89 67.2371  -2
   2  -3  -3 9745.89 67.2371   1
   2  -3   2 3344.68 33.4880  -2
  -2   3   2 3344.68 33.4880   1
   2  -3   1 21458.9 84.6920  -2
  -2   3   1 21458.9 84.6920   1
   2   3   0 42.8305 14.2856  -2
  -2  -3   0 42.8305 14.2856   1
  -2  -3   1 22761.4 84.9134  -2
   2   3   1 22761.4 84.9134   1
  -2   3   2 3209.82 31.9920  -2
   2  -3   2 3209.82 31.9920   1
   2  -3  -3 10221.5 44.7460  -2
  -2   3  -3 10221.5 44.7460   1
   2   3  -4 47857.9 96.5214  -2
  -2  -3  -4 47857.9 96.5214   1
   2   3  -5 8427.63 46.2558  -2
  -2  -3  -5 8427.63 46.2558   1
  -2   3   6 22608.9 57.6989  -2
   2  -3   6 22608.9 57.6989   1
   2  -3  -7 19033.4 67.0344  -2
  -2   3  -7 19033.4 67.0344   1
   2  -3  -8 34779.3 79.4130  -2
  -2   3  -8 34779.3 79.4130   1
  -2  -3   9 2704.20 27.2609  -2
   2   3   9 2704.20 27.2609   1
   2   3 -10 45215.6 81.4264  -2
  -2  -3 -10 45215.6 81.4264   1
  -2   3  11 15542.9 49.9568  -2
   2  -3  11 15542.9 49.9568   1
  -2   3  12 3619.92 25.1392  -2
   2  -3  12 3619.92 25.1392   1
   2   3 -13 3558.49 30.3843  -2
  -2  -3 -13 3558.49 30.3843   1
   2   3 -14 2231.67 27.8939  -2
  -2  -3 -14 2231.67 27.8939   1
   2  -3 -15 429.954 19.1182  -2
  -2   3 -15 429.954 19.1182   1
  -2   3  16 5120.93 25.7343  -2
   2  -3  16 5120.93 25.7343   1
   2   3 -17 3791.07 27.7480  -2
  -2  -3 -17 3791.07 27.7480   1
  -2  -3  18 2378.29 25.4165  -2
   2   3  18 2378.29 25.4165   1
  -2   3  19 5915.66 35.7232  -2
   2  -3  19 5915.66 35.7232   1
  -2   3  20 3538.82 33.3794  -2
   2  -3  20 3538.82 33.3794   1
   2  -3 -21 480.752 25.8786  -2
  -2   3 -21 480.752 25.8786   1
   2   3 -22 66.5953 25.7804  -2
  -2  -3 -22 66.5953 25.7804   1
  -2   3  23 667.713 28.5554  -2
   2  -3  23 667.713 28.5554   1
  -2  -3  24 616.045 28.9038  -2
   2   3  24 616.045 28.9038   1
  -2  -3  25 1729.10 35.6539  -2
   2   3  25 1729.10 35.6539   1
   2  -3 -26 100.552 23.2800  -2
  -2   3 -26 100.552 23.2800   1
  -2   3  27 633.789 27.2899  -2
   2  -3  27 633.789 27.2899   1
   2  -3 -28 39.0169 23.4279  -2
  -2   3 -28 39.0169 23.4279   1
  -2  -4 -27 101.415 22.7247  -2
   2   4 -27 101.415 22.7247   1
  -2  -4 -26 60.2003 25.0475  -2
   2   4 -26 60.2003 25.0475   1
   2   4  25 1091.27 37.3716  -2
  -2  -4  25 1091.27 37.3716   1
   2   4  24 83.3549 26.4410  -2
  -2  -4  24 83.3549 26.4410   1
   2   4  23 987.425 35.6751  -2
  -2  -4  23 987.425 35.6751   1
   2   4  22 648.070 25.9352  -2
  -2  -4  22 648.070 25.9352   1
   2  -4  21 2427.01 31.4372  -2
  -2   4  21 2427.01 31.4372   1
  -2   4 -20 449.299 24.0504  -2
   2  -4 -20 449.299 24.0504   1
   2   4  19 1488.01 26.9123  -2
  -2  -4  19 1488.01 26.9123   1
   2  -4  18 4361.62 33.8822  -2
  -2   4  18 4361.62 33.8822   1
   2   4  17 6483.01 38.4102  -2
  -2  -4  17 6483.01 38.4102   1
   2  -4  16 750.594 19.5764  -2
  -2   4  16 750.594 19.5764   1
   2   4  15 1461.92 24.2675  -2
  -2  -4  15 1461.92 24.2675   1
  -2   4 -14 162.227 21.4366  -2
   2  -4 -14 162.227 21.4366   1
  -2  -4 -13 3683.78 35.4668  -2
   2   4 -13 3683.78 35.4668   1
   2   4  12 3760.72 36.6952  -2
  -2  -4  12 3760.72 36.6952   1
  -2  -4 -11 429.911 20.5140  -2
   2   4 -11 429.911 20.5140   1
   2   4  10 3179.96 30.5206  -2
  -2  -4  10 3179.96 30.5206   1
  -2   4  -9 22189.5 61.0764  -2
   2  -4  -9 22189.5 61.0764   1
   2  -4   8 7961.70 47.1468  -2
  -2   4   8 7961.70 47.1468   1
  -2   4  -7 3159.48 30.5051  -2
   2  -4  -7 3159.48 30.5051   1
   2  -4   6 3613.82 33.4609  -2
  -2   4   6 3613.82 33.4609   1
  -2  -4  -5 1675.33 26.9063  -2
   2   4  -5 1675.33 26.9063   1
   2  -4   4 9188.87 58.8277  -2
  -2   4   4 9188.87 58.8277   1
  -2   4  -3 27717.4 84.5583  -2
   2  -4  -3 27717.4 84.5583   1
   2   4   2 1811.23 33.5420  -2
  -2  -4   2 1811.23 33.5420   1
  -2   4  -1 9801.37 50.7750  -2
   2  -4  -1 9801.37 50.7750   1
  -2  -4   0 88674.6 167.177  -2
   2   4   0 88674.6 167.177   1
  -2   4   1 9444.93 54.6190  -2
   2  -4   1 9444.93 54.6190   1
   2   4  -2 1991.51 35.1024  -2
  -2  -4  -2 1991.51 35.1024   1
   2  -4  -3 28093.9 81.0511  -2
  -2   4  -3 28093.9 81.0511   1
   2   4  -4 9608.32 51.9632  -2
  -2  -4  -4 9608.32 51.9632   1
   2  -4  -5 1623.15 24.3641  -2
  -2   4  -5 1623.15 24.3641   1
   2  -4  -6 3861.70 30.1170  -2
  -2   4  -6 3861.70 30.1170   1
   2   4  -7 3421.01 28.2401  -2
  -2  -4  -7 3421.01 28.2401   1
   2  -4  -8 8145.43 39.8135  -2
  -2   4  -8 8145.43 39.8135   1
   2  -4  -9 20376.7 59.6906  -2
  -2   4  -9 20376.7 59.6906   1
   2  -4 -10 3587.80 25.7646  -2
  -2   4 -10 3587.80 25.7646   1
  -2   4  11 375.903 14.5438  -2
   2  -4  11 375.903 14.5438   1
   2  -4 -12 4180.34 28.1375  -2
  -2   4 -12 4180.34 28.1375   1
   2   4 -13 3891.97 31.0997  -2
  -2  -4 -13 3891.97 31.0997   1
   2  -4 -14 142.589 17.7235  -2
  -2   4 -14 142.589 17.7235   1
  -2  -4  15 1429.62 20.1646  -2
   2   4  15 1429.62 20.1646   1
   2   4 -16 629.497 18.3649  -2
  -2  -4 -16 629.497 18.3649   1
  -2  -4  17 6960.19 36.7145  -2
   2   4  17 6960.19 36.7145   1
  -2   4  18 3461.33 29.4745  -2
   2  -4  18 3461.33 29.4745   1
  -2  -4  19 2022.65 27.6814  -2
   2   4  19 2022.65 27.6814   1
   2  -4 -20 498.697 23.0160  -2
  -2   4 -20 498.697 23.0160   1
   2  -4 -21 3064.04 34.7942  -2
  -2   4 -21 3064.04 34.7942   1
   2   4 -22 527.179 23.0181  -2
  -2  -4 -22 527.179 23.0181   1
  -2   4  23 859.867 29.8252  -2
   2  -4  23 859.867 29.8252   1
  -2  -4  24 92.1314 27.3448  -2
   2   4  24 92.1314 27.3448   1
   2  -4 -25 1125.79 23.1930  -2
  -2   4 -25 1125.79 23.1930   1
   2  -4 -26 174.496 25.6592  -2
  -2   4 -26 174.496 25.6592   1
   2  -4 -27 83.3949 28.0151  -2
  -2   4 -27 83.3949 28.0151   1
  -2  -5 -26 184.648 29.6902  -2
   2   5 -26 184.648 29.6902   1
  -2  -5 -25 189.060 26.5502  -2
   2   5 -25 189.060 26.5502   1
   2   5  24 363.568 27.6946  -2
  -2  -5  24 363.568 27.6946   1
   2  -5  23 551.019 30.0932  -2
  -2   5  23 551.019 30.0932   1
   2  -5  22 988.060 25.3589  -2
  -2   5  22 988.060 25.3589   1
   2  -5  21 151.403 21.2259  -2
  -2   5  21 151.403 21.2259   1
   2   5  20 93.2192 21.6377  -2
  -2  -5  20 93.2192 21.6377   1
  -2   5 -19 3358.01 33.5654  -2
   2  -5 -19 3358.01 33.5654   1
  -2  -5 -18 292.271 23.5660  -2
   2   5 -18 292.271 23.5660   1
   2   5  17 1104.24 24.4157  -2
  -2  -5  17 1104.24 24.4157   1
   2   5  16 3025.01 29.0141  -2
  -2  -5  16 3025.01 29.0141   1
   2   5  15 4059.90 32.5941  -2
  -2  -5  15 4059.90 32.5941   1
  -2  -5 -14 4377.53 31.9355  -2
   2   5 -14 4377.53 31.9355   1
  -2   5 -13 373.394 22.0161  -2
   2  -5 -13 373.394 22.0161   1
  -2   5 -12 1587.94 33.9211  -2
   2  -5 -12 1587.94 33.9211   1
  -2   5 -11 30376.0 112.763  -2
   2  -5 -11 30376.0 112.763   1
   2   5  10 1976.80 33.3219  -2
  -2  -5  10 1976.80 33.3219   1
   2   5   9 17187.3 68.6149  -2
  -2  -5   9 17187.3 68.6149   1
   2   5   8 3540.62 31.6271  -2
  -2  -5   8 3540.62 31.6271   1
  -2   5  -7 21079.0 62.4151  -2
   2  -5  -7 21079.0 62.4151   1
   2   5   6 2974.99 32.1012  -2
  -2  -5   6 2974.99 32.1012   1
  -2  -5  -5 41477.0 108.726  -2
   2   5  -5 41477.0 108.726   1
   2  -5   4 12835.5 48.4113  -2
  -2   5   4 12835.5 48.4113   1
  -2   5  -3 10803.2 44.1257  -2
   2  -5  -3 10803.2 44.1257   1
   2  -5   2 24168.3 76.3866  -2
  -2   5   2 24168.3 76.3866   1
   2   5   1 88978.7 133.922  -2
  -2  -5   1 88978.7 133.922   1
   2  -5   0 6345.20 46.9881  -2
  -2   5   0 6345.20 46.9881   1
   2   5  -1 92385.8 139.117  -2
  -2  -5  -1 92385.8 139.117   1
   2   5  -2 24026.5 67.8281  -2
  -2  -5  -2 24026.5 67.8281   1
  -2  -5   3 10054.8 43.2099  -2
   2   5   3 10054.8 43.2099   1
   2   5  -4 13301.3 55.6154  -2
  -2  -5  -4 13301.3 55.6154   1
  -2  -5   5 40305.8 90.1625  -2
   2   5   5 40305.8 90.1625   1
  -2   5   6 3000.29 29.9047  -2
   2  -5   6 3000.29 29.9047   1
  -2  -5   7 20668.2 70.5249  -2
   2   5   7 20668.2 70.5249   1
   2  -5  -8 3727.66 37.2988  -2
  -2   5  -8 3727.66 37.2988   1
   2  -5  -9 15310.2 61.1296  -2
  -2   5  -9 15310.2 61.1296   1
   2   5 -10 2057.51 29.2145  -2
  -2  -5 -10 2057.51 29.2145   1
  -2   5  11 30421.0 80.0924  -2
   2  -5  11 30421.0 80.0924   1
  -2   5  12 1416.53 26.4601  -2
   2  -5  12 1416.53 26.4601   1
  -2  -5  13 337.190 19.2537  -2
   2   5  13 337.190 19.2537   1
   2  -5 -14 4794.51 31.5502  -2
  -2   5 -14 4794.51 31.5502   1
   2   5 -15 3255.29 28.2337  -2
  -2  -5 -15 3255.29 28.2337   1
   2   5 -16 3611.26 32.3458  -2
  -2  -5 -16 3611.26 32.3458   1
  -2   5  17 993.337 23.9185  -2
   2  -5  17 993.337 23.9185   1
  -2  -5  18 316.224 20.9684  -2
   2   5  18 316.224 20.9684   1
  -2  -5  19 3641.20 32.4720  -2
   2   5  19 3641.20 32.4720   1
   2   5 -20 70.4412 19.4715  -2
  -2  -5 -20 70.4412 19.4715   1
  -2  -5  21 129.597 23.1582  -2
   2   5  21 129.597 23.1582   1
  -2  -5  22 789.135 24.8306  -2
   2   5  22 789.135 24.8306   1
  -2   5  23 459.211 22.2520  -2
   2  -5  23 459.211 22.2520   1
   2  -5 -24 552.203 28.2636  -2
  -2   5 -24 552.203 28.2636   1
   2  -5 -25 146.315 23.8193  -2
  -2   5 -25 146.315 23.8193   1
  -2  -5  26 204.635 29.4081  -2
   2   5  26 204.635 29.4081   1
   2  -6  25 654.890 33.6404  -2
  -2   6  25 654.890 33.6404   1
   2  -6  24 267.683 28.5779  -2
  -2   6  24 267.683 28.5779   1
   2   6  23 24.1286 22.8650  -2
  -2  -6  23 24.1286 22.8650   1
   2   6  22 590.394 22.7151  -2
  -2  -6  22 590.394 22.7151   1
  -2   6 -21 2193.24 32.2680  -2
   2  -6 -21 2193.24 32.2680   1
  -2  -6 -20 719.033 25.0591  -2
   2   6 -20 719.033 25.0591   1
  -2   6 -19 516.438 21.8451  -2
   2  -6 -19 516.438 21.8451   1
   2   6  18 319.748 21.4297  -2
  -2  -6  18 319.748 21.4297   1
  -2  -6 -17 725.252 24.9662  -2
   2   6 -17 725.252 24.9662   1
   2   6  16 2868.15 32.6742  -2
  -2  -6  16 2868.15 32.6742   1
   2   6  15 2516.55 30.9062  -2
  -2  -6  15 2516.55 30.9062   1
   2   6  14 1051.56 23.2395  -2
  -2  -6  14 1051.56 23.2395   1
  -2  -6 -13 5164.28 33.8778  -2
   2   6 -13 5164.28 33.8778   1
  -2   6 -12 5032.42 31.4532  -2
   2  -6 -12 5032.42 31.4532   1
   2  -6  11 4894.44 33.4474  -2
  -2   6  11 4894.44 33.4474   1
  -2  -6 -10 751.404 25.8037  -2
   2   6 -10 751.404 25.8037   1
   2   6   9 1545.16 30.5466  -2
  -2  -6   9 1545.16 30.5466   1
  -2   6  -8 1415.32 27.3286  -2
   2  -6  -8 1415.32 27.3286   1
   2   6   7 2440.83 27.0472  -2
  -2  -6   7 2440.83 27.0472   1
   2   6   6 668.382 18.3713  -2
  -2  -6   6 668.382 18.3713   1
   2   6   5 2216.83 27.4049  -2
  -2  -6   5 2216.83 27.4049   1
   2  -6   4 705.318 19.1386  -2
  -2   6   4 705.318 19.1386   1
   2   6   3 3790.45 33.1656  -2
  -2  -6   3 3790.45 33.1656   1
  -2   6  -2 1644.65 23.9024  -2
   2  -6  -2 1644.65 23.9024   1
   2  -6   1 2842.42 28.6450  -2
  -2   6   1 2842.42 28.6450   1
   2   6   0 1263.50 23.0296  -2
  -2  -6   0 1263.50 23.0296   1
   2   6  -1 2917.56 35.5883  -2
  -2  -6  -1 2917.56 35.5883   1
   2   6  -2 1737.60 28.0982  -2
  -2  -6  -2 1737.60 28.0982   1
  -2   6   3 3868.59 32.2818  -2
   2  -6   3 3868.59 32.2818   1
   2   6  -4 770.129 19.3071  -2
  -2  -6  -4 770.129 19.3071   1
   2   6  -5 2350.79 24.4869  -2
  -2  -6  -5 2350.79 24.4869   1
  -2   6   6 660.594 19.6802  -2
   2  -6   6 660.594 19.6802   1
  -2   6   7 2388.70 30.9701  -2
   2  -6   7 2388.70 30.9701   1
  -2  -6   8 1321.57 29.2010  -2
   2   6   8 1321.57 29.2010   1
  -2   6   9 1793.92 32.6895  -2
   2  -6   9 1793.92 32.6895   1
   2   6 -10 809.557 29.6579  -2
  -2  -6 -10 809.557 29.6579   1
   2   6 -11 4800.21 34.5212  -2
  -2  -6 -11 4800.21 34.5212   1
  -2   6  12 5742.76 32.6339  -2
   2  -6  12 5742.76 32.6339   1
  -2  -6  13 5132.57 30.6306  -2
   2   6  13 5132.57 30.6306   1
   2  -6 -14 1351.16 21.8984  -2
  -2   6 -14 1351.16 21.8984   1
  -2   6  15 2468.56 31.6562  -2
   2  -6  15 2468.56 31.6562   1
  -2   6  16 2866.17 33.6854  -2
   2  -6  16 2866.17 33.6854   1
  -2   6  17 894.333 27.2540  -2
   2  -6  17 894.333 27.2540   1
  -2  -6  18 403.722 22.7029  -2
   2   6  18 403.722 22.7029   1
   2  -6 -19 414.463 22.8827  -2
  -2   6 -19 414.463 22.8827   1
  -2   6  20 1060.94 25.5297  -2
   2  -6  20 1060.94 25.5297   1
  -2   6  21 2122.01 29.2441  -2
   2  -6  21 2122.01 29.2441   1
  -2  -6  22 596.913 27.0048  -2
   2   6  22 596.913 27.0048   1
  -2   6  23 21.3872 23.0541  -2
   2  -6  23 21.3872 23.0541   1
  -2  -6  24 257.070 29.5686  -2
   2   6  24 257.070 29.5686   1
   2  -6 -25 394.149 20.6718  -2
  -2   6 -25 394.149 20.6718   1
   2   7  24 937.221 32.1925  -2
  -2  -7  24 937.221 32.1925   1
  -2  -7 -23 444.064 25.0443  -2
   2   7 -23 444.064 25.0443   1
   2  -7  22 1594.29 22.4876  -2
  -2   7  22 1594.29 22.4876   1
   2  -7  21 170.361 21.3745  -2
  -2   7  21 170.361 21.3745   1
   2   7  20 6.11096 19.0424  -2
  -2  -7  20 6.11096 19.0424   1
   2   7  19 219.972 22.1393  -2
  -2  -7  19 219.972 22.1393   1
   2  -7  18 1894.31 28.2402  -2
  -2   7  18 1894.31 28.2402   1
  -2   7 -17 143.571 21.0621  -2
   2  -7 -17 143.571 21.0621   1
   2   7  16 58.0270 23.7871  -2
  -2  -7  16 58.0270 23.7871   1
  -2   7 -15 1594.61 33.0712  -2
   2  -7 -15 1594.61 33.0712   1
  -2   7 -14 97.7970 23.5802  -2
   2  -7 -14 97.7970 23.5802   1
  -2   7 -13 3998.53 34.0764  -2
   2  -7 -13 3998.53 34.0764   1
  -2  -7 -12 123.656 19.4880  -2
   2   7 -12 123.656 19.4880   1
  -2   7 -11 6806.35 35.9129  -2
   2  -7 -11 6806.35 35.9129   1
   2  -7  10 2567.15 23.8848  -2
  -2   7  10 2567.15 23.8848   1
   2   7   9 3358.69 28.6553  -2
  -2  -7   9 3358.69 28.6553   1
  -2   7  -8 1175.87 22.2828  -2
   2  -7  -8 1175.87 22.2828   1
   2   7   7 405.517 22.5990  -2
  -2  -7   7 405.517 22.5990   1
  -2   7  -6 1540.54 25.8883  -2
   2  -7  -6 1540.54 25.8883   1
   2  -7   5 4683.11 40.3107  -2
  -2   7   5 4683.11 40.3107   1
  -2   7  -4 2286.91 33.1439  -2
   2  -7  -4 2286.91 33.1439   1
  -2   7  -3 2161.59 29.9836  -2
   2  -7  -3 2161.59 29.9836   1
   2   7   2 1744.48 28.3752  -2
  -2  -7   2 1744.48 28.3752   1
  -2   7  -1 640.857 22.3921  -2
   2  -7  -1 640.857 22.3921   1
  -2   7   0 70.8589 19.0336  -2
   2  -7   0 70.8589 19.0336   1
   2   7  -1 665.505 23.1206  -2
  -2  -7  -1 665.505 23.1206   1
   2   7  -2 1907.62 28.7732  -2
  -2  -7  -2 1907.62 28.7732   1
  -2   7   3 2439.79 30.6613  -2
   2  -7   3 2439.79 30.6613   1
  -2  -7   4 2449.00 32.0297  -2
   2   7   4 2449.00 32.0297   1
  -2   7   5 5075.33 39.1121  -2
   2  -7   5 5075.33 39.1121   1
   2  -7  -6 1491.61 24.4738  -2
  -2   7  -6 1491.61 24.4738   1
   2  -7  -7 383.095 26.6266  -2
  -2   7  -7 383.095 26.6266   1
   2   7  -8 1048.62 22.6658  -2
  -2  -7  -8 1048.62 22.6658   1
  -2  -7   9 3606.45 26.5814  -2
   2   7   9 3606.45 26.5814   1
   2  -7 -10 2975.04 27.0476  -2
  -2   7 -10 2975.04 27.0476   1
   2   7 -11 7427.81 37.4763  -2
  -2  -7 -11 7427.81 37.4763   1
  -2  -7  12 80.9732 19.1077  -2
   2   7  12 80.9732 19.1077   1
  -2  -7  13 3516.03 32.6232  -2
   2   7  13 3516.03 32.6232   1
   2   7 -14 103.359 18.4781  -2
  -2  -7 -14 103.359 18.4781   1
  -2  -7  15 1431.35 27.7085  -2
   2   7  15 1431.35 27.7085   1
   2   7 -16 41.2030 20.6868  -2
  -2  -7 -16 41.2030 20.6868   1
  -2  -7  17 171.457 20.7980  -2
   2   7  17 171.457 20.7980   1
   2  -7 -18 2161.24 28.8241  -2
  -2   7 -18 2161.24 28.8241   1
  -2  -7  19 246.014 24.4522  -2
   2   7  19 246.014 24.4522   1
   2  -7 -20 25.3211 22.8736  -2
  -2   7 -20 25.3211 22.8736   1
   2  -7 -21 199.237 26.8105  -2
  -2   7 -21 199.237 26.8105   1
   2  -7 -22 1839.93 30.0994  -2
  -2   7 -22 1839.93 30.0994   1
  -2  -7  23 447.635 25.4378  -2
   2   7  23 447.635 25.4378   1
   2  -7 -24 822.311 23.6099  -2
  -2   7 -24 822.311 23.6099   1
  -2  -8 -23 440.101 33.6757  -2
   2   8 -23 440.101 33.6757   1
   2  -8  22 532.422 32.0855  -2
  -2   8  22 532.422 32.0855   1
   2   8 -21 39.2978 19.9684   1
   2  -8  21 77.2970 19.2895  -2
  -2   8  21 77.2970 19.2895   1
  -2   8 -20 224.522 17.5858  -2
   2  -8 -20 224.522 17.5858   1
  -2  -8 -19 1472.97 26.9651  -2
   2   8 -19 1472.97 26.9651   1
  -2  -8 -18 160.564 25.4933  -2
   2   8 -18 160.564 25.4933   1
   2  -8  17 390.021 25.5098  -2
  -2   8  17 390.021 25.5098   1
  -2  -8 -16 616.804 27.4547  -2
   2   8 -16 616.804 27.4547   1
  -2   8 -15 563.561 29.0150  -2
   2  -8 -15 563.561 29.0150   1
   2   8  14 154.399 26.4467  -2
  -2  -8  14 154.399 26.4467   1
  -2   8 -13 546.565 30.7602  -2
   2  -8 -13 546.565 30.7602   1
   2  -8  12 832.808 24.5922  -2
  -2   8  12 832.808 24.5922   1
   2  -8  11 599.769 24.2643  -2
  -2   8  11 599.769 24.2643   1
   2  -8  10 2827.87 31.6727  -2
  -2   8  10 2827.87 31.6727   1
   2  -8   9 5545.28 37.2940  -2
  -2   8   9 5545.28 37.2940   1
  -2   8  -8 757.172 22.6572  -2
   2  -8  -8 757.172 22.6572   1
  -2   8  -7 147.742 16.7531  -2
   2  -8  -7 147.742 16.7531   1
  -2   8  -6 3438.59 26.2023  -2
   2  -8  -6 3438.59 26.2023   1
  -2   8  -5 6553.76 33.9294  -2
   2  -8  -5 6553.76 33.9294   1
  -2  -8  -4 10481.6 43.3315  -2
   2   8  -4 10481.6 43.3315   1
   2   8   3 8148.38 39.8950  -2
  -2  -8   3 8148.38 39.8950   1
   2   8   2 9201.93 41.0359  -2
  -2  -8   2 9201.93 41.0359   1
   2  -8   1 14280.6 56.8842  -2
  -2   8   1 14280.6 56.8842   1
   2   8   0 330.955 20.7239  -2
  -2  -8   0 330.955 20.7239   1
  -2   8   1 13452.3 54.0091  -2
   2  -8   1 13452.3 54.0091   1
  -2  -8   2 9273.62 43.3063  -2
   2   8   2 9273.62 43.3063   1
  -2  -8   3 8571.93 42.3934  -2
   2   8   3 8571.93 42.3934   1
  -2  -8   4 11769.6 44.4942  -2
   2   8   4 11769.6 44.4942   1
  -2  -8   5 7081.35 36.1722  -2
   2   8   5 7081.35 36.1722   1
   2   8  -6 3281.94 30.1446  -2
  -2  -8  -6 3281.94 30.1446   1
  -2   8   7 151.432 17.7697  -2
   2  -8   7 151.432 17.7697   1
  -2  -8   8 638.026 19.4726  -2
   2   8   8 638.026 19.4726   1
  -2  -8   9 6483.98 38.1698  -2
   2   8   9 6483.98 38.1698   1
   2   8 -10 2569.03 28.7620  -2
  -2  -8 -10 2569.03 28.7620   1
  -2   8  11 741.207 22.1840  -2
   2  -8  11 741.207 22.1840   1
  -2  -8  12 870.863 26.4757  -2
   2   8  12 870.863 26.4757   1
  -2  -8  13 703.798 25.4549  -2
   2   8  13 703.798 25.4549   1
  -2   8  14 207.426 23.8004  -2
   2  -8  14 207.426 23.8004   1
   2   8 -15 453.070 27.3754  -2
  -2  -8 -15 453.070 27.3754   1
   2   8 -16 486.307 25.3521  -2
  -2  -8 -16 486.307 25.3521   1
   2  -8 -17 288.012 24.3832  -2
  -2   8 -17 288.012 24.3832   1
   2  -8 -18 246.883 21.2257  -2
  -2   8 -18 246.883 21.2257   1
   2   8 -19 1736.56 29.6942  -2
  -2  -8 -19 1736.56 29.6942   1
  -2   8  20 159.424 21.5166  -2
   2  -8  20 159.424 21.5166   1
   2   8 -21 58.7398 20.0538  -2
  -2  -8 -21 58.7398 20.0538   1
  -2  -8  22 378.553 25.9788  -2
   2   8  22 378.553 25.9788   1
  -2  -8  23 499.754 29.0317  -2
   2   8  23 499.754 29.0317   1
  -2  -9 -21 175.551 21.4475  -2
   2   9 -21 175.551 21.4475   1
   2  -9  20 187.796 15.0498  -2
  -2   9  20 187.796 15.0498   1
   2  -9  19 1225.17 20.4970  -2
  -2   9  19 1225.17 20.4970   1
   2   9  18 1027.96 20.8099  -2
  -2  -9  18 1027.96 20.8099   1
  -2   9 -17 38.9480 17.9913  -2
   2  -9 -17 38.9480 17.9913   1
   2  -9  16 812.825 24.9062  -2
  -2   9  16 812.825 24.9062   1
   2  -9  15 1442.63 27.8392  -2
  -2   9  15 1442.63 27.8392   1
   2  -9  14 1120.57 27.2797  -2
  -2   9  14 1120.57 27.2797   1
   2  -9  13 288.495 21.3514  -2
  -2   9  13 288.495 21.3514   1
  -2   9 -12 1965.00 27.7236  -2
   2  -9 -12 1965.00 27.7236   1
  -2  -9 -11 1567.00 25.7394  -2
   2   9 -11 1567.00 25.7394   1
   2   9  10 5531.51 37.8394  -2
  -2  -9  10 5531.51 37.8394   1
  -2  -9  -9 796.664 24.1240  -2
   2   9  -9 796.664 24.1240   1
  -2   9  -8 8489.26 42.7136  -2
   2  -9  -8 8489.26 42.7136   1
  -2   9  -7 46.7477 17.5777  -2
   2  -9  -7 46.7477 17.5777   1
   2  -9   6 8136.99 36.1334  -2
  -2   9   6 8136.99 36.1334   1
  -2  -9  -5 618.522 20.8420  -2
   2   9  -5 618.522 20.8420   1
   2   9   4 636.305 22.3879  -2
  -2  -9   4 636.305 22.3879   1
  -2   9  -3 1138.46 23.4501  -2
   2  -9  -3 1138.46 23.4501   1
  -2   9  -2 735.997 21.9437  -2
   2  -9  -2 735.997 21.9437   1
   2   9   1 1766.34 27.3974  -2
  -2  -9   1 1766.34 27.3974   1
   2   9   0 10510.5 49.1007  -2
  -2  -9   0 10510.5 49.1007   1
   2   9  -1 1562.15 24.1865  -2
  -2  -9  -1 1562.15 24.1865   1
   2   9  -2 881.203 19.2294  -2
  -2  -9  -2 881.203 19.2294   1
  -2   9   3 977.489 21.1780  -2
   2  -9   3 977.489 21.1780   1
   2   9  -4 507.491 20.8829  -2
  -2  -9  -4 507.491 20.8829   1
  -2   9   5 744.092 21.9865  -2
   2  -9   5 744.092 21.9865   1
   2  -9  -6 9849.43 49.5081  -2
  -2   9  -6 9849.43 49.5081   1
  -2   9   7 29.4361 20.3715  -2
   2  -9   7 29.4361 20.3715   1
   2   9  -8 7796.65 43.0682  -2
  -2  -9  -8 7796.65 43.0682   1
   2   9  -9 718.813 25.9388  -2
  -2  -9  -9 718.813 25.9388   1
  -2   9  10 5604.49 41.7847  -2
   2  -9  10 5604.49 41.7847   1
  -2   9  11 1594.39 26.7380  -2
   2  -9  11 1594.39 26.7380   1
  -2  -9  12 2448.48 29.6649  -2
   2   9  12 2448.48 29.6649   1
  -2   9  13 367.163 22.7319  -2
   2  -9  13 367.163 22.7319   1
   2  -9 -14 870.267 25.9169  -2
  -2   9 -14 870.267 25.9169   1
   2   9 -15 1129.90 26.4858  -2
  -2  -9 -15 1129.90 26.4858   1
   2  -9 -16 724.025 23.1325  -2
  -2   9 -16 724.025 23.1325   1
   2   9 -17 23.1791 20.4070  -2
  -2  -9 -17 23.1791 20.4070   1
  -2  -9  18 1311.67 28.3895  -2
   2   9  18 1311.67 28.3895   1
   2   9 -19 1610.85 28.1131  -2
  -2  -9 -19 1610.85 28.1131   1
  -2   9  20 161.003 21.2786  -2
   2  -9  20 161.003 21.2786   1
  -2  -9  21 149.253 19.8575  -2
   2   9  21 149.253 19.8575   1
  -2 -10 -19 343.094 13.9195  -2
   2  10 -19 343.094 13.9195   1
   2 -10  18 1008.04 18.1173  -2
  -2  10  18 1008.04 18.1173   1
  -2  10 -17 268.181 16.7826  -2
   2 -10 -17 268.181 16.7826   1
   2 -10  16 232.243 17.8596  -2
  -2  10  16 232.243 17.8596   1
   2  10  15 235.352 17.4818  -2
  -2 -10  15 235.352 17.4818   1
  -2 -10 -14 1353.98 24.2077  -2
   2  10 -14 1353.98 24.2077   1
   2 -10  13 58.1394 17.8964  -2
  -2  10  13 58.1394 17.8964   1
  -2  10 -12 125.083 18.9254  -2
   2 -10 -12 125.083 18.9254   1
   2  10  11 900.744 21.8218  -2
  -2 -10  11 900.744 21.8218   1
   2  10  10 475.393 20.2751  -2
  -2 -10  10 475.393 20.2751   1
  -2  10  -9 1205.67 23.6784  -2
   2 -10  -9 1205.67 23.6784   1
   2  10   8 6.12118 17.1638  -2
  -2 -10   8 6.12118 17.1638   1
   2  10   7 423.617 22.0798  -2
  -2 -10   7 423.617 22.0798   1
  -2  10  -6 305.246 21.5003  -2
   2 -10  -6 305.246 21.5003   1
   2  10   5 1206.67 24.4190  -2
  -2 -10   5 1206.67 24.4190   1
   2 -10   4 89.9181 18.4522  -2
  -2  10   4 89.9181 18.4522   1
   2  10   3 2380.52 28.5655  -2
  -2 -10   3 2380.52 28.5655   1
  -2 -10  -2 322.079 19.8498  -2
   2  10  -2 322.079 19.8498   1
   2  10   1 510.536 20.3930  -2
  -2 -10   1 510.536 20.3930   1
  -2 -10   0 969.788 22.1248  -2
   2  10   0 969.788 22.1248   1
  -2 -10   1 445.704 19.0741  -2
   2  10   1 445.704 19.0741   1
  -2 -10   2 353.329 18.4188  -2
   2  10   2 353.329 18.4188   1
   2  10  -3 2489.17 32.6160  -2
  -2 -10  -3 2489.17 32.6160   1
  -2 -10   4 77.4516 19.1063  -2
   2  10   4 77.4516 19.1063   1
  -2  10   5 1355.47 25.3313  -2
   2 -10   5 1355.47 25.3313   1
  -2 -10   6 262.322 18.6939  -2
   2  10   6 262.322 18.6939   1
  -2  10   7 420.949 19.3785  -2
   2 -10   7 420.949 19.3785   1
  -2  10   8 40.4315 18.9028  -2
   2 -10   8 40.4315 18.9028   1
  -2  10   9 1120.42 24.6392  -2
   2 -10   9 1120.42 24.6392   1
   2  10 -10 416.721 19.4727  -2
  -2 -10 -10 416.721 19.4727   1
  -2 -10  11 785.652 19.7856  -2
   2  10  11 785.652 19.7856   1
  -2 -10  12 102.311 18.2929  -2
   2  10  12 102.311 18.2929   1
  -2  10  13 44.6092 18.0090  -2
   2 -10  13 44.6092 18.0090   1
   2  10 -14 1262.48 22.6872  -2
  -2 -10 -14 1262.48 22.6872   1
   2  10 -15 263.392 20.5059  -2
  -2 -10 -15 263.392 20.5059   1
  -2 -10  16 181.532 15.5959  -2
   2  10  16 181.532 15.5959   1
   2  10 -17 372.300 16.2527  -2
  -2 -10 -17 372.300 16.2527   1
  -2 -10  18 1221.54 20.9132  -2
   2  10  18 1221.54 20.9132   1
   2 -10 -19 254.166 19.5405  -2
  -2  10 -19 254.166 19.5405   1
   2  11  17 136.172 28.0894  -2
  -2 -11  17 136.172 28.0894   1
  -2 -11 -16 73.6515 14.8223  -2
   2  11 -16 73.6515 14.8223   1
   2 -11  15 110.507 13.9374  -2
  -2  11  15 110.507 13.9374   1
  -2 -11 -14 123.562 15.6937  -2
   2  11 -14 123.562 15.6937   1
  -2  11 -13 73.6232 13.6557  -2
   2 -11 -13 73.6232 13.6557   1
   2  11  12 24.0024 14.7194  -2
  -2 -11  12 24.0024 14.7194   1
   2 -11  11 421.786 18.7617  -2
  -2  11  11 421.786 18.7617   1
  -2  11 -10 83.6345 22.4646  -2
   2 -11 -10 83.6345 22.4646   1
   2  11   9 67.9101 21.7265  -2
  -2 -11   9 67.9101 21.7265   1
   2  11   8 49.2307 22.3835  -2
  -2 -11   8 49.2307 22.3835   1
   2  11   7 159.455 19.0299  -2
  -2 -11   7 159.455 19.0299   1
  -2 -11  -6 3.91550 18.9488  -2
   2  11  -6 3.91550 18.9488   1
  -2 -11  -5 153.327 21.0220  -2
   2  11  -5 153.327 21.0220   1
   2  11   4 40.3826 17.2754  -2
  -2 -11   4 40.3826 17.2754   1
  -2 -11  -3 1028.36 21.1797  -2
   2  11  -3 1028.36 21.1797   1
  -2 -11  -2 2396.79 27.2943  -2
   2  11  -2 2396.79 27.2943   1
   2 -11   1 212.362 17.9176  -2
  -2  11   1 212.362 17.9176   1
  -2 -11   0 18.9860 14.7245  -2
   2  11   0 18.9860 14.7245   1
   2  11  -1 258.652 17.8453  -2
  -2 -11  -1 258.652 17.8453   1
   2 -11  -2 2249.35 27.7551  -2
  -2  11  -2 2249.35 27.7551   1
   2 -11  -3 1041.56 23.6665  -2
  -2  11  -3 1041.56 23.6665   1
  -2  11   4 30.1738 16.6623  -2
   2 -11   4 30.1738 16.6623   1
   2  11  -5 145.545 17.7871  -2
  -2 -11  -5 145.545 17.7871   1
  -2  11   6 10.4352 17.4980  -2
   2 -11   6 10.4352 17.4980   1
   2  11  -7 169.525 20.1985  -2
  -2 -11  -7 169.525 20.1985   1
  -2 -11   8 52.1941 18.9504  -2
   2  11   8 52.1941 18.9504   1
   2  11  -9 75.7623 18.4754  -2
  -2 -11  -9 75.7623 18.4754   1
   2  11 -10 60.4535 18.6456  -2
  -2 -11 -10 60.4535 18.6456   1
  -2 -11  11 373.617 19.4981  -2
   2  11  11 373.617 19.4981   1
  -2 -11  12 14.2033 17.1276  -2
   2  11  12 14.2033 17.1276   1
  -2  11  13 106.621 17.3821  -2
   2 -11  13 106.621 17.3821   1
  -2 -11  14 112.665 17.2670  -2
   2  11  14 112.665 17.2670   1
  -2  11  15 206.498 21.8555  -2
   2 -11  15 206.498 21.8555   1
  -2 -11  16 74.7667 18.4141  -2
   2  11  16 74.7667 18.4141   1
   2 -11 -17 100.999 26.4508  -2
  -2  11 -17 100.999 26.4508   1
   2  12  14 131.579 18.0884  -2
  -2 -12  14 131.579 18.0884   1
  -2  12 -13 16.8580 14.4582  -2
   2 -12 -13 16.8580 14.4582   1
  -2 -12 -12 149.305 18.1336  -2
   2  12 -12 149.305 18.1336   1
  -2 -12 -11 40.7544 14.1267  -2
   2  12 -11 40.7544 14.1267   1
  -2  12  10 5.22346 21.1492   1
   2  12  10 25.0979 14.4815  -2
  -2 -12  10 25.0979 14.4815   1
  -2 -12  -9 88.4703 17.3548  -2
   2  12  -9 88.4703 17.3548   1
  -2  12  -8 278.608 18.2347  -2
   2 -12  -8 278.608 18.2347   1
  -2 -12  -7 110.651 18.4045  -2
   2  12  -7 110.651 18.4045   1
   2  12   6 1282.77 25.4533  -2
  -2 -12   6 1282.77 25.4533   1
  -2  12  -5 337.031 17.3082  -2
   2 -12  -5 337.031 17.3082   1
  -2  12  -4 464.804 19.7847  -2
   2 -12  -4 464.804 19.7847   1
   2  12   3 43.8191 17.3572  -2
  -2 -12   3 43.8191 17.3572   1
  -2  12  -2 653.115 20.2858  -2
   2 -12  -2 653.115 20.2858   1
   2 -12   1 1092.09 20.2179  -2
  -2  12   1 1092.09 20.2179   1
  -2  12   0 2140.74 23.8353  -2
   2 -12   0 2140.74 23.8353   1
   2 -12  -1 1088.96 19.8117  -2
  -2  12  -1 1088.96 19.8117   1
  -2 -12   2 761.583 19.3015  -2
   2  12   2 761.583 19.3015   1
  -2  12   3 74.0699 16.5468  -2
   2 -12   3 74.0699 16.5468   1
  -2  12   4 407.287 19.4285  -2
   2 -12   4 407.287 19.4285   1
  -2 -12   5 362.399 18.5876  -2
   2  12   5 362.399 18.5876   1
   2 -12  -6 1436.44 25.5698  -2
  -2  12  -6 1436.44 25.5698   1
   2 -12  -7 110.780 16.8493  -2
  -2  12  -7 110.780 16.8493   1
  -2 -12   8 271.616 16.4592  -2
   2  12   8 271.616 16.4592   1
  -2 -12   9 94.1819 16.2495  -2
   2  12   9 94.1819 16.2495   1
   2 -12 -10 37.4413 15.1815  -2
  -2  12 -10 37.4413 15.1815   1
  -2 -12  11 31.1676 13.2165  -2
   2  12  11 31.1676 13.2165   1
  -2 -12  12 220.593 16.6475  -2
   2  12  12 220.593 16.6475   1
  -2  12  13 37.7674 21.6315  -2
   2 -12  13 37.7674 21.6315   1
   2 -12 -14 86.1524 25.0613  -2
  -2  12 -14 86.1524 25.0613   1
  -2 -13  -8 3.61914 14.1236  -2
   2  13  -8 3.61914 14.1236   1
   2 -13   7 975.232 16.0925  -2
  -2  13   7 975.232 16.0925   1
  -2  13  -6 277.886 14.7326  -2
   2 -13  -6 277.886 14.7326   1
   2  13   5 1254.11 17.9362  -2
  -2 -13   5 1254.11 17.9362   1
  -2  13  -4 24.5590 13.0070  -2
   2 -13  -4 24.5590 13.0070   1
   2  13   3 433.248 12.7443  -2
  -2 -13   3 433.248 12.7443   1
  -2 -13  -2 11.2153 12.2218  -2
   2  13  -2 11.2153 12.2218   1
  -2 -13  -1 376.376 16.6418  -2
   2  13  -1 376.376 16.6418   1
  -2 -13   0 676.792 19.6148  -2
   2  13   0 676.792 19.6148   1
  -2  13   1 322.363 17.2110  -2
   2 -13   1 322.363 17.2110   1
  -2  13   2 8.24566 13.5803  -2
   2 -13   2 8.24566 13.5803   1
   2  13  -3 424.813 15.4350  -2
  -2 -13  -3 424.813 15.4350   1
  -2 -13   4 43.6619 14.8392  -2
   2  13   4 43.6619 14.8392   1
  -2  13   5 1147.11 18.0538  -2
   2 -13   5 1147.11 18.0538   1
  -2 -13   6 336.070 19.2601  -2
   2  13   6 336.070 19.2601   1
  -2  13   7 954.702 20.3748  -2
   2 -13   7 954.702 20.3748   1
  -2 -13   8 2.30950 15.9650  -2
   2  13   8 2.30950 15.9650   1
  -2  13   9 1126.96 22.2037  -2
   2 -13   9 1126.96 22.2037   1
  -3   0  28 15.4792 17.6563   1
   3   0  26 4070.10 65.5320  -2
  -3   0  26 4070.10 65.5320   1
   3   0  24 5448.32 48.6581  -2
  -3   0  24 5448.32 48.6581   1
   3   0  22 1864.96 35.5322  -2
  -3   0  22 1864.96 35.5322   1
   3   0 -20 14268.0 312.746   1
   3   0  20 25120.3 71.7592  -2
  -3   0  20 25120.3 71.7592   1
   3   0  18 1756.10 30.7498  -2
  -3   0  18 1756.10 30.7498   1
   3   0  16 2609.84 39.6243  -2
  -3   0  16 2609.84 39.6243   1
   3   0  14 2528.68 35.9254  -2
  -3   0  14 2528.68 35.9254   1
  -3   0 -12 3403.37 46.9002  -2
   3   0 -12 3403.37 46.9002   1
  -3   0 -10 50552.0 141.364  -2
   3   0 -10 50552.0 141.364   1
   3   0   8 2616.94 37.2163  -2
  -3   0   8 2616.94 37.2163   1
  -3   0  -6 394.538 12.6893  -2
   3   0  -6 394.538 12.6893   1
  -3   0  -4 560189. 380.641  -2
   3   0  -4 560189. 380.641   1
  -3   0  -2 328499. 173.752  -2
   3   0  -2 328499. 173.752   1
  -3   0   0 11625.6 32.5937  -2
   3   0   0 11625.6 32.5937   1
   3   0  -2 335344. 228.009  -2
  -3   0  -2 335344. 228.009   1
  -3   0   4 558237. 461.517  -2
   3   0   4 558237. 461.517   1
  -3   0   6 561.066 22.8055  -2
   3   0   6 561.066 22.8055   1
   3   0  -8 2318.09 31.4632  -2
  -3   0  -8 2318.09 31.4632   1
  -3   0  10 56759.2 191.178  -2
   3   0  10 56759.2 191.178   1
  -3   0  12 3241.62 48.6691  -2
   3   0  12 3241.62 48.6691   1
   3   0 -14 2082.95 32.3251  -2
  -3   0 -14 2082.95 32.3251   1
  -3   0  16 3310.26 37.7860  -2
   3   0  16 3310.26 37.7860   1
  -3   0  18 2459.22 37.1845  -2
   3   0  18 2459.22 37.1845   1
   3   0 -20 26871.4 106.163  -2
  -3   0 -20 26871.4 106.163   1
  -3   0  22 1899.55 52.4292  -2
   3   0  22 1899.55 52.4292   1
   3   0 -24 7309.10 65.2482  -2
  -3   0 -24 7309.10 65.2482   1
  -3   0  26 5469.39 53.6235  -2
   3   0  26 5469.39 53.6235   1
  -3   0  28 73.1653 45.2268  -2
   3   0  28 73.1653 45.2268   1
  -3  -1  28 52.0071 15.9901   1
   3  -1  27 55.8069 24.1138  -2
  -3   1  27 55.8069 24.1138   1
   3   1  26 381.099 32.2482  -2
  -3  -1  26 381.099 32.2482   1
   3  -1  25 171.616 24.1315  -2
  -3   1  25 171.616 24.1315   1
   3  -1  24 733.559 27.8733  -2
  -3   1  24 733.559 27.8733   1
   3  -1  23 884.892 23.3998  -2
  -3   1  23 884.892 23.3998   1
   3  -1  22 2077.89 26.0214  -2
  -3   1  22 2077.89 26.0214   1
  -3   1 -21 4332.37 29.8688  -2
   3  -1 -21 4332.37 29.8688   1
  -3   1  20 2956.96 153.678   1
  -3   1 -20 3530.17 28.3948  -2
   3  -1 -20 3530.17 28.3948   1
  -3  -1 -19 855.332 19.7702  -2
   3   1 -19 855.332 19.7702   1
  -3  -1 -18 7300.48 30.7601  -2
   3   1 -18 7300.48 30.7601   1
   3  -1  17 1768.42 19.8417  -2
  -3   1  17 1768.42 19.8417   1
  -3  -1 -16 4542.39 34.9484  -2
   3   1 -16 4542.39 34.9484   1
   3   1  15 3836.02 33.1958  -2
  -3  -1  15 3836.02 33.1958   1
   3   1  14 6168.85 36.9136  -2
  -3  -1  14 6168.85 36.9136   1
   3  -1  13 242.427 20.6284  -2
  -3   1  13 242.427 20.6284   1
  -3   1 -12 10855.5 50.3705  -2
   3  -1 -12 10855.5 50.3705   1
   3   1  11 20779.8 77.6931  -2
  -3  -1  11 20779.8 77.6931   1
  -3   1 -10 6522.65 36.0163  -2
   3  -1 -10 6522.65 36.0163   1
  -3  -1  -9 5361.94 35.6362  -2
   3   1  -9 5361.94 35.6362   1
   3   1   8 1787.45 20.1859  -2
  -3  -1   8 1787.45 20.1859   1
  -3  -1  -7 25763.2 67.6139  -2
   3   1  -7 25763.2 67.6139   1
   3   1   6 6997.05 30.0713  -2
  -3  -1   6 6997.05 30.0713   1
   3  -1   5 32259.7 62.2079  -2
  -3   1   5 32259.7 62.2079   1
   3   1   4 27180.8 45.5591  -2
  -3  -1   4 27180.8 45.5591   1
   3  -1   3 146303. 139.245  -2
  -3   1   3 146303. 139.245   1
  -3  -1  -2 23106.3 57.5915  -2
   3   1  -2 23106.3 57.5915   1
  -3  -1   1 12456.3 35.0564   1
   3  -1   1 33457.3 49.8724  -2
  -3   1   1 33457.3 49.8724   1
   3  -1   0 2688.43 19.8808  -2
  -3   1   0 2688.43 19.8808   1
  -3  -1   1 34103.0 67.8660  -2
   3   1   1 34103.0 67.8660   1
   3  -1  -2 23538.8 49.1880  -2
  -3   1  -2 23538.8 49.1880   1
  -3  -1   3 149389. 137.056  -2
   3   1   3 149389. 137.056   1
   3   1  -4 25421.1 45.3733  -2
  -3  -1  -4 25421.1 45.3733   1
   3   1  -5 34517.2 65.8191  -2
  -3  -1  -5 34517.2 65.8191   1
   3   1  -6 6668.85 43.7521  -2
  -3  -1  -6 6668.85 43.7521   1
   3   1  -7 26852.0 74.9140  -2
  -3  -1  -7 26852.0 74.9140   1
   3  -1  -8 1776.70 28.6689  -2
  -3   1  -8 1776.70 28.6689   1
  -3  -1   9 4591.58 40.7958  -2
   3   1   9 4591.58 40.7958   1
  -3  -1  10 6944.66 43.4045  -2
   3   1  10 6944.66 43.4045   1
   3  -1 -11 24417.2 80.9687  -2
  -3   1 -11 24417.2 80.9687   1
  -3   1  12 10342.3 51.4074  -2
   3  -1  12 10342.3 51.4074   1
  -3   1  13 322.314 17.5620  -2
   3  -1  13 322.314 17.5620   1
   3  -1 -14 5284.62 30.4236  -2
  -3   1 -14 5284.62 30.4236   1
   3  -1 -15 4193.15 31.9003  -2
  -3   1 -15 4193.15 31.9003   1
   3  -1 -16 5341.93 32.4485  -2
  -3   1 -16 5341.93 32.4485   1
   3  -1 -17 2494.89 24.1463  -2
  -3   1 -17 2494.89 24.1463   1
   3  -1 -18 8334.44 38.5877  -2
  -3   1 -18 8334.44 38.5877   1
   3  -1 -19 1039.60 24.0645  -2
  -3   1 -19 1039.60 24.0645   1
   3   1 -20 2663.78 33.2621  -2
  -3  -1 -20 2663.78 33.2621   1
  -3  -1  21 4888.68 40.5909  -2
   3   1  21 4888.68 40.5909   1
  -3   1  22 1906.25 35.4916  -2
   3  -1  22 1906.25 35.4916   1
   3   1 -23 1175.09 29.5136  -2
  -3  -1 -23 1175.09 29.5136   1
  -3  -1  24 750.379 32.7768  -2
   3   1  24 750.379 32.7768   1
   3   1 -25 98.8881 30.7819  -2
  -3  -1 -25 98.8881 30.7819   1
   3  -1 -26 187.645 23.9951  -2
  -3   1 -26 187.645 23.9951   1
  -3  -1 -27 86.6373 16.9797   1
  -3   1  27 72.7309 22.6940  -2
   3  -1  27 72.7309 22.6940   1
   3  -1  28 56.2445 25.3010   1
  -3  -1  28 90.8624 30.5381  -2
   3   1  28 90.8624 30.5381   1
  -3   2  28 450.280 22.7145   1
   3   2  27 23.0815 23.5219  -2
  -3  -2  27 23.0815 23.5219   1
   3   2  26 113.127 26.6760  -2
  -3  -2  26 113.127 26.6760   1
   3   2  25 98.8486 28.0205  -2
  -3  -2  25 98.8486 28.0205   1
  -3  -2 -24 7.60288 21.1304  -2
   3   2 -24 7.60288 21.1304   1
   3  -2  23 177.830 22.4538  -2
  -3   2  23 177.830 22.4538   1
   3  -2  22-11.3994 19.5385  -2
  -3   2  22-11.3994 19.5385   1
  -3  -2 -21 9.37673 18.5245  -2
   3   2 -21 9.37673 18.5245   1
   3   2  20 2449.83 25.6856  -2
  -3  -2  20 2449.83 25.6856   1
   3   2  19 7124.59 31.5616  -2
  -3  -2  19 7124.59 31.5616   1
  -3   2 -18 38.7928 16.4805  -2
   3  -2 -18 38.7928 16.4805   1
   3   2  17 3296.05 22.3960  -2
  -3  -2  17 3296.05 22.3960   1
   3   2  16 1894.96 23.8006  -2
  -3  -2  16 1894.96 23.8006   1
   3   2  15 4505.78 34.6545  -2
  -3  -2  15 4505.78 34.6545   1
   3   2  14 17179.9 68.3295  -2
  -3  -2  14 17179.9 68.3295   1
   3  -2  13 13178.9 56.3566  -2
  -3   2  13 13178.9 56.3566   1
   3  -2  12 4289.57 34.8818  -2
  -3   2  12 4289.57 34.8818   1
  -3  -2 -11 4922.16 35.9944  -2
   3   2 -11 4922.16 35.9944   1
  -3  -2 -10 7814.59 42.4614  -2
   3   2 -10 7814.59 42.4614   1
   3  -2   9 2845.94 29.6832  -2
  -3   2   9 2845.94 29.6832   1
   3   2   8 7500.85 50.2611  -2
  -3  -2   8 7500.85 50.2611   1
  -3  -2  -7 67392.5 134.933  -2
   3   2  -7 67392.5 134.933   1
  -3   2  -6 2153.32 34.9956  -2
   3  -2  -6 2153.32 34.9956   1
   3   2   5 3313.16 30.7416  -2
  -3  -2   5 3313.16 30.7416   1
   3   2   4 29175.4 89.3729  -2
  -3  -2   4 29175.4 89.3729   1
  -3  -2  -3 13341.5 74.3494  -2
   3   2  -3 13341.5 74.3494   1
  -3  -2  -2 11404.8 59.3251  -2
   3   2  -2 11404.8 59.3251   1
  -3   2  -1 499568. 343.358  -2
   3  -2  -1 499568. 343.358   1
   3  -2   0 2062.69 26.1751  -2
  -3   2   0 2062.69 26.1751   1
  -3   2   1 490726. 286.759  -2
   3  -2   1 490726. 286.759   1
  -3  -2  -2 1171.48 25.0517   1
  -3   2   2 10870.4 50.0428  -2
   3  -2   2 10870.4 50.0428   1
  -3  -2   3 13232.7 44.4495  -2
   3   2   3 13232.7 44.4495   1
  -3  -2   4 29575.8 78.8090  -2
   3   2   4 29575.8 78.8090   1
   3   2  -5 3109.31 27.0223  -2
  -3  -2  -5 3109.31 27.0223   1
  -3  -2   6 2414.57 25.9194  -2
   3   2   6 2414.57 25.9194   1
   3   2  -7 68389.7 111.982  -2
  -3  -2  -7 68389.7 111.982   1
  -3  -2   8 7529.68 37.0982  -2
   3   2   8 7529.68 37.0982   1
  -3  -2   9 2660.39 25.8328  -2
   3   2   9 2660.39 25.8328   1
  -3   2  10 8204.90 38.8915  -2
   3  -2  10 8204.90 38.8915   1
   3   2 -11 4590.86 33.0450  -2
  -3  -2 -11 4590.86 33.0450   1
  -3   2  12 4194.26 30.1064  -2
   3  -2  12 4194.26 30.1064   1
  -3   2  13 12745.0 45.0454  -2
   3  -2  13 12745.0 45.0454   1
  -3  -2  14 18051.6 52.9773  -2
   3   2  14 18051.6 52.9773   1
   3   2 -15 6083.23 33.4974  -2
  -3  -2 -15 6083.23 33.4974   1
   3  -2 -16 1676.26 19.1147  -2
  -3   2 -16 1676.26 19.1147   1
  -3   2  17 3671.46 24.8281  -2
   3  -2  17 3671.46 24.8281   1
  -3   2  18 36.8015 18.4728  -2
   3  -2  18 36.8015 18.4728   1
   3   2 -19 8954.74 40.3152  -2
  -3  -2 -19 8954.74 40.3152   1
  -3  -2  20 3397.32 33.8981  -2
   3   2  20 3397.32 33.8981   1
   3   2 -21 28.1281 23.0851  -2
  -3  -2 -21 28.1281 23.0851   1
  -3  -2  22 20.8373 24.2736  -2
   3   2  22 20.8373 24.2736   1
  -3   2  23 225.035 27.9291  -2
   3  -2  23 225.035 27.9291   1
  -3  -2  24 26.9318 28.2824  -2
   3   2  24 26.9318 28.2824   1
  -3  -2  25 183.423 26.4468  -2
   3   2  25 183.423 26.4468   1
  -3  -2  26 120.671 22.4176  -2
   3   2  26 120.671 22.4176   1
   3  -2  27 37.2237 18.1243   1
  -3   2  27 73.8264 36.2384  -2
   3  -2  27 73.8264 36.2384   1
   3   2  28 147.877 27.1656   1
   3  -2 -28 498.529 40.9054  -2
  -3   2 -28 498.529 40.9054   1
  -3  -3  28 816.879 33.3414   1
  -3  -3 -27 309.606 22.7905  -2
   3   3 -27 309.606 22.7905   1
   3   3  26 113.320 27.3889  -2
  -3  -3  26 113.320 27.3889   1
   3  -3  25 435.229 34.0506  -2
  -3   3  25 435.229 34.0506   1
   3   3  24 19.0813 23.0940  -2
  -3  -3  24 19.0813 23.0940   1
  -3   3 -23 1997.85 30.3502  -2
   3  -3 -23 1997.85 30.3502   1
   3  -3  22 212.015 19.8278  -2
  -3   3  22 212.015 19.8278   1
  -3  -3 -21 38.9224 18.8206  -2
   3   3 -21 38.9224 18.8206   1
   3  -3  20 661.916 20.1670  -2
  -3   3  20 661.916 20.1670   1
   3  -3 -19 6116.75 209.371   1
   3  -3  19 8181.83 37.7582  -2
  -3   3  19 8181.83 37.7582   1
  -3   3 -18 217.754 18.9433  -2
   3  -3 -18 217.754 18.9433   1
  -3   3 -17 4147.51 28.0696  -2
   3  -3 -17 4147.51 28.0696   1
  -3   3 -16 689.863 20.1430  -2
   3  -3 -16 689.863 20.1430   1
   3   3  15 88.5406 20.0911  -2
  -3  -3  15 88.5406 20.0911   1
   3  -3  14 2216.81 30.5803  -2
  -3   3  14 2216.81 30.5803   1
  -3   3 -13 615.066 25.2584  -2
   3  -3 -13 615.066 25.2584   1
   3   3  12 32206.1 87.1273  -2
  -3  -3  12 32206.1 87.1273   1
  -3  -3 -11 437.571 20.6804  -2
   3   3 -11 437.571 20.6804   1
   3   3  10 4004.49 33.2807  -2
  -3  -3  10 4004.49 33.2807   1
   3  -3   9 2148.07 36.6482  -2
  -3   3   9 2148.07 36.6482   1
   3  -3   8 2561.26 36.0999  -2
  -3   3   8 2561.26 36.0999   1
  -3  -3  -7 6034.68 39.9783  -2
   3   3  -7 6034.68 39.9783   1
   3   3   6 16187.5 66.8501  -2
  -3  -3   6 16187.5 66.8501   1
   3   3   5 26083.7 102.814  -2
  -3  -3   5 26083.7 102.814   1
  -3  -3  -4 81.3351 23.9721  -2
   3   3  -4 81.3351 23.9721   1
   3  -3   3 6407.24 48.5948  -2
  -3   3   3 6407.24 48.5948   1
  -3  -3   2 6035.75 56.8232   1
  -3   3  -2 14998.1 79.3008  -2
   3  -3  -2 14998.1 79.3008   1
  -3   3  -1 5680.44 39.7682  -2
   3  -3  -1 5680.44 39.7682   1
  -3   3   0 38203.5 113.107  -2
   3  -3   0 38203.5 113.107   1
   3  -3  -1 5586.39 46.3156  -2
  -3   3  -1 5586.39 46.3156   1
   3   3  -2 15032.1 61.0139  -2
  -3  -3  -2 15032.1 61.0139   1
   3   3  -3 6604.75 40.0448  -2
  -3  -3  -3 6604.75 40.0448   1
   3   3  -4 57.3694 13.6946  -2
  -3  -3  -4 57.3694 13.6946   1
  -3   3   5 26164.5 64.2885  -2
   3  -3   5 26164.5 64.2885   1
   3   3  -6 15761.5 60.5720  -2
  -3  -3  -6 15761.5 60.5720   1
  -3   3   7 6555.27 36.6743  -2
   3  -3   7 6555.27 36.6743   1
   3  -3   8 2160.20 109.588   1
   3   3  -8 2569.02 27.2940  -2
  -3  -3  -8 2569.02 27.2940   1
  -3  -3   9 2088.72 24.4316  -2
   3   3   9 2088.72 24.4316   1
  -3   3  10 3977.97 26.4179  -2
   3  -3  10 3977.97 26.4179   1
   3  -3 -11 474.954 17.3758  -2
  -3   3 -11 474.954 17.3758   1
   3  -3 -12 31181.0 61.8905  -2
  -3   3 -12 31181.0 61.8905   1
   3  -3 -13 722.949 18.3949  -2
  -3   3 -13 722.949 18.3949   1
   3  -3 -14 2824.45 27.7520  -2
  -3   3 -14 2824.45 27.7520   1
   3   3 -15 91.0332 18.4840  -2
  -3  -3 -15 91.0332 18.4840   1
  -3   3  16 945.023 16.9351  -2
   3  -3  16 945.023 16.9351   1
  -3   3  17 3116.27 23.1345  -2
   3  -3  17 3116.27 23.1345   1
   3   3 -18 350.226 18.5602  -2
  -3  -3 -18 350.226 18.5602   1
  -3  -3  19 7180.26 39.2172  -2
   3   3  19 7180.26 39.2172   1
   3  -3 -20 827.258 24.5502  -2
  -3   3 -20 827.258 24.5502   1
   3   3 -21 53.8857 23.3894  -2
  -3  -3 -21 53.8857 23.3894   1
  -3   3  22 371.848 24.7286  -2
   3  -3  22 371.848 24.7286   1
  -3  -3  23 1663.58 30.9630  -2
   3   3  23 1663.58 30.9630   1
  -3  -3  24-3.21939 27.0612  -2
   3   3  24-3.21939 27.0612   1
   3   3 -25 302.666 25.3813  -2
  -3  -3 -25 302.666 25.3813   1
   3   3 -26 94.2270 21.3750  -2
  -3  -3 -26 94.2270 21.3750   1
   3  -3  27 44.7612 21.4142   1
   3  -3 -27 205.467 22.1308  -2
  -3   3 -27 205.467 22.1308   1
   3   4 -27 161.682 21.4821   1
   3   4  27 241.475 29.4105  -2
  -3  -4  27 241.475 29.4105   1
   3  -4  26 105.442 24.1270  -2
  -3   4  26 105.442 24.1270   1
  -3  -4 -25 1236.52 35.2630  -2
   3   4 -25 1236.52 35.2630   1
  -3  -4 -24 341.323 25.1083  -2
   3   4 -24 341.323 25.1083   1
   3   4  23 1360.39 28.6138  -2
  -3  -4  23 1360.39 28.6138   1
   3   4  22 696.612 27.1017  -2
  -3  -4  22 696.612 27.1017   1
   3  -4  21 1244.00 26.4314  -2
  -3   4  21 1244.00 26.4314   1
  -3  -4 -20 205.886 21.5071  -2
   3   4 -20 205.886 21.5071   1
   3   4  19 723.230 24.0717  -2
  -3  -4  19 723.230 24.0717   1
  -3   4 -18 1586.95 27.1199  -2
   3  -4 -18 1586.95 27.1199   1
   3  -4  17 653.666 22.0823  -2
  -3   4  17 653.666 22.0823   1
   3  -4  16 247.691 19.8033  -2
  -3   4  16 247.691 19.8033   1
   3   4  15 3208.92 25.7031  -2
  -3  -4  15 3208.92 25.7031   1
  -3  -4 -14 510.314 23.4459  -2
   3   4 -14 510.314 23.4459   1
   3   4  13 1543.58 26.6117  -2
  -3  -4  13 1543.58 26.6117   1
  -3   4 -12 360.370 22.2010  -2
   3  -4 -12 360.370 22.2010   1
  -3   4 -11 1168.67 29.5887  -2
   3  -4 -11 1168.67 29.5887   1
  -3  -4 -10 247.413 20.8024  -2
   3   4 -10 247.413 20.8024   1
  -3  -4  -9 4328.80 40.3089  -2
   3   4  -9 4328.80 40.3089   1
   3   4   8 1258.18 26.5268  -2
  -3  -4   8 1258.18 26.5268   1
   3   4   7 4792.11 34.6917  -2
  -3  -4   7 4792.11 34.6917   1
   3  -4   6 6321.33 39.7035  -2
  -3   4   6 6321.33 39.7035   1
   3  -4   5 6029.26 42.3765  -2
  -3   4   5 6029.26 42.3765   1
   3  -4   4 576.725 26.9818  -2
  -3   4   4 576.725 26.9818   1
   3  -4   3 5782.25 47.4242  -2
  -3   4   3 5782.25 47.4242   1
  -3  -4  -2 26929.6 76.1737  -2
   3   4  -2 26929.6 76.1737   1
   3  -4   1 4236.09 33.7472  -2
  -3   4   1 4236.09 33.7472   1
   3   4   0 21477.2 74.9020  -2
  -3  -4   0 21477.2 74.9020   1
  -3  -4   1 4402.49 38.5883  -2
   3   4   1 4402.49 38.5883   1
  -3   4   2 26841.1 88.9976  -2
   3  -4   2 26841.1 88.9976   1
  -3   4   3 6108.25 50.4578  -2
   3  -4   3 6108.25 50.4578   1
  -3   4   4 632.973 17.6981  -2
   3  -4   4 632.973 17.6981   1
   3   4  -5 5956.63 38.3768  -2
  -3  -4  -5 5956.63 38.3768   1
   3   4  -6 6913.98 39.5117  -2
  -3  -4  -6 6913.98 39.5117   1
  -3  -4   7 4977.26 32.9253  -2
   3   4   7 4977.26 32.9253   1
   3  -4  -8 1360.55 21.2383  -2
  -3   4  -8 1360.55 21.2383   1
   3  -4  -9 4096.43 31.0181  -2
  -3   4  -9 4096.43 31.0181   1
  -3   4  10 273.627 15.2909  -2
   3  -4  10 273.627 15.2909   1
   3  -4 -11 1109.05 17.6063  -2
  -3   4 -11 1109.05 17.6063   1
   3  -4 -12 409.742 16.0439  -2
  -3   4 -12 409.742 16.0439   1
   3   4 -13 1351.03 20.5007  -2
  -3  -4 -13 1351.03 20.5007   1
  -3  -4  14 484.956 19.4244  -2
   3   4  14 484.956 19.4244   1
   3   4 -15 2557.37 22.7840  -2
  -3  -4 -15 2557.37 22.7840   1
   3  -4 -16 305.296 17.2160  -2
  -3   4 -16 305.296 17.2160   1
   3   4 -17 658.859 19.2918  -2
  -3  -4 -17 658.859 19.2918   1
  -3  -4  18 1341.79 23.5680  -2
   3   4  18 1341.79 23.5680   1
  -3   4  19 605.699 21.5189  -2
   3  -4  19 605.699 21.5189   1
  -3   4  20 250.571 23.0597  -2
   3  -4  20 250.571 23.0597   1
   3   4 -21 1076.17 26.4407  -2
  -3  -4 -21 1076.17 26.4407   1
   3  -4 -22 559.886 24.6705  -2
  -3   4 -22 559.886 24.6705   1
  -3  -4  23 1309.43 30.7768  -2
   3   4  23 1309.43 30.7768   1
  -3  -4  24 311.887 24.9496  -2
   3   4  24 311.887 24.9496   1
   3   4 -25 990.849 21.8348  -2
  -3  -4 -25 990.849 21.8348   1
   3  -4 -26 82.7604 19.5805  -2
  -3   4 -26 82.7604 19.5805   1
   3   4  27 55.6464 21.7449   1
   3  -4 -27 181.452 37.6212  -2
  -3   4 -27 181.452 37.6212   1
  -3   5  26 74.4312 25.7507   1
   3  -5  26 190.292 26.1168  -2
  -3   5  26 190.292 26.1168   1
   3  -5  25 375.862 26.4540  -2
  -3   5  25 375.862 26.4540   1
   3  -5  24 106.762 22.9785  -2
  -3   5  24 106.762 22.9785   1
   3  -5  23 74.9437 20.8868  -2
  -3   5  23 74.9437 20.8868   1
   3  -5  22 90.4762 22.5889  -2
  -3   5  22 90.4762 22.5889   1
   3  -5  21 2085.06 28.6304  -2
  -3   5  21 2085.06 28.6304   1
   3   5  20 574.649 20.9426  -2
  -3  -5  20 574.649 20.9426   1
   3   5  19 152.164 21.8521  -2
  -3  -5  19 152.164 21.8521   1
  -3  -5 -18 582.450 24.6365  -2
   3   5 -18 582.450 24.6365   1
  -3   5  17 271.456 123.440   1
  -3  -5 -17 1555.25 26.3242  -2
   3   5 -17 1555.25 26.3242   1
   3  -5  16 233.140 21.2213  -2
  -3   5  16 233.140 21.2213   1
   3   5  15 5427.54 32.6910  -2
  -3  -5  15 5427.54 32.6910   1
  -3  -5 -14 879.794 21.1379  -2
   3   5 -14 879.794 21.1379   1
  -3  -5 -13 11739.4 46.3718  -2
   3   5 -13 11739.4 46.3718   1
   3   5  12 6199.22 50.2749  -2
  -3  -5  12 6199.22 50.2749   1
  -3  -5 -11 296.953 27.3583  -2
   3   5 -11 296.953 27.3583   1
   3   5  10 2420.40 33.5850  -2
  -3  -5  10 2420.40 33.5850   1
   3   5   9 2787.67 28.7585  -2
  -3  -5   9 2787.67 28.7585   1
   3   5   8 1721.74 23.8735  -2
  -3  -5   8 1721.74 23.8735   1
   3   5   7 775.603 21.2277  -2
  -3  -5   7 775.603 21.2277   1
   3   5   6 4080.56 31.7679  -2
  -3  -5   6 4080.56 31.7679   1
   3  -5   5 322.205 19.4268  -2
  -3   5   5 322.205 19.4268   1
   3  -5   4 15559.2 57.6685  -2
  -3   5   4 15559.2 57.6685   1
  -3   5  -3 5127.27 35.2423  -2
   3  -5  -3 5127.27 35.2423   1
  -3   5  -2 8904.39 53.2909  -2
   3  -5  -2 8904.39 53.2909   1
   3   5   1 1016.63 23.8371  -2
  -3  -5   1 1016.63 23.8371   1
   3  -5   0 24928.6 67.5789  -2
  -3   5   0 24928.6 67.5789   1
   3  -5  -1 916.180 25.7031  -2
  -3   5  -1 916.180 25.7031   1
  -3  -5   2 8478.58 44.8920  -2
   3   5   2 8478.58 44.8920   1
   3   5  -3 5107.89 33.8745  -2
  -3  -5  -3 5107.89 33.8745   1
  -3  -5   4 16901.5 69.2469  -2
   3   5   4 16901.5 69.2469   1
  -3   5   5 303.341 18.3165  -2
   3  -5   5 303.341 18.3165   1
   3   5  -6 4485.96 36.2401  -2
  -3  -5  -6 4485.96 36.2401   1
   3  -5  -7 765.933 21.3366  -2
  -3   5  -7 765.933 21.3366   1
   3  -5  -8 1907.47 28.4902  -2
  -3   5  -8 1907.47 28.4902   1
   3   5  -9 3160.02 33.3788  -2
  -3  -5  -9 3160.02 33.3788   1
   3   5 -10 2818.23 27.5705  -2
  -3  -5 -10 2818.23 27.5705   1
  -3   5  11 287.084 18.4168  -2
   3  -5  11 287.084 18.4168   1
   3   5 -12 6653.11 37.6402  -2
  -3  -5 -12 6653.11 37.6402   1
   3  -5 -13 12071.0 42.2116  -2
  -3   5 -13 12071.0 42.2116   1
   3  -5 -14 1155.95 20.6287  -2
  -3   5 -14 1155.95 20.6287   1
  -3   5  15 6831.19 39.4203  -2
   3  -5  15 6831.19 39.4203   1
  -3   5  16 305.695 21.4611  -2
   3  -5  16 305.695 21.4611   1
  -3   5  17 1859.00 23.8929  -2
   3  -5  17 1859.00 23.8929   1
  -3   5  18 707.144 21.8162  -2
   3  -5  18 707.144 21.8162   1
   3  -5 -19 147.677 19.9201  -2
  -3   5 -19 147.677 19.9201   1
   3   5 -20 448.199 24.0868  -2
  -3  -5 -20 448.199 24.0868   1
  -3   5  21 2455.93 30.4519  -2
   3  -5  21 2455.93 30.4519   1
  -3   5  22 114.500 20.5105  -2
   3  -5  22 114.500 20.5105   1
   3  -5 -23 106.123 24.6645  -2
  -3   5 -23 106.123 24.6645   1
   3   5 -24 172.522 20.9319  -2
  -3  -5 -24 172.522 20.9319   1
   3  -5 -25 413.757 23.6954  -2
  -3   5 -25 413.757 23.6954   1
   3  -5  26 154.962 26.7023   1
   3  -5 -26 272.065 26.1173  -2
  -3   5 -26 272.065 26.1173   1
  -3   6  25 68.4717 20.2905   1
   3  -6  25 77.3323 18.8517  -2
  -3   6  25 77.3323 18.8517   1
   3  -6  24 117.357 26.8597  -2
  -3   6  24 117.357 26.8597   1
   3  -6  23 127.672 18.4140  -2
  -3   6  23 127.672 18.4140   1
   3   6  22 510.460 23.2007  -2
  -3  -6  22 510.460 23.2007   1
   3   6  21 232.573 23.5374  -2
  -3  -6  21 232.573 23.5374   1
   3  -6  20 500.460 20.0064  -2
  -3   6  20 500.460 20.0064   1
   3  -6  19 5422.93 35.9861  -2
  -3   6  19 5422.93 35.9861   1
  -3  -6 -18 46.6157 22.1265  -2
   3   6 -18 46.6157 22.1265   1
   3  -6  17 4184.72 34.0805  -2
  -3   6  17 4184.72 34.0805   1
   3   6  16 664.963 24.9608  -2
  -3  -6  16 664.963 24.9608   1
   3  -6  15 7798.71 39.4457  -2
  -3   6  15 7798.71 39.4457   1
   3  -6  14 89.8010 18.2789  -2
  -3   6  14 89.8010 18.2789   1
  -3  -6 -13 1968.41 25.0744  -2
   3   6 -13 1968.41 25.0744   1
   3   6  12 129.315 16.8215  -2
  -3  -6  12 129.315 16.8215   1
   3   6  11 26324.5 61.6840  -2
  -3  -6  11 26324.5 61.6840   1
   3   6  10 2349.66 34.9279  -2
  -3  -6  10 2349.66 34.9279   1
   3   6   9 12723.0 59.4183  -2
  -3  -6   9 12723.0 59.4183   1
   3  -6   8 1224.89 23.7786  -2
  -3   6   8 1224.89 23.7786   1
  -3   6  -7 14860.4 52.4303  -2
   3  -6  -7 14860.4 52.4303   1
   3  -6   6 2005.27 25.1334  -2
  -3   6   6 2005.27 25.1334   1
  -3   6  -5 1495.80 24.0770  -2
   3  -6  -5 1495.80 24.0770   1
   3  -6   4 6490.37 37.9042  -2
  -3   6   4 6490.37 37.9042   1
   3  -6   3 44.6406 14.5458  -2
  -3   6   3 44.6406 14.5458   1
   3  -6   2 670.801 19.4496  -2
  -3   6   2 670.801 19.4496   1
  -3   6  -1 4766.22 37.0432  -2
   3  -6  -1 4766.22 37.0432   1
   3  -6   0 49.7932 16.4000  -2
  -3   6   0 49.7932 16.4000   1
   3  -6  -1 4519.93 32.0048  -2
  -3   6  -1 4519.93 32.0048   1
  -3   6   2 665.862 19.6839  -2
   3  -6   2 665.862 19.6839   1
   3  -6  -3 58.3203 15.0826  -2
  -3   6  -3 58.3203 15.0826   1
  -3  -6   4 6566.35 34.2632  -2
   3   6   4 6566.35 34.2632   1
  -3  -6   5 1476.66 22.2782  -2
   3   6   5 1476.66 22.2782   1
  -3   6   6 1910.86 24.7195  -2
   3  -6   6 1910.86 24.7195   1
  -3  -6   7 16178.3 54.3402  -2
   3   6   7 16178.3 54.3402   1
  -3  -6   8 1427.46 26.7705  -2
   3   6   8 1427.46 26.7705   1
   3   6  -9 12764.8 69.0917  -2
  -3  -6  -9 12764.8 69.0917   1
   3   6 -10 2646.05 35.6807  -2
  -3  -6 -10 2646.05 35.6807   1
   3  -6 -11 26136.6 62.5503  -2
  -3   6 -11 26136.6 62.5503   1
   3   6 -12 193.588 16.3451  -2
  -3  -6 -12 193.588 16.3451   1
   3  -6 -13 2049.81 23.4160  -2
  -3   6 -13 2049.81 23.4160   1
   3   6 -14 71.6803 18.5653  -2
  -3  -6 -14 71.6803 18.5653   1
   3   6 -15 7295.81 39.9199  -2
  -3  -6 -15 7295.81 39.9199   1
   3  -6 -16 555.008 25.5919  -2
  -3   6 -16 555.008 25.5919   1
   3  -6 -17 3593.03 32.0109  -2
  -3   6 -17 3593.03 32.0109   1
   3  -6 -18 59.3916 19.8997  -2
  -3   6 -18 59.3916 19.8997   1
   3   6 -19 5025.66 37.2647  -2
  -3  -6 -19 5025.66 37.2647   1
   3  -6 -20 434.654 25.2649  -2
  -3   6 -20 434.654 25.2649   1
   3  -6 -21 265.845 24.5969  -2
  -3   6 -21 265.845 24.5969   1
   3  -6 -22 421.116 22.3771  -2
  -3   6 -22 421.116 22.3771   1
   3   6 -23 165.514 24.2257  -2
  -3  -6 -23 165.514 24.2257   1
   3  -6 -24 222.327 26.8870  -2
  -3   6 -24 222.327 26.8870   1
   3   6  25 6.54129 14.7173   1
  -3  -6  25 52.9603 28.2497  -2
   3   6  25 52.9603 28.2497   1
   3   7 -24 53.1928 22.5609   1
   3   7  24 52.7407 23.2798  -2
  -3  -7  24 52.7407 23.2798   1
  -3  -7 -23 265.125 18.9919  -2
   3   7 -23 265.125 18.9919   1
   3   7  22 1699.09 22.2609  -2
  -3  -7  22 1699.09 22.2609   1
  -3  -7 -21 630.769 23.0319  -2
   3   7 -21 630.769 23.0319   1
  -3   7 -20 2191.51 24.7759  -2
   3  -7 -20 2191.51 24.7759   1
  -3   7 -19 411.866 21.3495  -2
   3  -7 -19 411.866 21.3495   1
   3  -7  18 507.644 22.2829  -2
  -3   7  18 507.644 22.2829   1
  -3  -7 -17 488.844 23.3009  -2
   3   7 -17 488.844 23.3009   1
   3   7  16 3134.14 32.8874  -2
  -3  -7  16 3134.14 32.8874   1
   3   7  15 390.674 24.8077  -2
  -3  -7  15 390.674 24.8077   1
  -3   7 -14 1131.50 27.5567  -2
   3  -7 -14 1131.50 27.5567   1
   3  -7  13 778.669 23.6786  -2
  -3   7  13 778.669 23.6786   1
   3  -7  12 1293.70 23.1758  -2
  -3   7  12 1293.70 23.1758   1
  -3  -7 -11 6015.18 35.1527  -2
   3   7 -11 6015.18 35.1527   1
  -3   7 -10 927.363 21.4423  -2
   3  -7 -10 927.363 21.4423   1
   3  -7   9 1794.19 21.7885  -2
  -3   7   9 1794.19 21.7885   1
   3  -7   8 5114.02 32.2781  -2
  -3   7   8 5114.02 32.2781   1
   3  -7   7 2702.52 32.4926  -2
  -3   7   7 2702.52 32.4926   1
   3  -7   6 10969.2 48.5565  -2
  -3   7   6 10969.2 48.5565   1
   3  -7   5 1183.67 23.5052  -2
  -3   7   5 1183.67 23.5052   1
   3   7   4 10107.0 52.0820  -2
  -3  -7   4 10107.0 52.0820   1
   3  -7   3 1167.44 40.1790  -2
  -3   7   3 1167.44 40.1790   1
   3   7   2 35624.2 170.519  -2
  -3  -7   2 35624.2 170.519   1
   3   7   1 1049.02 35.6805  -2
  -3  -7   1 1049.02 35.6805   1
  -3  -7   0 5808.27 50.8748  -2
   3   7   0 5808.27 50.8748   1
   3   7  -1 1120.78 27.5680  -2
  -3  -7  -1 1120.78 27.5680   1
  -3   7   2 35873.2 102.622  -2
   3  -7   2 35873.2 102.622   1
   3   7  -3 1188.14 26.9830  -2
  -3  -7  -3 1188.14 26.9830   1
   3   7  -4 10486.7 51.8267  -2
  -3  -7  -4 10486.7 51.8267   1
   3   7  -5 1241.43 28.4252  -2
  -3  -7  -5 1241.43 28.4252   1
   3   7  -6 11501.0 59.5174  -2
  -3  -7  -6 11501.0 59.5174   1
   3   7  -7 2869.59 38.3030  -2
  -3  -7  -7 2869.59 38.3030   1
   3  -7  -8 5221.05 33.7896  -2
  -3   7  -8 5221.05 33.7896   1
  -3  -7   9 1783.82 22.2004  -2
   3   7   9 1783.82 22.2004   1
   3  -7 -10 1128.29 21.3652  -2
  -3   7 -10 1128.29 21.3652   1
  -3  -7  11 6570.31 35.6374  -2
   3   7  11 6570.31 35.6374   1
   3   7 -12 1261.10 22.7221  -2
  -3  -7 -12 1261.10 22.7221   1
  -3  -7  13 845.238 21.7403  -2
   3   7  13 845.238 21.7403   1
   3  -7 -14 1238.11 23.7313  -2
  -3   7 -14 1238.11 23.7313   1
  -3  -7  15 337.619 22.9640  -2
   3   7  15 337.619 22.9640   1
  -3  -7  16 3528.22 33.6847  -2
   3   7  16 3528.22 33.6847   1
   3  -7 -17 727.998 22.7883  -2
  -3   7 -17 727.998 22.7883   1
  -3  -7  18 414.096 21.1874  -2
   3   7  18 414.096 21.1874   1
  -3  -7  19 447.121 23.9991  -2
   3   7  19 447.121 23.9991   1
   3  -7 -20 2110.02 30.6626  -2
  -3   7 -20 2110.02 30.6626   1
   3  -7 -21 623.441 26.1217  -2
  -3   7 -21 623.441 26.1217   1
   3  -7 -22 1942.01 27.3075  -2
  -3   7 -22 1942.01 27.3075   1
  -3  -7  23 421.603 26.6026  -2
   3   7  23 421.603 26.6026   1
   3  -7  24-4.84481 26.2706   1
  -3  -7  24 28.3390 21.4452  -2
   3   7  24 28.3390 21.4452   1
  -3   8  23 99.6296 12.9221   1
   3   8 -22 1047.81 37.2654   1
   3  -8  22 1345.63 26.9765  -2
  -3   8  22 1345.63 26.9765   1
   3  -8  21 663.397 21.5789  -2
  -3   8  21 663.397 21.5789   1
  -3   8 -20 147.104 20.1602  -2
   3  -8 -20 147.104 20.1602   1
  -3  -8 -19 3049.64 29.3420  -2
   3   8 -19 3049.64 29.3420   1
  -3  -8 -18 283.491 21.2530  -2
   3   8 -18 283.491 21.2530   1
  -3   8 -17 88.3988 21.3553  -2
   3  -8 -17 88.3988 21.3553   1
   3  -8  16 192.256 24.9727  -2
  -3   8  16 192.256 24.9727   1
   3   8  15 351.353 27.4320  -2
  -3  -8  15 351.353 27.4320   1
   3  -8  14 2470.55 39.0326  -2
  -3   8  14 2470.55 39.0326   1
   3  -8  13 742.666 29.3783  -2
  -3   8  13 742.666 29.3783   1
   3   8  12 977.618 26.8811  -2
  -3  -8  12 977.618 26.8811   1
   3  -8  11 372.813 21.3607  -2
  -3   8  11 372.813 21.3607   1
  -3  -8 -10 1257.36 25.0595  -2
   3   8 -10 1257.36 25.0595   1
  -3   8  -9 3282.27 31.9855  -2
   3  -8  -9 3282.27 31.9855   1
  -3   8  -8 3430.22 30.6863  -2
   3  -8  -8 3430.22 30.6863   1
   3  -8   7 73.2710 18.1485  -2
  -3   8   7 73.2710 18.1485   1
  -3   8  -6 2482.91 25.7427  -2
   3  -8  -6 2482.91 25.7427   1
   3   8   5 1443.19 21.6746  -2
  -3  -8   5 1443.19 21.6746   1
   3   8   4 1361.90 22.0545  -2
  -3  -8   4 1361.90 22.0545   1
   3   8   3 207.868 17.9950  -2
  -3  -8   3 207.868 17.9950   1
  -3  -8  -2 449.298 19.2189  -2
   3   8  -2 449.298 19.2189   1
  -3   8  -1 529.688 18.3573  -2
   3  -8  -1 529.688 18.3573   1
  -3  -8   0 54.8574 15.1461  -2
   3   8   0 54.8574 15.1461   1
   3  -8  -1 558.227 18.2363  -2
  -3   8  -1 558.227 18.2363   1
   3   8  -2 417.572 15.4128  -2
  -3  -8  -2 417.572 15.4128   1
  -3   8   3 271.593 15.9695  -2
   3  -8   3 271.593 15.9695   1
   3   8  -4 1471.52 23.4598  -2
  -3  -8  -4 1471.52 23.4598   1
  -3  -8   5 1654.42 25.2536  -2
   3   8   5 1654.42 25.2536   1
   3   8  -6 2203.66 27.1190  -2
  -3  -8  -6 2203.66 27.1190   1
  -3  -8   7 82.6337 19.0834  -2
   3   8   7 82.6337 19.0834   1
  -3  -8   8 3234.73 30.2541  -2
   3   8   8 3234.73 30.2541   1
  -3   8   9 3367.16 31.2007  -2
   3  -8   9 3367.16 31.2007   1
  -3   8  10 1613.48 24.9133  -2
   3  -8  10 1613.48 24.9133   1
   3  -8 -11 426.917 21.1156  -2
  -3   8 -11 426.917 21.1156   1
  -3   8  12 869.219 21.9495  -2
   3  -8  12 869.219 21.9495   1
   3  -8 -13 935.710 23.5603  -2
  -3   8 -13 935.710 23.5603   1
  -3  -8  14 2033.11 28.0151  -2
   3   8  14 2033.11 28.0151   1
   3   8 -15 422.400 23.6357  -2
  -3  -8 -15 422.400 23.6357   1
   3   8 -16 192.035 20.1078  -2
  -3  -8 -16 192.035 20.1078   1
   3   8 -17 149.198 21.9269  -2
  -3  -8 -17 149.198 21.9269   1
   3   8 -18 366.276 27.6462  -2
  -3  -8 -18 366.276 27.6462   1
  -3   8  19 3784.25 37.8062  -2
   3  -8  19 3784.25 37.8062   1
  -3  -8  20 105.625 23.6162  -2
   3   8  20 105.625 23.6162   1
  -3  -8  21 837.519 23.1341  -2
   3   8  21 837.519 23.1341   1
  -3  -8  22 1067.15 27.8876  -2
   3   8  22 1067.15 27.8876   1
  -3  -8  23 437.704 27.5000  -2
   3   8  23 437.704 27.5000   1
  -3   9  21 68.5401 21.8524   1
  -3  -9 -21 144.140 21.3700  -2
   3   9 -21 144.140 21.3700   1
  -3  -9 -20 7.93060 16.5536  -2
   3   9 -20 7.93060 16.5536   1
   3   9 -19 1036.43 28.5041   1
  -3  -9 -19 1436.09 18.5098  -2
   3   9 -19 1436.09 18.5098   1
   3  -9  18 379.971 16.5045  -2
  -3   9  18 379.971 16.5045   1
   3   9  17 773.592 18.6653  -2
  -3  -9  17 773.592 18.6653   1
  -3  -9 -16 1092.10 20.5835  -2
   3   9 -16 1092.10 20.5835   1
  -3  -9 -15 62.8516 19.7015  -2
   3   9 -15 62.8516 19.7015   1
   3   9  14 1116.60 25.2920  -2
  -3  -9  14 1116.60 25.2920   1
   3   9  13 309.456 26.3269  -2
  -3  -9  13 309.456 26.3269   1
  -3  -9 -12 1004.55 25.9303  -2
   3   9 -12 1004.55 25.9303   1
  -3   9 -11 219.543 22.4900  -2
   3  -9 -11 219.543 22.4900   1
  -3  -9 -10 331.675 24.0248  -2
   3   9 -10 331.675 24.0248   1
   3   9   9 3534.28 32.8613  -2
  -3  -9   9 3534.28 32.8613   1
  -3   9  -8 174.496 25.6551  -2
   3  -9  -8 174.496 25.6551   1
   3   9   7 301.225 24.9622  -2
  -3  -9   7 301.225 24.9622   1
  -3  -9  -6 6587.28 38.8221  -2
   3   9  -6 6587.28 38.8221   1
  -3   9  -5 299.701 19.2542  -2
   3  -9  -5 299.701 19.2542   1
   3   9   4 380.475 18.1428  -2
  -3  -9   4 380.475 18.1428   1
   3   9   3 4094.89 33.2834  -2
  -3  -9   3 4094.89 33.2834   1
  -3  -9  -2 136.812 16.2724  -2
   3   9  -2 136.812 16.2724   1
   3   9   1 2393.50 24.9595  -2
  -3  -9   1 2393.50 24.9595   1
   3  -9   0 258.831 16.7600  -2
  -3   9   0 258.831 16.7600   1
   3  -9  -1 2284.69 25.1606  -2
  -3   9  -1 2284.69 25.1606   1
   3  -9  -2 128.066 17.2575  -2
  -3   9  -2 128.066 17.2575   1
  -3  -9   3 4228.77 30.7166  -2
   3   9   3 4228.77 30.7166   1
  -3   9   4 451.010 20.8120  -2
   3  -9   4 451.010 20.8120   1
  -3  -9   5 288.569 22.0853  -2
   3   9   5 288.569 22.0853   1
  -3   9   6 7163.40 46.7157  -2
   3  -9   6 7163.40 46.7157   1
   3   9  -7 257.238 25.2608  -2
  -3  -9  -7 257.238 25.2608   1
  -3   9   8 172.727 23.9233  -2
   3  -9   8 172.727 23.9233   1
  -3   9   9 3702.40 39.6043  -2
   3  -9   9 3702.40 39.6043   1
  -3   9  10 302.372 23.7172  -2
   3  -9  10 302.372 23.7172   1
  -3  -9  11 243.460 23.1161  -2
   3   9  11 243.460 23.1161   1
  -3  -9  12 1259.82 25.6733  -2
   3   9  12 1259.82 25.6733   1
  -3   9  13 412.915 21.5647  -2
   3  -9  13 412.915 21.5647   1
  -3   9  14 1098.26 28.8952  -2
   3  -9  14 1098.26 28.8952   1
   3   9 -15 88.0340 24.2760  -2
  -3  -9 -15 88.0340 24.2760   1
  -3   9  16 1052.61 28.5892  -2
   3  -9  16 1052.61 28.5892   1
   3   9 -17 722.610 21.7080  -2
  -3  -9 -17 722.610 21.7080   1
  -3  -9  18 566.342 32.0523  -2
   3   9  18 566.342 32.0523   1
   3   9 -19 1427.95 32.1440  -2
  -3  -9 -19 1427.95 32.1440   1
   3  -9 -20 25.0096 20.5908  -2
  -3   9 -20 25.0096 20.5908   1
  -3  -9  21 220.324 20.1291  -2
   3   9  21 220.324 20.1291   1
  -3  10  19 16.5008 18.3685   1
   3  10  19 121.971 14.2623  -2
  -3 -10  19 121.971 14.2623   1
   3  10  18 398.865 14.2022  -2
  -3 -10  18 398.865 14.2022   1
  -3 -10 -17 26.9619 14.8895  -2
   3  10 -17 26.9619 14.8895   1
   3  10  16 1171.31 20.7144  -2
  -3 -10  16 1171.31 20.7144   1
  -3 -10 -15 71.8330 16.5194  -2
   3  10 -15 71.8330 16.5194   1
  -3 -10 -14 735.666 20.9039  -2
   3  10 -14 735.666 20.9039   1
  -3  10  13 32.2237 30.5155   1
  -3 -10 -13 235.652 19.9718  -2
   3  10 -13 235.652 19.9718   1
  -3 -10 -12 1290.81 23.5797  -2
   3  10 -12 1290.81 23.5797   1
   3 -10  11 25.6033 19.1320  -2
  -3  10  11 25.6033 19.1320   1
   3  10  10 2990.28 28.7900  -2
  -3 -10  10 2990.28 28.7900   1
  -3  10  -9 168.142 16.9101  -2
   3 -10  -9 168.142 16.9101   1
   3 -10   8 1193.62 22.4304  -2
  -3  10   8 1193.62 22.4304   1
  -3  10  -7 27.1804 17.5936  -2
   3 -10  -7 27.1804 17.5936   1
  -3 -10  -6 3518.14 34.1659  -2
   3  10  -6 3518.14 34.1659   1
  -3 -10  -5 208.126 22.6153  -2
   3  10  -5 208.126 22.6153   1
  -3 -10  -4 1169.79 26.0772  -2
   3  10  -4 1169.79 26.0772   1
   3 -10   3 8.84518 15.5347  -2
  -3  10   3 8.84518 15.5347   1
   3  10   2 174.064 17.8023  -2
  -3 -10   2 174.064 17.8023   1
   3  10   1 273.931 18.3061  -2
  -3 -10   1 273.931 18.3061   1
   3 -10   0 36.4323 16.6310  -2
  -3  10   0 36.4323 16.6310   1
   3  10  -1 274.345 16.9021  -2
  -3 -10  -1 274.345 16.9021   1
   3  10  -2 154.477 17.0366  -2
  -3 -10  -2 154.477 17.0366   1
   3  10  -3 2.14824 17.9615  -2
  -3 -10  -3 2.14824 17.9615   1
   3  10  -4 1208.83 28.4557  -2
  -3 -10  -4 1208.83 28.4557   1
  -3 -10   5 232.031 21.9332  -2
   3  10   5 232.031 21.9332   1
  -3  10   6 3849.21 37.5489  -2
   3 -10   6 3849.21 37.5489   1
   3  10  -7 7.41773 19.8634  -2
  -3 -10  -7 7.41773 19.8634   1
  -3  10   8 1128.34 27.5405  -2
   3 -10   8 1128.34 27.5405   1
  -3 -10   9 167.891 22.4996  -2
   3  10   9 167.891 22.4996   1
  -3 -10  10 3114.23 31.0574  -2
   3  10  10 3114.23 31.0574   1
  -3  10  11 36.2976 17.9812  -2
   3 -10  11 36.2976 17.9812   1
  -3  10  12 1316.74 24.8308  -2
   3 -10  12 1316.74 24.8308   1
  -3  10  13 279.600 21.0071  -2
   3 -10  13 279.600 21.0071   1
  -3  10  14 674.035 22.8268  -2
   3 -10  14 674.035 22.8268   1
  -3 -10  15 91.4450 18.1552  -2
   3  10  15 91.4450 18.1552   1
  -3  10  16 1264.07 23.4045  -2
   3 -10  16 1264.07 23.4045   1
  -3  10  17 15.2179 18.3443  -2
   3 -10  17 15.2179 18.3443   1
  -3 -10  18 323.833 21.8390  -2
   3  10  18 323.833 21.8390   1
   3 -10 -19 147.020 18.2981  -2
  -3  10 -19 147.020 18.2981   1
   3 -11 -17 67.2374 18.5796   1
  -3  11  16 38.2943 18.1772   1
  -3 -11 -16 58.4692 18.3834  -2
   3  11 -16 58.4692 18.3834   1
   3 -11  15 120.997 13.3518  -2
  -3  11  15 120.997 13.3518   1
  -3 -11 -14 34.2357 14.8823  -2
   3  11 -14 34.2357 14.8823   1
  -3  11 -13 71.7741 15.4892  -2
   3 -11 -13 71.7741 15.4892   1
   3 -11  12 156.473 15.7715  -2
  -3  11  12 156.473 15.7715   1
   3  11  11 116.410 16.7400  -2
  -3 -11  11 116.410 16.7400   1
   3  11  10 25.6002 16.6019  -2
  -3 -11  10 25.6002 16.6019   1
   3 -11   9 393.171 18.6806  -2
  -3  11   9 393.171 18.6806   1
  -3  11  -8 387.767 19.5021  -2
   3 -11  -8 387.767 19.5021   1
  -3 -11  -7 834.091 22.8978  -2
   3  11  -7 834.091 22.8978   1
   3 -11   6 847.702 25.9749  -2
  -3  11   6 847.702 25.9749   1
  -3 -11  -5 2550.78 30.0117  -2
   3  11  -5 2550.78 30.0117   1
  -3  11  -4 552.580 23.5614  -2
   3 -11  -4 552.580 23.5614   1
   3  11   3 1788.07 27.5328  -2
  -3 -11   3 1788.07 27.5328   1
  -3 -11  -2 257.313 17.3627  -2
   3  11  -2 257.313 17.3627   1
  -3  11  -1 1069.80 20.7173  -2
   3 -11  -1 1069.80 20.7173   1
   3  11   0 3620.59 30.9059  -2
  -3 -11   0 3620.59 30.9059   1
   3 -11  -1 1089.86 21.5036  -2
  -3  11  -1 1089.86 21.5036   1
   3 -11  -2 253.046 17.8903  -2
  -3  11  -2 253.046 17.8903   1
  -3 -11   3 1842.22 26.6615  -2
   3  11   3 1842.22 26.6615   1
  -3  11   4 511.928 19.7286  -2
   3 -11   4 511.928 19.7286   1
  -3 -11   5 2568.42 27.2558  -2
   3  11   5 2568.42 27.2558   1
  -3 -11   6 932.560 25.2617  -2
   3  11   6 932.560 25.2617   1
  -3 -11   7 936.023 24.6969  -2
   3  11   7 936.023 24.6969   1
   3  11  -8 413.259 20.4839  -2
  -3 -11  -8 413.259 20.4839   1
   3  11  -9 440.039 19.7302  -2
  -3 -11  -9 440.039 19.7302   1
   3  11 -10 35.8249 16.4733  -2
  -3 -11 -10 35.8249 16.4733   1
   3  11 -11 100.851 17.1375  -2
  -3 -11 -11 100.851 17.1375   1
   3 -11 -12 170.391 17.2797  -2
  -3  11 -12 170.391 17.2797   1
  -3  11  13 63.0458 19.0179  -2
   3 -11  13 63.0458 19.0179   1
  -3  11  14 43.3263 16.7176  -2
   3 -11  14 43.3263 16.7176   1
  -3  11  15 131.485 18.6659  -2
   3 -11  15 131.485 18.6659   1
  -3  11  16 32.5830 17.6936  -2
   3 -11  16 32.5830 17.6936   1
   3 -11 -17 50.3505 23.9876  -2
  -3  11 -17 50.3505 23.9876   1
  -3  12 -13 308.010 19.0074  -2
   3 -12 -13 308.010 19.0074   1
  -3 -12 -12 46.1957 15.1720  -2
   3  12 -12 46.1957 15.1720   1
  -3 -12 -11 117.045 13.8688  -2
   3  12 -11 117.045 13.8688   1
   3 -12  10 139.451 16.0522  -2
  -3  12  10 139.451 16.0522   1
   3  12   9 661.387 18.9786  -2
  -3 -12   9 661.387 18.9786   1
   3  12   8 448.758 19.4137  -2
  -3 -12   8 448.758 19.4137   1
  -3 -12  -7 797.400 20.2125  -2
   3  12  -7 797.400 20.2125   1
  -3 -12  -6 138.537 15.6057  -2
   3  12  -6 138.537 15.6057   1
   3  12  -5 344.087 29.4472   1
  -3 -12  -5 700.253 20.5033  -2
   3  12  -5 700.253 20.5033   1
  -3 -12  -4 113.432 18.7442  -2
   3  12  -4 113.432 18.7442   1
   3  12   3 309.512 18.7635  -2
  -3 -12   3 309.512 18.7635   1
  -3 -12  -2 532.455 20.0218  -2
   3  12  -2 532.455 20.0218   1
  -3 -12  -1 333.456 18.9857  -2
   3  12  -1 333.456 18.9857   1
  -3 -12   0 100.091 16.8187  -2
   3  12   0 100.091 16.8187   1
  -3  12   1 408.722 18.1768  -2
   3 -12   1 408.722 18.1768   1
  -3 -12   2 640.084 19.8817  -2
   3  12   2 640.084 19.8817   1
  -3 -12   3 341.767 18.6451  -2
   3  12   3 341.767 18.6451   1
  -3 -12   4 142.019 15.8452  -2
   3  12   4 142.019 15.8452   1
  -3  12   5 784.241 18.8429  -2
   3 -12   5 784.241 18.8429   1
  -3 -12   6 125.747 15.1293  -2
   3  12   6 125.747 15.1293   1
   3  12  -7 886.780 19.5240  -2
  -3 -12  -7 886.780 19.5240   1
   3  12  -8 350.126 15.6146  -2
  -3 -12  -8 350.126 15.6146   1
  -3 -12   9 671.214 19.4497  -2
   3  12   9 671.214 19.4497   1
  -3 -12  10 116.901 16.4187  -2
   3  12  10 116.901 16.4187   1
   3 -12 -11 156.526 18.3663  -2
  -3  12 -11 156.526 18.3663   1
  -3 -12  12 48.6994 19.1186  -2
   3  12  12 48.6994 19.1186   1
  -3 -12  13 389.232 19.1365  -2
   3  12  13 389.232 19.1365   1
  -3 -13  -8 43.0063 20.1992  -2
   3  13  -8 43.0063 20.1992   1
  -3  13  -7 26.8350 12.6243  -2
   3 -13  -7 26.8350 12.6243   1
  -3 -13  -6 92.4525 14.6161  -2
   3  13  -6 92.4525 14.6161   1
  -3 -13   5 43.9912 18.7540   1
  -3 -13  -5 85.2943 13.7601  -2
   3  13  -5 85.2943 13.7601   1
  -3 -13  -4 187.380 13.3123  -2
   3  13  -4 187.380 13.3123   1
   3 -13   3 36.5208 13.2418  -2
  -3  13   3 36.5208 13.2418   1
  -3 -13  -2 252.368 13.5029  -2
   3  13  -2 252.368 13.5029   1
  -3  13  -1 93.2937 13.2495  -2
   3 -13  -1 93.2937 13.2495   1
   3  13   0 22.3496 13.6272  -2
  -3 -13   0 22.3496 13.6272   1
   3 -13  -1 115.578 13.4550  -2
  -3  13  -1 115.578 13.4550   1
  -3  13   2 297.992 20.0522  -2
   3 -13   2 297.992 20.0522   1
  -3 -13   3 39.3641 17.7490  -2
   3  13   3 39.3641 17.7490   1
   3 -13  -4 177.758 18.9653  -2
  -3  13  -4 177.758 18.9653   1
   3  13  -5 62.1458 17.2291  -2
  -3 -13  -5 62.1458 17.2291   1
  -3  13   6 76.8244 15.2944  -2
   3 -13   6 76.8244 15.2944   1
  -3 -13   7 40.0752 16.1941  -2
   3  13   7 40.0752 16.1941   1
  -3  13   8 29.6739 19.7106  -2
   3 -13   8 29.6739 19.7106   1
  -3  13   9 67.5944 26.6536  -2
   3 -13   9 67.5944 26.6536   1
  -4   0  28 785.715 39.5037   1
  -4   0  26 1021.17 25.7562   1
  -4   0  24 4898.01 88.8134   1
  -4   0 -24 6293.81 63.9872  -2
   4   0 -24 6293.81 63.9872   1
   4   0  22 7392.81 47.1660  -2
  -4   0  22 7392.81 47.1660   1
   4   0  20 1524.51 31.8998  -2
  -4   0  20 1524.51 31.8998   1
  -4   0  18 37850.7 484.073   1
  -4   0 -18 35863.9 73.0843  -2
   4   0 -18 35863.9 73.0843   1
  -4   0 -16 21496.4 87.9976  -2
   4   0 -16 21496.4 87.9976   1
   4   0  14 7974.48 66.0113  -2
  -4   0  14 7974.48 66.0113   1
  -4   0 -12 7652.90 57.6828  -2
   4   0 -12 7652.90 57.6828   1
   4   0  10 13641.6 70.8128  -2
  -4   0  10 13641.6 70.8128   1
   4   0   8 32125.1 114.300  -2
  -4   0   8 32125.1 114.300   1
   4   0   6 3308.47 30.9172  -2
  -4   0   6 3308.47 30.9172   1
  -4   0  -4 2254.18 19.7364  -2
   4   0  -4 2254.18 19.7364   1
  -4   0  -2 30930.0 91.4637  -2
   4   0  -2 30930.0 91.4637   1
   4   0   0 40355.9 96.8010   1
  -4   0   0 72575.1 121.855  -2
   4   0   0 72575.1 121.855   1
  -4   0  -2 11832.8 71.6206   1
  -4   0   2 30491.4 121.131  -2
   4   0   2 30491.4 121.131   1
  -4   0   4 2319.33 41.8839  -2
   4   0   4 2319.33 41.8839   1
  -4   0   6 3771.74 37.4576  -2
   4   0   6 3771.74 37.4576   1
  -4   0   8 35685.7 92.9682  -2
   4   0   8 35685.7 92.9682   1
   4   0 -10 12942.8 98.0868  -2
  -4   0 -10 12942.8 98.0868   1
  -4   0  12 7960.89 51.3239  -2
   4   0  12 7960.89 51.3239   1
   4   0 -14 8166.53 48.4457  -2
  -4   0 -14 8166.53 48.4457   1
  -4   0  16 18324.0 66.8937  -2
   4   0  16 18324.0 66.8937   1
  -4   0  18 28153.6 84.3932  -2
   4   0  18 28153.6 84.3932   1
   4   0 -20 1941.96 44.0004  -2
  -4   0 -20 1941.96 44.0004   1
   4   0 -22 5159.57 60.3145  -2
  -4   0 -22 5159.57 60.3145   1
  -4   0  24 3999.23 50.8547  -2
   4   0  24 3999.23 50.8547   1
   4   0  26 19.4803 31.0122   1
   4   0  28 592.147 23.2832   1
  -4  -1  28 261.862 22.5154   1
  -4   1  27 7.44667 20.2653   1
  -4   1  26 1343.80 24.6620   1
   4  -1  26 1422.68 70.8066  -2
  -4   1  26 1422.68 70.8066   1
  -4  -1  25 188.865 22.5123   1
  -4  -1 -25 208.506 30.0517  -2
   4   1 -25 208.506 30.0517   1
  -4   1  24 1449.22 59.8238   1
   4  -1  24 3124.84 34.8608  -2
  -4   1  24 3124.84 34.8608   1
  -4  -1  23 858.189 54.3852   1
   4  -1  23 959.667 22.2672  -2
  -4   1  23 959.667 22.2672   1
  -4  -1  22 153.481 55.2030   1
   4   1  22 1085.50 23.9989  -2
  -4  -1  22 1085.50 23.9989   1
  -4  -1 -21 518.176 21.2544  -2
   4   1 -21 518.176 21.2544   1
   4   1  20 5896.90 31.4401  -2
  -4  -1  20 5896.90 31.4401   1
  -4   1  19 4624.07 185.658   1
  -4  -1 -19 4522.74 26.8174  -2
   4   1 -19 4522.74 26.8174   1
  -4   1  18 4384.94 183.946   1
  -4   1 -18 4359.88 25.9758  -2
   4  -1 -18 4359.88 25.9758   1
   4   1  17 9536.30 31.3447  -2
  -4  -1  17 9536.30 31.3447   1
  -4   1 -16 3425.22 28.5217  -2
   4  -1 -16 3425.22 28.5217   1
  -4   1 -15 9873.64 46.9747  -2
   4  -1 -15 9873.64 46.9747   1
   4  -1  14 3716.32 34.7155  -2
  -4   1  14 3716.32 34.7155   1
  -4   1 -13 3366.98 29.7235  -2
   4  -1 -13 3366.98 29.7235   1
  -4   1 -12 3442.32 36.6961  -2
   4  -1 -12 3442.32 36.6961   1
   4  -1  11 5726.85 37.2160  -2
  -4   1  11 5726.85 37.2160   1
   4   1  10 24970.0 63.2944  -2
  -4  -1  10 24970.0 63.2944   1
   4  -1  -9 28358.0 119.894   1
  -4  -1  -9 50138.2 83.9898  -2
   4   1  -9 50138.2 83.9898   1
   4   1   8 2348.92 24.8966  -2
  -4  -1   8 2348.92 24.8966   1
  -4   1  -7 12976.4 43.4340  -2
   4  -1  -7 12976.4 43.4340   1
  -4   1  -6 16826.7 44.6060  -2
   4  -1  -6 16826.7 44.6060   1
   4   1   5 7508.27 31.6743  -2
  -4  -1   5 7508.27 31.6743   1
  -4  -1   4 2390.24 34.2027   1
   4   1   4 19467.5 59.0896  -2
  -4  -1   4 19467.5 59.0896   1
   4   1  -3 22466.1 45.4859   1
  -4   1  -3 26966.7 72.5207  -2
   4  -1  -3 26966.7 72.5207   1
   4  -1   2 155403. 117.568  -2
  -4   1   2 155403. 117.568   1
   4  -1   1 7420.19 28.7627  -2
  -4   1   1 7420.19 28.7627   1
  -4   1   0 4851.17 80.5633   1
  -4  -1   0 8596.21 47.3775  -2
   4   1   0 8596.21 47.3775   1
  -4   1  -1 4565.64 25.7468   1
  -4   1   1 7388.02 55.5059  -2
   4  -1   1 7388.02 55.5059   1
  -4  -1   2 163368. 152.969  -2
   4   1   2 163368. 152.969   1
   4  -1  -3 26517.6 59.9637  -2
  -4   1  -3 26517.6 59.9637   1
   4  -1  -4 20270.9 54.7576  -2
  -4   1  -4 20270.9 54.7576   1
  -4  -1   5 7985.05 42.0386  -2
   4   1   5 7985.05 42.0386   1
  -4  -1   6 19224.4 48.6953  -2
   4   1   6 19224.4 48.6953   1
   4   1  -7 12282.3 45.8330  -2
  -4  -1  -7 12282.3 45.8330   1
   4   1  -8 2777.62 32.6068  -2
  -4  -1  -8 2777.62 32.6068   1
  -4  -1   9 51292.7 88.8400  -2
   4   1   9 51292.7 88.8400   1
   4  -1  10 9570.07 119.344   1
  -4  -1  10 25442.6 63.6520  -2
   4   1  10 25442.6 63.6520   1
   4   1 -11 6513.49 45.0784  -2
  -4  -1 -11 6513.49 45.0784   1
   4  -1 -12 3884.03 31.1634  -2
  -4   1 -12 3884.03 31.1634   1
   4   1 -13 4164.65 32.9125  -2
  -4  -1 -13 4164.65 32.9125   1
   4   1 -14 4949.82 30.2114  -2
  -4  -1 -14 4949.82 30.2114   1
  -4  -1  15 10934.7 39.0687  -2
   4   1  15 10934.7 39.0687   1
   4  -1 -16 3212.59 23.4712  -2
  -4   1 -16 3212.59 23.4712   1
   4   1 -17 10063.1 37.6047  -2
  -4  -1 -17 10063.1 37.6047   1
  -4   1  18 3380.55 28.3680  -2
   4  -1  18 3380.55 28.3680   1
  -4   1  19 3477.77 29.5666  -2
   4  -1  19 3477.77 29.5666   1
   4  -1 -20 4668.01 37.0643  -2
  -4   1 -20 4668.01 37.0643   1
   4  -1 -21 460.735 25.1665  -2
  -4   1 -21 460.735 25.1665   1
   4  -1 -22 1596.80 32.6702  -2
  -4   1 -22 1596.80 32.6702   1
   4   1 -23 671.990 31.0534  -2
  -4  -1 -23 671.990 31.0534   1
  -4   1  24 3548.02 38.0942  -2
   4  -1  24 3548.02 38.0942   1
  -4   1  25 170.208 25.5114  -2
   4  -1  25 170.208 25.5114   1
  -4   1 -26 43.4452 16.6491   1
   4  -1 -26 1154.38 65.0641  -2
  -4   1 -26 1154.38 65.0641   1
   4   1  27 102.028 12.3885   1
   4   1  28 926.841 19.4451   1
  -4  -2  28 381.546 32.1420   1
  -4  -2  27-2.01753 15.2323   1
  -4   2  26 99.8901 29.4291   1
   4   2  26 139.117 64.0225  -2
  -4  -2  26 139.117 64.0225   1
  -4  -2  25 21.0337 20.8676   1
   4   2  25 279.038 49.9505  -2
  -4  -2  25 279.038 49.9505   1
  -4  -2  24-6.20033 28.3523   1
   4   2  24-3.26420 22.1644  -2
  -4  -2  24-3.26420 22.1644   1
  -4  -2  23 1026.61 59.0348   1
   4  -2  23 1130.07 24.7112  -2
  -4   2  23 1130.07 24.7112   1
  -4   2  22 27.0156 46.0282   1
   4   2  22 93.7371 21.0410  -2
  -4  -2  22 93.7371 21.0410   1
   4   2  21 30.3603 18.9420  -2
  -4  -2  21 30.3603 18.9420   1
   4  -2  20 6063.83 31.7290  -2
  -4   2  20 6063.83 31.7290   1
   4  -2  19 3623.81 27.3214  -2
  -4   2  19 3623.81 27.3214   1
  -4   2 -18 2753.11 24.3926  -2
   4  -2 -18 2753.11 24.3926   1
  -4   2 -17 233.014 15.6358  -2
   4  -2 -17 233.014 15.6358   1
   4  -2  16 1742.33 20.9321  -2
  -4   2  16 1742.33 20.9321   1
   4  -2  15 329.258 23.4848  -2
  -4   2  15 329.258 23.4848   1
   4   2  14 5922.02 41.7642  -2
  -4  -2  14 5922.02 41.7642   1
   4   2  13 4751.02 36.7639  -2
  -4  -2  13 4751.02 36.7639   1
   4  -2  12 6201.33 39.9248  -2
  -4   2  12 6201.33 39.9248   1
   4  -2  11 13071.9 51.4593  -2
  -4   2  11 13071.9 51.4593   1
  -4   2 -10 11184.5 62.6796  -2
   4  -2 -10 11184.5 62.6796   1
  -4  -2  -9 6245.21 46.0536  -2
   4   2  -9 6245.21 46.0536   1
   4   2   8 120.764 17.6387  -2
  -4  -2   8 120.764 17.6387   1
   4   2   7 2356.78 28.7029  -2
  -4  -2   7 2356.78 28.7029   1
   4   2   6 10114.6 51.9018  -2
  -4  -2   6 10114.6 51.9018   1
   4   2   5 2301.48 30.5810  -2
  -4  -2   5 2301.48 30.5810   1
   4   2   4 8594.13 43.9519  -2
  -4  -2   4 8594.13 43.9519   1
  -4  -2  -3 54632.6 86.5144  -2
   4   2  -3 54632.6 86.5144   1
  -4   2  -2 21801.3 57.1731  -2
   4  -2  -2 21801.3 57.1731   1
  -4  -2  -1 8335.28 43.2072  -2
   4   2  -1 8335.28 43.2072   1
   4  -2   0 11713.1 45.9107  -2
  -4   2   0 11713.1 45.9107   1
  -4  -2   1 8588.74 47.2262  -2
   4   2   1 8588.74 47.2262   1
  -4   2   2 22160.2 72.0807  -2
   4  -2   2 22160.2 72.0807   1
   4  -2  -3 54543.2 85.2561  -2
  -4   2  -3 54543.2 85.2561   1
  -4  -2   4 8662.71 36.1407  -2
   4   2   4 8662.71 36.1407   1
   4  -2  -5 1422.78 16.0495  -2
  -4   2  -5 1422.78 16.0495   1
   4  -2   6 7446.74 141.755   1
  -4  -2   6 10505.4 47.0715  -2
   4   2   6 10505.4 47.0715   1
   4  -2   7 852.333 78.8813   1
   4  -2  -7 2117.99 23.8365  -2
  -4   2  -7 2117.99 23.8365   1
  -4   2   8 122.777 15.0837  -2
   4  -2   8 122.777 15.0837   1
   4   2  -9 6464.31 35.0227  -2
  -4  -2  -9 6464.31 35.0227   1
   4  -2 -10 11797.5 46.2032  -2
  -4   2 -10 11797.5 46.2032   1
   4  -2 -11 12789.4 45.4724  -2
  -4   2 -11 12789.4 45.4724   1
  -4   2 -12 3460.15 69.8179   1
   4  -2 -12 6553.04 31.9333  -2
  -4   2 -12 6553.04 31.9333   1
   4   2 -13 5329.68 31.3019  -2
  -4  -2 -13 5329.68 31.3019   1
   4   2  14 6018.84 88.4709   1
  -4  -2  14 7283.82 36.4988  -2
   4   2  14 7283.82 36.4988   1
   4  -2 -15 426.344 17.4464  -2
  -4   2 -15 426.344 17.4464   1
   4   2  16 2077.28 49.9520   1
  -4  -2  16 2436.76 21.1273  -2
   4   2  16 2436.76 21.1273   1
  -4   2  17 156.848 16.9321  -2
   4  -2  17 156.848 16.9321   1
  -4   2  18 2763.40 24.4851  -2
   4  -2  18 2763.40 24.4851   1
   4   2 -19 2787.32 29.1691  -2
  -4  -2 -19 2787.32 29.1691   1
   4  -2 -20 8000.72 41.4699  -2
  -4   2 -20 8000.72 41.4699   1
   4  -2 -21 27.9649 23.1507  -2
  -4   2 -21 27.9649 23.1507   1
  -4   2  22 101.272 22.3634  -2
   4  -2  22 101.272 22.3634   1
  -4   2  23 797.008 30.3354  -2
   4  -2  23 797.008 30.3354   1
   4   2 -24 16.1727 26.7037  -2
  -4  -2 -24 16.1727 26.7037   1
  -4   2 -25 374.398 27.4052   1
  -4   2  25 406.891 37.3052  -2
   4  -2  25 406.891 37.3052   1
  -4   2 -26 20.7056 16.2277   1
  -4   2  26 52.8161 45.5546  -2
   4  -2  26 52.8161 45.5546   1
   4   2  27 110.986 14.2053   1
   4   2  28 385.192 25.9617   1
   4   3 -27 264.768 14.7757   1
  -4   3  26-2.09213 22.4419   1
  -4  -3 -26-0.92205 39.8788  -2
   4   3 -26-0.92205 39.8788   1
  -4   3  25 328.953 16.8507   1
   4   3  25 576.334 37.7643  -2
  -4  -3  25 576.334 37.7643   1
  -4  -3  24 540.605 35.2504   1
   4   3  24 1124.63 31.4918  -2
  -4  -3  24 1124.63 31.4918   1
  -4  -3  23 448.749 56.9065   1
   4  -3  23 1068.03 29.8193  -2
  -4   3  23 1068.03 29.8193   1
  -4  -3  22 72.6658 52.7805   1
   4  -3  22 104.081 21.8988  -2
  -4   3  22 104.081 21.8988   1
   4  -3  21 528.369 23.7369  -2
  -4   3  21 528.369 23.7369   1
   4  -3  20 1961.03 25.2806  -2
  -4   3  20 1961.03 25.2806   1
   4  -3  19 4219.31 31.9983  -2
  -4   3  19 4219.31 31.9983   1
   4   3  18 6137.10 30.4151  -2
  -4  -3  18 6137.10 30.4151   1
   4   3  17 1655.23 22.4032  -2
  -4  -3  17 1655.23 22.4032   1
   4  -3  16 1382.95 23.0238  -2
  -4   3  16 1382.95 23.0238   1
   4   3  15 35.0052 17.9631  -2
  -4  -3  15 35.0052 17.9631   1
  -4   3 -14 849.748 24.7056  -2
   4  -3 -14 849.748 24.7056   1
   4   3  13 1265.95 27.5696  -2
  -4  -3  13 1265.95 27.5696   1
   4   3  12 1875.23 26.6003  -2
  -4  -3  12 1875.23 26.6003   1
  -4   3 -11 204.361 19.0371  -2
   4  -3 -11 204.361 19.0371   1
   4   3  10 8553.11 41.5322  -2
  -4  -3  10 8553.11 41.5322   1
   4  -3   9 2781.07 36.2261  -2
  -4   3   9 2781.07 36.2261   1
   4  -3   8 23037.7 66.4526  -2
  -4   3   8 23037.7 66.4526   1
   4  -3   7 478.041 22.0176  -2
  -4   3   7 478.041 22.0176   1
   4  -3   6 1207.31 24.4162  -2
  -4   3   6 1207.31 24.4162   1
  -4  -3  -5 6142.01 40.4102  -2
   4   3  -5 6142.01 40.4102   1
   4   3   4 805.806 21.0528  -2
  -4  -3   4 805.806 21.0528   1
   4  -3   3 1539.37 30.0515  -2
  -4   3   3 1539.37 30.0515   1
   4  -3   2 14507.9 64.1346  -2
  -4   3   2 14507.9 64.1346   1
  -4  -3   1 1964.43 31.9519   1
   4  -3   1 4243.60 41.7454  -2
  -4   3   1 4243.60 41.7454   1
   4  -3   0 1216.40 25.7917  -2
  -4   3   0 1216.40 25.7917   1
  -4  -3   1 4269.45 36.7760  -2
   4   3   1 4269.45 36.7760   1
  -4  -3   2 14244.6 56.2122  -2
   4   3   2 14244.6 56.2122   1
   4   3  -3 1650.70 24.1964  -2
  -4  -3  -3 1650.70 24.1964   1
   4  -3  -4 779.990 17.4517  -2
  -4   3  -4 779.990 17.4517   1
   4   3  -5 6221.15 36.0420  -2
  -4  -3  -5 6221.15 36.0420   1
   4  -3  -6 1115.90 21.2766  -2
  -4   3  -6 1115.90 21.2766   1
  -4   3   7 473.225 21.9176  -2
   4  -3   7 473.225 21.9176   1
  -4   3   8 23565.8 64.4700  -2
   4  -3   8 23565.8 64.4700   1
  -4  -3   9 2807.88 30.7548  -2
   4   3   9 2807.88 30.7548   1
  -4   3  10 8213.63 34.0861  -2
   4  -3  10 8213.63 34.0861   1
   4  -3 -11 199.476 14.8126  -2
  -4   3 -11 199.476 14.8126   1
   4  -3 -12 1988.52 20.4529  -2
  -4   3 -12 1988.52 20.4529   1
   4   3 -13 1288.99 19.6920  -2
  -4  -3 -13 1288.99 19.6920   1
   4  -3 -14 782.385 19.7696  -2
  -4   3 -14 782.385 19.7696   1
   4   3  15 8.46243 36.9183   1
  -4   3  15 42.0325 16.0091  -2
   4  -3  15 42.0325 16.0091   1
  -4   3  16 1363.11 18.1651  -2
   4  -3  16 1363.11 18.1651   1
  -4  -3 -17 416.498 94.3392   1
  -4   3  17 1374.01 19.0238  -2
   4  -3  17 1374.01 19.0238   1
  -4  -3 -18 67.0324 112.494   1
  -4   3  18 4724.36 28.1015  -2
   4  -3  18 4724.36 28.1015   1
  -4   3  19 3277.58 28.3763  -2
   4  -3  19 3277.58 28.3763   1
   4   3 -20 1939.36 29.4209  -2
  -4  -3 -20 1939.36 29.4209   1
  -4  -3  21 466.345 23.2406  -2
   4   3  21 466.345 23.2406   1
  -4   3  22 71.8282 24.7533  -2
   4  -3  22 71.8282 24.7533   1
  -4   3  23 1247.04 25.8554  -2
   4  -3  23 1247.04 25.8554   1
   4  -3 -24 1239.51 31.6849  -2
  -4   3 -24 1239.51 31.6849   1
   4   3  25 350.923 21.7993   1
  -4   3  25 657.036 37.2662  -2
   4  -3  25 657.036 37.2662   1
  -4   3 -26-7.02456 18.5202   1
   4   3  27 212.857 11.3379   1
  -4   4  27-4.10300 14.8104   1
  -4  -4  26 47.8638 19.9209   1
  -4  -4 -26 66.2584 34.4042  -2
   4   4 -26 66.2584 34.4042   1
  -4   4  25 521.923 27.8358   1
  -4  -4 -25 887.060 42.1941  -2
   4   4 -25 887.060 42.1941   1
  -4  -4  24 166.927 21.2157   1
   4  -4  24 270.618 28.9419  -2
  -4   4  24 270.618 28.9419   1
   4  -4  23 621.523 23.6617  -2
  -4   4  23 621.523 23.6617   1
   4  -4  22 189.819 22.3329  -2
  -4   4  22 189.819 22.3329   1
  -4  -4  21 3037.89 70.4704   1
   4   4  21 4078.36 36.2758  -2
  -4  -4  21 4078.36 36.2758   1
   4   4  20 1050.06 24.2500  -2
  -4  -4  20 1050.06 24.2500   1
  -4  -4  19 816.618 117.002   1
   4   4  19 1348.60 25.1965  -2
  -4  -4  19 1348.60 25.1965   1
  -4   4  18 823.245 130.009   1
  -4   4 -18 1601.19 25.4227  -2
   4  -4 -18 1601.19 25.4227   1
   4   4  17 1526.56 25.9921  -2
  -4  -4  17 1526.56 25.9921   1
  -4  -4  16 259.466 82.5470   1
  -4  -4 -16 427.766 20.1150  -2
   4   4 -16 427.766 20.1150   1
  -4  -4 -15 4006.69 26.7610  -2
   4   4 -15 4006.69 26.7610   1
  -4  -4 -14 1868.06 23.6919  -2
   4   4 -14 1868.06 23.6919   1
   4   4  13 2123.33 32.1867  -2
  -4  -4  13 2123.33 32.1867   1
   4   4  12 1700.69 34.1931  -2
  -4  -4  12 1700.69 34.1931   1
   4   4  11 7376.70 44.9781  -2
  -4  -4  11 7376.70 44.9781   1
  -4  -4 -10 2644.60 31.8984  -2
   4   4 -10 2644.60 31.8984   1
   4  -4   9 5742.39 37.2456  -2
  -4   4   9 5742.39 37.2456   1
   4   4   8 328.710 25.0452  -2
  -4  -4   8 328.710 25.0452   1
   4  -4   7 7820.71 41.8479  -2
  -4   4   7 7820.71 41.8479   1
   4  -4   6 34075.2 88.3195  -2
  -4   4   6 34075.2 88.3195   1
   4  -4   5 27605.1 72.2218  -2
  -4   4   5 27605.1 72.2218   1
   4   4   4 6028.50 49.2625  -2
  -4  -4   4 6028.50 49.2625   1
   4  -4   3 9112.49 45.7569  -2
  -4   4   3 9112.49 45.7569   1
   4   4   2 2206.92 37.8323  -2
  -4  -4   2 2206.92 37.8323   1
   4   4   1 30514.5 79.4187  -2
  -4  -4   1 30514.5 79.4187   1
  -4  -4   0 23285.2 87.9390  -2
   4   4   0 23285.2 87.9390   1
   4   4  -1 31620.5 103.891  -2
  -4  -4  -1 31620.5 103.891   1
  -4  -4   2 2233.23 30.0518  -2
   4   4   2 2233.23 30.0518   1
   4  -4  -3 9138.86 51.1182  -2
  -4   4  -3 9138.86 51.1182   1
  -4  -4   4 6463.99 42.2084  -2
   4   4   4 6463.99 42.2084   1
   4   4  -5 27491.2 68.0470  -2
  -4  -4  -5 27491.2 68.0470   1
   4  -4  -6 36059.2 84.7282  -2
  -4   4  -6 36059.2 84.7282   1
   4   4  -7 8540.82 40.2642  -2
  -4  -4  -7 8540.82 40.2642   1
   4   4  -8 328.959 18.6050  -2
  -4  -4  -8 328.959 18.6050   1
  -4   4   9 6274.13 34.6920  -2
   4  -4   9 6274.13 34.6920   1
   4  -4 -10 3147.14 26.4848  -2
  -4   4 -10 3147.14 26.4848   1
   4  -4 -11 7684.40 32.1491  -2
  -4   4 -11 7684.40 32.1491   1
   4  -4 -12 1705.29 22.7631  -2
  -4   4 -12 1705.29 22.7631   1
   4  -4 -13 2016.10 23.3998  -2
  -4   4 -13 2016.10 23.3998   1
   4  -4 -14 1731.33 21.1869  -2
  -4   4 -14 1731.33 21.1869   1
  -4   4  15 3962.51 26.5688  -2
   4  -4  15 3962.51 26.5688   1
  -4   4  16 314.198 16.7496  -2
   4  -4  16 314.198 16.7496   1
  -4   4  17 1800.13 20.6478  -2
   4  -4  17 1800.13 20.6478   1
  -4   4  18 1960.52 24.0664  -2
   4  -4  18 1960.52 24.0664   1
  -4   4  19 1188.12 23.1306  -2
   4  -4  19 1188.12 23.1306   1
   4  -4 -20 1003.92 25.7006  -2
  -4   4 -20 1003.92 25.7006   1
  -4   4  21 3332.47 31.3958  -2
   4  -4  21 3332.47 31.3958   1
   4   4 -22 273.452 22.5791  -2
  -4  -4 -22 273.452 22.5791   1
  -4  -4  23 638.890 24.6288  -2
   4   4  23 638.890 24.6288   1
   4   4  24 41.5213 22.2891   1
   4   4 -24 153.362 30.3373  -2
  -4  -4 -24 153.362 30.3373   1
   4   4  25 512.695 19.1671   1
   4  -4 -25 886.609 62.8894  -2
  -4   4 -25 886.609 62.8894   1
  -4   4 -26 47.6536 12.1649   1
   4   4  27 90.9323 21.8181   1
  -4  -5  26 270.402 13.9550   1
  -4   5  25 9.05807 20.3382   1
  -4  -5 -25 79.2216 39.0045  -2
   4   5 -25 79.2216 39.0045   1
  -4  -5  24 240.965 21.0636   1
   4   5  24 357.251 25.9794  -2
  -4  -5  24 357.251 25.9794   1
  -4  -5  23 57.8456 44.5781   1
  -4   5 -23 257.196 21.4980  -2
   4  -5 -23 257.196 21.4980   1
   4   5  22 324.844 23.0166  -2
  -4  -5  22 324.844 23.0166   1
  -4  -5 -21 127.605 21.0089  -2
   4   5 -21 127.605 21.0089   1
  -4  -5  20 274.180 103.388   1
   4   5  20 542.121 20.8961  -2
  -4  -5  20 542.121 20.8961   1
   4   5  19 3541.20 30.6674  -2
  -4  -5  19 3541.20 30.6674   1
   4   5  18 49.5588 21.0491  -2
  -4  -5  18 49.5588 21.0491   1
   4   5  17 725.231 25.4610  -2
  -4  -5  17 725.231 25.4610   1
   4  -5  16 1186.49 24.0133  -2
  -4   5  16 1186.49 24.0133   1
  -4   5 -15 267.252 19.4308  -2
   4  -5 -15 267.252 19.4308   1
  -4   5 -14 8619.39 36.1490  -2
   4  -5 -14 8619.39 36.1490   1
   4   5  13 1697.59 20.4963  -2
  -4  -5  13 1697.59 20.4963   1
   4  -5  12 7298.56 44.9514  -2
  -4   5  12 7298.56 44.9514   1
  -4   5 -11 1407.30 26.7316  -2
   4  -5 -11 1407.30 26.7316   1
   4   5  10 2043.05 27.4757  -2
  -4  -5  10 2043.05 27.4757   1
   4   5   9 2501.38 27.7760  -2
  -4  -5   9 2501.38 27.7760   1
   4  -5   8 7099.48 39.8419  -2
  -4   5   8 7099.48 39.8419   1
   4   5   7 41273.1 92.6216  -2
  -4  -5   7 41273.1 92.6216   1
   4   5   6 4849.77 30.3366  -2
  -4  -5   6 4849.77 30.3366   1
   4  -5   5 1085.22 23.8639  -2
  -4   5   5 1085.22 23.8639   1
   4  -5   4 31666.8 76.2388  -2
  -4   5   4 31666.8 76.2388   1
   4  -5   3 3258.81 45.4008  -2
  -4   5   3 3258.81 45.4008   1
   4  -5   2 16518.9 72.4804  -2
  -4   5   2 16518.9 72.4804   1
  -4   5  -1 1023.05 27.6293  -2
   4  -5  -1 1023.05 27.6293   1
   4  -5   0 47642.0 120.701  -2
  -4   5   0 47642.0 120.701   1
  -4   5   1 1090.38 25.1337  -2
   4  -5   1 1090.38 25.1337   1
   4   5  -2 15942.4 61.7488  -2
  -4  -5  -2 15942.4 61.7488   1
  -4  -5   3 3158.53 38.5573  -2
   4   5   3 3158.53 38.5573   1
  -4  -5   4 32346.7 82.6031  -2
   4   5   4 32346.7 82.6031   1
  -4  -5   5 1156.17 25.3630  -2
   4   5   5 1156.17 25.3630   1
  -4   5   6 4723.60 39.8139  -2
   4  -5   6 4723.60 39.8139   1
  -4  -5   7 41451.1 89.5663  -2
   4   5   7 41451.1 89.5663   1
   4  -5  -8 7295.98 40.9785  -2
  -4   5  -8 7295.98 40.9785   1
   4  -5  -9 2858.75 29.2476  -2
  -4   5  -9 2858.75 29.2476   1
  -4   5  10 2186.82 29.8934  -2
   4  -5  10 2186.82 29.8934   1
  -4   5  11 1357.64 25.1008  -2
   4  -5  11 1357.64 25.1008   1
   4  -5 -12 6710.68 37.5334  -2
  -4   5 -12 6710.68 37.5334   1
  -4   5  13 1576.65 20.6675  -2
   4  -5  13 1576.65 20.6675   1
   4   5 -14 9193.62 35.1324  -2
  -4  -5 -14 9193.62 35.1324   1
  -4   5  15 250.744 17.2962  -2
   4  -5  15 250.744 17.2962   1
   4  -5 -16 1412.20 23.5467  -2
  -4   5 -16 1412.20 23.5467   1
   4   5 -17 572.237 21.0200  -2
  -4  -5 -17 572.237 21.0200   1
  -4   5  18 66.6584 18.7838  -2
   4  -5  18 66.6584 18.7838   1
  -4  -5  19 3612.80 30.0032  -2
   4   5  19 3612.80 30.0032   1
   4   5 -20 552.604 24.1145  -2
  -4  -5 -20 552.604 24.1145   1
   4   5 -21 241.929 22.1115  -2
  -4  -5 -21 241.929 22.1115   1
   4  -5 -22 490.525 23.6483  -2
  -4   5 -22 490.525 23.6483   1
  -4  -5 -23 230.572 38.6637   1
   4  -5 -23 254.536 23.1586  -2
  -4   5 -23 254.536 23.1586   1
   4   5  24 74.2291 17.7699   1
   4  -5 -24 335.227 40.7669  -2
  -4   5 -24 335.227 40.7669   1
  -4   5 -25 5.92961 11.6347   1
   4  -5  26 132.994 15.9978   1
  -4  -5  26 240.092 40.5672  -2
   4   5  26 240.092 40.5672   1
   4   6 -25 0.49836 9.85942   1
  -4  -6 -25 26.7073 25.0334  -2
   4   6 -25 26.7073 25.0334   1
  -4   6  24 48.4419 15.1432   1
   4  -6  24 70.5006 32.0018  -2
  -4   6  24 70.5006 32.0018   1
  -4   6  23 69.3071 26.7078   1
   4  -6  23 77.5809 20.4531  -2
  -4   6  23 77.5809 20.4531   1
   4   6  22 572.733 22.9745  -2
  -4  -6  22 572.733 22.9745   1
   4  -6  21 1483.25 23.9803  -2
  -4   6  21 1483.25 23.9803   1
  -4   6  20 620.505 133.220   1
   4   6  20 1159.15 21.8649  -2
  -4  -6  20 1159.15 21.8649   1
   4   6  19 162.104 21.1401  -2
  -4  -6  19 162.104 21.1401   1
   4  -6  18 599.080 23.9811  -2
  -4   6  18 599.080 23.9811   1
   4   6  17 512.032 24.5812  -2
  -4  -6  17 512.032 24.5812   1
   4   6  16 2285.32 28.8931  -2
  -4  -6  16 2285.32 28.8931   1
   4  -6  15 3927.25 30.8766  -2
  -4   6  15 3927.25 30.8766   1
   4   6  14 857.521 22.8044  -2
  -4  -6  14 857.521 22.8044   1
   4   6  13 10302.4 41.2714  -2
  -4  -6  13 10302.4 41.2714   1
   4  -6  12 2425.63 26.7110  -2
  -4   6  12 2425.63 26.7110   1
   4   6  11 5359.66 31.7884  -2
  -4  -6  11 5359.66 31.7884   1
   4   6  10 672.148 20.1604  -2
  -4  -6  10 672.148 20.1604   1
   4  -6   9 4757.52 38.2114  -2
  -4   6   9 4757.52 38.2114   1
   4  -6   8 185.270 19.6043  -2
  -4   6   8 185.270 19.6043   1
  -4   6  -7 502.524 21.2299  -2
   4  -6  -7 502.524 21.2299   1
   4   6   6 6312.07 42.6601  -2
  -4  -6   6 6312.07 42.6601   1
   4  -6   5 2891.57 26.0007  -2
  -4   6   5 2891.57 26.0007   1
   4  -6   4 3706.31 31.0570  -2
  -4   6   4 3706.31 31.0570   1
   4  -6   3 983.666 24.5176  -2
  -4   6   3 983.666 24.5176   1
   4  -6   2 4998.76 39.9668  -2
  -4   6   2 4998.76 39.9668   1
   4  -6   1 1488.11 30.9892  -2
  -4   6   1 1488.11 30.9892   1
   4   6   0 2868.59 32.7255  -2
  -4  -6   0 2868.59 32.7255   1
   4   6  -1 1444.07 23.8134  -2
  -4  -6  -1 1444.07 23.8134   1
  -4   6   2 5059.97 34.3043  -2
   4  -6   2 5059.97 34.3043   1
  -4   6   3 950.216 19.0156  -2
   4  -6   3 950.216 19.0156   1
  -4  -6   4 3555.15 29.5340  -2
   4   6   4 3555.15 29.5340   1
  -4  -6   5 2840.26 27.0811  -2
   4   6   5 2840.26 27.0811   1
  -4   6   6 6466.56 37.0518  -2
   4  -6   6 6466.56 37.0518   1
   4  -6  -7 580.303 20.7737  -2
  -4   6  -7 580.303 20.7737   1
  -4  -6   8 184.777 23.5742  -2
   4   6   8 184.777 23.5742   1
   4   6  -9 5169.89 51.3832  -2
  -4  -6  -9 5169.89 51.3832   1
   4  -6  10 369.422 97.9124   1
  -4  -6  10 726.394 26.7703  -2
   4   6  10 726.394 26.7703   1
   4   6 -11 5381.71 31.2771  -2
  -4  -6 -11 5381.71 31.2771   1
  -4  -6  12 2566.39 25.3031  -2
   4   6  12 2566.39 25.3031   1
  -4  -6  13 11602.0 43.1580  -2
   4   6  13 11602.0 43.1580   1
   4  -6 -14 999.020 22.0400  -2
  -4   6 -14 999.020 22.0400   1
   4  -6 -15 4859.60 33.7922  -2
  -4   6 -15 4859.60 33.7922   1
   4  -6 -16 2765.59 31.1845  -2
  -4   6 -16 2765.59 31.1845   1
  -4  -6  17 564.771 23.3053  -2
   4   6  17 564.771 23.3053   1
  -4  -6  18 510.250 22.4681  -2
   4   6  18 510.250 22.4681   1
   4   6 -19 249.672 21.3079  -2
  -4  -6 -19 249.672 21.3079   1
   4  -6 -20 1183.13 29.5063  -2
  -4   6 -20 1183.13 29.5063   1
   4  -6 -21 1977.42 30.0082  -2
  -4   6 -21 1977.42 30.0082   1
   4  -6 -22 725.197 23.9413  -2
  -4   6 -22 725.197 23.9413   1
   4   6  23 9.29011 21.4544   1
   4   6 -23 55.5136 29.3151  -2
  -4  -6 -23 55.5136 29.3151   1
   4   6  24 44.2399 19.8458   1
   4  -6 -24 86.8455 46.4658  -2
  -4   6 -24 86.8455 46.4658   1
  -4   6 -25 52.2817 16.1657   1
  -4  -6  25 6.82204 36.9666  -2
   4   6  25 6.82204 36.9666   1
  -4   7  24 222.993 18.3017   1
   4  -7 -23 248.151 14.7712   1
  -4  -7 -23 551.638 21.3615  -2
   4   7 -23 551.638 21.3615   1
  -4   7  22 1346.99 34.6779   1
   4  -7  22 2519.26 27.1043  -2
  -4   7  22 2519.26 27.1043   1
   4  -7  21 101.638 22.8451  -2
  -4   7  21 101.638 22.8451   1
   4  -7  20 70.1788 16.8204  -2
  -4   7  20 70.1788 16.8204   1
   4  -7  19 37.8076 19.4693  -2
  -4   7  19 37.8076 19.4693   1
   4  -7  18 325.447 21.2362  -2
  -4   7  18 325.447 21.2362   1
   4  -7  17 288.838 22.1392  -2
  -4   7  17 288.838 22.1392   1
   4   7  16 1578.16 28.3795  -2
  -4  -7  16 1578.16 28.3795   1
  -4  -7  15 345.162 96.4077   1
   4   7  15 1287.96 26.8682  -2
  -4  -7  15 1287.96 26.8682   1
   4  -7  14 485.205 22.8316  -2
  -4   7  14 485.205 22.8316   1
   4  -7  13 3825.61 32.8262  -2
  -4   7  13 3825.61 32.8262   1
   4  -7  12 234.986 21.5756  -2
  -4   7  12 234.986 21.5756   1
  -4  -7 -11 3932.20 28.9018  -2
   4   7 -11 3932.20 28.9018   1
   4  -7  10 3601.24 27.0672  -2
  -4   7  10 3601.24 27.0672   1
   4  -7   9 2955.27 27.0765  -2
  -4   7   9 2955.27 27.0765   1
   4  -7   8 597.456 17.6747  -2
  -4   7   8 597.456 17.6747   1
   4  -7   7 1593.72 21.7912  -2
  -4   7   7 1593.72 21.7912   1
   4  -7   6 499.441 21.2723  -2
  -4   7   6 499.441 21.2723   1
   4  -7   5 1787.71 29.4548  -2
  -4   7   5 1787.71 29.4548   1
  -4   7  -4 182.777 23.2479  -2
   4  -7  -4 182.777 23.2479   1
   4   7   3 3806.37 42.2361  -2
  -4  -7   3 3806.37 42.2361   1
   4   7   2 726.815 33.2057  -2
  -4  -7   2 726.815 33.2057   1
   4   7   1 2238.57 40.7822  -2
  -4  -7   1 2238.57 40.7822   1
   4   7   0 184.171 25.2392  -2
  -4  -7   0 184.171 25.2392   1
   4   7  -1 2407.55 36.3373  -2
  -4  -7  -1 2407.55 36.3373   1
  -4   7   2 680.649 25.6552  -2
   4  -7   2 680.649 25.6552   1
   4   7  -3 4194.76 43.1563  -2
  -4  -7  -3 4194.76 43.1563   1
  -4   7   4 202.565 22.6842  -2
   4  -7   4 202.565 22.6842   1
   4   7  -5 2051.15 32.4860  -2
  -4  -7  -5 2051.15 32.4860   1
   4   7  -6 510.447 22.8560  -2
  -4  -7  -6 510.447 22.8560   1
   4  -7  -7 1832.40 22.5361  -2
  -4   7  -7 1832.40 22.5361   1
  -4  -7   8 538.084 18.0202  -2
   4   7   8 538.084 18.0202   1
  -4  -7   9 3154.90 29.0198  -2
   4   7   9 3154.90 29.0198   1
  -4   7  10 3935.65 30.1868  -2
   4  -7  10 3935.65 30.1868   1
  -4  -7  11 4250.19 29.2539  -2
   4   7  11 4250.19 29.2539   1
  -4  -7  12 305.015 18.1194  -2
   4   7  12 305.015 18.1194   1
   4   7 -13 4105.55 29.7132  -2
  -4  -7 -13 4105.55 29.7132   1
   4  -7 -14 487.605 21.6904  -2
  -4   7 -14 487.605 21.6904   1
  -4  -7  15 1497.94 28.7593  -2
   4   7  15 1497.94 28.7593   1
   4  -7 -16 1942.32 31.6215  -2
  -4   7 -16 1942.32 31.6215   1
   4  -7 -17 355.387 22.2461  -2
  -4   7 -17 355.387 22.2461   1
   4  -7 -18 434.122 23.6763  -2
  -4   7 -18 434.122 23.6763   1
   4  -7 -19 70.9109 23.5730  -2
  -4   7 -19 70.9109 23.5730   1
   4  -7 -20 81.2351 27.9674  -2
  -4   7 -20 81.2351 27.9674   1
   4  -7 -21 72.8005 21.8192  -2
  -4   7 -21 72.8005 21.8192   1
   4  -7  22 1342.60 53.4648   1
   4  -7 -22 2616.30 31.6851  -2
  -4   7 -22 2616.30 31.6851   1
   4  -7  23 552.241 25.7100   1
   4  -7 -23 740.694 36.5322  -2
  -4   7 -23 740.694 36.5322   1
   4   7  24 57.8254 14.9704   1
   4   8 -23 473.640 16.9175   1
   4  -8 -22 354.871 14.7074   1
   4  -8  22 1106.62 53.5138  -2
  -4   8  22 1106.62 53.5138   1
   4   8 -21 19.2032 31.8496   1
   4  -8  21 3.72218 15.9632  -2
  -4   8  21 3.72218 15.9632   1
   4   8  20 884.343 24.4678  -2
  -4  -8  20 884.343 24.4678   1
   4   8  19 716.746 24.3391  -2
  -4  -8  19 716.746 24.3391   1
   4  -8  18 52.6009 22.0170  -2
  -4   8  18 52.6009 22.0170   1
  -4  -8 -17 1382.45 25.4307  -2
   4   8 -17 1382.45 25.4307   1
  -4  -8 -16 857.975 24.6068  -2
   4   8 -16 857.975 24.6068   1
   4   8  15 503.005 25.0618  -2
  -4  -8  15 503.005 25.0618   1
  -4  -8 -14 1682.03 28.9982  -2
   4   8 -14 1682.03 28.9982   1
   4  -8  13 752.917 26.0803  -2
  -4   8  13 752.917 26.0803   1
   4  -8  12 93.9965 20.6495  -2
  -4   8  12 93.9965 20.6495   1
  -4   8 -11 36.8101 18.4335  -2
   4  -8 -11 36.8101 18.4335   1
  -4   8 -10 861.872 21.6198  -2
   4  -8 -10 861.872 21.6198   1
   4  -8   9 3934.92 33.6576  -2
  -4   8   9 3934.92 33.6576   1
   4  -8   8 3072.28 33.3493  -2
  -4   8   8 3072.28 33.3493   1
   4   8   7 271.461 21.6398  -2
  -4  -8   7 271.461 21.6398   1
   4  -8   6 9942.69 40.8892  -2
  -4   8   6 9942.69 40.8892   1
   4   8   5 1889.58 26.2169  -2
  -4  -8   5 1889.58 26.2169   1
  -4   8  -4 11418.1 44.2355  -2
   4  -8  -4 11418.1 44.2355   1
  -4  -8  -3 11172.7 43.5079  -2
   4   8  -3 11172.7 43.5079   1
  -4   8  -2 1787.39 22.4640  -2
   4  -8  -2 1787.39 22.4640   1
   4  -8   1 3806.56 27.9512  -2
  -4   8   1 3806.56 27.9512   1
  -4  -8   0 4924.49 32.2644  -2
   4   8   0 4924.49 32.2644   1
   4  -8  -1 3817.13 29.9930  -2
  -4   8  -1 3817.13 29.9930   1
   4  -8  -2 1762.57 21.9007  -2
  -4   8  -2 1762.57 21.9007   1
  -4  -8   3 11361.4 44.8621  -2
   4   8   3 11361.4 44.8621   1
  -4   8   4 11014.3 49.1907  -2
   4  -8   4 11014.3 49.1907   1
  -4  -8   5 1973.24 26.4146  -2
   4   8   5 1973.24 26.4146   1
   4  -8  -6 10555.7 47.5061  -2
  -4   8  -6 10555.7 47.5061   1
  -4   8   7 327.192 20.7181  -2
   4  -8   7 327.192 20.7181   1
  -4  -8   8 2686.29 27.9073  -2
   4   8   8 2686.29 27.9073   1
   4  -8  -9 3978.63 30.3846  -2
  -4   8  -9 3978.63 30.3846   1
  -4   8  10 1055.35 25.5761  -2
   4  -8  10 1055.35 25.5761   1
  -4  -8  11 57.8427 17.7697  -2
   4   8  11 57.8427 17.7697   1
  -4   8  12 85.3808 18.8555  -2
   4  -8  12 85.3808 18.8555   1
  -4   8  13 999.743 22.1500  -2
   4  -8  13 999.743 22.1500   1
   4  -8 -14 1710.81 24.1060  -2
  -4   8 -14 1710.81 24.1060   1
  -4   8  15 735.819 23.0473  -2
   4  -8  15 735.819 23.0473   1
   4  -8 -16 988.397 27.6330  -2
  -4   8 -16 988.397 27.6330   1
   4   8 -17 1364.25 31.5238  -2
  -4  -8 -17 1364.25 31.5238   1
  -4  -8  18 89.3574 22.4143  -2
   4   8  18 89.3574 22.4143   1
  -4  -8  19 596.570 27.8433  -2
   4   8  19 596.570 27.8433   1
   4   8 -20 789.209 25.5879  -2
  -4  -8 -20 789.209 25.5879   1
   4  -8  21 47.3173 34.5169   1
  -4  -8  21 47.1199 27.4001  -2
   4   8  21 47.1199 27.4001   1
   4   8  22 878.666 26.5463   1
   4   9 -21 5.34123 11.8484   1
   4   9 -20 114.160 19.4858   1
  -4   9 -20 143.952 20.3359  -2
   4  -9 -20 143.952 20.3359   1
   4  -9  19 1652.49 19.6846  -2
  -4   9  19 1652.49 19.6846   1
   4   9  18 1151.77 22.2750  -2
  -4  -9  18 1151.77 22.2750   1
  -4  -9  17 5.66240 29.5398   1
   4  -9  17 16.0767 18.0976  -2
  -4   9  17 16.0767 18.0976   1
   4  -9  16 687.956 20.3135  -2
  -4   9  16 687.956 20.3135   1
   4  -9  15 24.5277 19.3104  -2
  -4   9  15 24.5277 19.3104   1
  -4  -9 -14 1986.32 29.9309  -2
   4   9 -14 1986.32 29.9309   1
  -4  -9 -13 1131.02 30.3093  -2
   4   9 -13 1131.02 30.3093   1
  -4   9  12 849.010 44.8357   1
   4   9  12 1208.44 28.5292  -2
  -4  -9  12 1208.44 28.5292   1
   4  -9  11 2.35990 19.3569  -2
  -4   9  11 2.35990 19.3569   1
   4   9  10 6738.26 37.7316  -2
  -4  -9  10 6738.26 37.7316   1
   4  -9   9 46.9061 20.2867  -2
  -4   9   9 46.9061 20.2867   1
  -4   9  -8 8466.89 48.8593  -2
   4  -9  -8 8466.89 48.8593   1
   4  -9   7 1675.58 32.4023  -2
  -4   9   7 1675.58 32.4023   1
  -4  -9  -6 3546.65 38.3785  -2
   4   9  -6 3546.65 38.3785   1
  -4  -9  -5 2448.12 29.3399  -2
   4   9  -5 2448.12 29.3399   1
  -4   9  -4 1553.15 21.4113  -2
   4  -9  -4 1553.15 21.4113   1
   4  -9   3 273.825 15.9001  -2
  -4   9   3 273.825 15.9001   1
   4  -9   2 771.553 17.8092  -2
  -4   9   2 771.553 17.8092   1
   4  -9   1 1082.93 20.6701  -2
  -4   9   1 1082.93 20.6701   1
  -4   9   0 190.226 15.8137  -2
   4  -9   0 190.226 15.8137   1
  -4  -9   1 989.455 20.6296  -2
   4   9   1 989.455 20.6296   1
  -4   9   2 702.967 19.0469  -2
   4  -9   2 702.967 19.0469   1
   4  -9  -3 302.518 19.5771  -2
  -4   9  -3 302.518 19.5771   1
   4  -9  -4 1845.85 25.6203  -2
  -4   9  -4 1845.85 25.6203   1
   4  -9  -5 2814.69 29.1823  -2
  -4   9  -5 2814.69 29.1823   1
  -4   9   6 3382.30 38.1484  -2
   4  -9   6 3382.30 38.1484   1
  -4   9   7 1474.63 29.4523  -2
   4  -9   7 1474.63 29.4523   1
  -4  -9   8 9630.20 50.3676  -2
   4   9   8 9630.20 50.3676   1
  -4   9   9 42.4026 24.7456  -2
   4  -9   9 42.4026 24.7456   1
  -4  -9  10 7298.51 43.3754  -2
   4   9  10 7298.51 43.3754   1
  -4  -9  11 4.56415 21.0199  -2
   4   9  11 4.56415 21.0199   1
   4   9 -12 1281.48 25.6100  -2
  -4  -9 -12 1281.48 25.6100   1
  -4  -9  13 978.614 23.3971  -2
   4   9  13 978.614 23.3971   1
  -4   9  14 2203.09 38.7528  -2
   4  -9  14 2203.09 38.7528   1
  -4  -9  15 36.1442 27.2473  -2
   4   9  15 36.1442 27.2473   1
   4  -9  16 667.828 39.0169   1
   4   9 -16 861.687 29.6327  -2
  -4  -9 -16 861.687 29.6327   1
   4  -9  17 1.04195 26.1296   1
   4   9 -17 23.7374 26.0067  -2
  -4  -9 -17 23.7374 26.0067   1
  -4  -9  18 1011.10 26.9244  -2
   4   9  18 1011.10 26.9244   1
  -4   9  19 1871.23 38.6370  -2
   4  -9  19 1871.23 38.6370   1
   4  -9 -20 135.315 20.6451  -2
  -4   9 -20 135.315 20.6451   1
   4   9  21 194.350 16.3472   1
   4  -9 -21 234.777 28.1457  -2
  -4   9 -21 234.777 28.1457   1
  -4  10  19 21.1815 21.5723   1
  -4 -10 -19 116.919 15.2489  -2
   4  10 -19 116.919 15.2489   1
  -4  10 -18 672.051 14.5763  -2
   4 -10 -18 672.051 14.5763   1
   4 -10  17 207.148 18.1939  -2
  -4  10  17 207.148 18.1939   1
  -4 -10  16 8.34158 17.0059   1
  -4 -10 -16 154.066 20.3653  -2
   4  10 -16 154.066 20.3653   1
  -4 -10 -15 63.3244 16.1354  -2
   4  10 -15 63.3244 16.1354   1
   4  10  14 330.678 18.5056  -2
  -4 -10  14 330.678 18.5056   1
  -4 -10 -13 313.180 19.3751  -2
   4  10 -13 313.180 19.3751   1
   4  10  12 151.328 18.9286  -2
  -4 -10  12 151.328 18.9286   1
   4 -10  11 46.2853 17.4328  -2
  -4  10  11 46.2853 17.4328   1
  -4  10 -10 109.030 16.3165  -2
   4 -10 -10 109.030 16.3165   1
   4  10   9 545.265 19.0424  -2
  -4 -10   9 545.265 19.0424   1
  -4 -10  -8 60.2061 16.7578  -2
   4  10  -8 60.2061 16.7578   1
  -4 -10  -7 881.504 23.5016  -2
   4  10  -7 881.504 23.5016   1
   4 -10   6 498.743 21.7366  -2
  -4  10   6 498.743 21.7366   1
   4  10   5 154.022 18.2095  -2
  -4 -10   5 154.022 18.2095   1
   4  10   4 46.3913 17.7369  -2
  -4 -10   4 46.3913 17.7369   1
   4  10   3 1025.24 22.9559  -2
  -4 -10   3 1025.24 22.9559   1
  -4  10  -2 218.681 19.1147  -2
   4 -10  -2 218.681 19.1147   1
  -4 -10  -1 960.217 23.0285  -2
   4  10  -1 960.217 23.0285   1
  -4  10   0 262.015 18.0735  -2
   4 -10   0 262.015 18.0735   1
  -4 -10   1 958.474 24.7168  -2
   4  10   1 958.474 24.7168   1
  -4  10   2 192.737 18.5403  -2
   4 -10   2 192.737 18.5403   1
   4  10  -3 1018.13 21.6974  -2
  -4 -10  -3 1018.13 21.6974   1
  -4 -10   4 19.0442 18.2988  -2
   4  10   4 19.0442 18.2988   1
   4  10  -5 127.915 21.7956  -2
  -4 -10  -5 127.915 21.7956   1
   4  10  -6 556.333 22.9423  -2
  -4 -10  -6 556.333 22.9423   1
  -4 -10   7 907.392 24.7454  -2
   4  10   7 907.392 24.7454   1
  -4  10   8 112.097 20.9944  -2
   4 -10   8 112.097 20.9944   1
   4  10  -9 642.240 21.9933  -2
  -4 -10  -9 642.240 21.9933   1
  -4 -10  10 144.443 19.1723  -2
   4  10  10 144.443 19.1723   1
  -4 -10  11 44.3665 19.5587  -2
   4  10  11 44.3665 19.5587   1
  -4 -10  12 169.313 19.5216  -2
   4  10  12 169.313 19.5216   1
  -4  10  13 269.116 21.9433  -2
   4 -10  13 269.116 21.9433   1
   4  10 -14 303.351 23.1285  -2
  -4 -10 -14 303.351 23.1285   1
  -4 -10  15 68.7757 20.5525  -2
   4  10  15 68.7757 20.5525   1
   4 -10  16 174.932 24.7845   1
  -4 -10  16 225.511 20.2083  -2
   4  10  16 225.511 20.2083   1
  -4  10  17 146.153 18.0823  -2
   4 -10  17 146.153 18.0823   1
  -4 -10  18 661.976 21.8393  -2
   4  10  18 661.976 21.8393   1
   4 -10 -19 172.594 20.1170  -2
  -4  10 -19 172.594 20.1170   1
   4  11  16 70.1448 17.8768  -2
  -4 -11  16 70.1448 17.8768   1
  -4 -11 -15 28.8526 14.4833  -2
   4  11 -15 28.8526 14.4833   1
  -4  11 -14 104.387 13.3196  -2
   4 -11 -14 104.387 13.3196   1
   4  11  13 39.7329 14.1250  -2
  -4 -11  13 39.7329 14.1250   1
  -4  11  12 16.0181 23.2526   1
   4 -11  12 16.3937 15.2692  -2
  -4  11  12 16.3937 15.2692   1
  -4 -11 -11 144.291 15.5727  -2
   4  11 -11 144.291 15.5727   1
   4  11  10 38.1651 15.8749  -2
  -4 -11  10 38.1651 15.8749   1
   4  11   9 201.065 16.1488  -2
  -4 -11   9 201.065 16.1488   1
   4  11   8 147.172 16.4950  -2
  -4 -11   8 147.172 16.4950   1
   4  11   7 277.563 17.3097  -2
  -4 -11   7 277.563 17.3097   1
  -4 -11  -6 37.6232 17.9921  -2
   4  11  -6 37.6232 17.9921   1
   4  11  -5 262.046 36.5896   1
   4 -11   5 591.288 21.7841  -2
  -4  11   5 591.288 21.7841   1
  -4 -11  -4 423.988 21.4014  -2
   4  11  -4 423.988 21.4014   1
  -4  11  -3 140.218 18.8160  -2
   4 -11  -3 140.218 18.8160   1
  -4  11  -2 1097.65 21.4405  -2
   4 -11  -2 1097.65 21.4405   1
  -4  11  -1 1081.88 20.8038  -2
   4 -11  -1 1081.88 20.8038   1
  -4  11   0 14.6623 16.1255  -2
   4 -11   0 14.6623 16.1255   1
  -4 -11   1 1166.16 24.4622  -2
   4  11   1 1166.16 24.4622   1
  -4 -11   2 1201.00 24.6279  -2
   4  11   2 1201.00 24.6279   1
  -4  11   3 109.086 18.7132  -2
   4 -11   3 109.086 18.7132   1
  -4 -11   4 382.221 22.5123  -2
   4  11   4 382.221 22.5123   1
   4  11  -5 652.970 22.4783  -2
  -4 -11  -5 652.970 22.4783   1
   4 -11  -6 20.2229 17.8430  -2
  -4  11  -6 20.2229 17.8430   1
   4  11  -7 323.560 18.5224  -2
  -4 -11  -7 323.560 18.5224   1
   4  11  -8 174.426 20.2225  -2
  -4 -11  -8 174.426 20.2225   1
  -4 -11   9 219.025 19.5068  -2
   4  11   9 219.025 19.5068   1
   4  11 -10 43.3642 19.3123  -2
  -4 -11 -10 43.3642 19.3123   1
  -4  11  11 110.306 18.3939  -2
   4 -11  11 110.306 18.3939   1
  -4 -11  12 10.3859 18.4022  -2
   4  11  12 10.3859 18.4022   1
  -4  11  13 21.1924 18.5698  -2
   4 -11  13 21.1924 18.5698   1
  -4  11  14 130.851 15.1968  -2
   4 -11  14 130.851 15.1968   1
   4 -11  15 27.6607 17.2537   1
   4 -11 -15 20.6794 16.6517  -2
  -4  11 -15 20.6794 16.6517   1
   4 -11 -16 100.504 17.4838  -2
  -4  11 -16 100.504 17.4838   1
   4  12  13 10.5527 14.7200  -2
  -4 -12  13 10.5527 14.7200   1
   4  12  12 89.8184 15.0653  -2
  -4 -12  12 89.8184 15.0653   1
  -4  12 -11 53.1853 17.1700  -2
   4 -12 -11 53.1853 17.1700   1
  -4 -12  10 70.1271 28.6912   1
  -4 -12 -10 141.856 16.5722  -2
   4  12 -10 141.856 16.5722   1
   4  12   9 42.4124 16.0479  -2
  -4 -12   9 42.4124 16.0479   1
   4  12   8 308.212 19.2533  -2
  -4 -12   8 308.212 19.2533   1
   4  12   7 109.743 16.9914  -2
  -4 -12   7 109.743 16.9914   1
  -4 -12  -6 566.241 18.4367  -2
   4  12  -6 566.241 18.4367   1
  -4 -12  -5 13.2366 15.4018  -2
   4  12  -5 13.2366 15.4018   1
  -4 -12  -4 171.328 16.3205  -2
   4  12  -4 171.328 16.3205   1
  -4 -12  -3 186.663 16.9764  -2
   4  12  -3 186.663 16.9764   1
  -4 -12  -2 663.627 19.3883  -2
   4  12  -2 663.627 19.3883   1
   4 -12   1 391.164 20.5684  -2
  -4  12   1 391.164 20.5684   1
  -4  12   0 1607.14 26.3004  -2
   4 -12   0 1607.14 26.3004   1
  -4 -12   1 321.841 17.2806  -2
   4  12   1 321.841 17.2806   1
  -4  12   2 765.780 18.5888  -2
   4 -12   2 765.780 18.5888   1
  -4  12   3 175.592 16.8299  -2
   4 -12   3 175.592 16.8299   1
  -4 -12   4 164.472 18.5750  -2
   4  12   4 164.472 18.5750   1
  -4  12   5 16.0217 17.5757  -2
   4 -12   5 16.0217 17.5757   1
   4 -12  -6 587.488 20.3694  -2
  -4  12  -6 587.488 20.3694   1
   4  12  -7 130.951 19.5829  -2
  -4 -12  -7 130.951 19.5829   1
   4 -12  -8 292.944 19.0504  -2
  -4  12  -8 292.944 19.0504   1
   4 -12  -9 31.7945 15.5367  -2
  -4  12  -9 31.7945 15.5367   1
  -4  12  10 104.563 20.5512  -2
   4 -12  10 104.563 20.5512   1
   4 -12 -11 51.5247 16.9225  -2
  -4  12 -11 51.5247 16.9225   1
   4 -12 -12 107.900 17.9498  -2
  -4  12 -12 107.900 17.9498   1
   4 -12 -13 17.7346 15.8357  -2
  -4  12 -13 17.7346 15.8357   1
  -4  13  -8-5.15846 18.8055  -2
   4 -13  -8-5.15846 18.8055   1
  -4 -13  -7 952.739 27.2088  -2
   4  13  -7 952.739 27.2088   1
   4 -13   6 114.793 16.6349  -2
  -4  13   6 114.793 16.6349   1
  -4 -13  -5 1101.27 23.0432  -2
   4  13  -5 1101.27 23.0432   1
  -4 -13  -4 117.132 16.9839  -2
   4  13  -4 117.132 16.9839   1
  -4 -13  -3 582.206 14.7674  -2
   4  13  -3 582.206 14.7674   1
  -4 -13  -2-7.40364 13.1442  -2
   4  13  -2-7.40364 13.1442   1
  -4  13  -1 349.217 15.3916  -2
   4 -13  -1 349.217 15.3916   1
  -4  13   0 21.3965 16.4759  -2
   4 -13   0 21.3965 16.4759   1
  -4  13   1 320.695 19.1098  -2
   4 -13   1 320.695 19.1098   1
  -4 -13   2-3.62600 17.6839  -2
   4  13   2-3.62600 17.6839   1
  -4  13   3 597.693 20.4915  -2
   4 -13   3 597.693 20.4915   1
   4  13  -4 144.662 17.9836  -2
  -4 -13  -4 144.662 17.9836   1
  -4  13   5 1080.09 20.5203  -2
   4 -13   5 1080.09 20.5203   1
  -4 -13   6 143.905 18.3821  -2
   4  13   6 143.905 18.3821   1
  -4  13   7 829.729 22.8331  -2
   4 -13   7 829.729 22.8331   1
  -4  13   8 13.6105 19.4875  -2
   4 -13   8 13.6105 19.4875   1
  -5   0  28 40.4530 29.7907   1
   5   0 -26 2134.08 29.8350   1
   5   0 -24 3579.16 37.3822   1
  -5   0  22 373.321 23.7375   1
   5   0  22 6932.36 137.842  -2
  -5   0  22 6932.36 137.842   1
  -5   0  20 1799.33 41.8107   1
   5   0  20 3091.47 37.7165  -2
  -5   0  20 3091.47 37.7165   1
   5   0 -18 7286.56 161.213   1
  -5   0 -18 8942.39 44.1305  -2
   5   0 -18 8942.39 44.1305   1
  -5   0 -16 2397.53 32.0304  -2
   5   0 -16 2397.53 32.0304   1
  -5   0 -14 10968.1 74.4231  -2
   5   0 -14 10968.1 74.4231   1
   5   0  12 2796.63 73.2226  -2
  -5   0  12 2796.63 73.2226   1
   5   0  10 11694.2 58.5565  -2
  -5   0  10 11694.2 58.5565   1
   5   0  -8 6164.32 84.3571   1
   5   0   8 24277.0 89.4170  -2
  -5   0   8 24277.0 89.4170   1
   5   0   6 44766.8 83.7912  -2
  -5   0   6 44766.8 83.7912   1
  -5   0  -4 18388.9 64.5264  -2
   5   0  -4 18388.9 64.5264   1
  -5   0  -2 106374. 144.710  -2
   5   0  -2 106374. 144.710   1
   5   0   0 112.171 18.5901   1
  -5   0   0 234.479 19.4238  -2
   5   0   0 234.479 19.4238   1
  -5   0  -2 48972.9 159.875   1
  -5   0   2 103932. 128.881  -2
   5   0   2 103932. 128.881   1
   5   0  -4 18559.7 76.0393  -2
  -5   0  -4 18559.7 76.0393   1
  -5   0   6 54139.4 102.394  -2
   5   0   6 54139.4 102.394   1
  -5   0   8 28243.1 93.1370  -2
   5   0   8 28243.1 93.1370   1
  -5   0  10 13123.9 91.4056  -2
   5   0  10 13123.9 91.4056   1
  -5   0  12 2783.77 47.7213  -2
   5   0  12 2783.77 47.7213   1
   5   0 -14 11276.1 61.3951  -2
  -5   0 -14 11276.1 61.3951   1
   5   0  16 746.193 99.8288   1
   5   0 -16 2131.43 34.6926  -2
  -5   0 -16 2131.43 34.6926   1
  -5   0 -18 2569.61 108.251   1
  -5   0  18 8247.27 54.0917  -2
   5   0  18 8247.27 54.0917   1
  -5   0 -20 1607.18 68.5275   1
   5   0 -20 3270.55 64.0009  -2
  -5   0 -20 3270.55 64.0009   1
   5   0  22 8635.97 86.2643   1
   5   0 -22 10037.4 107.911  -2
  -5   0 -22 10037.4 107.911   1
  -5   0 -24 5432.26 58.5094   1
   5   0  26 890.746 37.1628   1
   5   0  28 1553.12 35.8957   1
  -5   1  28 101.734 20.3106   1
  -5  -1  27-11.4476 17.2996   1
  -5   1  26 6.89779 15.6937   1
  -5  -1  25 209.230 15.4286   1
  -5  -1  24 1412.73 20.5277   1
  -5   1  23 396.724 13.9598   1
  -5   1  22 2764.92 23.6611   1
  -5  -1 -22 2868.63 91.1422  -2
   5   1 -22 2868.63 91.1422   1
  -5   1  21 786.417 23.2988   1
  -5   1 -21 839.978 33.3181  -2
   5  -1 -21 839.978 33.3181   1
  -5  -1  20 280.418 36.0787   1
   5  -1  20 765.973 23.8310  -2
  -5   1  20 765.973 23.8310   1
  -5   1  19 889.828 37.4732   1
   5  -1  19 2627.65 25.6942  -2
  -5   1  19 2627.65 25.6942   1
   5  -1 -18 2933.93 81.7586   1
  -5  -1 -18 3191.42 24.1998  -2
   5   1 -18 3191.42 24.1998   1
   5  -1 -17 1068.09 82.5977   1
   5   1  17 1657.11 21.0566  -2
  -5  -1  17 1657.11 21.0566   1
   5  -1 -16 4897.58 139.856   1
   5  -1  16 8547.81 31.7953  -2
  -5   1  16 8547.81 31.7953   1
  -5   1  15 22.2422 85.1565   1
   5   1  15 1365.86 30.8556  -2
  -5  -1  15 1365.86 30.8556   1
   5  -1  14 4711.72 41.0079  -2
  -5   1  14 4711.72 41.0079   1
   5   1 -13 1867.38 91.0654   1
   5  -1  13 2037.89 32.2546  -2
  -5   1  13 2037.89 32.2546   1
   5  -1  12 6799.46 40.8860  -2
  -5   1  12 6799.46 40.8860   1
  -5  -1 -11 548.831 21.3823  -2
   5   1 -11 548.831 21.3823   1
   5  -1  10 3404.92 33.1846  -2
  -5   1  10 3404.92 33.1846   1
   5  -1  -9 49.7979 32.4017   1
   5   1   9 1094.64 26.1095  -2
  -5  -1   9 1094.64 26.1095   1
   5   1   8 9868.24 42.2906  -2
  -5  -1   8 9868.24 42.2906   1
   5   1  -7 122.624 33.8548   1
   5   1   7 13809.0 57.2182  -2
  -5  -1   7 13809.0 57.2182   1
  -5   1  -6 7617.97 37.4956  -2
   5  -1  -6 7617.97 37.4956   1
  -5  -1  -5 392.102 17.8893  -2
   5   1  -5 392.102 17.8893   1
  -5   1   4 8296.44 40.2515   1
  -5  -1  -4 18810.0 42.5695  -2
   5   1  -4 18810.0 42.5695   1
  -5  -1   3 355.391 25.8213   1
   5  -1   3 466.535 15.4263  -2
  -5   1   3 466.535 15.4263   1
  -5  -1   2 42423.3 77.8880   1
  -5   1  -2 103069. 118.087  -2
   5  -1  -2 103069. 118.087   1
   5  -1   1 17224.7 49.7535  -2
  -5   1   1 17224.7 49.7535   1
   5  -1   0 105710. 177.729  -2
  -5   1   0 105710. 177.729   1
  -5  -1  -1 6559.28 33.8409   1
   5  -1  -1 16927.1 87.3124  -2
  -5   1  -1 16927.1 87.3124   1
   5   1   2 59906.0 157.071   1
  -5  -1   2 104606. 148.049  -2
   5   1   2 104606. 148.049   1
  -5  -1   3 462.803 16.3543  -2
   5   1   3 462.803 16.3543   1
  -5  -1   4 19741.2 52.9777  -2
   5   1   4 19741.2 52.9777   1
  -5  -1   5 380.347 18.2794  -2
   5   1   5 380.347 18.2794   1
  -5  -1  -6 771.337 65.2381   1
   5  -1  -6 7280.69 42.7362  -2
  -5   1  -6 7280.69 42.7362   1
   5  -1  -7 14915.4 56.9387  -2
  -5   1  -7 14915.4 56.9387   1
  -5  -1   8 9833.42 50.9674  -2
   5   1   8 9833.42 50.9674   1
   5   1  -9 1158.28 23.5326  -2
  -5  -1  -9 1158.28 23.5326   1
   5  -1  10 813.651 60.9393   1
   5   1 -10 3334.07 31.1446  -2
  -5  -1 -10 3334.07 31.1446   1
   5  -1 -11 615.893 29.6089  -2
  -5   1 -11 615.893 29.6089   1
  -5  -1  12 7254.83 39.9578  -2
   5   1  12 7254.83 39.9578   1
   5  -1 -13 1931.65 28.9222  -2
  -5   1 -13 1931.65 28.9222   1
   5  -1  14 6017.27 185.138   1
   5   1 -14 6085.61 40.3000  -2
  -5  -1 -14 6085.61 40.3000   1
   5   1  15 1899.51 122.923   1
  -5   1  15 1707.99 28.5568  -2
   5  -1  15 1707.99 28.5568   1
  -5   1  16 8883.65 33.9931  -2
   5  -1  16 8883.65 33.9931   1
   5  -1  17 923.151 61.3180   1
  -5   1  17 1694.84 24.0051  -2
   5  -1  17 1694.84 24.0051   1
   5  -1  18 153.252 48.5436   1
  -5   1  18 2447.45 27.1423  -2
   5  -1  18 2447.45 27.1423   1
  -5   1 -19 2145.44 68.0010   1
  -5   1  19 3140.17 29.9655  -2
   5  -1  19 3140.17 29.9655   1
   5   1 -20 810.142 27.3225  -2
  -5  -1 -20 810.142 27.3225   1
   5   1  21-3.12657 36.3472   1
   5  -1 -21 616.905 34.2497  -2
  -5   1 -21 616.905 34.2497   1
   5   1  22 51.7246 22.4894   1
  -5   1  22 2176.00 48.2059  -2
   5  -1  22 2176.00 48.2059   1
  -5   1 -23 31.3238 18.4896   1
  -5   1  23 309.340 63.1826  -2
   5  -1  23 309.340 63.1826   1
  -5  -1 -24 310.849 19.6802   1
   5   1  25 865.546 23.8179   1
  -5   1 -26 277.432 16.0622   1
  -5  -1 -27 85.3695 13.4801   1
   5  -1  28-13.9759 14.0808   1
  -5  -2  28 632.375 30.2683   1
  -5  -2  27 15.2885 17.6098   1
  -5  -2  26 115.305 14.4955   1
  -5  -2  25 73.8672 18.5857   1
  -5   2  24 253.920 13.5976   1
   5  -2 -23 97.6811 15.9193   1
   5  -2  23 203.390 76.0844  -2
  -5   2  23 203.390 76.0844   1
  -5  -2  22 9.99055 14.7054   1
  -5  -2 -22-37.7110 63.1561  -2
   5   2 -22-37.7110 63.1561   1
  -5   2  21 20.0003 15.7686   1
  -5   2 -21 322.832 36.1262  -2
   5  -2 -21 322.832 36.1262   1
  -5  -2  20 642.485 27.2353   1
   5  -2  20 975.762 30.7328  -2
  -5   2  20 975.762 30.7328   1
  -5   2  19 3101.64 68.2490   1
   5   2  19 3682.87 32.8462  -2
  -5  -2  19 3682.87 32.8462   1
  -5  -2  18 666.775 55.3712   1
   5  -2  18 1056.41 20.6895  -2
  -5   2  18 1056.41 20.6895   1
   5  -2 -17 820.422 65.5912   1
   5  -2  17 1164.64 18.8473  -2
  -5   2  17 1164.64 18.8473   1
  -5   2  16 1487.24 128.045   1
  -5  -2 -16 1749.31 21.4657  -2
   5   2 -16 1749.31 21.4657   1
   5   2  15 11954.7 53.3930  -2
  -5  -2  15 11954.7 53.3930   1
   5   2 -14 4748.95 110.475   1
   5  -2  14 6312.73 40.4969  -2
  -5   2  14 6312.73 40.4969   1
  -5   2  13 9934.78 199.347   1
   5  -2  13 19829.4 67.4246  -2
  -5   2  13 19829.4 67.4246   1
   5  -2  12 14571.5 50.6224  -2
  -5   2  12 14571.5 50.6224   1
   5  -2  11 11822.5 52.0923  -2
  -5   2  11 11822.5 52.0923   1
  -5   2 -10 9917.82 55.8411  -2
   5  -2 -10 9917.82 55.8411   1
   5  -2   9 1771.19 28.7410  -2
  -5   2   9 1771.19 28.7410   1
   5   2  -8 6112.58 80.2620   1
   5   2   8 17059.1 57.2105  -2
  -5  -2   8 17059.1 57.2105   1
   5   2   7 929.484 21.8647  -2
  -5  -2   7 929.484 21.8647   1
  -5   2  -6 30941.1 64.4881  -2
   5  -2  -6 30941.1 64.4881   1
  -5  -2  -5 15003.4 52.2851  -2
   5   2  -5 15003.4 52.2851   1
   5   2   4 9683.99 42.9370  -2
  -5  -2   4 9683.99 42.9370   1
  -5  -2  -3 40219.7 79.6913  -2
   5   2  -3 40219.7 79.6913   1
  -5   2  -2 11515.8 43.8374  -2
   5  -2  -2 11515.8 43.8374   1
   5  -2   1 20637.0 68.1951  -2
  -5   2   1 20637.0 68.1951   1
  -5   2   0 2634.71 27.9787  -2
   5  -2   0 2634.71 27.9787   1
  -5  -2   1 19138.8 76.0583  -2
   5   2   1 19138.8 76.0583   1
  -5  -2   2 12570.7 48.7800  -2
   5   2   2 12570.7 48.7800   1
  -5  -2  -3 6147.26 67.7326   1
  -5  -2   3 38733.2 75.2657  -2
   5   2   3 38733.2 75.2657   1
   5  -2  -4 9631.42 36.7345  -2
  -5   2  -4 9631.42 36.7345   1
   5   2  -5 15090.1 58.0765  -2
  -5  -2  -5 15090.1 58.0765   1
   5   2  -6 31386.1 89.1081  -2
  -5  -2  -6 31386.1 89.1081   1
  -5  -2  -7 364.102 70.0090   1
   5  -2  -7 985.211 23.2350  -2
  -5   2  -7 985.211 23.2350   1
   5  -2  -8 17546.2 54.8221  -2
  -5   2  -8 17546.2 54.8221   1
   5  -2  -9 1758.65 26.3539  -2
  -5   2  -9 1758.65 26.3539   1
   5  -2  10 1293.30 71.3605   1
   5  -2 -10 9804.30 47.3794  -2
  -5   2 -10 9804.30 47.3794   1
  -5   2 -11 5683.56 70.8611   1
   5   2 -11 12326.7 48.4082  -2
  -5  -2 -11 12326.7 48.4082   1
  -5  -2  12 15093.7 43.0263  -2
   5   2  12 15093.7 43.0263   1
  -5  -2  13 21019.1 56.8646  -2
   5   2  13 21019.1 56.8646   1
   5  -2 -14 6091.45 35.1144  -2
  -5   2 -14 6091.45 35.1144   1
  -5   2 -15 6702.44 88.6936   1
   5  -2 -15 12497.7 49.7766  -2
  -5   2 -15 12497.7 49.7766   1
   5  -2  16 148.252 57.1886   1
   5  -2 -16 1424.43 19.9497  -2
  -5   2 -16 1424.43 19.9497   1
   5  -2  17 494.172 48.3721   1
  -5   2  17 1168.30 21.4535  -2
   5  -2  17 1168.30 21.4535   1
   5   2  18 444.047 40.9620   1
  -5   2  18 1045.85 22.4086  -2
   5  -2  18 1045.85 22.4086   1
  -5   2  19 2897.46 29.6838  -2
   5  -2  19 2897.46 29.6838   1
  -5  -2 -20 305.106 117.123   1
  -5   2  20 936.690 26.6695  -2
   5  -2  20 936.690 26.6695   1
  -5   2 -21 445.558 52.8466   1
  -5   2  21 517.868 28.1595  -2
   5  -2  21 517.868 28.1595   1
  -5  -2 -22-2.99434 20.4750   1
  -5   2  22-14.8923 37.6806  -2
   5  -2  22-14.8923 37.6806   1
  -5   2 -23 302.528 19.1323   1
   5  -2 -23 439.687 76.4079  -2
  -5   2 -23 439.687 76.4079   1
   5  -2  24 106.730 18.7555   1
  -5   2 -25 27.7531 15.8597   1
   5   2  26 68.2752 13.8777   1
  -5   2 -27 76.9915 11.4427   1
  -5  -3  27 70.4548 16.6913   1
  -5  -3  26 181.346 12.9530   1
  -5   3  25 271.590 14.8021   1
  -5  -3  24 18.1920 14.8440   1
  -5   3  23 794.732 18.5148   1
  -5   3  22 2.00446 14.1909   1
  -5   3 -22 677.022 60.1776  -2
   5  -3 -22 677.022 60.1776   1
   5   3 -21 267.753 19.1043   1
  -5  -3 -21 270.968 34.7512  -2
   5   3 -21 270.968 34.7512   1
  -5   3  20 1152.16 30.1876   1
   5  -3  20 2497.98 38.1284  -2
  -5   3  20 2497.98 38.1284   1
  -5  -3  19 2625.50 75.6744   1
   5  -3  19 4449.59 35.7066  -2
  -5   3  19 4449.59 35.7066   1
   5  -3 -18 25.9133 45.0265   1
  -5  -3 -18 103.677 20.4582  -2
   5   3 -18 103.677 20.4582   1
  -5  -3  17 2002.91 71.1004   1
   5  -3  17 3853.04 34.9699  -2
  -5   3  17 3853.04 34.9699   1
  -5  -3  16 93.4130 62.2471   1
   5   3  16 412.419 22.0044  -2
  -5  -3  16 412.419 22.0044   1
   5   3 -15-30.5295 72.4094   1
   5  -3  15 129.858 16.7534  -2
  -5   3  15 129.858 16.7534   1
   5   3  14 4757.29 38.9843  -2
  -5  -3  14 4757.29 38.9843   1
  -5   3 -13 717.612 24.6855  -2
   5  -3 -13 717.612 24.6855   1
   5   3  12 5609.41 39.7130  -2
  -5  -3  12 5609.41 39.7130   1
  -5  -3  11 286.233 72.3044   1
   5   3  11 1209.61 26.0643  -2
  -5  -3  11 1209.61 26.0643   1
   5  -3  10 382.240 20.0538  -2
  -5   3  10 382.240 20.0538   1
   5   3   9 3734.39 33.1599  -2
  -5  -3   9 3734.39 33.1599   1
   5   3   8 7801.00 43.6731  -2
  -5  -3   8 7801.00 43.6731   1
   5   3   7 1926.76 24.3966  -2
  -5  -3   7 1926.76 24.3966   1
  -5  -3  -6 12016.4 51.5431  -2
   5   3  -6 12016.4 51.5431   1
  -5   3  -5 9704.37 40.7644  -2
   5  -3  -5 9704.37 40.7644   1
  -5  -3   4 244.199 20.7453   1
   5   3   4 683.473 19.1812  -2
  -5  -3   4 683.473 19.1812   1
  -5   3  -3 12549.8 41.1955  -2
   5  -3  -3 12549.8 41.1955   1
  -5   3  -2 4426.04 30.7099  -2
   5  -3  -2 4426.04 30.7099   1
   5  -3   1 9714.63 55.4381  -2
  -5   3   1 9714.63 55.4381   1
   5   3   0 13483.6 70.5136  -2
  -5  -3   0 13483.6 70.5136   1
  -5  -3   1 9453.72 56.4287  -2
   5   3   1 9453.72 56.4287   1
   5   3  -2 4654.50 34.2961  -2
  -5  -3  -2 4654.50 34.2961   1
  -5  -3   3 12748.7 41.7908  -2
   5   3   3 12748.7 41.7908   1
  -5  -3   4 697.087 20.2993  -2
   5   3   4 697.087 20.2993   1
   5  -3  -5 10094.7 40.9107  -2
  -5   3  -5 10094.7 40.9107   1
   5  -3  -6 11978.4 49.2257  -2
  -5   3  -6 11978.4 49.2257   1
   5  -3  -7 1967.43 22.3710  -2
  -5   3  -7 1967.43 22.3710   1
   5   3  -8 8031.54 43.2883  -2
  -5  -3  -8 8031.54 43.2883   1
   5   3  -9 3885.19 30.6605  -2
  -5  -3  -9 3885.19 30.6605   1
   5  -3  10 158.209 48.4442   1
  -5  -3  10 440.890 17.3968  -2
   5   3  10 440.890 17.3968   1
   5   3 -11 1330.00 18.3544  -2
  -5  -3 -11 1330.00 18.3544   1
   5  -3 -12 6052.75 29.6106  -2
  -5   3 -12 6052.75 29.6106   1
   5  -3 -13 753.434 18.8631  -2
  -5   3 -13 753.434 18.8631   1
   5  -3  14 3275.11 41.5558   1
  -5  -3  14 5065.08 31.3365  -2
   5   3  14 5065.08 31.3365   1
  -5  -3 -15 174.094 75.0936   1
  -5   3  15 164.545 15.6294  -2
   5  -3  15 164.545 15.6294   1
   5  -3  16 223.227 48.0929   1
   5  -3 -16 469.158 18.0766  -2
  -5   3 -16 469.158 18.0766   1
  -5  -3 -17 2274.70 77.1465   1
  -5   3  17 4088.14 27.2101  -2
   5  -3  17 4088.14 27.2101   1
  -5  -3 -18 119.573 62.5213   1
   5  -3 -18 171.687 20.1037  -2
  -5   3 -18 171.687 20.1037   1
  -5  -3 -19 2110.78 63.9913   1
  -5  -3  19 4384.02 32.9677  -2
   5   3  19 4384.02 32.9677   1
  -5  -3 -20 1576.53 147.309   1
  -5   3  20 2690.85 31.3243  -2
   5  -3  20 2690.85 31.3243   1
  -5  -3 -21 9.34267 24.7373   1
  -5   3  21 219.136 25.8917  -2
   5  -3  21 219.136 25.8917   1
  -5  -3 -22 844.740 21.5562   1
  -5   3  22 985.281 55.2803  -2
   5  -3  22 985.281 55.2803   1
  -5   3 -23 11.9900 16.6787   1
   5  -3 -23 622.790 74.0705  -2
  -5   3 -23 622.790 74.0705   1
   5   3  24 65.9455 14.4294   1
  -5  -3 -25 254.772 18.1076   1
   5   3  26-0.33831 11.5096   1
   5   3  27 22.5000 15.3736   1
   5   4 -27 196.374 12.0851   1
  -5  -4  26 1.84044 18.4979   1
   5  -4 -25 898.711 14.9096   1
  -5  -4  24-3.24845 13.9071   1
  -5  -4  23 235.890 14.7652   1
  -5   4  22 175.010 16.7158   1
   5   4  22 705.107 45.0540  -2
  -5  -4  22 705.107 45.0540   1
  -5   4  21 561.338 19.2702   1
  -5  -4 -21 1447.98 42.7862  -2
   5   4 -21 1447.98 42.7862   1
  -5  -4  20 47.9778 33.7006   1
   5  -4  20 67.9018 25.1538  -2
  -5   4  20 67.9018 25.1538   1
  -5  -4  19 25.7375 47.8751   1
  -5   4 -19 9.75973 21.0316  -2
   5  -4 -19 9.75973 21.0316   1
  -5  -4  18 118.431 81.5983   1
   5   4  18 470.808 23.6506  -2
  -5  -4  18 470.808 23.6506   1
  -5  -4  17 2666.26 78.5514   1
   5  -4  17 3234.50 31.9171  -2
  -5   4  17 3234.50 31.9171   1
  -5  -4  16 1725.20 74.5406   1
   5  -4  16 4329.69 32.5772  -2
  -5   4  16 4329.69 32.5772   1
   5   4 -15 1870.25 121.873   1
   5   4  15 2075.83 24.6624  -2
  -5  -4  15 2075.83 24.6624   1
  -5   4 -14 1972.20 22.3144  -2
   5  -4 -14 1972.20 22.3144   1
  -5  -4  13 170.854 67.8510   1
  -5   4 -13 279.141 26.4335  -2
   5  -4 -13 279.141 26.4335   1
  -5  -4 -12 576.356 25.6925  -2
   5   4 -12 576.356 25.6925   1
  -5   4 -11 4364.78 34.9589  -2
   5  -4 -11 4364.78 34.9589   1
   5  -4  10 17397.3 57.2388  -2
  -5   4  10 17397.3 57.2388   1
   5   4   9 2263.34 27.8218  -2
  -5  -4   9 2263.34 27.8218   1
  -5  -4   8 3966.94 100.271   1
   5  -4   8 5640.24 41.9603  -2
  -5   4   8 5640.24 41.9603   1
   5  -4   7 12000.0 49.1251  -2
  -5   4   7 12000.0 49.1251   1
   5  -4   6 1993.65 26.5594  -2
  -5   4   6 1993.65 26.5594   1
  -5  -4  -5 27889.0 81.6474  -2
   5   4  -5 27889.0 81.6474   1
   5  -4   4 32105.9 74.0541  -2
  -5   4   4 32105.9 74.0541   1
   5  -4   3 2029.71 26.9371  -2
  -5   4   3 2029.71 26.9371   1
   5  -4   2 9949.31 60.7841  -2
  -5   4   2 9949.31 60.7841   1
   5  -4   1 17060.2 79.1047  -2
  -5   4   1 17060.2 79.1047   1
   5  -4   0 512.375 28.5444  -2
  -5   4   0 512.375 28.5444   1
   5  -4  -1 17371.7 69.8129  -2
  -5   4  -1 17371.7 69.8129   1
  -5   4   2 10114.6 53.5645  -2
   5  -4   2 10114.6 53.5645   1
   5  -4  -3 2131.24 30.3312  -2
  -5   4  -3 2131.24 30.3312   1
   5   4  -4 31249.3 79.2562  -2
  -5  -4  -4 31249.3 79.2562   1
  -5  -4   5 26931.6 69.0531  -2
   5   4   5 26931.6 69.0531   1
   5  -4  -6 2036.57 25.0905  -2
  -5   4  -6 2036.57 25.0905   1
   5   4  -7 12777.9 50.4356  -2
  -5  -4  -7 12777.9 50.4356   1
   5   4  -8 5579.04 31.2500  -2
  -5  -4  -8 5579.04 31.2500   1
  -5   4   9 2589.62 28.9384  -2
   5  -4   9 2589.62 28.9384   1
   5  -4  10 9046.87 220.491   1
   5  -4 -10 17980.2 48.9365  -2
  -5   4 -10 17980.2 48.9365   1
   5  -4 -11 4288.62 26.7321  -2
  -5   4 -11 4288.62 26.7321   1
   5   4  12 239.417 33.1374   1
   5   4 -12 648.059 19.1013  -2
  -5  -4 -12 648.059 19.1013   1
   5  -4  13 191.007 44.5396   1
  -5  -4  13 289.597 18.4366  -2
   5   4  13 289.597 18.4366   1
  -5   4  14 1793.72 20.1126  -2
   5  -4  14 1793.72 20.1126   1
  -5  -4 -15 198.294 89.0929   1
   5   4 -15 1846.78 20.7987  -2
  -5  -4 -15 1846.78 20.7987   1
   5  -4  16 3619.89 116.527   1
  -5   4  16 4987.74 29.5453  -2
   5  -4  16 4987.74 29.5453   1
  -5  -4 -17 879.275 79.0799   1
  -5   4  17 2877.32 26.0942  -2
   5  -4  17 2877.32 26.0942   1
  -5   4  18 626.747 21.1574  -2
   5  -4  18 626.747 21.1574   1
  -5  -4 -19 63.8252 100.324   1
  -5   4  19 12.1126 20.6308  -2
   5  -4  19 12.1126 20.6308   1
  -5  -4 -20-5.77040 32.2903   1
  -5   4  20 84.1298 25.7896  -2
   5  -4  20 84.1298 25.7896   1
  -5  -4 -21 1070.94 25.9310   1
   5  -4 -21 1705.64 39.4971  -2
  -5   4 -21 1705.64 39.4971   1
  -5   4 -22 821.042 18.6942   1
  -5   4 -23 617.592 16.3581   1
   5   4  24 3.41235 14.0574   1
   5   4  25 649.303 16.2944   1
  -5   4 -26 5.30901 12.6193   1
   5   5 -26 17.5918 10.3781   1
  -5   5  25 166.671 12.4235   1
  -5  -5  24 261.363 13.9256   1
  -5  -5  23 94.3739 13.6739   1
  -5   5  22 126.162 17.3009   1
   5   5  22 119.043 38.6858  -2
  -5  -5  22 119.043 38.6858   1
  -5   5  21 898.786 22.2562   1
   5   5  21 1974.16 39.2256  -2
  -5  -5  21 1974.16 39.2256   1
  -5   5  20-0.23539 21.9886   1
   5  -5  20 80.1260 27.6542  -2
  -5   5  20 80.1260 27.6542   1
  -5  -5  19 354.856 40.5409   1
   5   5  19 817.108 25.1151  -2
  -5  -5  19 817.108 25.1151   1
   5  -5  18 1063.94 24.9729  -2
  -5   5  18 1063.94 24.9729   1
  -5   5 -17 1579.75 26.3856  -2
   5  -5 -17 1579.75 26.3856   1
   5   5 -16 390.624 76.5715   1
  -5   5 -16 1829.83 25.8768  -2
   5  -5 -16 1829.83 25.8768   1
  -5   5 -15 4112.44 27.6702  -2
   5  -5 -15 4112.44 27.6702   1
   5   5 -14 18.7562 95.0957   1
  -5  -5 -14 2235.52 22.0224  -2
   5   5 -14 2235.52 22.0224   1
  -5  -5  13 219.003 80.0934   1
  -5  -5 -13 1242.14 17.9871  -2
   5   5 -13 1242.14 17.9871   1
   5  -5  12 928.105 19.4057  -2
  -5   5  12 928.105 19.4057   1
   5   5  11 245.553 21.3585  -2
  -5  -5  11 245.553 21.3585   1
   5   5  10 2184.11 28.0307  -2
  -5  -5  10 2184.11 28.0307   1
   5   5   9 3418.78 30.3431  -2
  -5  -5   9 3418.78 30.3431   1
  -5  -5   8 822.907 66.4289   1
  -5  -5  -8 4853.52 45.3766  -2
   5   5  -8 4853.52 45.3766   1
   5   5   7 6316.08 37.3833  -2
  -5  -5   7 6316.08 37.3833   1
   5  -5   6 3592.90 30.7145  -2
  -5   5   6 3592.90 30.7145   1
   5  -5   5 27067.4 82.0401  -2
  -5   5   5 27067.4 82.0401   1
   5  -5   4 9689.91 68.8444  -2
  -5   5   4 9689.91 68.8444   1
   5  -5   3 5154.36 47.6765  -2
  -5   5   3 5154.36 47.6765   1
   5  -5   2 2640.45 34.5665  -2
  -5   5   2 2640.45 34.5665   1
  -5   5  -1 26918.7 98.8720  -2
   5  -5  -1 26918.7 98.8720   1
   5   5   0 298.860 28.4015  -2
  -5  -5   0 298.860 28.4015   1
   5   5  -1 27182.1 99.0526  -2
  -5  -5  -1 27182.1 99.0526   1
  -5   5   2 2611.14 38.6527  -2
   5  -5   2 2611.14 38.6527   1
  -5  -5   3 5348.09 50.5317  -2
   5   5   3 5348.09 50.5317   1
  -5  -5   4 9916.46 45.8048  -2
   5   5   4 9916.46 45.8048   1
  -5  -5   5 26865.8 71.5976  -2
   5   5   5 26865.8 71.5976   1
   5  -5  -6 3802.62 33.7736  -2
  -5   5  -6 3802.62 33.7736   1
  -5  -5   7 6776.00 38.5315  -2
   5   5   7 6776.00 38.5315   1
  -5  -5   8 5500.92 37.1132  -2
   5   5   8 5500.92 37.1132   1
   5  -5  -9 3600.21 35.7941  -2
  -5   5  -9 3600.21 35.7941   1
   5  -5  10 2017.63 125.876   1
  -5  -5  10 2446.43 26.9747  -2
   5   5  10 2446.43 26.9747   1
  -5   5  11 207.036 18.8993  -2
   5  -5  11 207.036 18.8993   1
   5   5 -12 792.754 17.9236  -2
  -5  -5 -12 792.754 17.9236   1
   5  -5 -13 1433.05 20.7000  -2
  -5   5 -13 1433.05 20.7000   1
   5   5 -14 3026.14 25.9353  -2
  -5  -5 -14 3026.14 25.9353   1
   5  -5 -15 4378.89 29.8689  -2
  -5   5 -15 4378.89 29.8689   1
  -5  -5 -16 1763.14 121.096   1
  -5  -5  16 2345.47 24.9752  -2
   5   5  16 2345.47 24.9752   1
  -5  -5  17 1322.64 25.9777  -2
   5   5  17 1322.64 25.9777   1
  -5  -5 -18 709.530 115.405   1
   5   5 -18 1108.02 25.7179  -2
  -5  -5 -18 1108.02 25.7179   1
   5  -5  19 619.261 33.8344   1
  -5  -5  19 896.947 28.3392  -2
   5   5  19 896.947 28.3392   1
   5  -5  20 161.437 22.9174   1
   5  -5 -20 144.581 25.8442  -2
  -5   5 -20 144.581 25.8442   1
   5   5  21 1319.98 28.4006   1
   5  -5 -21 2203.57 43.8991  -2
  -5   5 -21 2203.57 43.8991   1
  -5   5 -22 32.2058 16.2966   1
   5   5 -22 112.268 42.8720  -2
  -5  -5 -22 112.268 42.8720   1
  -5   5 -23 213.703 14.8375   1
   5  -5 -23 264.576 60.6375  -2
  -5   5 -23 264.576 60.6375   1
   5  -5  24 6.56154 10.3012   1
   5   5  25 94.7232 14.4689   1
   5   5  26 6.90594 20.8030   1
   5   6 -25 138.054 11.2419   1
   5   6 -24-10.0145 7.78403   1
  -5   6  23 18.5129 10.7475   1
  -5  -6  22 233.192 16.3511   1
  -5  -6 -22 373.429 55.4623  -2
   5   6 -22 373.429 55.4623   1
  -5   6  21 6.20900 16.1604   1
   5   6  21-9.55885 31.8135  -2
  -5  -6  21-9.55885 31.8135   1
  -5  -6  20-12.2738 20.4807   1
   5   6  20 15.4712 24.4302  -2
  -5  -6  20 15.4712 24.4302   1
  -5  -6  19 1215.79 49.5283   1
  -5   6 -19 1502.34 27.3361  -2
   5  -6 -19 1502.34 27.3361   1
   5   6  18 18.3280 21.5727  -2
  -5  -6  18 18.3280 21.5727   1
   5   6  17 3977.09 32.7623  -2
  -5  -6  17 3977.09 32.7623   1
  -5  -6 -16 171.177 21.4635  -2
   5   6 -16 171.177 21.4635   1
   5   6  15 556.772 22.0805  -2
  -5  -6  15 556.772 22.0805   1
  -5   6 -14 38.3885 18.4077  -2
   5  -6 -14 38.3885 18.4077   1
  -5  -6 -13 4660.48 26.9279  -2
   5   6 -13 4660.48 26.9279   1
   5   6  12 717.799 19.2250  -2
  -5  -6  12 717.799 19.2250   1
   5  -6  11 13865.7 38.2374  -2
  -5   6  11 13865.7 38.2374   1
   5  -6  10 75.0770 15.0234  -2
  -5   6  10 75.0770 15.0234   1
   5  -6   9 12609.9 58.4505  -2
  -5   6   9 12609.9 58.4505   1
   5  -6  -8 1971.13 118.323   1
   5   6   8 7784.84 47.8989  -2
  -5  -6   8 7784.84 47.8989   1
   5  -6   7 9646.41 52.2417  -2
  -5   6   7 9646.41 52.2417   1
   5  -6   6 4868.92 39.9872  -2
  -5   6   6 4868.92 39.9872   1
   5   6   5 3841.62 36.3718  -2
  -5  -6   5 3841.62 36.3718   1
  -5   6  -4 390.273 25.0245  -2
   5  -6  -4 390.273 25.0245   1
   5  -6   3 308.298 20.6493  -2
  -5   6   3 308.298 20.6493   1
   5   6   2 1512.98 31.3474  -2
  -5  -6   2 1512.98 31.3474   1
  -5   6  -1 113.257 19.8136  -2
   5  -6  -1 113.257 19.8136   1
   5   6   0 398.456 19.5342  -2
  -5  -6   0 398.456 19.5342   1
   5  -6  -1 125.407 17.8022  -2
  -5   6  -1 125.407 17.8022   1
   5  -6  -2 1467.01 27.7660  -2
  -5   6  -2 1467.01 27.7660   1
   5  -6  -3 293.927 18.6610  -2
  -5   6  -3 293.927 18.6610   1
   5   6  -4 396.510 17.5038  -2
  -5  -6  -4 396.510 17.5038   1
   5  -6  -5 4076.54 34.0879  -2
  -5   6  -5 4076.54 34.0879   1
  -5  -6   6 5261.03 38.3565  -2
   5   6   6 5261.03 38.3565   1
   5  -6  -7 9596.79 50.1688  -2
  -5   6  -7 9596.79 50.1688   1
  -5  -6   8 8594.04 48.5309  -2
   5   6   8 8594.04 48.5309   1
  -5  -6   9 12045.2 59.7632  -2
   5   6   9 12045.2 59.7632   1
  -5  -6  10 89.9761 20.9797  -2
   5   6  10 89.9761 20.9797   1
  -5   6  11 14219.4 42.4977  -2
   5  -6  11 14219.4 42.4977   1
  -5  -6  12 747.704 22.0527  -2
   5   6  12 747.704 22.0527   1
   5  -6 -13 4696.50 35.2066  -2
  -5   6 -13 4696.50 35.2066   1
  -5  -6  14 56.9161 22.1713  -2
   5   6  14 56.9161 22.1713   1
   5  -6 -15 512.463 26.2673  -2
  -5   6 -15 512.463 26.2673   1
   5   6 -16 111.803 23.4055  -2
  -5  -6 -16 111.803 23.4055   1
  -5  -6 -17 1256.40 135.828   1
  -5   6  17 3807.26 37.5021  -2
   5  -6  17 3807.26 37.5021   1
  -5  -6 -18-92.5528 96.2318   1
   5   6 -18 83.2408 23.5954  -2
  -5  -6 -18 83.2408 23.5954   1
  -5  -6 -19 242.243 96.6886   1
   5  -6 -19 1255.72 29.5697  -2
  -5   6 -19 1255.72 29.5697   1
   5   6  20 7.21239 27.1557   1
   5  -6 -20 35.8992 25.9132  -2
  -5   6 -20 35.8992 25.9132   1
  -5  -6 -21 6.75078 18.6881   1
   5  -6 -21-18.8311 35.9072  -2
  -5   6 -21-18.8311 35.9072   1
  -5   6 -22 124.418 15.4948   1
   5  -6 -22 271.732 58.9579  -2
  -5   6 -22 271.732 58.9579   1
  -5   6 -23 47.0312 16.7722   1
  -5  -6  23 25.3539 55.8502  -2
   5   6  23 25.3539 55.8502   1
  -5   6 -24 10.9346 12.0824   1
   5   6  25 50.1394 21.6731   1
   5   7 -24 254.890 15.8176   1
  -5  -7  23-0.82701 7.07917   1
  -5   7  22 465.325 12.2066   1
  -5   7  21 90.8765 17.1403   1
  -5   7 -21 295.109 25.7786  -2
   5  -7 -21 295.109 25.7786   1
  -5   7  20 1932.88 23.9693   1
   5  -7  20 3264.22 35.0831  -2
  -5   7  20 3264.22 35.0831   1
  -5  -7  19 326.745 56.5917   1
   5  -7  19 523.609 20.4817  -2
  -5   7  19 523.609 20.4817   1
   5  -7  18 173.907 20.3690  -2
  -5   7  18 173.907 20.3690   1
   5   7  17 64.8690 19.9834  -2
  -5  -7  17 64.8690 19.9834   1
   5   7  16 185.355 22.4430  -2
  -5  -7  16 185.355 22.4430   1
  -5  -7  15 51.9556 114.413   1
  -5   7 -15 549.803 23.4433  -2
   5  -7 -15 549.803 23.4433   1
   5  -7  14 1646.68 29.7827  -2
  -5   7  14 1646.68 29.7827   1
   5   7  13 2284.68 26.9702  -2
  -5  -7  13 2284.68 26.9702   1
  -5  -7  12 496.569 89.1456   1
   5  -7  12 727.624 20.5304  -2
  -5   7  12 727.624 20.5304   1
   5  -7  11 1397.44 20.3865  -2
  -5   7  11 1397.44 20.3865   1
   5  -7  10 1492.34 20.3711  -2
  -5   7  10 1492.34 20.3711   1
   5  -7   9 2081.01 21.1283  -2
  -5   7   9 2081.01 21.1283   1
   5  -7   8 2436.64 23.1962  -2
  -5   7   8 2436.64 23.1962   1
  -5  -7  -7 1152.41 20.5246  -2
   5   7  -7 1152.41 20.5246   1
   5  -7   6 14488.5 49.9296  -2
  -5   7   6 14488.5 49.9296   1
   5  -7   5 5757.20 43.3729  -2
  -5   7   5 5757.20 43.3729   1
  -5   7  -4 12535.2 58.7791  -2
   5  -7  -4 12535.2 58.7791   1
  -5   7  -3 2257.25 33.5155  -2
   5  -7  -3 2257.25 33.5155   1
   5   7   2 22923.3 77.4830  -2
  -5  -7   2 22923.3 77.4830   1
  -5   7  -1 277.497 25.5893  -2
   5  -7  -1 277.497 25.5893   1
   5  -7   0 8043.60 51.3208  -2
  -5   7   0 8043.60 51.3208   1
   5  -7  -1 261.742 23.2647  -2
  -5   7  -1 261.742 23.2647   1
   5   7  -2 23199.2 77.8644  -2
  -5  -7  -2 23199.2 77.8644   1
   5   7  -3 2272.26 32.6806  -2
  -5  -7  -3 2272.26 32.6806   1
   5   7  -4 12801.2 60.5932  -2
  -5  -7  -4 12801.2 60.5932   1
  -5  -7   5 5831.46 36.8972  -2
   5   7   5 5831.46 36.8972   1
   5  -7  -6 15674.5 47.4934  -2
  -5   7  -6 15674.5 47.4934   1
  -5   7   7 990.299 18.7029  -2
   5  -7   7 990.299 18.7029   1
   5  -7  -8 2568.67 25.4231  -2
  -5   7  -8 2568.67 25.4231   1
  -5  -7   9 2522.36 25.4594  -2
   5   7   9 2522.36 25.4594   1
  -5   7  10 1870.45 23.9615  -2
   5  -7  10 1870.45 23.9615   1
   5   7 -11 1537.82 21.3087  -2
  -5  -7 -11 1537.82 21.3087   1
   5  -7 -12 605.211 22.6311  -2
  -5   7 -12 605.211 22.6311   1
   5  -7 -13 2639.62 28.6625  -2
  -5   7 -13 2639.62 28.6625   1
   5  -7 -14 2174.71 28.6982  -2
  -5   7 -14 2174.71 28.6982   1
   5  -7 -15 605.366 30.1449  -2
  -5   7 -15 605.366 30.1449   1
  -5  -7 -16 29.9079 90.6749   1
   5  -7 -16 122.546 29.9741  -2
  -5   7 -16 122.546 29.9741   1
  -5  -7 -17 43.6559 41.9938   1
   5  -7 -17 88.1410 27.1945  -2
  -5   7 -17 88.1410 27.1945   1
  -5  -7 -18-190.232 102.383   1
   5  -7 -18 156.114 24.8157  -2
  -5   7 -18 156.114 24.8157   1
  -5  -7 -19 247.820 25.5012   1
   5  -7 -19 527.241 33.7117  -2
  -5   7 -19 527.241 33.7117   1
  -5  -7 -20 1533.53 24.2663   1
   5  -7 -20 3463.61 52.4243  -2
  -5   7 -20 3463.61 52.4243   1
   5  -7  21 329.869 17.6572   1
   5  -7 -21 432.868 37.0628  -2
  -5   7 -21 432.868 37.0628   1
  -5   7 -22 45.4609 16.4485   1
  -5  -7  22 353.741 56.8604  -2
   5   7  22 353.741 56.8604   1
   5   7  23 25.2827 15.2382   1
   5   8 -22 48.1644 10.0529   1
  -5   8  21 462.254 13.5745   1
   5   8 -20 35.3862 13.3613   1
   5  -8  20 25.0990 23.4503  -2
  -5   8  20 25.0990 23.4503   1
  -5  -8  19 466.442 28.4786   1
   5  -8  19 1105.04 22.9012  -2
  -5   8  19 1105.04 22.9012   1
  -5  -8 -18 283.073 20.5935  -2
   5   8 -18 283.073 20.5935   1
   5  -8  17 610.065 21.4702  -2
  -5   8  17 610.065 21.4702   1
  -5  -8 -16 294.972 23.4239  -2
   5   8 -16 294.972 23.4239   1
  -5  -8 -15 191.236 26.0984  -2
   5   8 -15 191.236 26.0984   1
   5   8  14-19.9542 24.5777  -2
  -5  -8  14-19.9542 24.5777   1
  -5  -8 -13 114.077 22.3380  -2
   5   8 -13 114.077 22.3380   1
   5  -8  12 2537.02 30.6606  -2
  -5   8  12 2537.02 30.6606   1
   5  -8  11 1256.42 27.0639  -2
  -5   8  11 1256.42 27.0639   1
  -5   8 -10 1378.75 25.6227  -2
   5  -8 -10 1378.75 25.6227   1
   5  -8   9 1373.51 24.4868  -2
  -5   8   9 1373.51 24.4868   1
   5  -8   8 707.040 22.3556  -2
  -5   8   8 707.040 22.3556   1
   5   8   7 656.701 19.2330  -2
  -5  -8   7 656.701 19.2330   1
  -5   8  -6 1500.85 23.6691  -2
   5  -8  -6 1500.85 23.6691   1
   5   8   5 63.6769 17.3946  -2
  -5  -8   5 63.6769 17.3946   1
  -5   8  -4 131.551 19.1039  -2
   5  -8  -4 131.551 19.1039   1
  -5  -8  -3 590.710 19.2125  -2
   5   8  -3 590.710 19.2125   1
  -5   8  -2 215.428 17.5084  -2
   5  -8  -2 215.428 17.5084   1
  -5   8  -1 1335.62 19.6863  -2
   5  -8  -1 1335.62 19.6863   1
   5   8   0 42.6978 13.9696  -2
  -5  -8   0 42.6978 13.9696   1
  -5  -8   1 1290.61 19.2047  -2
   5   8   1 1290.61 19.2047   1
  -5   8   2 232.620 17.6309  -2
   5  -8   2 232.620 17.6309   1
  -5   8   3 617.091 22.6980  -2
   5  -8   3 617.091 22.6980   1
  -5  -8   4 151.697 20.8055  -2
   5   8   4 151.697 20.8055   1
  -5  -8   5 68.6846 20.2488  -2
   5   8   5 68.6846 20.2488   1
   5   8  -6 1420.19 24.3089  -2
  -5  -8  -6 1420.19 24.3089   1
  -5  -8   7 616.457 24.1519  -2
   5   8   7 616.457 24.1519   1
  -5   8   8 851.339 23.8653  -2
   5  -8   8 851.339 23.8653   1
   5   8  -9 1667.66 29.7388  -2
  -5  -8  -9 1667.66 29.7388   1
   5   8 -10 1319.57 27.4631  -2
  -5  -8 -10 1319.57 27.4631   1
   5   8 -11 1285.44 25.1595  -2
  -5  -8 -11 1285.44 25.1595   1
   5   8 -12 2274.20 25.7808  -2
  -5  -8 -12 2274.20 25.7808   1
   5  -8 -13 74.6647 22.4050  -2
  -5   8 -13 74.6647 22.4050   1
  -5  -8  14 15.5930 22.3852  -2
   5   8  14 15.5930 22.3852   1
   5  -8  15 8.62612 33.4917   1
   5  -8 -15 119.105 26.5123  -2
  -5   8 -15 119.105 26.5123   1
  -5  -8 -16 181.137 102.342   1
   5  -8 -16 390.689 25.6836  -2
  -5   8 -16 390.689 25.6836   1
  -5  -8  17 896.841 26.0496  -2
   5   8  17 896.841 26.0496   1
  -5  -8 -18 33.0734 36.3975   1
  -5  -8  18 255.196 24.6481  -2
   5   8  18 255.196 24.6481   1
   5  -8  19 816.574 25.6142   1
  -5  -8  19 1235.58 28.9334  -2
   5   8  19 1235.58 28.9334   1
   5   8  20 0.30653 21.5603   1
  -5  -8  20 47.1716 34.7027  -2
   5   8  20 47.1716 34.7027   1
   5  -8  21 241.226 19.5619   1
  -5  -8  21 350.771 43.2132  -2
   5   8  21 350.771 43.2132   1
   5  -8  22 961.815 24.7603   1
   5   9 -21 52.9978 12.7613   1
  -5   9  20 157.891 10.4278   1
   5   9 -19 15.8649 15.1153   1
   5   9  19 5.70026 20.6320  -2
  -5  -9  19 5.70026 20.6320   1
   5   9 -18 217.064 22.5711   1
   5   9  18 289.872 24.1226  -2
  -5  -9  18 289.872 24.1226   1
   5   9 -17 581.090 28.5635   1
  -5   9 -17 701.257 25.6543  -2
   5  -9 -17 701.257 25.6543   1
  -5  -9  16 6.14517 37.8626   1
  -5   9 -16 538.356 22.9288  -2
   5  -9 -16 538.356 22.9288   1
   5   9  15 366.707 20.6879  -2
  -5  -9  15 366.707 20.6879   1
  -5   9 -14 1170.65 25.9383  -2
   5  -9 -14 1170.65 25.9383   1
  -5  -9 -13 488.716 23.0926  -2
   5   9 -13 488.716 23.0926   1
   5  -9  12 1835.68 25.6250  -2
  -5   9  12 1835.68 25.6250   1
  -5  -9  11 157.681 120.195   1
  -5   9 -11 76.7175 19.4851  -2
   5  -9 -11 76.7175 19.4851   1
   5   9  10 667.241 21.7883  -2
  -5  -9  10 667.241 21.7883   1
  -5  -9  -9 1071.63 24.3814  -2
   5   9  -9 1071.63 24.3814   1
  -5   9  -8 127.712 22.0027  -2
   5  -9  -8 127.712 22.0027   1
   5  -9   7 992.935 28.1562  -2
  -5   9   7 992.935 28.1562   1
   5  -9   6 2131.43 31.9215  -2
  -5   9   6 2131.43 31.9215   1
   5   9   5 764.392 24.8585  -2
  -5  -9   5 764.392 24.8585   1
  -5  -9  -4 1424.45 22.0277  -2
   5   9  -4 1424.45 22.0277   1
  -5  -9  -3 50.5189 16.1161  -2
   5   9  -3 50.5189 16.1161   1
   5  -9   2 555.757 17.7882  -2
  -5   9   2 555.757 17.7882   1
   5   9   1 2212.37 22.8469  -2
  -5  -9   1 2212.37 22.8469   1
   5  -9   0 270.158 16.9139  -2
  -5   9   0 270.158 16.9139   1
   5  -9  -1 2336.24 26.1198  -2
  -5   9  -1 2336.24 26.1198   1
   5   9  -2 643.347 21.6686  -2
  -5  -9  -2 643.347 21.6686   1
  -5   9   3 40.2086 18.5241  -2
   5  -9   3 40.2086 18.5241   1
  -5   9   4 1403.33 23.8370  -2
   5  -9   4 1403.33 23.8370   1
  -5   9   5 744.337 23.1996  -2
   5  -9   5 744.337 23.1996   1
  -5  -9   6 2213.47 32.6086  -2
   5   9   6 2213.47 32.6086   1
   5   9  -7 987.054 28.4153  -2
  -5  -9  -7 987.054 28.4153   1
  -5  -9   8 131.693 25.8013  -2
   5   9   8 131.693 25.8013   1
  -5  -9   9 1143.39 28.9470  -2
   5   9   9 1143.39 28.9470   1
  -5   9  10 789.527 26.3072  -2
   5  -9  10 789.527 26.3072   1
  -5  -9  11 95.0337 22.9196  -2
   5   9  11 95.0337 22.9196   1
   5   9 -12 2059.87 29.0430  -2
  -5  -9 -12 2059.87 29.0430   1
  -5  -9  13 662.802 23.4036  -2
   5   9  13 662.802 23.4036   1
   5  -9  14 882.594 47.1764   1
   5   9 -14 1298.98 39.9687  -2
  -5  -9 -14 1298.98 39.9687   1
   5  -9  15 50.4406 30.5730   1
   5   9 -15 325.893 33.0706  -2
  -5  -9 -15 325.893 33.0706   1
   5   9 -16 744.478 26.3657  -2
  -5  -9 -16 744.478 26.3657   1
  -5  -9  17 677.483 28.3471  -2
   5   9  17 677.483 28.3471   1
   5   9  18 78.8952 25.5450   1
  -5  -9  18 295.852 28.8882  -2
   5   9  18 295.852 28.8882   1
   5  -9  19 16.6371 18.1943   1
   5   9  20 87.7045 14.7352   1
   5  -9 -20 108.393 33.6698  -2
  -5   9 -20 108.393 33.6698   1
   5  10 -19 143.988 11.3833   1
  -5  10  18 107.433 11.4483   1
  -5  10 -18 120.711 19.4845  -2
   5 -10 -18 120.711 19.4845   1
   5 -10  17 41.1164 16.8945  -2
  -5  10  17 41.1164 16.8945   1
   5 -10  16 565.077 21.5439  -2
  -5  10  16 565.077 21.5439   1
   5  10 -15 919.388 30.4093   1
   5 -10  15 1076.25 22.9797  -2
  -5  10  15 1076.25 22.9797   1
   5  10 -14 886.628 36.7034   1
   5 -10  14 1374.81 23.4584  -2
  -5  10  14 1374.81 23.4584   1
  -5  10 -13 35.7260 17.6796  -2
   5 -10 -13 35.7260 17.6796   1
   5  10  12 689.275 21.8195  -2
  -5 -10  12 689.275 21.8195   1
   5  10  11 34.0062 16.2513  -2
  -5 -10  11 34.0062 16.2513   1
  -5 -10 -10 1606.83 22.4683  -2
   5  10 -10 1606.83 22.4683   1
   5 -10   9 537.073 19.0895  -2
  -5  10   9 537.073 19.0895   1
   5  10   8 1966.19 23.3834  -2
  -5 -10   8 1966.19 23.3834   1
  -5 -10  -7 190.089 19.1030  -2
   5  10  -7 190.089 19.1030   1
  -5 -10  -6 2015.12 27.1740  -2
   5  10  -6 2015.12 27.1740   1
  -5 -10  -5 187.602 19.6982  -2
   5  10  -5 187.602 19.6982   1
  -5  10  -4 733.680 20.7668  -2
   5 -10  -4 733.680 20.7668   1
   5 -10   3 807.328 21.4648  -2
  -5  10   3 807.328 21.4648   1
   5  10   2 1367.51 21.5459  -2
  -5 -10   2 1367.51 21.5459   1
   5 -10   1 420.539 19.9879  -2
  -5  10   1 420.539 19.9879   1
   5 -10   0 166.854 17.1321  -2
  -5  10   0 166.854 17.1321   1
  -5 -10   1 402.223 20.2841  -2
   5  10   1 402.223 20.2841   1
  -5 -10   2 1314.52 23.5519  -2
   5  10   2 1314.52 23.5519   1
   5 -10  -3 814.190 22.0544  -2
  -5  10  -3 814.190 22.0544   1
  -5 -10   4 827.815 25.8356  -2
   5  10   4 827.815 25.8356   1
  -5 -10   5 160.748 21.6815  -2
   5  10   5 160.748 21.6815   1
  -5 -10   6 1969.85 31.4530  -2
   5  10   6 1969.85 31.4530   1
   5 -10  -7 205.565 24.1789  -2
  -5  10  -7 205.565 24.1789   1
  -5 -10   8 1988.44 30.1093  -2
   5  10   8 1988.44 30.1093   1
   5  10  -9 563.329 22.1076  -2
  -5 -10  -9 563.329 22.1076   1
  -5 -10  10 1748.31 26.1119  -2
   5  10  10 1748.31 26.1119   1
   5 -10 -11 19.2364 19.1607  -2
  -5  10 -11 19.2364 19.1607   1
   5  10 -12 708.547 20.8078  -2
  -5 -10 -12 708.547 20.8078   1
  -5  10  13 31.5584 20.5647  -2
   5 -10  13 31.5584 20.5647   1
   5 -10  14 696.141 38.8832   1
   5  10 -14 1424.52 30.5597  -2
  -5 -10 -14 1424.52 30.5597   1
   5 -10  15 253.282 27.6345   1
  -5 -10  15 969.761 22.8723  -2
   5  10  15 969.761 22.8723   1
   5  10 -16 663.048 21.5237  -2
  -5 -10 -16 663.048 21.5237   1
   5  10  17-3.68730 17.7357   1
  -5  10  17 49.3778 21.1375  -2
   5 -10  17 49.3778 21.1375   1
   5 -10  18 3.15182 12.9471   1
   5 -10 -18 60.9180 31.9219  -2
  -5  10 -18 60.9180 31.9219   1
   5  11 -16 97.9551 18.1947   1
   5  11  16 117.328 15.8480  -2
  -5 -11  16 117.328 15.8480   1
  -5 -11 -15 159.047 14.2689  -2
   5  11 -15 159.047 14.2689   1
   5 -11  14 73.4055 14.7911  -2
  -5  11  14 73.4055 14.7911   1
   5  11 -13 120.712 21.0353   1
   5  11  13 111.247 15.5278  -2
  -5 -11  13 111.247 15.5278   1
  -5 -11 -12 95.2650 15.1273  -2
   5  11 -12 95.2650 15.1273   1
  -5  11  11 20.0254 24.4678   1
   5  11  11 36.4421 15.6926  -2
  -5 -11  11 36.4421 15.6926   1
   5  11  10 105.083 14.5588  -2
  -5 -11  10 105.083 14.5588   1
  -5 -11  -9 82.8157 16.0320  -2
   5  11  -9 82.8157 16.0320   1
  -5  11  -8 347.248 17.0296  -2
   5 -11  -8 347.248 17.0296   1
  -5 -11  -7 323.933 16.9265  -2
   5  11  -7 323.933 16.9265   1
   5 -11   6 326.926 17.2675  -2
  -5  11   6 326.926 17.2675   1
  -5  11  -5 2216.92 26.5525  -2
   5 -11  -5 2216.92 26.5525   1
  -5 -11  -4 108.932 19.1819  -2
   5  11  -4 108.932 19.1819   1
   5 -11   3 1432.33 25.1216  -2
  -5  11   3 1432.33 25.1216   1
  -5  11  -2 379.439 20.3432  -2
   5 -11  -2 379.439 20.3432   1
  -5  11  -1 706.778 19.9361  -2
   5 -11  -1 706.778 19.9361   1
   5  11   0 260.495 17.7699  -2
  -5 -11   0 260.495 17.7699   1
   5 -11  -1 602.934 18.9711  -2
  -5  11  -1 602.934 18.9711   1
  -5  11   2 405.328 22.1161  -2
   5 -11   2 405.328 22.1161   1
  -5 -11   3 1382.55 28.6497  -2
   5  11   3 1382.55 28.6497   1
  -5  11   4 110.697 20.6187  -2
   5 -11   4 110.697 20.6187   1
  -5 -11   5 2388.03 31.7016  -2
   5  11   5 2388.03 31.7016   1
  -5 -11   6 321.450 23.8363  -2
   5  11   6 321.450 23.8363   1
   5 -11  -7 381.243 21.3737  -2
  -5  11  -7 381.243 21.3737   1
   5 -11  -8 373.214 20.5307  -2
  -5  11  -8 373.214 20.5307   1
   5  11  -9 72.8096 18.3904  -2
  -5 -11  -9 72.8096 18.3904   1
  -5 -11  10 89.0313 18.8512  -2
   5  11  10 89.0313 18.8512   1
   5 -11 -11 27.9705 17.2032  -2
  -5  11 -11 27.9705 17.2032   1
   5  11 -12 115.930 18.1680  -2
  -5 -11 -12 115.930 18.1680   1
   5 -11 -13 53.8498 16.8535  -2
  -5  11 -13 53.8498 16.8535   1
   5 -11  14 75.1481 19.4448   1
   5 -11 -14 88.6856 20.1008  -2
  -5  11 -14 88.6856 20.1008   1
  -5  11  15 98.2586 20.2084  -2
   5 -11  15 98.2586 20.2084   1
   5  11  16 19.5016 19.4529   1
   5 -11 -16 89.4170 25.5819  -2
  -5  11 -16 89.4170 25.5819   1
   5 -12 -13 98.9416 12.0606   1
  -5 -12 -12 12.2291 13.1992  -2
   5  12 -12 12.2291 13.1992   1
  -5 -12 -11 388.336 17.9200  -2
   5  12 -11 388.336 17.9200   1
  -5  12  10 149.232 18.1317   1
  -5 -12 -10 215.029 19.0922  -2
   5  12 -10 215.029 19.0922   1
  -5 -12  -9 894.801 18.8083  -2
   5  12  -9 894.801 18.8083   1
  -5  12  -8 244.269 15.3425  -2
   5 -12  -8 244.269 15.3425   1
  -5  12  -7 267.547 16.8936  -2
   5 -12  -7 267.547 16.8936   1
   5  12   6 298.800 18.1443  -2
  -5 -12   6 298.800 18.1443   1
   5 -12   5 1010.64 20.1829  -2
  -5  12   5 1010.64 20.1829   1
   5  12   4 226.559 17.5708  -2
  -5 -12   4 226.559 17.5708   1
  -5 -12  -3 416.051 18.2605  -2
   5  12  -3 416.051 18.2605   1
  -5 -12  -2 150.909 17.3911  -2
   5  12  -2 150.909 17.3911   1
   5 -12   1 158.527 18.4585  -2
  -5  12   1 158.527 18.4585   1
  -5  12   0 259.004 18.5652  -2
   5 -12   0 259.004 18.5652   1
  -5 -12   1 170.083 19.5420  -2
   5  12   1 170.083 19.5420   1
  -5 -12   2 168.577 17.4568  -2
   5  12   2 168.577 17.4568   1
   5 -12   3 216.207 26.4153   1
  -5 -12   3 416.337 18.9861  -2
   5  12   3 416.337 18.9861   1
  -5  12   4 298.314 18.8867  -2
   5 -12   4 298.314 18.8867   1
  -5  12   5 1142.97 22.1814  -2
   5 -12   5 1142.97 22.1814   1
  -5  12   6 271.223 18.3258  -2
   5 -12   6 271.223 18.3258   1
  -5  12   7 314.882 19.8421  -2
   5 -12   7 314.882 19.8421   1
  -5  12   8 284.622 18.7255  -2
   5 -12   8 284.622 18.7255   1
  -5  12   9 872.886 17.0692  -2
   5 -12   9 872.886 17.0692   1
  -5  12  10 151.324 17.4062  -2
   5 -12  10 151.324 17.4062   1
  -5  12  11 465.873 18.5265  -2
   5 -12  11 465.873 18.5265   1
  -5  12  12 13.6103 14.3352  -2
   5 -12  12 13.6103 14.3352   1
  -5  13  -7 143.657 19.5419  -2
   5 -13  -7 143.657 19.5419   1
  -5  13  -6 225.530 18.0538  -2
   5 -13  -6 225.530 18.0538   1
   5  13   5 12.1333 15.8951  -2
  -5 -13   5 12.1333 15.8951   1
   5  13   4 133.195 18.1049  -2
  -5 -13   4 133.195 18.1049   1
  -5  13  -3 24.2724 12.1436  -2
   5 -13  -3 24.2724 12.1436   1
  -5 -13  -2 73.1173 11.9238  -2
   5  13  -2 73.1173 11.9238   1
   5 -13   1 167.473 17.1441  -2
  -5  13   1 167.473 17.1441   1
  -5  13   0 147.157 14.5060  -2
   5 -13   0 147.157 14.5060   1
  -5  13   1 165.791 15.2510  -2
   5 -13   1 165.791 15.2510   1
   5  13  -2 82.1525 16.3563  -2
  -5 -13  -2 82.1525 16.3563   1
   5  13  -3 17.1373 15.6989  -2
  -5 -13  -3 17.1373 15.6989   1
   5 -13  -4 175.335 16.4499  -2
  -5  13  -4 175.335 16.4499   1
   5  13  -5 40.3594 14.0683  -2
  -5 -13  -5 40.3594 14.0683   1
  -5 -13   6 266.888 16.2497  -2
   5  13   6 266.888 16.2497   1
  -5 -13   7 152.903 19.7341  -2
   5  13   7 152.903 19.7341   1
  -6   0  28 965.821 34.5674   1
  -6   0  26 1772.72 34.8216   1
  -6   0  24 1.79528 20.6899   1
  -6   0  22 3631.46 33.3978   1
  -6   0  20 1400.16 23.2298   1
  -6   0  18 409.815 19.4459   1
  -6   0  16 12085.1 54.6663   1
  -6   0 -16 22452.1 153.788  -2
   6   0 -16 22452.1 153.788   1
  -6   0  14 13342.3 163.397   1
   6   0  14 15555.4 173.804  -2
  -6   0  14 15555.4 173.804   1
   6   0 -12 3693.88 67.4544   1
   6   0  12 4482.22 55.4287  -2
  -6   0  12 4482.22 55.4287   1
   6   0 -10 6750.31 141.659   1
   6   0  10 8166.40 59.5194  -2
  -6   0  10 8166.40 59.5194   1
   6   0  -8 232.392 39.3836   1
   6   0   8 702.863 37.3710  -2
  -6   0   8 702.863 37.3710   1
  -6   0  -6 3905.23 43.1812  -2
   6   0  -6 3905.23 43.1812   1
  -6   0  -4 22579.7 73.4719  -2
   6   0  -4 22579.7 73.4719   1
  -6   0  -2 52702.7 87.9254  -2
   6   0  -2 52702.7 87.9254   1
   6   0   0 497877. 394.547   1
  -6   0   0 948392. 653.781  -2
   6   0   0 948392. 653.781   1
  -6   0  -2 26628.9 128.137   1
  -6   0   2 53343.6 84.9660  -2
   6   0   2 53343.6 84.9660   1
  -6   0   4 22213.3 70.7965  -2
   6   0   4 22213.3 70.7965   1
   6   0  -6 4071.26 34.8253  -2
  -6   0  -6 4071.26 34.8253   1
   6   0   8 362.921 61.4513   1
   6   0  -8 780.639 35.2100  -2
  -6   0  -8 780.639 35.2100   1
  -6   0  10 7969.43 78.2169  -2
   6   0  10 7969.43 78.2169   1
   6   0  12 623.843 83.6035   1
   6   0 -12 4151.93 58.7744  -2
  -6   0 -12 4151.93 58.7744   1
  -6   0 -14 2410.43 82.4762   1
  -6   0  14 15253.3 125.383  -2
   6   0  14 15253.3 125.383   1
   6   0  16 12756.7 96.1598   1
  -6   0  16 22975.8 183.990  -2
   6   0  16 22975.8 183.990   1
  -6   0 -18 3939.41 48.1900   1
   6   0  20 355.150 34.1212   1
   6   0  22 92.6211 28.3212   1
   6   0  24 215.691 23.2383   1
   6   0  26 50.3588 22.0519   1
  -6  -1  28 830.244 31.3816   1
  -6  -1  27 22.6293 14.7641   1
   6  -1 -26 160.005 16.4049   1
  -6  -1  25 264.660 18.4201   1
   6   1 -24 1242.56 17.9344   1
  -6   1  23 216.032 13.0249   1
  -6   1  22 367.044 14.9634   1
  -6  -1  21 140.496 15.7034   1
  -6  -1  20 290.921 14.7739   1
   6   1 -19 2829.39 21.8269   1
   6   1 -18 8.63091 12.7933   1
   6  -1 -17 814.794 14.9991   1
  -6  -1  16 184.036 12.3663   1
  -6  -1 -16 327.962 55.9600  -2
   6   1 -16 327.962 55.9600   1
  -6   1  15 1755.19 32.3490   1
  -6  -1 -15 8917.82 104.332  -2
   6   1 -15 8917.82 104.332   1
   6  -1 -14 3509.12 55.1487   1
  -6  -1 -14 6477.40 79.3235  -2
   6   1 -14 6477.40 79.3235   1
  -6  -1  13 11647.0 85.8217   1
  -6  -1 -13 13179.5 79.1410  -2
   6   1 -13 13179.5 79.1410   1
  -6   1  12 5609.93 49.5388   1
   6   1  12 6604.11 89.8815  -2
  -6  -1  12 6604.11 89.8815   1
   6   1 -11 41.9300 32.4122   1
   6  -1  11 139.243 22.6864  -2
  -6   1  11 139.243 22.6864   1
   6  -1  10 8851.43 41.5863  -2
  -6   1  10 8851.43 41.5863   1
   6  -1  -9-32.4255 39.1028   1
   6  -1   9 3057.66 28.4846  -2
  -6   1   9 3057.66 28.4846   1
   6  -1  -8 6905.85 103.999   1
   6  -1   8 19519.5 53.1742  -2
  -6   1   8 19519.5 53.1742   1
   6   1  -7 1092.41 45.9683   1
   6  -1   7 1706.46 24.5015  -2
  -6   1   7 1706.46 24.5015   1
   6   1   6 8415.78 33.0871  -2
  -6  -1   6 8415.78 33.0871   1
   6   1   5 1127.18 16.4028  -2
  -6  -1   5 1127.18 16.4028   1
  -6  -1   4 485.910 17.8948   1
  -6   1  -4 6467.52 24.7721  -2
   6  -1  -4 6467.52 24.7721   1
  -6  -1   3 3383.84 54.7784   1
  -6  -1  -3 3654.65 24.4915  -2
   6   1  -3 3654.65 24.4915   1
  -6  -1   2 11420.4 51.3950   1
  -6   1  -2 28927.0 77.1117  -2
   6  -1  -2 28927.0 77.1117   1
   6  -1  -1 35516.4 86.4444   1
  -6   1  -1 59429.4 125.862  -2
   6  -1  -1 59429.4 125.862   1
  -6  -1   0 8045.15 80.4721   1
  -6  -1   0 14775.5 64.2594  -2
   6   1   0 14775.5 64.2594   1
  -6   1  -1 23652.0 67.9347   1
  -6  -1   1 58456.0 126.103  -2
   6   1   1 58456.0 126.103   1
   6   1   2 19832.7 115.107   1
  -6  -1   2 29086.9 93.8394  -2
   6   1   2 29086.9 93.8394   1
  -6   1  -3 530.902 18.2883   1
   6  -1  -3 3730.12 32.2080  -2
  -6   1  -3 3730.12 32.2080   1
  -6  -1  -4 5867.44 38.0128   1
  -6  -1   4 7124.31 40.5801  -2
   6   1   4 7124.31 40.5801   1
  -6  -1  -5 345.571 43.9416   1
  -6   1   5 1324.42 21.2569  -2
   6  -1   5 1324.42 21.2569   1
  -6   1   6 9579.98 48.9062  -2
   6  -1   6 9579.98 48.9062   1
  -6  -1   7 1841.12 31.7752  -2
   6   1   7 1841.12 31.7752   1
   6  -1   8 12458.2 168.869   1
   6   1  -8 20796.3 77.5461  -2
  -6  -1  -8 20796.3 77.5461   1
   6  -1   9 3023.17 94.6331   1
   6  -1  -9 3337.71 30.0336  -2
  -6   1  -9 3337.71 30.0336   1
  -6  -1 -10 6033.42 81.9565   1
   6   1 -10 9544.18 48.1568  -2
  -6  -1 -10 9544.18 48.1568   1
  -6  -1 -11 97.3134 58.3278   1
  -6   1  11 79.9253 27.5882  -2
   6  -1  11 79.9253 27.5882   1
  -6  -1 -12 701.421 39.7678   1
   6   1 -12 6296.06 43.2345  -2
  -6  -1 -12 6296.06 43.2345   1
  -6  -1 -13 1868.25 34.2498   1
   6   1 -13 13247.6 86.4743  -2
  -6  -1 -13 13247.6 86.4743   1
  -6  -1 -14 4014.55 45.3108   1
   6  -1 -14 7239.86 60.7791  -2
  -6   1 -14 7239.86 60.7791   1
   6  -1  15 10013.6 86.2665   1
   6   1 -15 11816.2 49.5854  -2
  -6  -1 -15 11816.2 49.5854   1
  -6   1 -16 334.637 22.7407   1
   6  -1 -16 470.907 24.6876  -2
  -6   1 -16 470.907 24.6876   1
   6  -1  17 2764.15 28.8884   1
   6  -1 -17 3518.30 53.3539  -2
  -6   1 -17 3518.30 53.3539   1
  -6   1 -18 75.9638 17.4511   1
   6   1 -18 109.042 82.2242  -2
  -6  -1 -18 109.042 82.2242   1
  -6  -1 -19 1790.39 23.9605   1
  -6  -1 -20 450.841 22.9256   1
  -6   1 -21 210.689 21.9241   1
   6  -1  22 1169.53 23.7441   1
   6  -1  23 12.7747 16.3124   1
   6   1  24 1313.88 26.0548   1
  -6  -1 -25 196.289 17.2953   1
   6   1  26 857.364 16.3544   1
   6  -1  27 5.65146 11.6828   1
   6   2 -27 17.9589 14.6526   1
  -6   2  26 277.515 17.4331   1
  -6  -2  25 202.580 16.2055   1
  -6   2  24 0.68287 12.3420   1
  -6  -2  23 5.29433 12.7977   1
   6  -2 -22 16.1707 12.4688   1
  -6   2  21 198.629 14.4791   1
  -6  -2  20 345.145 17.0876   1
   6  -2 -19 564.709 16.2627   1
  -6   2  18 1373.04 16.7681   1
   6  -2 -17 36.8190 12.3705   1
  -6  -2  16 3.29739 16.6602   1
  -6  -2 -16 51.3553 33.7274  -2
   6   2 -16 51.3553 33.7274   1
   6  -2 -15 1926.77 28.3625   1
  -6   2 -15 4440.65 45.8993  -2
   6  -2 -15 4440.65 45.8993   1
  -6   2  14 656.479 24.7367   1
  -6   2 -14 2503.62 68.7861  -2
   6  -2 -14 2503.62 68.7861   1
  -6   2  13 702.587 38.5261   1
  -6   2 -13 1159.44 34.7068  -2
   6  -2 -13 1159.44 34.7068   1
  -6   2  12 103.183 40.6665   1
   6   2  12 777.388 28.5079  -2
  -6  -2  12 777.388 28.5079   1
   6   2 -11 147.415 76.9012   1
  -6   2 -11 6245.28 43.0808  -2
   6  -2 -11 6245.28 43.0808   1
  -6  -2  10 1049.45 83.6688   1
   6  -2  10 1126.20 25.9544  -2
  -6   2  10 1126.20 25.9544   1
   6  -2  -9 553.796 47.9552   1
   6   2   9 3021.59 30.7298  -2
  -6  -2   9 3021.59 30.7298   1
   6  -2  -8 522.792 56.5740   1
  -6   2  -8 6579.82 38.0402  -2
   6  -2  -8 6579.82 38.0402   1
  -6  -2   7 37.0334 71.3243   1
   6   2   7 1543.37 30.7548  -2
  -6  -2   7 1543.37 30.7548   1
   6  -2   6 3217.30 35.4598  -2
  -6   2   6 3217.30 35.4598   1
  -6  -2   5 14161.8 127.221   1
   6   2   5 48600.5 125.925  -2
  -6  -2   5 48600.5 125.925   1
   6   2  -4 8504.24 47.4865   1
  -6  -2  -4 11216.2 51.8872  -2
   6   2  -4 11216.2 51.8872   1
  -6  -2   3 105.560 32.8042   1
  -6   2  -3 1021.23 28.0647  -2
   6  -2  -3 1021.23 28.0647   1
   6  -2   2 262.400 24.5783  -2
  -6   2   2 262.400 24.5783   1
  -6  -2   1 522.020 24.6822   1
   6  -2   1 1095.01 27.4184  -2
  -6   2   1 1095.01 27.4184   1
  -6  -2   0 895.503 39.1697   1
  -6   2   0 1973.27 37.2951  -2
   6  -2   0 1973.27 37.2951   1
   6  -2  -1 976.242 28.3746  -2
  -6   2  -1 976.242 28.3746   1
   6  -2  -2 268.274 24.1654  -2
  -6   2  -2 268.274 24.1654   1
  -6  -2  -3 523.718 14.5519   1
  -6  -2   3 1056.45 25.2899  -2
   6   2   3 1056.45 25.2899   1
   6   2  -4 10892.4 43.3103  -2
  -6  -2  -4 10892.4 43.3103   1
   6  -2   5 35165.2 295.875   1
   6  -2  -5 49186.1 92.2294  -2
  -6   2  -5 49186.1 92.2294   1
  -6   2   6 3199.06 39.3713  -2
   6  -2   6 3199.06 39.3713   1
  -6  -2  -7 1531.99 31.5822   1
   6   2  -7 1649.60 33.4873  -2
  -6  -2  -7 1649.60 33.4873   1
  -6  -2  -8 6301.73 162.416   1
  -6   2   8 7016.88 41.9538  -2
   6  -2   8 7016.88 41.9538   1
   6  -2  -9 3241.10 30.2090  -2
  -6   2  -9 3241.10 30.2090   1
  -6  -2 -10 132.963 23.1974   1
   6   2 -10 1080.10 25.1847  -2
  -6  -2 -10 1080.10 25.1847   1
   6   2  11 6756.94 122.835   1
   6  -2 -11 7199.49 32.8882  -2
  -6   2 -11 7199.49 32.8882   1
  -6  -2 -12 771.123 29.5889   1
   6  -2 -12 927.006 21.8956  -2
  -6   2 -12 927.006 21.8956   1
   6  -2  13 462.515 35.6373   1
   6  -2 -13 1160.03 28.3536  -2
  -6   2 -13 1160.03 28.3536   1
  -6  -2 -14 2458.32 56.7593   1
   6   2 -14 3097.27 36.6796  -2
  -6  -2 -14 3097.27 36.6796   1
  -6  -2 -15 3483.26 46.3877   1
  -6   2  15 5105.85 33.5471  -2
   6  -2  15 5105.85 33.5471   1
   6  -2  16 19.6257 18.1599   1
   6  -2 -16 43.1633 22.3637  -2
  -6   2 -16 43.1633 22.3637   1
   6  -2  17 3230.03 26.1816   1
  -6   2  17 3470.21 46.3534  -2
   6  -2  17 3470.21 46.3534   1
  -6   2 -18 3845.31 24.6640   1
   6  -2 -18 5408.87 119.947  -2
  -6   2 -18 5408.87 119.947   1
   6   2  19 72.4596 13.9798   1
  -6   2 -20 2401.14 26.0760   1
   6  -2  21 79.0734 16.6873   1
   6   2  22 26.0688 17.6933   1
   6   2  23 79.3595 16.5851   1
   6  -2  24 198.364 19.0875   1
   6   2  25 221.515 14.1797   1
   6   2  26 160.211 16.8254   1
   6   2  27 9.13256 10.7967   1
   6   3 -27 280.717 12.3654   1
  -6  -3  26 137.061 15.0596   1
  -6   3  25 184.055 17.4390   1
   6  -3 -24 110.295 14.3251   1
   6   3 -23 245.681 13.5219   1
  -6   3  22-4.01876 13.4244   1
  -6   3  21 1.46091 13.9680   1
  -6   3  20 205.558 15.5873   1
  -6   3  19 7.98125 13.9589   1
  -6  -3  18 1242.90 20.9468   1
  -6   3 -18 1316.28 70.5664  -2
   6  -3 -18 1316.28 70.5664   1
  -6   3  17 1123.34 25.5239   1
  -6   3 -17 1206.28 43.5005  -2
   6  -3 -17 1206.28 43.5005   1
  -6  -3  16-6.45855 18.6866   1
  -6   3 -16 2720.68 41.3638  -2
   6  -3 -16 2720.68 41.3638   1
  -6   3  15 497.611 21.5219   1
  -6   3 -15 2160.89 29.5291  -2
   6  -3 -15 2160.89 29.5291   1
  -6  -3  14 102.521 33.1730   1
   6  -3  14 213.496 19.5333  -2
  -6   3  14 213.496 19.5333   1
  -6   3  13 8.65339 37.3785   1
   6   3  13 1396.04 32.0820  -2
  -6  -3  13 1396.04 32.0820   1
   6   3 -12 6856.24 135.699   1
   6  -3  12 9411.16 50.4648  -2
  -6   3  12 9411.16 50.4648   1
   6   3  11 1898.72 29.5401  -2
  -6  -3  11 1898.72 29.5401   1
  -6  -3  10-5.85116 67.6730   1
   6   3  10 595.899 24.7997  -2
  -6  -3  10 595.899 24.7997   1
   6  -3   9 11749.3 57.9769  -2
  -6   3   9 11749.3 57.9769   1
   6   3  -8 17886.3 174.254   1
   6   3   8 18836.6 69.0247  -2
  -6  -3   8 18836.6 69.0247   1
   6  -3   7 1730.03 32.3954  -2
  -6   3   7 1730.03 32.3954   1
  -6  -3   6 5367.79 88.6140   1
   6  -3   6 5566.52 35.7644  -2
  -6   3   6 5566.52 35.7644   1
   6  -3   5 4036.00 29.8142  -2
  -6   3   5 4036.00 29.8142   1
  -6  -3   4 2137.28 48.7565   1
  -6   3  -4 2810.35 28.4024  -2
   6  -3  -4 2810.35 28.4024   1
  -6  -3  -3 3411.35 28.7102  -2
   6   3  -3 3411.35 28.7102   1
   6  -3   2 9243.18 40.6537  -2
  -6   3   2 9243.18 40.6537   1
   6  -3   1 2548.39 28.9359  -2
  -6   3   1 2548.39 28.9359   1
   6   3   0 3344.72 45.4397  -2
  -6  -3   0 3344.72 45.4397   1
  -6   3   1 2553.71 34.9070  -2
   6  -3   1 2553.71 34.9070   1
   6   3  -2 9325.47 45.0440  -2
  -6  -3  -2 9325.47 45.0440   1
  -6  -3   3 3398.92 28.1723  -2
   6   3   3 3398.92 28.1723   1
  -6  -3   4 2805.80 26.7301  -2
   6   3   4 2805.80 26.7301   1
   6  -3  -5 4063.04 33.0181  -2
  -6   3  -5 4063.04 33.0181   1
   6   3   6 234.281 51.3230   1
   6  -3  -6 5339.58 30.4754  -2
  -6   3  -6 5339.58 30.4754   1
   6  -3   7 1928.11 108.802   1
   6  -3  -7 1850.64 30.3946  -2
  -6   3  -7 1850.64 30.3946   1
  -6   3   8 18274.9 53.4217  -2
   6  -3   8 18274.9 53.4217   1
  -6  -3  -9 6120.29 125.452   1
   6  -3  -9 12130.4 46.3583  -2
  -6   3  -9 12130.4 46.3583   1
   6  -3  10 646.155 44.6099   1
   6   3 -10 690.742 19.2686  -2
  -6  -3 -10 690.742 19.2686   1
   6   3  11 1713.77 108.140   1
   6  -3 -11 2243.93 21.4050  -2
  -6   3 -11 2243.93 21.4050   1
  -6  -3 -12 3599.36 105.695   1
   6   3 -12 9822.15 36.8813  -2
  -6  -3 -12 9822.15 36.8813   1
  -6  -3 -13 1510.06 70.4408   1
   6  -3 -13 1668.44 23.7565  -2
  -6   3 -13 1668.44 23.7565   1
   6  -3  14 55.5900 40.7841   1
  -6  -3  14 216.794 19.0353  -2
   6   3  14 216.794 19.0353   1
  -6  -3 -15 2167.56 34.5094   1
  -6   3  15 2710.52 25.7060  -2
   6  -3  15 2710.52 25.7060   1
  -6  -3 -16 3702.55 32.9156   1
   6   3 -16 3798.57 32.4368  -2
  -6  -3 -16 3798.57 32.4368   1
   6   3  17 47.8614 16.8913   1
  -6   3  17 933.763 34.8065  -2
   6  -3  17 933.763 34.8065   1
  -6   3 -18 16.2447 17.7500   1
  -6   3  18 1119.09 44.6889  -2
   6  -3  18 1119.09 44.6889   1
  -6  -3 -19 635.003 16.8867   1
   6  -3 -19 652.909 80.0123  -2
  -6   3 -19 652.909 80.0123   1
   6  -3  20 44.9527 15.2637   1
   6   3  21 217.527 15.7322   1
  -6  -3 -22-2.13124 14.5024   1
  -6   3 -23 447.445 19.5765   1
   6   3  24 4.20087 15.9175   1
   6   3  25 411.875 14.2209   1
  -6   3 -26 88.2929 10.9309   1
  -6   4  26 5.00727 13.3740   1
  -6   4  25 553.483 15.0803   1
  -6  -4  24 28.1190 13.9267   1
  -6  -4  23 142.648 13.7496   1
  -6   4  22 394.130 14.7873   1
   6   4 -21 1052.36 17.4432   1
  -6   4  20 858.354 17.2255   1
   6   4 -19 2202.31 21.0054   1
   6   4 -18 634.664 20.0986   1
  -6  -4 -18 1399.81 57.8938  -2
   6   4 -18 1399.81 57.8938   1
  -6  -4  17 1441.54 25.9671   1
   6  -4  17 1782.24 41.8962  -2
  -6   4  17 1782.24 41.8962   1
  -6  -4  16 152.452 20.5049   1
  -6  -4 -16 396.399 28.0421  -2
   6   4 -16 396.399 28.0421   1
  -6   4  15 483.879 24.0456   1
  -6   4 -15 691.016 24.2895  -2
   6  -4 -15 691.016 24.2895   1
   6  -4 -14 288.951 21.0839   1
  -6  -4 -14 405.181 21.2508  -2
   6   4 -14 405.181 21.2508   1
  -6   4  13 10.8717 23.4363   1
  -6  -4 -13 122.330 18.6902  -2
   6   4 -13 122.330 18.6902   1
  -6  -4  12 770.106 82.9751   1
   6  -4  12 1014.98 28.8719  -2
  -6   4  12 1014.98 28.8719   1
  -6  -4  11 1193.74 106.506   1
   6   4  11 5678.38 41.1512  -2
  -6  -4  11 5678.38 41.1512   1
  -6   4 -10 2522.92 29.1099  -2
   6  -4 -10 2522.92 29.1099   1
   6   4   9 17259.3 50.7601  -2
  -6  -4   9 17259.3 50.7601   1
   6   4  -8 1105.57 70.0968   1
  -6  -4  -8 1426.64 29.9609  -2
   6   4  -8 1426.64 29.9609   1
   6   4   7 11518.8 50.4212  -2
  -6  -4   7 11518.8 50.4212   1
   6  -4   6 30229.8 72.8112  -2
  -6   4   6 30229.8 72.8112   1
   6  -4   5 10265.1 54.1505  -2
  -6   4   5 10265.1 54.1505   1
   6  -4   4 18844.4 61.5440  -2
  -6   4   4 18844.4 61.5440   1
   6  -4   3 32669.8 84.3363  -2
  -6   4   3 32669.8 84.3363   1
  -6   4  -2 3860.38 38.4518  -2
   6  -4  -2 3860.38 38.4518   1
   6   4   1 55275.5 132.166  -2
  -6  -4   1 55275.5 132.166   1
  -6  -4   0 1365.74 35.1791  -2
   6   4   0 1365.74 35.1791   1
  -6   4   1 54224.8 101.252  -2
   6  -4   1 54224.8 101.252   1
  -6   4   2 3921.35 36.9299  -2
   6  -4   2 3921.35 36.9299   1
  -6  -4   3 32650.0 85.7020  -2
   6   4   3 32650.0 85.7020   1
  -6  -4   4 18623.4 67.0985  -2
   6   4   4 18623.4 67.0985   1
  -6  -4   5 10753.8 40.4304  -2
   6   4   5 10753.8 40.4304   1
  -6  -4   6 31606.5 65.6252  -2
   6   4   6 31606.5 65.6252   1
  -6  -4   7 11348.9 43.0194  -2
   6   4   7 11348.9 43.0194   1
   6  -4   8 359.747 83.9520   1
   6   4  -8 1488.66 22.0486  -2
  -6  -4  -8 1488.66 22.0486   1
  -6  -4  -9 14610.4 189.025   1
  -6   4   9 19573.7 55.2532  -2
   6  -4   9 19573.7 55.2532   1
   6  -4  10 2270.85 132.061   1
   6   4 -10 2931.48 28.7476  -2
  -6  -4 -10 2931.48 28.7476   1
  -6  -4 -11 5297.07 179.834   1
   6  -4 -11 6689.52 33.0950  -2
  -6   4 -11 6689.52 33.0950   1
   6   4  12 326.600 54.3817   1
   6   4 -12 1079.97 21.5539  -2
  -6  -4 -12 1079.97 21.5539   1
   6   4  13 221.195 31.2678   1
  -6   4  13 207.042 18.2899  -2
   6  -4  13 207.042 18.2899   1
   6   4  14 137.470 30.1102   1
  -6   4  14 464.993 20.5444  -2
   6  -4  14 464.993 20.5444   1
   6  -4  15 192.899 26.7969   1
  -6   4  15 641.643 24.9641  -2
   6  -4  15 641.643 24.9641   1
  -6   4 -16 336.147 30.0716   1
  -6   4  16 471.241 23.6954  -2
   6  -4  16 471.241 23.6954   1
  -6   4 -17 182.350 22.5226   1
   6  -4 -17 1354.71 31.4762  -2
  -6   4 -17 1354.71 31.4762   1
   6  -4  18 1138.72 25.0056   1
   6   4 -18 1671.31 40.0840  -2
  -6  -4 -18 1671.31 40.0840   1
   6  -4  19 1007.56 17.5905   1
   6  -4  20 286.935 14.7225   1
  -6   4 -21 491.951 18.4437   1
  -6  -4 -22 1063.81 19.8149   1
  -6  -4 -23 86.2857 13.2629   1
  -6   4 -24 484.043 13.7736   1
  -6   4 -25 611.519 12.3661   1
  -6   4 -26-7.97635 17.2656   1
   6   5 -26 73.0344 11.8653   1
   6   5 -25 301.812 9.88912   1
  -6  -5  24 26.6900 10.2478   1
  -6  -5  23 229.831 14.2047   1
  -6   5  22 530.617 14.7700   1
  -6  -5  21 182.820 14.4049   1
  -6   5  20 318.274 15.6641   1
  -6   5  19 921.224 21.7570   1
   6   5  19 1113.55 43.8861  -2
  -6  -5  19 1113.55 43.8861   1
  -6   5  18 71.1563 19.3414   1
  -6  -5 -18 843.554 41.7969  -2
   6   5 -18 843.554 41.7969   1
  -6  -5  17 14.9480 20.9476   1
   6   5  17 34.7557 25.5195  -2
  -6  -5  17 34.7557 25.5195   1
  -6   5  16 4634.97 47.3091   1
   6   5  16 5136.82 37.1188  -2
  -6  -5  16 5136.82 37.1188   1
   6  -5 -15 140.544 20.2684   1
   6   5  15 1422.02 25.4076  -2
  -6  -5  15 1422.02 25.4076   1
  -6  -5  14 4427.49 52.4930   1
   6   5  14 6126.04 28.6281  -2
  -6  -5  14 6126.04 28.6281   1
   6  -5 -13 474.503 33.8747   1
   6  -5  13 514.882 17.5362  -2
  -6   5  13 514.882 17.5362   1
  -6   5 -12 4386.90 23.4609  -2
   6  -5 -12 4386.90 23.4609   1
  -6  -5  11 3269.43 149.060   1
   6  -5  11 4024.39 25.8576  -2
  -6   5  11 4024.39 25.8576   1
   6   5  10 4990.08 33.1558  -2
  -6  -5  10 4990.08 33.1558   1
   6  -5   9 1987.60 38.0056  -2
  -6   5   9 1987.60 38.0056   1
   6   5  -8 6088.50 144.053   1
  -6  -5  -8 7175.63 47.7390  -2
   6   5  -8 7175.63 47.7390   1
   6  -5   7 12307.8 55.2777  -2
  -6   5   7 12307.8 55.2777   1
   6   5   6 5369.23 42.7618  -2
  -6  -5   6 5369.23 42.7618   1
   6  -5   5 5975.66 51.0325  -2
  -6   5   5 5975.66 51.0325   1
   6  -5   4 5888.21 52.6844  -2
  -6   5   4 5888.21 52.6844   1
   6  -5   3 2566.73 35.0921  -2
  -6   5   3 2566.73 35.0921   1
   6   5   2 11999.0 60.9982  -2
  -6  -5   2 11999.0 60.9982   1
   6  -5   1 491.132 28.4511  -2
  -6   5   1 491.132 28.4511   1
  -6   5   0 1075.47 30.5448  -2
   6  -5   0 1075.47 30.5448   1
   6  -5  -1 521.326 27.8085  -2
  -6   5  -1 521.326 27.8085   1
   6   5  -2 11724.9 72.9966  -2
  -6  -5  -2 11724.9 72.9966   1
  -6   5   3 2617.51 38.2163  -2
   6  -5   3 2617.51 38.2163   1
  -6  -5   4 5659.11 48.6296  -2
   6   5   4 5659.11 48.6296   1
  -6  -5   5 5926.30 36.1367  -2
   6   5   5 5926.30 36.1367   1
  -6  -5   6 5686.86 37.1883  -2
   6   5   6 5686.86 37.1883   1
  -6  -5   7 12791.9 51.8207  -2
   6   5   7 12791.9 51.8207   1
  -6  -5   8 7228.66 39.2744  -2
   6   5   8 7228.66 39.2744   1
  -6  -5   9 1956.42 27.8806  -2
   6   5   9 1956.42 27.8806   1
  -6  -5  10 4921.55 35.1652  -2
   6   5  10 4921.55 35.1652   1
   6   5  11 1078.07 50.7921   1
   6   5 -11 4050.80 28.7733  -2
  -6  -5 -11 4050.80 28.7733   1
   6   5  12 3469.79 144.321   1
   6  -5 -12 4955.38 26.2617  -2
  -6   5 -12 4955.38 26.2617   1
  -6  -5 -13 59.4773 89.1924   1
   6  -5 -13 449.016 18.4233  -2
  -6   5 -13 449.016 18.4233   1
  -6  -5 -14 1738.33 55.3020   1
  -6   5  14 6110.60 37.4469  -2
   6  -5  14 6110.60 37.4469   1
  -6  -5 -15 1711.25 37.6973   1
   6  -5 -15 1998.69 32.6995  -2
  -6   5 -15 1998.69 32.6995   1
  -6   5 -16 67.2302 30.7268   1
   6  -5 -16 4114.49 37.0200  -2
  -6   5 -16 4114.49 37.0200   1
  -6  -5 -17 4.10422 25.0278   1
   6  -5 -17-3.18523 27.1133  -2
  -6   5 -17-3.18523 27.1133   1
   6  -5  18 1221.36 24.4735   1
   6  -5 -18 1279.91 48.5320  -2
  -6   5 -18 1279.91 48.5320   1
   6   5  19 95.0542 16.1807   1
   6  -5 -19 739.470 51.6507  -2
  -6   5 -19 739.470 51.6507   1
   6   5  20 158.911 15.6229   1
   6  -5 -20 492.663 66.0475  -2
  -6   5 -20 492.663 66.0475   1
  -6   5 -21 386.584 18.1079   1
   6  -5 -21 623.025 69.7708  -2
  -6   5 -21 623.025 69.7708   1
  -6   5 -22 11.7349 13.1938   1
  -6   5 -23 279.455 12.0123   1
  -6   5 -24 162.323 11.7978   1
  -6   5 -25 684.296 17.9556   1
  -6   6  25 52.5762 23.3303   1
   6   6 -24 80.8302 8.18660   1
   6   6 -23 25.6772 9.23955   1
  -6   6  22 331.518 13.0707   1
  -6  -6  21 195.956 12.6959   1
  -6   6  20 177.779 13.8176   1
  -6   6  19 360.112 19.3976   1
   6   6  19 1326.39 53.1677  -2
  -6  -6  19 1326.39 53.1677   1
  -6  -6  18 122.983 18.8479   1
   6   6  18 556.292 33.4815  -2
  -6  -6  18 556.292 33.4815   1
  -6   6  17 282.623 22.4924   1
  -6  -6 -17 648.607 29.9978  -2
   6   6 -17 648.607 29.9978   1
  -6  -6  16 34.7480 27.3294   1
   6  -6  16 153.111 20.6070  -2
  -6   6  16 153.111 20.6070   1
  -6   6  15 417.744 39.3890   1
   6   6  15 1535.28 24.8993  -2
  -6  -6  15 1535.28 24.8993   1
  -6  -6  14 128.914 64.8641   1
   6  -6  14 709.290 22.0949  -2
  -6   6  14 709.290 22.0949   1
  -6  -6  13 333.440 104.047   1
   6  -6  13 3876.56 27.0466  -2
  -6   6  13 3876.56 27.0466   1
  -6  -6  12 325.387 88.3038   1
   6  -6  12 317.913 18.8065  -2
  -6   6  12 317.913 18.8065   1
   6  -6  11 2310.99 24.0198  -2
  -6   6  11 2310.99 24.0198   1
   6  -6  10 2797.37 24.1227  -2
  -6   6  10 2797.37 24.1227   1
   6  -6   9 4465.98 29.2998  -2
  -6   6   9 4465.98 29.2998   1
   6  -6   8 1082.88 29.8648  -2
  -6   6   8 1082.88 29.8648   1
   6  -6   7 825.236 26.7955  -2
  -6   6   7 825.236 26.7955   1
   6  -6   6 3298.58 32.7672  -2
  -6   6   6 3298.58 32.7672   1
   6  -6   5 5626.43 40.2703  -2
  -6   6   5 5626.43 40.2703   1
   6  -6   4 7334.06 51.7362  -2
  -6   6   4 7334.06 51.7362   1
   6   6   3 302.119 28.4118  -2
  -6  -6   3 302.119 28.4118   1
   6   6   2 3757.89 40.3240  -2
  -6  -6   2 3757.89 40.3240   1
  -6   6  -1 3247.82 31.7958  -2
   6  -6  -1 3247.82 31.7958   1
   6  -6   0 3849.34 33.0869  -2
  -6   6   0 3849.34 33.0869   1
   6  -6  -1 3461.75 42.0129  -2
  -6   6  -1 3461.75 42.0129   1
  -6   6   2 3842.56 44.1620  -2
   6  -6   2 3842.56 44.1620   1
   6  -6  -3 310.933 24.6886  -2
  -6   6  -3 310.933 24.6886   1
  -6   6   4 7209.59 44.2775  -2
   6  -6   4 7209.59 44.2775   1
   6  -6  -5 5555.89 48.8396  -2
  -6   6  -5 5555.89 48.8396   1
  -6  -6   6 3393.39 42.5173  -2
   6   6   6 3393.39 42.5173   1
  -6  -6   7 995.199 28.1417  -2
   6   6   7 995.199 28.1417   1
  -6  -6   8 1079.62 22.6372  -2
   6   6   8 1079.62 22.6372   1
  -6  -6   9 4285.46 30.1913  -2
   6   6   9 4285.46 30.1913   1
   6  -6  10 155.788 92.2986   1
  -6  -6  10 2569.95 26.2874  -2
   6   6  10 2569.95 26.2874   1
   6  -6  11 2532.07 103.290   1
  -6  -6  11 2665.18 25.5716  -2
   6   6  11 2665.18 25.5716   1
   6   6  12 25.2800 99.6265   1
   6  -6 -12 321.345 20.4245  -2
  -6   6 -12 321.345 20.4245   1
  -6  -6 -13 3755.78 164.984   1
   6  -6 -13 5091.36 32.9704  -2
  -6   6 -13 5091.36 32.9704   1
   6   6  14 714.685 52.3278   1
  -6   6  14 866.115 27.6977  -2
   6  -6  14 866.115 27.6977   1
   6   6  15 1694.37 60.4343   1
   6  -6 -15 1934.90 31.7034  -2
  -6   6 -15 1934.90 31.7034   1
   6  -6  16 173.844 25.8856   1
   6  -6 -16 204.623 30.1851  -2
  -6   6 -16 204.623 30.1851   1
  -6  -6 -17 468.952 25.0042   1
   6  -6 -17 748.746 32.9002  -2
  -6   6 -17 748.746 32.9002   1
   6   6  18 616.486 22.5315   1
   6  -6 -18 815.867 44.4224  -2
  -6   6 -18 815.867 44.4224   1
  -6  -6 -19 1412.61 22.6805   1
   6  -6 -19 1849.22 77.7719  -2
  -6   6 -19 1849.22 77.7719   1
  -6   6 -20 972.099 18.9531   1
   6  -6 -20 1174.94 72.5580  -2
  -6   6 -20 1174.94 72.5580   1
  -6  -6 -21 174.090 13.2675   1
  -6   6 -22 167.231 13.2884   1
  -6   6 -23 1053.54 19.0349   1
   6   6  24 151.722 13.7911   1
   6   7 -24 196.983 20.7193   1
  -6  -7  23 34.7979 7.63115   1
   6   7 -22 108.604 9.37100   1
   6   7 -21 12.1149 10.2679   1
  -6   7  20 429.702 12.5869   1
   6   7 -19 8.78414 13.2786   1
  -6   7  18 309.537 16.4429   1
  -6  -7 -18 686.961 36.1032  -2
   6   7 -18 686.961 36.1032   1
  -6  -7  17 2.43259 17.5710   1
   6  -7  17 24.9827 25.5889  -2
  -6   7  17 24.9827 25.5889   1
   6   7 -16 336.913 25.6411   1
   6  -7  16 1210.43 26.7191  -2
  -6   7  16 1210.43 26.7191   1
  -6  -7  15 297.506 118.256   1
   6   7  15 321.486 21.1064  -2
  -6  -7  15 321.486 21.1064   1
  -6  -7  14 2383.58 162.795   1
  -6   7 -14 4478.98 33.1668  -2
   6  -7 -14 4478.98 33.1668   1
  -6  -7  13 2676.67 176.511   1
   6  -7  13 5414.08 32.7787  -2
  -6   7  13 5414.08 32.7787   1
  -6  -7  12 760.923 140.939   1
   6  -7  12 2455.56 25.0805  -2
  -6   7  12 2455.56 25.0805   1
  -6  -7  11 899.703 109.439   1
   6  -7  11 2589.78 24.3876  -2
  -6   7  11 2589.78 24.3876   1
   6  -7  10 61.4957 16.1667  -2
  -6   7  10 61.4957 16.1667   1
   6  -7   9 34.8262 14.6585  -2
  -6   7   9 34.8262 14.6585   1
  -6   7  -8 251.869 15.6649  -2
   6  -7  -8 251.869 15.6649   1
   6  -7   7 298.021 16.4016  -2
  -6   7   7 298.021 16.4016   1
   6   7   6 3946.25 24.6326  -2
  -6  -7   6 3946.25 24.6326   1
  -6   7  -5 2633.50 23.5752  -2
   6  -7  -5 2633.50 23.5752   1
   6   7   4 556.219 18.9025  -2
  -6  -7   4 556.219 18.9025   1
   6  -7   3 187.854 18.3137  -2
  -6   7   3 187.854 18.3137   1
  -6   7  -2 2031.41 31.0868  -2
   6  -7  -2 2031.41 31.0868   1
   6   7   1 1556.95 30.3304  -2
  -6  -7   1 1556.95 30.3304   1
  -6   7   0 671.759 28.0504  -2
   6  -7   0 671.759 28.0504   1
   6  -7  -1 1620.55 36.6857  -2
  -6   7  -1 1620.55 36.6857   1
   6  -7  -2 2102.26 32.8643  -2
  -6   7  -2 2102.26 32.8643   1
  -6   7   3 151.282 18.1112  -2
   6  -7   3 151.282 18.1112   1
  -6  -7   4 570.369 19.6838  -2
   6   7   4 570.369 19.6838   1
  -6  -7   5 2831.91 26.0630  -2
   6   7   5 2831.91 26.0630   1
   6  -7  -6 4448.55 29.6309  -2
  -6   7  -6 4448.55 29.6309   1
   6  -7  -7 266.029 16.7908  -2
  -6   7  -7 266.029 16.7908   1
  -6  -7   8 244.329 17.5623  -2
   6   7   8 244.329 17.5623   1
   6  -7  -9 40.3305 16.6113  -2
  -6   7  -9 40.3305 16.6113   1
   6   7  10 3.06425 98.0960   1
  -6   7  10 48.5507 20.1811  -2
   6  -7  10 48.5507 20.1811   1
  -6  -7 -11 1931.17 98.0640   1
  -6   7  11 2955.14 28.8431  -2
   6  -7  11 2955.14 28.8431   1
   6  -7  12 2039.45 46.7326   1
   6  -7 -12 2904.45 33.8765  -2
  -6   7 -12 2904.45 33.8765   1
   6   7  13 3215.40 80.2595   1
  -6   7  13 6012.34 41.5494  -2
   6  -7  13 6012.34 41.5494   1
   6   7  14 2263.76 61.8999   1
   6  -7 -14 4702.96 40.5016  -2
  -6   7 -14 4702.96 40.5016   1
   6   7  15 30.3130 39.2778   1
   6  -7 -15 253.055 32.5607  -2
  -6   7 -15 253.055 32.5607   1
  -6  -7 -16 1092.02 57.4998   1
   6  -7 -16 1600.46 30.9888  -2
  -6   7 -16 1600.46 30.9888   1
  -6  -7 -17 1.33124 19.7016   1
   6  -7 -17 59.8750 31.9765  -2
  -6   7 -17 59.8750 31.9765   1
   6   7  18 497.444 19.2282   1
   6  -7 -18 829.837 54.8260  -2
  -6   7 -18 829.837 54.8260   1
  -6   7 -19 45.0771 15.8297   1
   6  -7 -19-11.6655 62.3960  -2
  -6   7 -19-11.6655 62.3960   1
  -6   7 -20 2330.51 20.5591   1
  -6   7 -21-0.96217 12.2525   1
   6   7  22 120.385 18.9227   1
   6   7  23 2.95590 12.6778   1
  -6   8  22 67.4652 10.3387   1
  -6   8  21 596.331 14.5485   1
  -6  -8  20 938.269 13.4965   1
  -6   8  19 460.655 10.8767   1
  -6  -8  18 1344.73 15.8092   1
  -6  -8  17 258.004 16.1396   1
  -6   8 -17 275.547 27.0504  -2
   6  -8 -17 275.547 27.0504   1
  -6  -8  16-4.59573 22.2758   1
   6  -8  16 13.3669 21.2217  -2
  -6   8  16 13.3669 21.2217   1
   6   8 -15 1032.86 59.7027   1
   6  -8  15 944.073 21.5328  -2
  -6   8  15 944.073 21.5328   1
  -6  -8  14 389.447 44.7975   1
   6   8  14 823.263 20.1912  -2
  -6  -8  14 823.263 20.1912   1
   6   8 -13 1310.33 63.5403   1
   6  -8  13 1301.57 27.0401  -2
  -6   8  13 1301.57 27.0401   1
  -6   8 -12 2978.86 28.9003  -2
   6  -8 -12 2978.86 28.9003   1
  -6  -8 -11 183.262 18.9871  -2
   6   8 -11 183.262 18.9871   1
   6   8  10 125.828 18.0916  -2
  -6  -8  10 125.828 18.0916   1
   6  -8   9 92.9139 18.5986  -2
  -6   8   9 92.9139 18.5986   1
   6  -8   8 452.284 16.9845  -2
  -6   8   8 452.284 16.9845   1
  -6   8  -7 304.557 16.7856  -2
   6  -8  -7 304.557 16.7856   1
   6  -8   6 3741.73 27.4671  -2
  -6   8   6 3741.73 27.4671   1
   6  -8   5 4114.86 28.2286  -2
  -6   8   5 4114.86 28.2286   1
  -6   8  -4 6899.63 33.7979  -2
   6  -8  -4 6899.63 33.7979   1
  -6   8  -3 7055.13 34.5523  -2
   6  -8  -3 7055.13 34.5523   1
  -6   8  -2 3792.26 25.3616  -2
   6  -8  -2 3792.26 25.3616   1
  -6   8  -1 5981.81 30.8704  -2
   6  -8  -1 5981.81 30.8704   1
  -6  -8   0 1791.48 22.2598  -2
   6   8   0 1791.48 22.2598   1
   6  -8  -1 5889.71 31.6422  -2
  -6   8  -1 5889.71 31.6422   1
  -6  -8   2 3768.30 29.3102  -2
   6   8   2 3768.30 29.3102   1
  -6  -8   3 7430.45 36.1590  -2
   6   8   3 7430.45 36.1590   1
   6   8  -4 6838.91 35.5579  -2
  -6  -8  -4 6838.91 35.5579   1
  -6  -8   5 4577.52 30.5210  -2
   6   8   5 4577.52 30.5210   1
  -6  -8   6 4451.82 35.7246  -2
   6   8   6 4451.82 35.7246   1
   6   8  -7 385.916 23.5611  -2
  -6  -8  -7 385.916 23.5611   1
   6  -8  -8 569.555 22.6092  -2
  -6   8  -8 569.555 22.6092   1
  -6   8   9 90.4748 21.7060  -2
   6  -8   9 90.4748 21.7060   1
  -6   8  10 88.5507 21.9355  -2
   6  -8  10 88.5507 21.9355   1
  -6   8  11 214.011 21.5538  -2
   6  -8  11 214.011 21.5538   1
   6  -8 -12 2977.27 30.0254  -2
  -6   8 -12 2977.27 30.0254   1
   6  -8  13 81.7054 39.3843   1
   6  -8 -13 1191.07 25.4817  -2
  -6   8 -13 1191.07 25.4817   1
   6   8  14 567.309 31.3796   1
   6   8 -14 963.586 26.6692  -2
  -6  -8 -14 963.586 26.6692   1
   6   8  15-5.99034 38.8646   1
   6  -8 -15 937.583 30.6188  -2
  -6   8 -15 937.583 30.6188   1
   6   8  16 20.6088 23.3624   1
   6  -8 -16 24.7753 29.8191  -2
  -6   8 -16 24.7753 29.8191   1
  -6  -8 -17 13.8806 17.4086   1
   6  -8 -17 251.188 44.5834  -2
  -6   8 -17 251.188 44.5834   1
  -6  -8 -18 667.705 17.9115   1
   6   8  19 35.0503 13.1453   1
   6   8  20 719.871 20.2212   1
   6   8  21 66.3965 13.1794   1
   6  -8  22 10.3311 14.3876   1
  -6   9  20 4.47356 8.85054   1
  -6   9  19 119.335 10.1161   1
  -6   9  18 1289.49 20.8916   1
  -6   9 -18 1996.02 60.9298  -2
   6  -9 -18 1996.02 60.9298   1
  -6  -9  17 314.827 14.9290   1
  -6   9 -17 638.957 43.6012  -2
   6  -9 -17 638.957 43.6012   1
   6   9 -16 496.289 32.3560   1
   6  -9  16 815.006 27.1355  -2
  -6   9  16 815.006 27.1355   1
   6   9 -15 112.064 40.8422   1
  -6   9 -15 165.704 25.1785  -2
   6  -9 -15 165.704 25.1785   1
   6   9 -14 118.261 44.3352   1
   6   9  14 262.542 26.7694  -2
  -6  -9  14 262.542 26.7694   1
  -6   9 -13 50.2885 20.7545  -2
   6  -9 -13 50.2885 20.7545   1
   6  -9  12 2416.87 26.2790  -2
  -6   9  12 2416.87 26.2790   1
   6   9  11 1028.18 22.5932  -2
  -6  -9  11 1028.18 22.5932   1
  -6   9  10 1795.05 54.9672   1
  -6   9 -10 2632.32 28.9621  -2
   6  -9 -10 2632.32 28.9621   1
  -6   9  -9 110.122 20.8201  -2
   6  -9  -9 110.122 20.8201   1
  -6  -9  -8 3818.16 33.3860  -2
   6   9  -8 3818.16 33.3860   1
   6   9   7 564.054 24.9254  -2
  -6  -9   7 564.054 24.9254   1
  -6  -9  -6 1916.33 27.9822  -2
   6   9  -6 1916.33 27.9822   1
   6   9   5 71.7019 19.6343  -2
  -6  -9   5 71.7019 19.6343   1
  -6   9  -4 93.2846 21.4022  -2
   6  -9  -4 93.2846 21.4022   1
   6   9   3 532.191 19.2233  -2
  -6  -9   3 532.191 19.2233   1
  -6   9  -2 47.6051 14.7196  -2
   6  -9  -2 47.6051 14.7196   1
  -6   9  -1 1577.98 21.5944  -2
   6  -9  -1 1577.98 21.5944   1
  -6   9   0 530.932 18.1798  -2
   6  -9   0 530.932 18.1798   1
  -6  -9   1 1676.46 25.5359  -2
   6   9   1 1676.46 25.5359   1
  -6  -9   2 81.8206 17.3369  -2
   6   9   2 81.8206 17.3369   1
   6  -9  -3 600.292 21.2091  -2
  -6   9  -3 600.292 21.2091   1
  -6   9   4 98.2553 18.1148  -2
   6  -9   4 98.2553 18.1148   1
  -6  -9   5 57.6478 17.4715  -2
   6   9   5 57.6478 17.4715   1
   6  -9  -6 1708.07 29.2710  -2
  -6   9  -6 1708.07 29.2710   1
   6  -9  -7 670.505 24.7197  -2
  -6   9  -7 670.505 24.7197   1
   6  -9  -8 4026.07 33.6948  -2
  -6   9  -8 4026.07 33.6948   1
   6   9  -9 114.147 23.8385  -2
  -6  -9  -9 114.147 23.8385   1
  -6   9  10 2833.38 31.4283  -2
   6  -9  10 2833.38 31.4283   1
  -6   9  11 1078.44 25.7833  -2
   6  -9  11 1078.44 25.7833   1
   6   9 -12 2575.25 29.1959  -2
  -6  -9 -12 2575.25 29.1959   1
   6  -9  13 30.0137 37.4537   1
   6   9 -13 69.8651 26.0983  -2
  -6  -9 -13 69.8651 26.0983   1
   6  -9  14 230.517 25.2939   1
  -6   9  14 296.282 33.5351  -2
   6  -9  14 296.282 33.5351   1
   6   9  15 77.8976 27.3942   1
   6   9 -15 152.076 37.8634  -2
  -6  -9 -15 152.076 37.8634   1
   6   9  16 332.556 23.8338   1
   6   9 -16 819.519 38.8601  -2
  -6  -9 -16 819.519 38.8601   1
  -6  -9 -17 306.886 15.5936   1
   6   9  18 773.672 20.2045   1
   6  -9  19 163.760 17.7482   1
   6  -9  20 100.949 11.1021   1
  -6 -10  18 15.4163 8.81229   1
   6  10 -17 109.695 12.9481   1
  -6  10 -17 219.229 37.7161  -2
   6 -10 -17 219.229 37.7161   1
  -6 -10  16 337.156 18.0995   1
   6 -10  16 709.192 36.7435  -2
  -6  10  16 709.192 36.7435   1
  -6 -10  15 39.6846 32.8313   1
   6 -10  15 95.9882 20.8971  -2
  -6  10  15 95.9882 20.8971   1
  -6 -10  14 50.7954 37.3022   1
   6 -10  14 302.232 23.3789  -2
  -6  10  14 302.232 23.3789   1
  -6 -10  13 889.904 28.2041   1
   6  10  13 1088.29 29.6536  -2
  -6 -10  13 1088.29 29.6536   1
  -6 -10  12 14.7636 21.0607   1
   6  10  12 61.7298 20.5490  -2
  -6 -10  12 61.7298 20.5490   1
  -6 -10 -11 31.2972 17.0861  -2
   6  10 -11 31.2972 17.0861   1
  -6  10  10 382.011 38.2341   1
   6  10  10 581.631 19.1576  -2
  -6 -10  10 581.631 19.1576   1
  -6  10  -9 534.920 19.0567  -2
   6 -10  -9 534.920 19.0567   1
   6  10   8 23.4781 16.8641  -2
  -6 -10   8 23.4781 16.8641   1
   6 -10   7 276.186 19.8481  -2
  -6  10   7 276.186 19.8481   1
   6  10   6 99.0625 18.7815  -2
  -6 -10   6 99.0625 18.7815   1
  -6 -10  -5 919.512 22.6975  -2
   6  10  -5 919.512 22.6975   1
   6 -10   4 511.028 21.3322  -2
  -6  10   4 511.028 21.3322   1
   6 -10   3 1796.75 23.2992  -2
  -6  10   3 1796.75 23.2992   1
   6  10   2 14.3270 15.4106  -2
  -6 -10   2 14.3270 15.4106   1
   6 -10   1 546.800 18.4076  -2
  -6  10   1 546.800 18.4076   1
  -6  10   0 195.555 17.2842  -2
   6 -10   0 195.555 17.2842   1
  -6  10   1 511.881 20.5353  -2
   6 -10   1 511.881 20.5353   1
   6 -10  -2 29.8438 18.7813  -2
  -6  10  -2 29.8438 18.7813   1
  -6 -10   3 1955.25 26.0658  -2
   6  10   3 1955.25 26.0658   1
   6 -10  -4 561.755 23.0473  -2
  -6  10  -4 561.755 23.0473   1
   6 -10  -5 924.297 24.8706  -2
  -6  10  -5 924.297 24.8706   1
   6  10  -6 89.8897 19.0248  -2
  -6 -10  -6 89.8897 19.0248   1
   6 -10  -7 282.812 22.6417  -2
  -6  10  -7 282.812 22.6417   1
   6  10   8 20.0547 32.8038   1
   6  10  -8 12.8012 21.3722  -2
  -6 -10  -8 12.8012 21.3722   1
  -6  10   9 670.049 22.0237  -2
   6 -10   9 670.049 22.0237   1
   6 -10 -10 630.005 21.6049  -2
  -6  10 -10 630.005 21.6049   1
  -6  10  11 89.9656 18.4655  -2
   6 -10  11 89.9656 18.4655   1
  -6 -10 -12 20.5666 26.6367   1
  -6  10  12 49.8691 19.6346  -2
   6 -10  12 49.8691 19.6346   1
   6  10  13 223.396 23.7603   1
  -6  10  13 969.639 28.7687  -2
   6 -10  13 969.639 28.7687   1
   6  10  14 332.656 23.5345   1
   6 -10 -14 456.893 28.8395  -2
  -6  10 -14 456.893 28.8395   1
   6  10  15 21.1994 22.8542   1
   6 -10 -15 119.064 25.1960  -2
  -6  10 -15 119.064 25.1960   1
   6  10  16 504.232 17.4824   1
   6 -10 -16 722.159 47.3202  -2
  -6  10 -16 722.159 47.3202   1
   6 -10  17 119.045 11.8261   1
   6 -10 -17 172.801 36.1001  -2
  -6  10 -17 172.801 36.1001   1
  -6  10 -18 31.5224 11.6489   1
   6  11 -15 65.5758 10.6854   1
  -6  11 -15 56.3670 17.7597  -2
   6 -11 -15 56.3670 17.7597   1
   6  11 -14 163.890 24.8066   1
  -6 -11 -14 274.884 14.7948  -2
   6  11 -14 274.884 14.7948   1
  -6  11 -13 58.4948 14.6612  -2
   6 -11 -13 58.4948 14.6612   1
  -6 -11 -12 29.8416 15.9056  -2
   6  11 -12 29.8416 15.9056   1
   6 -11 -11 122.612 21.5622   1
   6 -11  11 148.875 17.5177  -2
  -6  11  11 148.875 17.5177   1
  -6  11  10 71.6868 26.1019   1
  -6  11 -10 130.717 17.6234  -2
   6 -11 -10 130.717 17.6234   1
  -6  11  -9 87.0646 16.1361  -2
   6 -11  -9 87.0646 16.1361   1
   6  11   8 122.186 15.8571  -2
  -6 -11   8 122.186 15.8571   1
  -6  11  -7 79.4416 15.4983  -2
   6 -11  -7 79.4416 15.4983   1
   6 -11   6 48.5386 15.0305  -2
  -6  11   6 48.5386 15.0305   1
   6 -11   5 265.663 17.8020  -2
  -6  11   5 265.663 17.8020   1
   6  11   4 997.982 21.1942  -2
  -6 -11   4 997.982 21.1942   1
   6  11   3 35.5427 17.5567  -2
  -6 -11   3 35.5427 17.5567   1
  -6  11  -2 309.248 20.0031  -2
   6 -11  -2 309.248 20.0031   1
  -6 -11  -1 430.655 19.3639  -2
   6  11  -1 430.655 19.3639   1
  -6 -11   0 15.9119 17.1326  -2
   6  11   0 15.9119 17.1326   1
  -6  11   1 452.456 17.6217  -2
   6 -11   1 452.456 17.6217   1
  -6  11   2 268.085 19.9178  -2
   6 -11   2 268.085 19.9178   1
  -6 -11   3 12.4389 19.2211  -2
   6  11   3 12.4389 19.2211   1
  -6  11   4 1007.00 22.1367  -2
   6 -11   4 1007.00 22.1367   1
  -6 -11   5 298.895 20.7536  -2
   6  11   5 298.895 20.7536   1
  -6 -11   6 58.5515 20.7929  -2
   6  11   6 58.5515 20.7929   1
  -6  11   7 119.483 20.1822  -2
   6 -11   7 119.483 20.1822   1
  -6 -11   8 136.829 18.6179  -2
   6  11   8 136.829 18.6179   1
  -6  11   9 98.8447 19.2279  -2
   6 -11   9 98.8447 19.2279   1
   6  11 -10 186.589 18.1420  -2
  -6 -11 -10 186.589 18.1420   1
   6  11 -11 124.427 19.0089  -2
  -6 -11 -11 124.427 19.0089   1
   6 -11  12 1.93768 23.7494   1
   6  11 -12 46.6111 18.7038  -2
  -6 -11 -12 46.6111 18.7038   1
   6 -11  13 23.8547 19.8598   1
   6 -11 -13 66.6481 21.0519  -2
  -6  11 -13 66.6481 21.0519   1
   6 -11  14 158.469 18.1387   1
   6 -11 -14 261.509 26.7605  -2
  -6  11 -14 261.509 26.7605   1
   6  11  15 40.8303 21.7986   1
  -6  11  15 44.3734 20.7148  -2
   6 -11  15 44.3734 20.7148   1
   6  12 -12 69.2945 16.8657   1
  -6  12 -12 78.1270 25.2982  -2
   6 -12 -12 78.1270 25.2982   1
   6  12  11 175.220 14.4563  -2
  -6 -12  11 175.220 14.4563   1
   6  12  10 71.3118 16.1792  -2
  -6 -12  10 71.3118 16.1792   1
  -6  12   9 54.0343 18.3517   1
  -6  12  -9 150.054 18.0428  -2
   6 -12  -9 150.054 18.0428   1
   6  12   8 358.397 13.3318  -2
  -6 -12   8 358.397 13.3318   1
  -6  12  -7 119.915 13.7388  -2
   6 -12  -7 119.915 13.7388   1
   6 -12   6 266.412 15.0259  -2
  -6  12   6 266.412 15.0259   1
   6  12   5 38.2899 13.5892  -2
  -6 -12   5 38.2899 13.5892   1
  -6  12  -4 555.782 20.1744  -2
   6 -12  -4 555.782 20.1744   1
  -6  12  -3 320.197 19.5881  -2
   6 -12  -3 320.197 19.5881   1
  -6 -12  -2 817.016 20.7059  -2
   6  12  -2 817.016 20.7059   1
  -6 -12  -1 361.780 21.4114  -2
   6  12  -1 361.780 21.4114   1
  -6  12   0 736.501 23.5885  -2
   6 -12   0 736.501 23.5885   1
  -6 -12   1 330.570 19.8429  -2
   6  12   1 330.570 19.8429   1
   6  12  -2 760.564 20.5781  -2
  -6 -12  -2 760.564 20.5781   1
  -6  12   3 308.134 16.3999  -2
   6 -12   3 308.134 16.3999   1
  -6  12   4 652.540 18.9271  -2
   6 -12   4 652.540 18.9271   1
  -6  12   5 44.3355 16.0893  -2
   6 -12   5 44.3355 16.0893   1
   6  12  -6 245.895 17.2535  -2
  -6 -12  -6 245.895 17.2535   1
  -6  12   7 110.106 17.3184  -2
   6 -12   7 110.106 17.3184   1
   6  12  -8 443.808 19.0343  -2
  -6 -12  -8 443.808 19.0343   1
  -6  12   9 175.981 19.2066  -2
   6 -12   9 175.981 19.2066   1
  -6  12  10 96.0562 16.7221  -2
   6 -12  10 96.0562 16.7221   1
  -6  12  11 293.855 19.8598  -2
   6 -12  11 293.855 19.8598   1
  -6 -13   6 6.83696 17.1411   1
  -6 -13  -6 3.79245 23.5687  -2
   6  13  -6 3.79245 23.5687   1
   6  13   5 530.183 18.5776  -2
  -6 -13   5 530.183 18.5776   1
  -6  13  -4 69.1905 14.9650  -2
   6 -13  -4 69.1905 14.9650   1
   6  13   3 836.832 18.4428  -2
  -6 -13   3 836.832 18.4428   1
  -6  13  -2 89.9648 12.5154  -2
   6 -13  -2 89.9648 12.5154   1
  -6 -13  -1 126.498 15.1162  -2
   6  13  -1 126.498 15.1162   1
  -6 -13   0 96.6529 15.4010  -2
   6  13   0 96.6529 15.4010   1
   6  13  -1 133.590 15.5748  -2
  -6 -13  -1 133.590 15.5748   1
  -6  13   2 84.3141 15.3269  -2
   6 -13   2 84.3141 15.3269   1
   6  13  -3 762.491 15.2142  -2
  -6 -13  -3 762.491 15.2142   1
  -6 -13   4 81.0677 13.3750  -2
   6  13   4 81.0677 13.3750   1
  -6 -13   5 578.425 18.8406  -2
   6  13   5 578.425 18.8406   1
  -7   0  26 163.082 15.9115   1
  -7   0  24 474.765 25.2342   1
  -7   0  22 7292.10 46.0640   1
  -7   0  20 13.8009 16.7005   1
  -7   0  18 9223.46 42.7503   1
  -7   0  16 1584.00 25.6890   1
  -7   0  14 5825.62 81.5994   1
   7   0 -12 1465.95 31.2963   1
  -7   0  10 1358.65 32.6456   1
  -7   0 -10 1484.76 74.7510  -2
   7   0 -10 1484.76 74.7510   1
  -7   0   8 19855.7 82.3153   1
   7   0   8 42056.1 100.074  -2
  -7   0   8 42056.1 100.074   1
  -7   0  -6 2311.65 35.3067  -2
   7   0  -6 2311.65 35.3067   1
  -7   0   4 13432.7 113.515   1
  -7   0  -4 16747.0 65.6939  -2
   7   0  -4 16747.0 65.6939   1
  -7   0  -2 819.076 28.9595  -2
   7   0  -2 819.076 28.9595   1
  -7   0   0 469.401 47.1884   1
  -7   0   0 940.517 38.5611  -2
   7   0   0 940.517 38.5611   1
   7   0   2 675.334 18.8326   1
  -7   0   2 849.675 39.3987  -2
   7   0   2 849.675 39.3987   1
  -7   0  -4 1725.89 48.8231   1
  -7   0   4 15989.1 58.3593  -2
   7   0   4 15989.1 58.3593   1
  -7   0   6 2583.86 31.0628  -2
   7   0   6 2583.86 31.0628   1
   7   0  -8 43653.0 111.496  -2
  -7   0  -8 43653.0 111.496   1
   7   0  10 21.5011 27.5856   1
  -7   0 -12 7882.26 68.5408   1
   7   0  14 821.106 29.1067   1
   7   0  16 3850.19 50.1083   1
   7   0  18 1833.13 40.0126   1
  -7   0 -20 2937.11 41.2478   1
   7   0  22 2907.08 37.1584   1
   7   0  24 2334.30 24.8044   1
   7   0  26 1766.86 37.0750   1
  -7  -1  27 60.8434 18.7616   1
  -7   1  26 601.423 17.6650   1
   7   1 -25 677.889 18.5714   1
  -7   1  24 224.791 11.9043   1
  -7   1  23 2007.65 18.0596   1
  -7   1  22 72.8903 12.9652   1
  -7  -1  21 22.0290 13.7782   1
   7  -1 -20 1145.57 18.0889   1
   7   1 -19 5619.51 27.7462   1
   7   1 -18 418.665 15.3344   1
   7   1 -17 307.751 13.8566   1
   7  -1 -16 4221.77 24.3285   1
  -7   1  15 2418.32 21.9329   1
   7   1 -14 1549.06 29.3198   1
  -7  -1  13 380.511 21.4079   1
  -7  -1  12 1978.96 29.5709   1
  -7   1  11 1074.42 24.6579   1
  -7   1 -11 11981.1 231.200  -2
   7  -1 -11 11981.1 231.200   1
  -7  -1  10 185.165 16.4245   1
  -7   1 -10 5661.05 94.8770  -2
   7  -1 -10 5661.05 94.8770   1
  -7   1   9 3021.27 29.3091   1
  -7  -1  -9 6527.87 70.7767  -2
   7   1  -9 6527.87 70.7767   1
  -7   1   8 2631.47 37.4997   1
  -7   1  -8 3148.00 42.8715  -2
   7  -1  -8 3148.00 42.8715   1
   7   1  -7 555.124 44.3798   1
  -7   1  -7 823.851 22.2953  -2
   7  -1  -7 823.851 22.2953   1
   7   1  -6 4629.85 97.1676   1
   7  -1   6 5238.84 35.7991  -2
  -7   1   6 5238.84 35.7991   1
  -7  -1   5 639.717 54.4815   1
   7  -1   5 12326.7 44.4711  -2
  -7   1   5 12326.7 44.4711   1
  -7   1   4 46.0411 18.4795   1
  -7   1  -4 452.049 20.1125  -2
   7  -1  -4 452.049 20.1125   1
  -7  -1   3 15338.2 82.5393   1
  -7  -1  -3 20086.8 57.8912  -2
   7   1  -3 20086.8 57.8912   1
  -7  -1   2 23978.9 75.2974   1
  -7   1  -2 37283.0 86.9190  -2
   7  -1  -2 37283.0 86.9190   1
  -7  -1   1 8278.05 88.0704   1
  -7   1  -1 35109.7 94.4674  -2
   7  -1  -1 35109.7 94.4674   1
   7  -1   0 46095.9 108.087   1
  -7  -1   0 88260.7 159.295  -2
   7   1   0 88260.7 159.295   1
  -7  -1  -1 27283.0 83.1609   1
  -7  -1   1 35550.4 88.9455  -2
   7   1   1 35550.4 88.9455   1
  -7   1  -2 14943.6 149.128   1
   7  -1  -2 37988.4 111.095  -2
  -7   1  -2 37988.4 111.095   1
  -7   1  -3 5295.94 46.2250   1
  -7   1   3 20135.9 72.8312  -2
   7  -1   3 20135.9 72.8312   1
  -7   1  -4 373.076 28.9111   1
  -7   1   4 632.423 26.9096  -2
   7  -1   4 632.423 26.9096   1
  -7  -1  -5 11983.8 148.642   1
   7  -1  -5 12693.8 56.5276  -2
  -7   1  -5 12693.8 56.5276   1
  -7  -1   6 5183.27 39.3900  -2
   7   1   6 5183.27 39.3900   1
  -7  -1  -7 226.945 59.6910   1
   7  -1  -7 837.984 27.4989  -2
  -7   1  -7 837.984 27.4989   1
   7  -1   8 324.517 28.9036   1
  -7   1   8 3021.64 40.9900  -2
   7  -1   8 3021.64 40.9900   1
   7  -1   9 4073.83 46.2734   1
   7  -1  -9 7400.37 86.0479  -2
  -7   1  -9 7400.37 86.0479   1
   7  -1  10 6813.87 56.9349   1
  -7  -1  10 7484.19 97.0524  -2
   7   1  10 7484.19 97.0524   1
  -7   1 -11 13639.9 74.4131   1
   7  -1 -11 14777.1 87.2212  -2
  -7   1 -11 14777.1 87.2212   1
   7   1  12 1436.42 28.5709   1
   7   1 -12 3315.39 98.4839  -2
  -7  -1 -12 3315.39 98.4839   1
  -7   1 -13 53.7392 19.7346   1
   7   1  14 922.715 18.5545   1
   7  -1  15 1963.08 22.2249   1
  -7   1 -16 5922.13 33.9668   1
   7  -1  17 3729.94 30.0532   1
  -7  -1 -18 1188.36 27.4785   1
   7  -1  19 442.825 21.1689   1
  -7   1 -20 60.1803 18.5066   1
  -7   1 -21 8.08168 20.3611   1
  -7   1 -22 165.012 18.7492   1
   7  -1  23 56.7128 14.6274   1
   7   1  24-3.48306 14.4623   1
   7   1  25 906.324 17.8045   1
  -7   1 -26 189.963 17.0595   1
  -7   1 -27 55.2879 11.0226   1
   7   2 -27 76.0411 9.96069   1
  -7   2  26 112.750 12.9570   1
  -7   2  25 515.156 16.3693   1
  -7   2  24 59.3518 12.7677   1
  -7   2  23 223.829 14.2785   1
  -7   2  22 50.4661 12.6154   1
   7  -2 -21 738.874 16.8747   1
  -7   2  20 717.489 17.8261   1
  -7   2  19 35.5267 13.4441   1
  -7   2  18 126.369 14.5008   1
  -7   2  17 709.880 17.0999   1
  -7  -2  16 244.770 15.4399   1
  -7  -2  15 15723.9 43.6154   1
   7  -2 -14 2629.58 23.5230   1
  -7   2  13 2771.18 36.8025   1
   7  -2 -12 7991.55 55.6173   1
  -7   2 -12 13256.3 266.702  -2
   7  -2 -12 13256.3 266.702   1
  -7  -2  11 926.091 27.7051   1
  -7   2 -11 2655.03 52.9858  -2
   7  -2 -11 2655.03 52.9858   1
  -7   2  10 5082.21 50.3455   1
   7   2  10 10790.5 55.4959  -2
  -7  -2  10 10790.5 55.4959   1
   7  -2  -9 4834.43 49.7758   1
   7  -2   9 5742.10 50.8777  -2
  -7   2   9 5742.10 50.8777   1
   7  -2  -8 4148.83 101.416   1
   7  -2   8 8449.75 43.4192  -2
  -7   2   8 8449.75 43.4192   1
   7   2  -7 256.880 45.0187   1
   7   2   7 5668.43 39.6149  -2
  -7  -2   7 5668.43 39.6149   1
   7   2  -6 18678.4 193.331   1
   7  -2   6 33674.6 71.2771  -2
  -7   2   6 33674.6 71.2771   1
  -7  -2   5 744.564 48.6844   1
  -7   2  -5 846.353 24.0258  -2
   7  -2  -5 846.353 24.0258   1
  -7  -2   4 5714.49 102.973   1
  -7   2  -4 9609.81 44.2712  -2
   7  -2  -4 9609.81 44.2712   1
  -7  -2   3 17718.3 154.866   1
   7  -2   3 21181.4 94.9985  -2
  -7   2   3 21181.4 94.9985   1
  -7  -2   2 4428.87 94.7042   1
   7  -2   2 8054.78 57.1398  -2
  -7   2   2 8054.78 57.1398   1
  -7  -2   1 1949.32 37.4536   1
  -7   2  -1 3651.77 41.8878  -2
   7  -2  -1 3651.77 41.8878   1
  -7  -2   0 19.9536 26.3304   1
  -7   2   0 81.8035 23.2216  -2
   7  -2   0 81.8035 23.2216   1
  -7   2  -1 1821.93 86.6689   1
   7  -2  -1 3626.79 42.7778  -2
  -7   2  -1 3626.79 42.7778   1
  -7  -2   2 8156.95 59.3619  -2
   7   2   2 8156.95 59.3619   1
  -7  -2   3 20703.5 85.1028  -2
   7   2   3 20703.5 85.1028   1
  -7  -2  -4 3254.20 51.2006   1
   7  -2  -4 9480.34 54.4088  -2
  -7   2  -4 9480.34 54.4088   1
  -7  -2  -5 88.4231 39.6387   1
   7  -2  -5 899.937 27.4540  -2
  -7   2  -5 899.937 27.4540   1
  -7   2   6 33835.3 94.6225  -2
   7  -2   6 33835.3 94.6225   1
  -7  -2  -7 5461.92 50.8026   1
   7   2  -7 6165.50 55.5109  -2
  -7  -2  -7 6165.50 55.5109   1
  -7  -2  -8 3892.50 37.5108   1
   7  -2  -8 8699.31 88.8008  -2
  -7   2  -8 8699.31 88.8008   1
   7  -2   9 630.784 19.8288   1
   7   2  -9 5826.32 64.9227  -2
  -7  -2  -9 5826.32 64.9227   1
  -7   2 -10 6508.82 38.3574   1
   7  -2 -10 11937.0 65.6966  -2
  -7   2 -10 11937.0 65.6966   1
  -7   2 -11 2330.22 21.0603   1
   7  -2 -11 3039.79 55.4077  -2
  -7   2 -11 3039.79 55.4077   1
   7  -2  12 7126.02 44.9201   1
   7  -2 -12 14985.2 74.2879  -2
  -7   2 -12 14985.2 74.2879   1
  -7   2 -13 1005.01 21.4192   1
   7  -2 -13 4071.80 143.937  -2
  -7   2 -13 4071.80 143.937   1
  -7  -2 -14 905.044 17.4363   1
  -7   2  14 2946.02 91.2721  -2
   7  -2  14 2946.02 91.2721   1
   7  -2  15 11032.5 34.3353   1
   7  -2  16 557.528 13.6413   1
   7  -2  17 359.621 13.4689   1
   7  -2  18 256.972 14.3741   1
   7  -2  19 8.91448 14.1155   1
   7   2  20 69.4679 16.9494   1
   7   2  21 173.811 17.1790   1
  -7  -2 -22 292.777 20.1892   1
  -7   2 -23 128.305 14.4231   1
   7   2  24 250.484 15.9920   1
  -7   2 -25 23.2989 12.1767   1
   7   2  26 82.4403 9.84369   1
  -7  -3  26 4.74213 10.0075   1
  -7  -3  25 212.595 16.6181   1
  -7   3  24 31.3729 13.2001   1
  -7  -3  23 24.9370 12.8671   1
  -7   3  22 362.728 16.4013   1
   7   3 -21 414.381 17.1119   1
  -7  -3  20 617.392 16.6858   1
  -7   3  19 1063.67 16.5584   1
   7  -3 -18 41.0379 14.3382   1
  -7   3  17 1715.42 21.6827   1
  -7   3  16 519.098 16.0861   1
   7   3 -15 997.394 16.5337   1
   7  -3 -14 523.063 13.1932   1
  -7   3 -14 2063.18 72.6083  -2
   7  -3 -14 2063.18 72.6083   1
   7  -3 -13-0.60812 13.4780   1
  -7  -3  12 347.930 23.4966   1
  -7   3 -12 2222.57 60.5290  -2
   7  -3 -12 2222.57 60.5290   1
  -7   3  11 187.159 20.8676   1
  -7   3 -11 812.166 44.9703  -2
   7  -3 -11 812.166 44.9703   1
  -7   3  10 4549.91 52.1619   1
  -7   3 -10 4880.40 46.6482  -2
   7  -3 -10 4880.40 46.6482   1
  -7  -3   9 643.408 50.9726   1
  -7  -3  -9 778.763 31.2293  -2
   7   3  -9 778.763 31.2293   1
   7  -3   8 2671.89 35.3583  -2
  -7   3   8 2671.89 35.3583   1
   7   3  -7 3374.16 97.1180   1
  -7  -3  -7 3411.26 40.0884  -2
   7   3  -7 3411.26 40.0884   1
   7   3  -6 362.773 55.9151   1
  -7   3  -6 938.913 24.8266  -2
   7  -3  -6 938.913 24.8266   1
  -7   3  -5 5080.85 38.9495  -2
   7  -3  -5 5080.85 38.9495   1
  -7  -3   4 7940.16 100.182   1
   7  -3   4 14551.0 57.5914  -2
  -7   3   4 14551.0 57.5914   1
  -7   3   3 3700.38 100.452   1
   7  -3   3 7933.31 47.4924  -2
  -7   3   3 7933.31 47.4924   1
   7  -3   2 3485.11 37.7315  -2
  -7   3   2 3485.11 37.7315   1
  -7   3  -1 8787.26 66.2162  -2
   7  -3  -1 8787.26 66.2162   1
  -7   3   0 25969.4 117.994  -2
   7  -3   0 25969.4 117.994   1
  -7  -3  -1 7823.14 109.052   1
   7   3  -1 8855.20 53.2195  -2
  -7  -3  -1 8855.20 53.2195   1
   7  -3  -2 3342.33 32.5966  -2
  -7   3  -2 3342.33 32.5966   1
   7  -3  -3 7900.52 42.0557  -2
  -7   3  -3 7900.52 42.0557   1
  -7  -3  -4 5120.94 108.564   1
  -7  -3   4 14240.8 53.6960  -2
   7   3   4 14240.8 53.6960   1
  -7  -3  -5 2386.66 75.4041   1
  -7  -3   5 5146.90 37.0938  -2
   7   3   5 5146.90 37.0938   1
  -7  -3  -6 595.662 69.2604   1
  -7  -3   6 989.658 26.3906  -2
   7   3   6 989.658 26.3906   1
  -7  -3  -7 87.8626 27.7700   1
  -7   3   7 3355.03 43.2399  -2
   7  -3   7 3355.03 43.2399   1
   7  -3   8 595.992 76.1106   1
  -7   3   8 2696.46 29.5758  -2
   7  -3   8 2696.46 29.5758   1
  -7  -3  -9 165.142 24.7943   1
  -7   3   9 853.793 29.5913  -2
   7  -3   9 853.793 29.5913   1
  -7  -3 -10 40.6461 17.3806   1
   7  -3 -10 5008.54 38.4059  -2
  -7   3 -10 5008.54 38.4059   1
  -7  -3 -11 763.406 21.7645   1
   7   3 -11 1010.01 25.1482  -2
  -7  -3 -11 1010.01 25.1482   1
  -7  -3 -12 2418.03 23.7097   1
   7  -3 -12 2766.54 52.1217  -2
  -7   3 -12 2766.54 52.1217   1
  -7   3 -13 808.735 15.5840   1
  -7   3  13 899.586 40.4334  -2
   7  -3  13 899.586 40.4334   1
   7  -3  14 2234.82 20.9949   1
  -7   3  14 2695.45 60.6768  -2
   7  -3  14 2695.45 60.6768   1
   7  -3  15 213.987 12.7634   1
  -7   3  15 893.662 72.5416  -2
   7  -3  15 893.662 72.5416   1
  -7  -3 -16 198.446 12.8330   1
   7  -3  17 1818.62 19.3852   1
  -7   3 -18 2580.02 21.9282   1
   7  -3  19 558.473 16.2387   1
   7  -3  20 2122.17 22.1084   1
  -7   3 -21 178.821 14.8520   1
   7  -3  22 402.631 16.6781   1
  -7  -3 -23 3.50409 16.5182   1
  -7   3 -24 2003.45 20.3190   1
  -7   3 -25 150.952 11.9951   1
  -7   3 -26 20.3746 14.0555   1
   7   4 -26 26.9547 10.7303   1
  -7   4  25 189.429 13.4009   1
   7  -4 -24 152.808 15.9981   1
  -7   4  23 689.775 14.7862   1
  -7  -4  22 135.503 13.0094   1
  -7   4  21 501.785 16.1693   1
   7  -4 -20 836.729 15.9911   1
   7  -4 -19 185.192 15.4964   1
  -7  -4  18 398.022 16.1101   1
  -7  -4  17 275.949 17.3394   1
  -7  -4  16 358.312 15.4015   1
   7  -4 -15 1048.65 17.3382   1
  -7   4 -15 1980.49 75.3342  -2
   7  -4 -15 1980.49 75.3342   1
  -7   4  14 4357.54 24.7863   1
  -7   4 -14 8249.78 78.4409  -2
   7  -4 -14 8249.78 78.4409   1
   7  -4 -13 1303.12 18.9963   1
  -7   4 -13 1638.42 34.0331  -2
   7  -4 -13 1638.42 34.0331   1
  -7  -4  12 388.317 16.7618   1
  -7   4 -12 478.274 23.9017  -2
   7  -4 -12 478.274 23.9017   1
  -7  -4  11 103.492 19.9269   1
  -7   4 -11 840.744 42.1926  -2
   7  -4 -11 840.744 42.1926   1
  -7   4  10 222.839 37.7238   1
   7   4  10 789.602 33.0591  -2
  -7  -4  10 789.602 33.0591   1
  -7  -4   9 295.725 76.9727   1
   7   4   9 3098.51 33.7184  -2
  -7  -4   9 3098.51 33.7184   1
  -7   4  -8 5756.79 44.2977  -2
   7  -4  -8 5756.79 44.2977   1
   7   4  -7 238.910 59.8219   1
   7   4   7 1923.43 30.3299  -2
  -7  -4   7 1923.43 30.3299   1
   7  -4   6 1640.40 28.5855  -2
  -7   4   6 1640.40 28.5855   1
   7  -4   5 2720.44 34.8631  -2
  -7   4   5 2720.44 34.8631   1
   7  -4   4 7126.87 52.4584  -2
  -7   4   4 7126.87 52.4584   1
   7  -4   3 3139.99 39.1181  -2
  -7   4   3 3139.99 39.1181   1
   7  -4   2 8047.21 56.2386  -2
  -7   4   2 8047.21 56.2386   1
  -7  -4  -1 5748.90 49.2030  -2
   7   4  -1 5748.90 49.2030   1
  -7   4   0 1364.02 31.6275  -2
   7  -4   0 1364.02 31.6275   1
   7  -4  -1 5587.88 42.8384  -2
  -7   4  -1 5587.88 42.8384   1
  -7  -4   2 7739.83 46.9118  -2
   7   4   2 7739.83 46.9118   1
  -7   4   3 3090.27 39.2430  -2
   7  -4   3 3090.27 39.2430   1
   7   4  -4 7009.95 46.3860  -2
  -7  -4  -4 7009.95 46.3860   1
  -7  -4   5 2669.04 27.5692  -2
   7   4   5 2669.04 27.5692   1
  -7  -4  -6 568.403 45.6419   1
  -7  -4   6 1640.36 23.8537  -2
   7   4   6 1640.36 23.8537   1
   7  -4   7 1900.83 81.3102   1
  -7  -4   7 2044.06 26.8232  -2
   7   4   7 2044.06 26.8232   1
  -7   4  -8 2943.62 52.5492   1
   7  -4  -8 6149.18 34.6458  -2
  -7   4  -8 6149.18 34.6458   1
   7  -4   9 3112.54 106.504   1
   7  -4  -9 3486.57 31.7103  -2
  -7   4  -9 3486.57 31.7103   1
  -7  -4 -10 705.905 25.3314   1
   7  -4 -10 945.473 28.4428  -2
  -7   4 -10 945.473 28.4428   1
  -7  -4 -11 1098.49 50.7458   1
   7  -4 -11 1305.32 25.2885  -2
  -7   4 -11 1305.32 25.2885   1
   7   4  12 82.7695 18.8547   1
  -7   4  12 427.409 21.1727  -2
   7  -4  12 427.409 21.1727   1
   7  -4  13 427.448 17.2248   1
  -7   4  13 1528.80 29.9391  -2
   7  -4  13 1528.80 29.9391   1
  -7  -4 -14 5279.88 33.1120   1
   7  -4 -14 9178.73 54.8885  -2
  -7   4 -14 9178.73 54.8885   1
   7  -4  15 1074.91 17.2840   1
  -7   4  15 1942.92 60.0769  -2
   7  -4  15 1942.92 60.0769   1
   7  -4  16 1170.99 17.5306   1
   7  -4  17 817.365 17.1120   1
   7  -4  18 93.7994 14.9420   1
  -7   4 -19 857.853 18.3113   1
  -7   4 -20 1293.70 20.8338   1
  -7   4 -21 826.944 19.2988   1
   7   4  22 153.710 13.7721   1
  -7   4 -23 567.133 14.3891   1
  -7   4 -24 37.7238 9.16654   1
  -7   4 -25 1512.68 19.1342   1
  -7   5  25 56.3814 9.80702   1
   7   5 -24 100.484 10.0186   1
  -7   5  23 552.265 13.2044   1
  -7  -5  22 76.6230 12.0979   1
  -7   5  21 795.466 14.5948   1
  -7   5  20 411.633 15.1251   1
  -7   5  19 1256.09 19.5637   1
  -7  -5  18 24.0298 16.2521   1
  -7   5  17 12.3263 14.8257   1
   7   5 -16 412.827 14.5931   1
  -7  -5 -16 740.028 44.6819  -2
   7   5 -16 740.028 44.6819   1
  -7  -5  15 63.3120 13.7206   1
   7   5  15 351.719 34.7548  -2
  -7  -5  15 351.719 34.7548   1
  -7  -5  14 287.076 18.3116   1
  -7   5 -14 2691.12 37.8433  -2
   7  -5 -14 2691.12 37.8433   1
  -7   5  13 1062.12 17.9946   1
  -7   5 -13 2547.28 39.9458  -2
   7  -5 -13 2547.28 39.9458   1
  -7   5  12 207.867 15.2988   1
  -7   5 -12 2832.03 41.0489  -2
   7  -5 -12 2832.03 41.0489   1
  -7   5  11 26.9592 17.0292   1
   7  -5  11 43.9672 17.9718  -2
  -7   5  11 43.9672 17.9718   1
  -7  -5  10 86.6085 34.1653   1
  -7   5 -10 377.605 23.8289  -2
   7  -5 -10 377.605 23.8289   1
   7  -5   9 3248.30 38.5264  -2
  -7   5   9 3248.30 38.5264   1
   7  -5   8 4218.35 42.4688  -2
  -7   5   8 4218.35 42.4688   1
   7   5  -7 82.1972 63.5227   1
   7  -5   7 137.216 25.5206  -2
  -7   5   7 137.216 25.5206   1
   7  -5   6 8031.23 54.0955  -2
  -7   5   6 8031.23 54.0955   1
   7  -5   5 2321.27 38.4309  -2
  -7   5   5 2321.27 38.4309   1
   7  -5   4 2015.87 34.1073  -2
  -7   5   4 2015.87 34.1073   1
   7  -5   3 2817.63 35.8598  -2
  -7   5   3 2817.63 35.8598   1
  -7   5  -2 7409.34 58.3899  -2
   7  -5  -2 7409.34 58.3899   1
   7  -5   1 175.539 27.5587  -2
  -7   5   1 175.539 27.5587   1
  -7  -5   0 308.632 26.1560  -2
   7   5   0 308.632 26.1560   1
   7  -5  -1 107.657 25.7159  -2
  -7   5  -1 107.657 25.7159   1
   7  -5  -2 7345.60 60.5778  -2
  -7   5  -2 7345.60 60.5778   1
  -7  -5   3 2728.47 36.5458  -2
   7   5   3 2728.47 36.5458   1
   7   5  -4 1938.21 36.8311  -2
  -7  -5  -4 1938.21 36.8311   1
   7  -5  -5 2433.56 30.6554  -2
  -7   5  -5 2433.56 30.6554   1
   7  -5  -6 8576.47 48.5923  -2
  -7   5  -6 8576.47 48.5923   1
   7  -5  -7 125.009 24.5239  -2
  -7   5  -7 125.009 24.5239   1
   7   5   8 4458.73 173.019   1
   7  -5  -8 4892.24 38.1978  -2
  -7   5  -8 4892.24 38.1978   1
   7  -5   9-67.6938 60.2466   1
   7   5  -9 3133.73 36.0323  -2
  -7  -5  -9 3133.73 36.0323   1
   7  -5  10 354.654 19.0635   1
   7  -5 -10 471.982 29.8867  -2
  -7   5 -10 471.982 29.8867   1
  -7  -5 -11 45.0799 18.9014   1
   7  -5 -11 44.5938 22.9158  -2
  -7   5 -11 44.5938 22.9158   1
  -7   5 -12 3287.52 41.7857   1
   7   5 -12 3621.36 31.7394  -2
  -7  -5 -12 3621.36 31.7394   1
  -7  -5 -13 1961.53 27.8426   1
   7  -5 -13 2944.59 36.2896  -2
  -7   5 -13 2944.59 36.2896   1
  -7  -5 -14 3266.16 35.3041   1
   7  -5 -14 3593.84 36.3272  -2
  -7   5 -14 3593.84 36.3272   1
  -7   5 -15 367.445 20.8279   1
   7  -5 -15 367.353 37.1621  -2
  -7   5 -15 367.353 37.1621   1
  -7   5 -16 457.953 16.9883   1
   7  -5 -16 712.778 66.0802  -2
  -7   5 -16 712.778 66.0802   1
  -7   5 -17 2204.12 24.5932   1
   7  -5 -17 2182.55 81.1205  -2
  -7   5 -17 2182.55 81.1205   1
  -7   5 -18 460.936 17.7359   1
   7  -5 -18 443.162 65.5396  -2
  -7   5 -18 443.162 65.5396   1
  -7   5 -19 2821.84 27.2089   1
  -7   5 -20 546.858 17.9624   1
  -7   5 -21 94.0686 12.9729   1
  -7   5 -22 45.7292 12.0228   1
  -7   5 -23 1191.48 15.2762   1
  -7   5 -24 117.424 13.3874   1
  -7   5 -25 1077.00 24.2352   1
   7   6 -24 195.335 9.82668   1
   7   6 -23 0.39805 9.38928   1
   7  -6 -22 219.075 10.6033   1
  -7   6  21 6.23566 9.79519   1
  -7   6  20 44.5686 13.1669   1
  -7   6  19 484.268 15.5442   1
  -7  -6  18 11.3280 14.9957   1
  -7   6  17 1152.93 19.0631   1
  -7   6  16 170.509 16.3668   1
  -7  -6 -16 591.927 44.3465  -2
   7   6 -16 591.927 44.3465   1
  -7   6  15 182.437 16.0703   1
  -7  -6 -15 217.844 39.5582  -2
   7   6 -15 217.844 39.5582   1
  -7   6  14 8.62638 17.0103   1
  -7   6 -14 81.0832 31.8487  -2
   7  -6 -14 81.0832 31.8487   1
  -7   6  13 2387.06 26.9358   1
   7  -6  13 3074.82 42.8792  -2
  -7   6  13 3074.82 42.8792   1
   7  -6 -12 231.612 20.4696   1
   7  -6  12 683.168 28.2497  -2
  -7   6  12 683.168 28.2497   1
  -7   6  11 10627.3 56.7672   1
   7  -6  11 13473.9 48.5165  -2
  -7   6  11 13473.9 48.5165   1
  -7  -6  10 274.978 30.5527   1
   7  -6  10 778.126 20.3614  -2
  -7   6  10 778.126 20.3614   1
  -7  -6   9 2112.51 71.0932   1
   7  -6   9 3668.90 25.2888  -2
  -7   6   9 3668.90 25.2888   1
  -7  -6  -8 3066.48 21.9031  -2
   7   6  -8 3066.48 21.9031   1
   7   6  -7 12786.8 232.067   1
   7  -6   7 14498.5 55.8776  -2
  -7   6   7 14498.5 55.8776   1
   7  -6   6 7155.75 44.1154  -2
  -7   6   6 7155.75 44.1154   1
   7  -6   5 9376.25 54.2918  -2
  -7   6   5 9376.25 54.2918   1
  -7  -6  -4 2657.24 43.1373  -2
   7   6  -4 2657.24 43.1373   1
  -7   6  -3 2252.41 41.3317  -2
   7  -6  -3 2252.41 41.3317   1
  -7   6  -2 641.039 22.8908  -2
   7  -6  -2 641.039 22.8908   1
   7  -6   1 2632.34 29.1101  -2
  -7   6   1 2632.34 29.1101   1
   7  -6   0 183.834 25.4343  -2
  -7   6   0 183.834 25.4343   1
   7  -6  -1 2667.51 42.2468  -2
  -7   6  -1 2667.51 42.2468   1
  -7   6   2 646.202 29.7646  -2
   7  -6   2 646.202 29.7646   1
   7  -6  -3 2191.26 37.6657  -2
  -7   6  -3 2191.26 37.6657   1
   7   6  -4 2700.16 38.5342  -2
  -7  -6  -4 2700.16 38.5342   1
   7  -6  -5 9265.04 58.2619  -2
  -7   6  -5 9265.04 58.2619   1
   7   6  -6 7509.61 56.1872  -2
  -7  -6  -6 7509.61 56.1872   1
  -7  -6   7 14048.2 43.5196  -2
   7   6   7 14048.2 43.5196   1
   7   6   8 1569.95 135.149   1
   7  -6  -8 3230.81 23.6758  -2
  -7   6  -8 3230.81 23.6758   1
   7  -6   9 1661.25 95.4874   1
   7  -6  -9 3820.21 28.8759  -2
  -7   6  -9 3820.21 28.8759   1
   7   6  10 627.683 34.0792   1
  -7   6  10 888.474 28.3689  -2
   7  -6  10 888.474 28.3689   1
   7   6  11 2430.61 46.3108   1
   7  -6 -11 12467.6 51.8959  -2
  -7   6 -11 12467.6 51.8959   1
   7   6  12 583.147 26.7109   1
   7  -6 -12 792.602 26.8820  -2
  -7   6 -12 792.602 26.8820   1
   7   6  13 691.410 25.1940   1
   7  -6 -13 2782.85 39.2268  -2
  -7   6 -13 2782.85 39.2268   1
  -7  -6 -14 141.214 18.7883   1
   7  -6 -14 197.583 35.7390  -2
  -7   6 -14 197.583 35.7390   1
  -7  -6 -15 82.4808 16.9489   1
   7  -6 -15 214.293 48.5249  -2
  -7   6 -15 214.293 48.5249   1
   7  -6  16 683.244 20.0823   1
   7  -6 -16 881.482 54.0640  -2
  -7   6 -16 881.482 54.0640   1
  -7   6 -17 332.862 17.5273   1
   7  -6 -17 1159.44 71.2092  -2
  -7   6 -17 1159.44 71.2092   1
  -7   6 -18 8.11743 13.0986   1
  -7   6 -19 30.6396 13.6605   1
  -7   6 -20 1084.73 16.9416   1
  -7   6 -21 0.00307 13.2790   1
  -7   6 -22 128.084 14.1879   1
  -7   6 -23 207.153 12.4152   1
   7   6  24 60.2494 23.4442   1
  -7   7  23 113.803 9.76189   1
  -7   7  22 1022.18 11.7205   1
   7   7 -21 229.885 9.67052   1
  -7   7  20 1641.97 16.0133   1
  -7  -7  19 449.343 12.8024   1
  -7   7  18 1744.95 18.2344   1
   7   7 -17-4.22254 12.9575   1
   7   7 -16 94.1745 12.4748   1
  -7   7 -16 370.323 44.0357  -2
   7  -7 -16 370.323 44.0357   1
   7   7 -15 283.194 15.7892   1
  -7   7 -15 503.973 35.4545  -2
   7  -7 -15 503.973 35.4545   1
   7   7 -14 1182.68 19.6357   1
  -7  -7 -14 1278.23 39.6529  -2
   7   7 -14 1278.23 39.6529   1
   7   7 -13 215.018 19.9828   1
  -7  -7 -13 1475.84 30.2562  -2
   7   7 -13 1475.84 30.2562   1
  -7   7  12 4.20958 21.6100   1
  -7  -7 -12 68.8161 22.0221  -2
   7   7 -12 68.8161 22.0221   1
  -7   7  11 1891.42 43.6709   1
  -7  -7 -11 2321.19 25.6383  -2
   7   7 -11 2321.19 25.6383   1
  -7  -7  10 124.579 45.2209   1
  -7  -7 -10 874.335 19.5052  -2
   7   7 -10 874.335 19.5052   1
  -7  -7   9 397.654 49.1931   1
  -7  -7  -9 1313.69 19.6273  -2
   7   7  -9 1313.69 19.6273   1
   7  -7   8 897.652 17.2608  -2
  -7   7   8 897.652 17.2608   1
   7  -7   7 326.221 17.3055  -2
  -7   7   7 326.221 17.3055   1
   7  -7   6 11036.8 38.6468  -2
  -7   7   6 11036.8 38.6468   1
   7   7   5 9985.86 33.6632  -2
  -7  -7   5 9985.86 33.6632   1
  -7   7  -4 10646.6 31.5774  -2
   7  -7  -4 10646.6 31.5774   1
  -7  -7  -3 2785.79 20.3038  -2
   7   7  -3 2785.79 20.3038   1
  -7   7  -2 2510.91 22.9287  -2
   7  -7  -2 2510.91 22.9287   1
   7  -7   1 3199.87 28.1144  -2
  -7   7   1 3199.87 28.1144   1
   7  -7   0 13697.3 47.8182  -2
  -7   7   0 13697.3 47.8182   1
  -7  -7   1 3176.61 26.8680  -2
   7   7   1 3176.61 26.8680   1
  -7  -7   2 2623.07 23.9989  -2
   7   7   2 2623.07 23.9989   1
   7  -7  -3 2786.67 22.8943  -2
  -7   7  -3 2786.67 22.8943   1
  -7  -7   4 10729.3 34.6211  -2
   7   7   4 10729.3 34.6211   1
  -7   7   5 10174.4 38.9447  -2
   7  -7   5 10174.4 38.9447   1
   7  -7  -6 11379.3 39.2726  -2
  -7   7  -6 11379.3 39.2726   1
   7  -7  -7 351.891 17.5561  -2
  -7   7  -7 351.891 17.5561   1
   7  -7  -8 1167.75 22.9616  -2
  -7   7  -8 1167.75 22.9616   1
   7  -7   9 1220.74 89.9531   1
  -7  -7   9 1457.24 23.2418  -2
   7   7   9 1457.24 23.2418   1
   7   7  10 844.609 33.9901   1
  -7   7  10 1016.18 24.2491  -2
   7  -7  10 1016.18 24.2491   1
   7   7  11 382.955 26.6983   1
   7  -7 -11 2333.22 31.2597  -2
  -7   7 -11 2333.22 31.2597   1
   7   7  12 3.94946 28.1173   1
   7  -7 -12 85.6548 25.2321  -2
  -7   7 -12 85.6548 25.2321   1
   7   7  13 1514.50 32.7153   1
   7  -7 -13 1889.51 35.4681  -2
  -7   7 -13 1889.51 35.4681   1
   7   7  14 123.058 19.4122   1
   7  -7 -14 1140.14 40.1647  -2
  -7   7 -14 1140.14 40.1647   1
   7   7  15 240.228 19.3026   1
   7  -7 -15 579.714 43.0498  -2
  -7   7 -15 579.714 43.0498   1
  -7   7 -16 454.830 18.4153   1
   7  -7 -16 457.482 60.5973  -2
  -7   7 -16 457.482 60.5973   1
  -7   7 -17 13.5224 14.5693   1
   7  -7 -17 145.318 59.3304  -2
  -7   7 -17 145.318 59.3304   1
  -7   7 -18 163.547 15.7800   1
   7   7  19 784.611 17.0258   1
  -7   7 -20 386.997 13.9273   1
   7   7  21 55.2624 16.8229   1
   7   7  22 153.724 16.4383   1
  -7   8  22 28.4845 14.5867   1
  -7   8  21 74.1596 10.8494   1
   7   8 -20 13.9983 8.19711   1
   7   8 -19 3.25362 8.43917   1
  -7  -8  18 38.5467 9.70191   1
  -7   8  17 98.9077 11.5005   1
   7   8 -16 2.87178 12.5434   1
   7  -8  16 341.105 79.9365  -2
  -7   8  16 341.105 79.9365   1
  -7   8  15 60.2959 12.0550   1
  -7   8 -15 73.2383 35.3504  -2
   7  -8 -15 73.2383 35.3504   1
   7  -8 -14 2.52878 13.2168   1
  -7   8 -14 175.851 29.1058  -2
   7  -8 -14 175.851 29.1058   1
  -7   8  13 323.710 22.1683   1
  -7   8 -13 360.458 21.5217  -2
   7  -8 -13 360.458 21.5217   1
   7   8 -12 475.411 44.6710   1
   7   8  12 1181.02 21.2959  -2
  -7  -8  12 1181.02 21.2959   1
   7   8 -11 891.646 59.4511   1
   7   8  11 1025.88 23.9206  -2
  -7  -8  11 1025.88 23.9206   1
   7   8  10 693.095 21.8432  -2
  -7  -8  10 693.095 21.8432   1
   7   8  -9 21.8392 31.7873   1
   7  -8   9 258.589 20.1716  -2
  -7   8   9 258.589 20.1716   1
  -7   8  -8 309.877 18.4014  -2
   7  -8  -8 309.877 18.4014   1
   7  -8   7 91.3687 16.8946  -2
  -7   8   7 91.3687 16.8946   1
  -7   8  -6 277.580 17.5780  -2
   7  -8  -6 277.580 17.5780   1
  -7   8  -5 1570.13 21.6647  -2
   7  -8  -5 1570.13 21.6647   1
  -7   8  -4 133.801 16.8184  -2
   7  -8  -4 133.801 16.8184   1
  -7   8  -3 985.353 18.8760  -2
   7  -8  -3 985.353 18.8760   1
  -7   8  -2 472.402 16.7304  -2
   7  -8  -2 472.402 16.7304   1
  -7   8  -1 1274.03 20.2944  -2
   7  -8  -1 1274.03 20.2944   1
  -7  -8   0 1042.71 22.0186  -2
   7   8   0 1042.71 22.0186   1
  -7   8   1 1342.53 21.3741  -2
   7  -8   1 1342.53 21.3741   1
   7   8  -2 455.638 19.1262  -2
  -7  -8  -2 455.638 19.1262   1
  -7   8   3 994.932 21.1405  -2
   7  -8   3 994.932 21.1405   1
  -7  -8   4 140.438 18.9306  -2
   7   8   4 140.438 18.9306   1
  -7  -8   5 1509.29 25.8945  -2
   7   8   5 1509.29 25.8945   1
  -7   8   6 293.309 19.8000  -2
   7  -8   6 293.309 19.8000   1
  -7   8   7 99.8598 21.4446  -2
   7  -8   7 99.8598 21.4446   1
  -7  -8   8 334.120 22.1127  -2
   7   8   8 334.120 22.1127   1
  -7   8   9 366.469 22.5691  -2
   7  -8   9 366.469 22.5691   1
   7   8  10 311.631 52.5196   1
   7  -8 -10 783.423 28.9940  -2
  -7   8 -10 783.423 28.9940   1
   7   8  11 213.696 30.1252   1
   7  -8 -11 1102.02 30.0552  -2
  -7   8 -11 1102.02 30.0552   1
   7   8  12 816.238 23.9575   1
   7  -8 -12 1349.77 36.6866  -2
  -7   8 -12 1349.77 36.6866   1
   7   8  13 15.8971 18.0683   1
  -7   8  13 337.257 33.7809  -2
   7  -8  13 337.257 33.7809   1
   7   8  14 216.961 19.7149   1
   7  -8 -14 222.978 36.1690  -2
  -7   8 -14 222.978 36.1690   1
   7   8  15-9.20265 16.2768   1
   7   8  16 426.943 19.9817   1
   7   8  17 26.7592 15.0144   1
   7   8  18 12.0140 14.0162   1
   7   8  19 71.4931 12.3503   1
   7   8  20 289.966 16.0885   1
   7  -8  21 331.086 19.6682   1
  -7  -9  20 5.42196 8.14408   1
   7  -9 -19 34.6708 10.1915   1
   7   9 -18 52.0947 11.6090   1
  -7   9  17 188.754 13.5149   1
  -7   9  16 111.833 14.8188   1
  -7   9 -16 746.455 57.4951  -2
   7  -9 -16 746.455 57.4951   1
  -7   9  15 536.947 20.4674   1
  -7   9 -15 669.034 47.9308  -2
   7  -9 -15 669.034 47.9308   1
  -7  -9  14 262.059 17.1934   1
  -7   9 -14 1430.18 44.3313  -2
   7  -9 -14 1430.18 44.3313   1
   7   9 -13 123.345 30.9011   1
   7  -9  13 191.838 23.4504  -2
  -7   9  13 191.838 23.4504   1
   7   9 -12 66.7903 42.3910   1
   7  -9  12 954.509 25.0556  -2
  -7   9  12 954.509 25.0556   1
  -7  -9 -11 107.582 20.1506  -2
   7   9 -11 107.582 20.1506   1
  -7  -9 -10 5.36231 18.1819  -2
   7   9 -10 5.36231 18.1819   1
  -7  -9  -9 362.925 21.2050  -2
   7   9  -9 362.925 21.2050   1
   7  -9   8 670.379 24.7785  -2
  -7   9   8 670.379 24.7785   1
  -7  -9  -7 963.557 26.0166  -2
   7   9  -7 963.557 26.0166   1
  -7   9  -6 122.242 20.4003  -2
   7  -9  -6 122.242 20.4003   1
   7  -9   5 265.146 19.2170  -2
  -7   9   5 265.146 19.2170   1
   7   9   4 225.738 20.0071  -2
  -7  -9   4 225.738 20.0071   1
   7   9  -3 42.7589 34.2278   1
  -7   9  -3 174.712 17.1754  -2
   7  -9  -3 174.712 17.1754   1
  -7   9  -2 902.419 17.4380  -2
   7  -9  -2 902.419 17.4380   1
  -7   9  -1 2018.16 22.5216  -2
   7  -9  -1 2018.16 22.5216   1
  -7  -9   0 3118.15 28.1454  -2
   7   9   0 3118.15 28.1454   1
  -7  -9   1 2098.80 25.7312  -2
   7   9   1 2098.80 25.7312   1
  -7   9   2 882.994 19.9439  -2
   7  -9   2 882.994 19.9439   1
  -7  -9   3 212.728 17.0987  -2
   7   9   3 212.728 17.0987   1
  -7   9   4 216.688 17.7431  -2
   7  -9   4 216.688 17.7431   1
   7  -9  -5 306.179 19.7435  -2
  -7   9  -5 306.179 19.7435   1
  -7  -9   6 101.796 18.7634  -2
   7   9   6 101.796 18.7634   1
   7   9  -7 915.835 25.0638  -2
  -7  -9  -7 915.835 25.0638   1
  -7   9   8 760.048 26.3855  -2
   7  -9   8 760.048 26.3855   1
  -7   9   9 421.783 22.2924  -2
   7  -9   9 421.783 22.2924   1
  -7   9  10 16.3094 21.1104  -2
   7  -9  10 16.3094 21.1104   1
   7  -9  11 25.7738 28.5630   1
   7   9 -11 116.771 30.6395  -2
  -7  -9 -11 116.771 30.6395   1
   7  -9  12 1257.61 32.2145   1
  -7  -9  12 1267.75 37.8356  -2
   7   9  12 1267.75 37.8356   1
   7  -9  13 44.2253 20.0856   1
   7   9 -13 175.032 37.0428  -2
  -7  -9 -13 175.032 37.0428   1
   7   9  14 1314.73 30.3171   1
   7   9 -14 1869.54 56.0168  -2
  -7  -9 -14 1869.54 56.0168   1
  -7  -9 -15 32.4363 18.5107   1
  -7  -9 -16 849.269 19.0420   1
  -7  -9 -17 112.287 15.7634   1
   7   9  18 393.604 16.3481   1
  -7   9 -19 89.1022 12.6803   1
  -7  10  18 19.0169 8.14868   1
   7 -10 -17 14.3220 9.10018   1
   7  10 -16 331.658 13.7574   1
   7  10 -15 97.2954 13.0028   1
  -7  10  14 1481.42 23.3508   1
   7 -10  14 2438.15 49.4188  -2
  -7  10  14 2438.15 49.4188   1
  -7 -10  13 50.8811 18.1362   1
   7  10  13 99.7502 27.4674  -2
  -7 -10  13 99.7502 27.4674   1
  -7 -10  12 177.287 42.8109   1
   7  10  12 439.304 21.4528  -2
  -7 -10  12 439.304 21.4528   1
  -7 -10  11 119.541 43.9977   1
   7  10  11 118.329 19.7014  -2
  -7 -10  11 118.329 19.7014   1
  -7  10  10 724.371 31.7969   1
   7  10  10 1089.85 21.8486  -2
  -7 -10  10 1089.85 21.8486   1
   7 -10  -9 668.621 28.3969   1
   7  10   9 798.214 20.9830  -2
  -7 -10   9 798.214 20.9830   1
  -7 -10  -8 2517.26 24.3228  -2
   7  10  -8 2517.26 24.3228   1
  -7  10  -7 40.5231 17.3219  -2
   7 -10  -7 40.5231 17.3219   1
  -7  10  -6 820.069 20.3087  -2
   7 -10  -6 820.069 20.3087   1
  -7  10  -5 296.303 18.7082  -2
   7 -10  -5 296.303 18.7082   1
   7 -10   4 1521.74 23.4133  -2
  -7  10   4 1521.74 23.4133   1
   7  10  -3 1583.94 49.8497   1
   7  10   3 1868.78 23.2891  -2
  -7 -10   3 1868.78 23.2891   1
  -7  10  -2 603.931 18.4334  -2
   7 -10  -2 603.931 18.4334   1
  -7  10  -1 443.690 17.0260  -2
   7 -10  -1 443.690 17.0260   1
  -7 -10   0 36.2209 16.3981  -2
   7  10   0 36.2209 16.3981   1
   7 -10  -1 467.372 18.3839  -2
  -7  10  -1 467.372 18.3839   1
  -7  10   2 548.646 18.2486  -2
   7 -10   2 548.646 18.2486   1
   7  10  -3 1718.52 23.3126  -2
  -7 -10  -3 1718.52 23.3126   1
  -7  10   4 1480.78 22.9979  -2
   7 -10   4 1480.78 22.9979   1
  -7 -10   5 284.306 20.1464  -2
   7  10   5 284.306 20.1464   1
   7  10  -6 920.701 23.2938  -2
  -7 -10  -6 920.701 23.2938   1
  -7  10   7 43.4638 19.7320  -2
   7 -10   7 43.4638 19.7320   1
  -7  10   8 2490.90 29.4626  -2
   7 -10   8 2490.90 29.4626   1
  -7  10   9 780.453 22.0748  -2
   7 -10   9 780.453 22.0748   1
  -7 -10 -10 492.410 36.2412   1
  -7 -10  10 1122.80 24.7508  -2
   7  10  10 1122.80 24.7508   1
   7 -10  11 16.0755 33.9826   1
   7 -10 -11 111.305 21.8572  -2
  -7  10 -11 111.305 21.8572   1
   7  10  12 313.377 22.2022   1
  -7  10  12 437.857 29.4216  -2
   7 -10  12 437.857 29.4216   1
   7  10  13 44.8171 15.7017   1
   7 -10 -13 89.8403 29.6875  -2
  -7  10 -13 89.8403 29.6875   1
   7  10  14 792.506 16.6500   1
   7 -10 -14 1669.31 58.3618  -2
  -7  10 -14 1669.31 58.3618   1
   7  10  15 635.155 19.1368   1
   7 -10 -15 725.678 45.8766  -2
  -7  10 -15 725.678 45.8766   1
  -7  10 -16 619.210 16.6159   1
   7 -10  17 72.0070 11.2535   1
  -7 -11  15 113.947 13.6265   1
  -7  11  14-4.58882 8.05443   1
  -7  11  13 56.0640 12.2888   1
  -7  11 -13 63.6957 21.3515  -2
   7 -11 -13 63.6957 21.3515   1
  -7 -11  12 51.1662 29.2746   1
   7  11  12 142.497 15.2679  -2
  -7 -11  12 142.497 15.2679   1
  -7  11 -11 171.143 13.8773  -2
   7 -11 -11 171.143 13.8773   1
   7  11  10 50.6534 15.4938  -2
  -7 -11  10 50.6534 15.4938   1
  -7  11   9 84.6059 26.6679   1
  -7 -11  -9 96.2779 16.7396  -2
   7  11  -9 96.2779 16.7396   1
  -7  11   8 21.6603 30.6304   1
  -7  11  -8 149.961 16.4568  -2
   7 -11  -8 149.961 16.4568   1
  -7 -11  -7 597.449 17.4471  -2
   7  11  -7 597.449 17.4471   1
   7  11  -6-3.02579 30.9071   1
  -7  11  -6 91.7343 16.1209  -2
   7 -11  -6 91.7343 16.1209   1
   7 -11   5 1136.82 19.2584  -2
  -7  11   5 1136.82 19.2584   1
  -7  11  -4 215.801 16.5305  -2
   7 -11  -4 215.801 16.5305   1
  -7 -11  -3 1892.05 27.0435  -2
   7  11  -3 1892.05 27.0435   1
  -7 -11  -2 396.766 19.4876  -2
   7  11  -2 396.766 19.4876   1
   7 -11   1 1041.77 22.9923  -2
  -7  11   1 1041.77 22.9923   1
  -7  11   0 159.543 17.9911  -2
   7 -11   0 159.543 17.9911   1
  -7  11   1 984.516 22.9857  -2
   7 -11   1 984.516 22.9857   1
  -7  11   2 368.824 21.9285  -2
   7 -11   2 368.824 21.9285   1
  -7  11   3 1912.91 25.3491  -2
   7 -11   3 1912.91 25.3491   1
  -7  11   4 236.007 19.4287  -2
   7 -11   4 236.007 19.4287   1
  -7  11   5 1216.02 22.1230  -2
   7 -11   5 1216.02 22.1230   1
  -7  11   6 115.497 17.2391  -2
   7 -11   6 115.497 17.2391   1
  -7  11   7 628.444 20.0306  -2
   7 -11   7 628.444 20.0306   1
  -7  11   8 165.289 20.1533  -2
   7 -11   8 165.289 20.1533   1
  -7  11   9 78.4455 18.5246  -2
   7 -11   9 78.4455 18.5246   1
  -7 -11 -10-0.20049 16.1005   1
   7 -11 -10 53.8117 22.9441  -2
  -7  11 -10 53.8117 22.9441   1
   7  11  11 67.4482 20.0038   1
  -7  11  11 166.705 21.7909  -2
   7 -11  11 166.705 21.7909   1
   7  11  12 146.555 25.1065   1
  -7  11  12 169.472 23.8857  -2
   7 -11  12 169.472 23.8857   1
   7  11  13 17.0927 25.7022   1
  -7  11  13 44.8077 20.9931  -2
   7 -11  13 44.8077 20.9931   1
   7  11  14 282.250 17.0792   1
  -7  11  14 191.933 21.3695  -2
   7 -11  14 191.933 21.3695   1
   7 -12 -11 134.721 10.5685   1
  -7  12 -10 128.990 16.7496  -2
   7 -12 -10 128.990 16.7496   1
  -7 -12  -9 664.159 22.0904  -2
   7  12  -9 664.159 22.0904   1
  -7  12   8 37.1818 12.5811   1
   7  12   8 66.4668 12.5031  -2
  -7 -12   8 66.4668 12.5031   1
  -7  12   7 37.1920 23.7679   1
  -7  12  -7 194.081 16.8747  -2
   7 -12  -7 194.081 16.8747   1
  -7 -12  -6 77.1868 14.8997  -2
   7  12  -6 77.1868 14.8997   1
   7  12  -5 289.277 25.2491   1
   7 -12   5 618.714 17.9033  -2
  -7  12   5 618.714 17.9033   1
  -7  12  -4 567.173 18.5502  -2
   7 -12  -4 567.173 18.5502   1
  -7 -12  -3 265.584 18.1245  -2
   7  12  -3 265.584 18.1245   1
  -7 -12  -2 96.6831 19.2979  -2
   7  12  -2 96.6831 19.2979   1
  -7 -12  -1 61.5089 16.7070  -2
   7  12  -1 61.5089 16.7070   1
  -7 -12   0 48.8344 16.7750  -2
   7  12   0 48.8344 16.7750   1
  -7 -12   1 63.1812 18.5264  -2
   7  12   1 63.1812 18.5264   1
   7 -12   2 75.3077 21.6915   1
   7  12  -2 105.305 16.7047  -2
  -7 -12  -2 105.305 16.7047   1
  -7  12   3 245.652 16.2283  -2
   7 -12   3 245.652 16.2283   1
  -7  12   4 698.179 22.3572  -2
   7 -12   4 698.179 22.3572   1
  -7  12   5 636.432 21.8157  -2
   7 -12   5 636.432 21.8157   1
  -7  12   6 76.8042 18.9612  -2
   7 -12   6 76.8042 18.9612   1
  -7  12   7 166.942 14.5332  -2
   7 -12   7 166.942 14.5332   1
  -7 -12  -8 35.2662 17.1230   1
  -7  12   8 61.9157 14.7886  -2
   7 -12   8 61.9157 14.7886   1
  -7  12   9 660.957 17.3856  -2
   7 -12   9 660.957 17.3856   1
  -7  12  10 124.240 22.0777  -2
   7 -12  10 124.240 22.0777   1
  -7  13   3 9.49665 17.4221   1
   7  13   3 58.5668 26.6662  -2
  -7 -13   3 58.5668 26.6662   1
  -7  13  -2 47.0063 13.0268  -2
   7 -13  -2 47.0063 13.0268   1
  -7  13  -1 53.3647 13.4701  -2
   7 -13  -1 53.3647 13.4701   1
   7  13   0 85.7897 13.6567  -2
  -7 -13   0 85.7897 13.6567   1
  -7  13   1 45.1119 12.4615  -2
   7 -13   1 45.1119 12.4615   1
  -7  13   2 33.0816 17.3380  -2
   7 -13   2 33.0816 17.3380   1
  -7  13   3 46.3446 16.5581  -2
   7 -13   3 46.3446 16.5581   1
  -7 -13   4 125.308 31.3154  -2
   7  13   4 125.308 31.3154   1
   8   0 -26 1047.22 24.8545   1
  -8   0  24 28.1080 15.3346   1
  -8   0  22-16.1825 21.4952   1
   8   0 -20 67.8180 21.8220   1
  -8   0  18 1500.36 29.3171   1
   8   0 -16 9119.33 46.1427   1
  -8   0  14 1874.65 31.3705   1
  -8   0  12 298.642 22.4287   1
  -8   0  10 944.853 20.4129   1
  -8   0   8 15.9387 15.4716   1
  -8   0  -8 350.356 58.2943  -2
   8   0  -8 350.356 58.2943   1
  -8   0   6 4856.96 122.755   1
   8   0   6 7513.20 54.9362  -2
  -8   0   6 7513.20 54.9362   1
  -8   0   4 21582.5 161.337   1
  -8   0  -4 29260.9 94.3040  -2
   8   0  -4 29260.9 94.3040   1
  -8   0   2 5307.50 115.570   1
  -8   0  -2 16643.3 109.105  -2
   8   0  -2 16643.3 109.105   1
  -8   0   0 67373.7 296.776   1
  -8   0   0 126343. 253.989  -2
   8   0   0 126343. 253.989   1
   8   0   2 12019.1 74.6763   1
   8   0  -2 17351.2 109.000  -2
  -8   0  -2 17351.2 109.000   1
   8   0   4 6286.82 91.4188   1
  -8   0   4 28785.4 122.785  -2
   8   0   4 28785.4 122.785   1
  -8   0  -6 2387.30 70.7183   1
  -8   0   6 7510.52 71.9470  -2
   8   0   6 7510.52 71.9470   1
   8   0   8 427.798 26.8886   1
   8   0  -8 415.928 125.068  -2
  -8   0  -8 415.928 125.068   1
  -8   0 -10 1212.21 37.1720   1
  -8   0 -12 6082.67 63.1375   1
   8   0  14 7.45241 23.7348   1
  -8   0 -16 6175.06 60.3448   1
   8   0  18 1703.65 41.6623   1
   8   0  20 94.7987 22.3661   1
   8   0  22 328.804 23.0945   1
  -8   0 -24 268.677 17.4093   1
   8   0  26 51.4126 22.2802   1
  -8  -1  27 87.4607 25.0791   1
   8   1 -26 256.879 11.1726   1
   8   1 -25 24.3397 12.6387   1
   8  -1 -24 40.1542 12.8991   1
  -8   1  23 48.1826 11.8924   1
  -8   1  22 325.432 14.1080   1
  -8   1  21 19.8868 12.2253   1
   8  -1 -20 3.19639 13.1598   1
  -8  -1  19 1182.67 17.7845   1
  -8  -1  18 28.5543 13.4409   1
   8  -1 -17 1804.96 19.3784   1
   8  -1 -16 4054.70 23.0023   1
   8   1 -15 10762.1 36.7881   1
   8   1 -14 6828.92 32.6265   1
  -8   1  13 5815.98 48.1328   1
   8  -1 -12 85.0074 17.6808   1
   8  -1 -11 459.615 20.3280   1
   8   1 -10 5166.04 34.5019   1
  -8   1 -10 9313.74 203.272  -2
   8  -1 -10 9313.74 203.272   1
   8  -1  -9 16159.3 51.0493   1
   8  -1  -8 2444.64 27.9083   1
  -8  -1  -8 2547.32 59.8818  -2
   8   1  -8 2547.32 59.8818   1
  -8   1   7 2207.41 31.0505   1
   8   1   7 4092.34 46.9263  -2
  -8  -1   7 4092.34 46.9263   1
  -8  -1   6 398.409 30.0635   1
  -8  -1  -6 3847.80 35.3047  -2
   8   1  -6 3847.80 35.3047   1
  -8  -1   5 114.365 36.2928   1
  -8   1  -5 1541.69 27.7953  -2
   8  -1  -5 1541.69 27.7953   1
  -8  -1   4 1370.41 77.6585   1
  -8   1  -4 13275.3 58.1659  -2
   8  -1  -4 13275.3 58.1659   1
  -8   1   3 4551.87 57.1420   1
  -8   1  -3 6660.47 43.7596  -2
   8  -1  -3 6660.47 43.7596   1
  -8  -1   2 2107.07 75.6030   1
  -8   1  -2 3958.06 34.2064  -2
   8  -1  -2 3958.06 34.2064   1
  -8   1   1 608.552 25.7731   1
  -8  -1  -1 9087.14 49.9229  -2
   8   1  -1 9087.14 49.9229   1
  -8  -1   0 2469.24 47.0701   1
  -8  -1   0 4772.74 44.6123  -2
   8   1   0 4772.74 44.6123   1
   8  -1   1 8614.12 57.5176   1
   8  -1  -1 9073.71 50.4304  -2
  -8   1  -1 9073.71 50.4304   1
   8  -1   2 2214.06 47.2574   1
  -8   1   2 4048.34 44.0043  -2
   8  -1   2 4048.34 44.0043   1
  -8   1  -3 2264.30 70.7534   1
  -8   1   3 6662.08 44.0857  -2
   8  -1   3 6662.08 44.0857   1
  -8  -1  -4 12438.1 110.039   1
  -8   1   4 13876.4 62.0345  -2
   8  -1   4 13876.4 62.0345   1
  -8  -1  -5 1461.63 65.9642   1
  -8   1   5 1691.82 31.2833  -2
   8  -1   5 1691.82 31.2833   1
  -8  -1  -6 3873.65 62.1938   1
  -8   1   6 4216.45 36.8646  -2
   8  -1   6 4216.45 36.8646   1
  -8  -1  -7 2106.47 45.3114   1
  -8   1   7 4431.69 41.0458  -2
   8  -1   7 4431.69 41.0458   1
   8  -1   8 24.7961 18.6795   1
  -8  -1   8 2188.71 77.0561  -2
   8   1   8 2188.71 77.0561   1
   8  -1   9 1461.17 31.8008   1
   8   1  -9 19919.1 299.725  -2
  -8  -1  -9 19919.1 299.725   1
   8   1  10 5136.16 38.3894   1
   8  -1  11 975.601 23.3621   1
   8  -1  12 3804.93 40.2941   1
   8  -1  13 3121.93 30.3141   1
   8   1  14 612.295 18.0286   1
   8  -1  15 7168.46 35.7667   1
   8   1  16 1760.77 24.8169   1
   8   1  17 3102.99 30.4447   1
  -8  -1 -18 673.953 24.2595   1
  -8   1 -19 721.888 22.7678   1
  -8   1 -20 740.831 20.5089   1
  -8  -1 -21 81.6794 16.5156   1
   8  -1  22 807.135 19.0010   1
   8   1  23 265.424 14.3438   1
   8   1  24 592.187 12.6158   1
   8   1  25 527.603 12.8609   1
  -8   1 -26 650.015 20.1761   1
  -8   2  26 91.1324 11.2169   1
   8   2 -25 75.0288 14.1287   1
  -8   2  24 104.291 12.3172   1
  -8   2  23 1110.39 17.1976   1
   8  -2 -22 4.39537 12.3079   1
  -8   2  21 85.0589 13.9209   1
  -8  -2  20 1295.19 21.0501   1
   8  -2 -19 2172.15 22.3955   1
   8  -2 -18 1023.44 18.8926   1
   8  -2 -17 1663.69 20.1787   1
   8   2 -16 33.4158 15.3895   1
   8  -2 -15 1601.58 19.2852   1
   8   2 -14 1524.32 16.9378   1
   8   2 -13 2972.79 25.7113   1
  -8   2  12 264.776 24.1383   1
  -8  -2  11 5555.94 48.3305   1
   8  -2 -10 12.7749 16.2152   1
   8   2  -9 2507.53 26.3605   1
  -8   2  -9 4212.96 169.260  -2
   8  -2  -9 4212.96 169.260   1
  -8   2   8 468.440 23.1474   1
  -8   2  -8 1923.36 62.8497  -2
   8  -2  -8 1923.36 62.8497   1
  -8   2   7 105.640 21.9332   1
  -8   2  -7 6872.64 47.2832  -2
   8  -2  -7 6872.64 47.2832   1
   8   2  -6 2068.07 34.9932   1
  -8   2  -6 4312.91 44.0805  -2
   8  -2  -6 4312.91 44.0805   1
  -8   2   5 16308.0 84.0614   1
  -8   2  -5 27777.8 81.3990  -2
   8  -2  -5 27777.8 81.3990   1
  -8  -2   4 646.368 37.0918   1
  -8   2  -4 798.983 27.3541  -2
   8  -2  -4 798.983 27.3541   1
  -8   2   3 17.2869 28.5913   1
   8  -2   3 267.223 32.2001  -2
  -8   2   3 267.223 32.2001   1
  -8  -2   2 110.787 45.4623   1
  -8   2  -2 238.144 34.8609  -2
   8  -2  -2 238.144 34.8609   1
  -8   2   1 4119.26 54.0672   1
  -8  -2  -1 15007.3 74.9392  -2
   8   2  -1 15007.3 74.9392   1
  -8  -2   0 1217.81 38.7305   1
  -8   2   0 2611.70 43.4261  -2
   8  -2   0 2611.70 43.4261   1
  -8  -2  -1 11964.0 126.133   1
  -8   2   1 15470.4 89.2363  -2
   8  -2   1 15470.4 89.2363   1
   8  -2  -2 390.734 31.5433  -2
  -8   2  -2 390.734 31.5433   1
  -8   2   3 287.947 29.5108  -2
   8  -2   3 287.947 29.5108   1
  -8  -2  -4 141.685 32.1593   1
  -8  -2   4 842.538 35.2864  -2
   8   2   4 842.538 35.2864   1
  -8  -2  -5 10837.5 173.530   1
  -8   2   5 28431.0 104.907  -2
   8  -2   5 28431.0 104.907   1
  -8  -2  -6 2287.70 61.4349   1
  -8   2   6 4510.37 61.6688  -2
   8  -2   6 4510.37 61.6688   1
  -8  -2  -7 7060.60 51.6993   1
   8  -2  -7 7279.45 85.2134  -2
  -8   2  -7 7279.45 85.2134   1
   8  -2   8 1685.77 26.0033   1
   8   2  -8 2252.37 88.4559  -2
  -8  -2  -8 2252.37 88.4559   1
  -8  -2  -9 1920.27 25.0143   1
   8  -2  10 3617.95 23.7923   1
   8  -2  11 9236.47 35.0695   1
  -8   2 -12 4149.84 32.0471   1
   8   2  13 999.680 18.2691   1
   8  -2  14 453.467 16.2007   1
   8  -2  15 194.641 14.6483   1
   8  -2  16 537.589 16.2135   1
   8   2  17 154.021 15.6025   1
   8   2  18 3033.43 27.6185   1
  -8  -2 -19 12.7173 16.7500   1
   8  -2  20 991.988 21.2862   1
   8   2  21 544.211 16.9007   1
   8   2  22 122.513 15.1559   1
   8   2  23 33.4437 14.0349   1
   8   2  24 59.5152 13.2535   1
   8   2  25 535.395 12.2300   1
  -8   2 -26 100.155 13.3297   1
  -8  -3  26 93.1605 9.82553   1
  -8  -3  25 8.31763 10.6096   1
  -8  -3  24 184.866 12.3249   1
  -8   3  23 1439.90 17.7381   1
  -8   3  22 12.2825 14.6499   1
  -8   3  21 17.5457 14.0130   1
  -8   3  20 129.879 13.7731   1
  -8   3  19 47.7333 13.9154   1
  -8   3  18 20.8329 13.8874   1
   8  -3 -17 1169.11 20.1971   1
   8   3 -16 64.0262 13.8552   1
  -8   3  15 13.0550 13.7905   1
  -8   3  14 7.56867 11.8289   1
  -8   3  13 103.568 11.5659   1
   8   3 -12 573.474 17.5974   1
  -8  -3  11 1073.19 30.3807   1
   8  -3 -10 2144.38 30.7576   1
   8  -3  -9 33.0856 16.3527   1
  -8   3  -9 942.214 76.0530  -2
   8  -3  -9 942.214 76.0530   1
  -8   3   8 6712.00 54.3430   1
  -8   3  -8 9848.94 69.9736  -2
   8  -3  -8 9848.94 69.9736   1
   8   3  -7 423.666 42.4565   1
  -8   3  -7 773.861 30.1147  -2
   8  -3  -7 773.861 30.1147   1
   8   3  -6 14353.0 201.402   1
  -8   3  -6 15217.7 56.5003  -2
   8  -3  -6 15217.7 56.5003   1
   8  -3   5 1805.85 33.3447  -2
  -8   3   5 1805.85 33.3447   1
   8  -3   4 4676.08 39.7419  -2
  -8   3   4 4676.08 39.7419   1
  -8   3   3 286.556 69.9732   1
   8  -3   3 8605.58 54.4577  -2
  -8   3   3 8605.58 54.4577   1
  -8  -3   2 1490.47 80.0012   1
  -8   3  -2 3472.12 43.3162  -2
   8  -3  -2 3472.12 43.3162   1
  -8  -3   1 152.753 53.8583   1
  -8   3  -1 587.870 43.4055  -2
   8  -3  -1 587.870 43.4055   1
  -8   3   0 7689.75 62.5363  -2
   8  -3   0 7689.75 62.5363   1
   8  -3  -1 627.385 25.6697  -2
  -8   3  -1 627.385 25.6697   1
  -8  -3  -2 1950.85 71.0430   1
   8  -3  -2 3384.61 35.4287  -2
  -8   3  -2 3384.61 35.4287   1
   8  -3  -3 8294.22 42.8375  -2
  -8   3  -3 8294.22 42.8375   1
  -8  -3  -4 1574.28 69.7186   1
   8  -3  -4 4511.32 37.9857  -2
  -8   3  -4 4511.32 37.9857   1
  -8  -3  -5 499.178 48.4479   1
   8  -3  -5 1856.03 35.2029  -2
  -8   3  -5 1856.03 35.2029   1
  -8   3  -6 550.699 39.9848   1
   8   3  -6 15653.2 82.6927  -2
  -8  -3  -6 15653.2 82.6927   1
   8  -3   7 344.791 25.1094   1
   8  -3  -7 910.087 41.9455  -2
  -8   3  -7 910.087 41.9455   1
   8  -3   8 2990.53 38.4895   1
   8  -3  -8 10664.1 98.7948  -2
  -8   3  -8 10664.1 98.7948   1
  -8  -3  -9 1214.29 24.3699   1
   8  -3  -9 1270.52 43.7798  -2
  -8   3  -9 1270.52 43.7798   1
  -8   3 -10 2560.07 22.8746   1
  -8   3 -11 258.950 14.8955   1
  -8   3 -12 206.332 11.6919   1
  -8   3  12 546.720 66.8115  -2
   8  -3  12 546.720 66.8115   1
   8  -3  13 568.825 12.8631   1
   8  -3  14 432.330 13.5331   1
   8  -3  15 2270.06 20.1371   1
   8  -3  16 452.530 14.4141   1
   8  -3  17 2056.74 20.3969   1
   8  -3  18 261.629 14.3118   1
   8  -3  19 1630.39 21.4317   1
   8  -3  20 350.764 16.1911   1
  -8  -3 -21 82.6460 15.3880   1
  -8   3 -22 365.155 17.5546   1
  -8   3 -23 1359.91 16.7856   1
   8   3  24 9.28237 10.5474   1
  -8   3 -25 318.837 12.7630   1
  -8   3 -26 43.9152 22.3938   1
  -8   4  26-13.4881 21.3316   1
  -8   4  25 439.594 11.3111   1
  -8   4  24 1612.76 18.5226   1
  -8   4  23 1391.79 18.3623   1
   8  -4 -22 968.359 14.2478   1
   8  -4 -21 1362.08 16.5635   1
  -8   4  20 1.80884 12.9768   1
  -8   4  19 433.191 15.7606   1
   8   4 -18 1102.62 19.6977   1
  -8  -4  17 4513.82 31.2668   1
  -8  -4  16 1072.27 20.1025   1
   8  -4 -15 208.096 14.1896   1
  -8  -4  14 299.260 13.3590   1
   8  -4 -13 89.0267 11.5121   1
   8  -4 -12 2040.17 18.7967   1
  -8   4  11 130.669 13.6518   1
   8  -4  11 295.469 119.409  -2
  -8   4  11 295.469 119.409   1
  -8   4  10 10.8671 16.7962   1
   8   4  10 2504.68 119.359  -2
  -8  -4  10 2504.68 119.359   1
  -8   4   9 2836.83 31.2817   1
  -8   4  -9 6814.82 89.8290  -2
   8  -4  -9 6814.82 89.8290   1
  -8  -4   8 6263.79 73.4879   1
   8  -4   8 10162.8 65.6347  -2
  -8   4   8 10162.8 65.6347   1
   8   4  -7 266.651 33.1811   1
   8  -4   7 3348.62 48.1832  -2
  -8   4   7 3348.62 48.1832   1
   8   4  -6 398.877 74.6367   1
   8  -4   6 1810.10 38.8919  -2
  -8   4   6 1810.10 38.8919   1
   8  -4   5 3796.10 38.5999  -2
  -8   4   5 3796.10 38.5999   1
   8  -4   4 11784.3 64.9482  -2
  -8   4   4 11784.3 64.9482   1
   8  -4   3 12657.8 71.7805  -2
  -8   4   3 12657.8 71.7805   1
  -8   4  -2 1434.64 43.8935  -2
   8  -4  -2 1434.64 43.8935   1
  -8   4  -1 4590.27 47.4579  -2
   8  -4  -1 4590.27 47.4579   1
   8  -4   0 4397.50 45.3938  -2
  -8   4   0 4397.50 45.3938   1
  -8   4   1 4363.66 40.1328  -2
   8  -4   1 4363.66 40.1328   1
   8  -4  -2 1504.53 30.5603  -2
  -8   4  -2 1504.53 30.5603   1
   8   4  -3 12161.6 62.8804  -2
  -8  -4  -3 12161.6 62.8804   1
   8   4   4 9897.35 180.981   1
   8   4  -4 11578.5 57.1949  -2
  -8  -4  -4 11578.5 57.1949   1
  -8  -4  -5 2772.02 39.4542   1
   8  -4  -5 3828.73 34.9085  -2
  -8   4  -5 3828.73 34.9085   1
  -8  -4  -6 1362.97 30.6775   1
   8  -4  -6 1854.60 32.7005  -2
  -8   4  -6 1854.60 32.7005   1
   8  -4  -7 3642.70 41.5042  -2
  -8   4  -7 3642.70 41.5042   1
   8  -4   8 4023.46 49.6913   1
  -8   4   8 9916.76 55.1359  -2
   8  -4   8 9916.76 55.1359   1
   8  -4   9 4511.06 48.5641   1
   8  -4  -9 7379.92 55.6413  -2
  -8   4  -9 7379.92 55.6413   1
   8  -4  10 3474.97 32.4008   1
   8  -4 -10 3635.51 67.1798  -2
  -8   4 -10 3635.51 67.1798   1
   8   4  11 461.129 12.9278   1
   8   4 -11 555.193 131.684  -2
  -8  -4 -11 555.193 131.684   1
  -8  -4 -12 626.618 13.7977   1
   8   4  13 32.5927 12.0524   1
   8  -4  14 353.291 14.1189   1
  -8   4 -15 28.1364 13.7526   1
  -8   4 -16 1431.37 20.7819   1
  -8   4 -17 506.785 16.8569   1
  -8   4 -18 1544.06 21.1044   1
  -8   4 -19 330.463 16.5605   1
  -8   4 -20 515.392 16.2078   1
  -8   4 -21 53.0339 15.0406   1
  -8   4 -22-2.77175 13.8564   1
  -8   4 -23 614.148 14.5051   1
  -8   4 -24 1265.62 17.8354   1
  -8   4 -25 153.692 20.3137   1
   8   5 -25 816.304 16.1618   1
  -8   5  24 127.449 11.0573   1
   8   5 -23 134.441 9.51450   1
  -8  -5  22 2.19356 10.8085   1
  -8   5  21 36.8303 11.2557   1
  -8   5  20 69.7750 12.6259   1
  -8  -5  19 148.850 16.5365   1
  -8   5  18 115.603 17.1863   1
   8   5 -17 1147.91 20.7628   1
  -8   5  16 16.5349 14.1657   1
  -8  -5  15 24.9748 14.2802   1
   8  -5 -14 6936.62 29.7618   1
   8  -5 -13 389.344 14.3367   1
   8  -5  13 623.523 177.575  -2
  -8   5  13 623.523 177.575   1
  -8  -5  12 1030.69 15.1559   1
  -8   5 -12 1034.68 58.8097  -2
   8  -5 -12 1034.68 58.8097   1
  -8   5  11 3829.41 21.6107   1
   8  -5  11 5271.08 86.1372  -2
  -8   5  11 5271.08 86.1372   1
  -8   5  10 16.1315 14.2897   1
   8  -5  10 217.497 24.1507  -2
  -8   5  10 217.497 24.1507   1
  -8   5   9 4829.70 36.6781   1
   8  -5   9 5862.05 39.5988  -2
  -8   5   9 5862.05 39.5988   1
  -8  -5   8 5175.19 53.3772   1
   8  -5   8 5557.37 54.9413  -2
  -8   5   8 5557.37 54.9413   1
  -8  -5   7 2549.34 92.6777   1
   8  -5   7 4714.60 44.6271  -2
  -8   5   7 4714.60 44.6271   1
   8   5  -6 6412.05 168.078   1
   8  -5   6 6792.77 62.3738  -2
  -8   5   6 6792.77 62.3738   1
   8  -5   5 10442.7 77.3987  -2
  -8   5   5 10442.7 77.3987   1
   8  -5   4 4839.95 48.6464  -2
  -8   5   4 4839.95 48.6464   1
   8  -5   3 1673.66 37.3087  -2
  -8   5   3 1673.66 37.3087   1
  -8   5  -2 8622.36 54.1424  -2
   8  -5  -2 8622.36 54.1424   1
  -8   5  -1 2223.97 35.6276  -2
   8  -5  -1 2223.97 35.6276   1
   8  -5   0 111.976 25.1474  -2
  -8   5   0 111.976 25.1474   1
  -8   5   1 2140.87 34.4763  -2
   8  -5   1 2140.87 34.4763   1
   8   5  -2 8246.83 51.9512  -2
  -8  -5  -2 8246.83 51.9512   1
   8  -5  -3 1638.59 31.2353  -2
  -8   5  -3 1638.59 31.2353   1
   8   5   4 500.806 77.8032   1
   8  -5  -4 4755.50 44.1060  -2
  -8   5  -4 4755.50 44.1060   1
   8  -5  -5 10101.5 50.0434  -2
  -8   5  -5 10101.5 50.0434   1
  -8  -5  -6 321.991 32.6879   1
   8  -5  -6 6537.40 59.1232  -2
  -8   5  -6 6537.40 59.1232   1
  -8  -5  -7 1972.40 53.8086   1
   8  -5  -7 5047.59 46.1134  -2
  -8   5  -7 5047.59 46.1134   1
  -8  -5  -8 107.763 18.5188   1
   8  -5  -8 5486.05 50.3614  -2
  -8   5  -8 5486.05 50.3614   1
  -8   5  -9 832.962 21.5215   1
  -8   5   9 5364.04 39.5608  -2
   8  -5   9 5364.04 39.5608   1
   8  -5  10 223.848 17.4043   1
   8  -5 -10 316.060 22.3974  -2
  -8   5 -10 316.060 22.3974   1
   8   5  11 1956.15 23.2953   1
   8   5 -11 5379.39 43.6217  -2
  -8  -5 -11 5379.39 43.6217   1
  -8   5 -12 38.7197 13.2439   1
   8   5 -12 1153.42 121.549  -2
  -8  -5 -12 1153.42 121.549   1
  -8   5 -13 25.9231 13.3223   1
  -8   5 -14 1519.10 19.6975   1
  -8  -5 -15 1461.57 25.1245   1
  -8   5 -16 430.452 18.8370   1
   8  -5 -16 576.614 57.5991  -2
  -8   5 -16 576.614 57.5991   1
  -8   5 -17 331.544 17.5106   1
  -8   5 -18 869.097 17.6572   1
  -8   5 -19 18.9871 13.0856   1
   8  -5  20 123.026 12.9183   1
  -8   5 -21 848.299 15.4565   1
  -8   5 -22 174.225 12.5841   1
  -8   5 -23 17.0967 15.4682   1
  -8   5 -24 20.4354 20.2912   1
   8   6 -24 547.487 13.4209   1
   8   6 -23 166.681 9.35973   1
   8   6 -22 656.746 11.9012   1
   8   6 -21 49.4207 10.1870   1
   8   6 -20 43.4675 11.4370   1
  -8   6  19 933.970 16.4540   1
   8  -6 -18 45.5947 13.8618   1
   8   6 -17 11.8413 15.4290   1
   8   6 -16 65.7274 14.6812   1
  -8  -6  15 45.7084 15.3808   1
  -8   6  14 202.579 15.5320   1
  -8   6  13 1456.75 19.4002   1
  -8   6 -13 5477.80 103.378  -2
   8  -6 -13 5477.80 103.378   1
   8  -6 -12 39.7155 12.8833   1
  -8   6 -12 88.4834 61.3221  -2
   8  -6 -12 88.4834 61.3221   1
  -8   6  11 137.212 13.2779   1
   8  -6  11 1439.08 52.1613  -2
  -8   6  11 1439.08 52.1613   1
   8  -6 -10 1084.82 21.3143   1
   8  -6  10 1192.81 27.0176  -2
  -8   6  10 1192.81 27.0176   1
  -8   6   9 323.131 22.7440   1
   8  -6   9 2268.95 23.8016  -2
  -8   6   9 2268.95 23.8016   1
  -8  -6   8 2302.23 45.2692   1
  -8   6  -8 2407.25 20.6203  -2
   8  -6  -8 2407.25 20.6203   1
  -8  -6   7 240.073 39.4668   1
  -8   6  -7 419.052 14.4714  -2
   8  -6  -7 419.052 14.4714   1
   8   6  -6 3341.74 144.600   1
   8  -6   6 3362.30 25.3653  -2
  -8   6   6 3362.30 25.3653   1
  -8  -6  -5 4268.73 28.1754  -2
   8   6  -5 4268.73 28.1754   1
  -8   6  -4 1200.50 43.5979  -2
   8  -6  -4 1200.50 43.5979   1
  -8   6  -3 2324.58 44.0331  -2
   8  -6  -3 2324.58 44.0331   1
   8  -6   2 400.239 27.2160  -2
  -8   6   2 400.239 27.2160   1
   8   6   1 1146.72 25.6256  -2
  -8  -6   1 1146.72 25.6256   1
   8  -6   0 6449.27 51.2879  -2
  -8   6   0 6449.27 51.2879   1
   8  -6  -1 1217.33 33.5646  -2
  -8   6  -1 1217.33 33.5646   1
  -8   6   2 385.275 29.4797  -2
   8  -6   2 385.275 29.4797   1
   8   6  -3 2290.44 38.9218  -2
  -8  -6  -3 2290.44 38.9218   1
   8  -6  -4 1219.11 31.8237  -2
  -8   6  -4 1219.11 31.8237   1
  -8  -6   5 4074.99 28.9543  -2
   8   6   5 4074.99 28.9543   1
  -8  -6   6 3002.71 23.9278  -2
   8   6   6 3002.71 23.9278   1
   8   6   7 271.130 39.0901   1
   8  -6  -7 463.335 16.2151  -2
  -8   6  -7 463.335 16.2151   1
   8   6   8 1.55281 29.9589   1
   8  -6  -8 2129.24 21.7023  -2
  -8   6  -8 2129.24 21.7023   1
   8   6   9 2232.53 36.9343   1
   8  -6  -9 2694.71 28.0541  -2
  -8   6  -9 2694.71 28.0541   1
   8   6  10 24.5773 20.0104   1
   8  -6 -10 954.830 27.4058  -2
  -8   6 -10 954.830 27.4058   1
   8   6  11 1658.31 25.4738   1
   8  -6 -11 1967.70 30.8945  -2
  -8   6 -11 1967.70 30.8945   1
   8   6  12 3.62458 15.4493   1
   8  -6 -12 72.4064 33.3161  -2
  -8   6 -12 72.4064 33.3161   1
   8  -6  13 5276.50 30.8032   1
   8  -6 -13 6571.62 123.555  -2
  -8   6 -13 6571.62 123.555   1
  -8   6 -14 44.6636 13.8002   1
  -8   6 -15 4105.98 28.6740   1
   8  -6 -15 4106.45 86.3153  -2
  -8   6 -15 4106.45 86.3153   1
  -8   6 -16 113.093 14.7721   1
   8  -6 -16 41.1079 53.9881  -2
  -8   6 -16 41.1079 53.9881   1
  -8   6 -17 336.741 13.8459   1
  -8   6 -18 406.321 14.9770   1
  -8   6 -19 2162.96 20.6476   1
  -8   6 -20 246.162 13.6427   1
  -8   6 -21 1327.13 16.8852   1
  -8   6 -22 42.4535 15.3205   1
  -8   6 -23 181.381 21.3711   1
   8   7 -22 44.2840 7.78756   1
  -8   7  21 8.69083 8.59189   1
   8   7 -20 1047.49 13.6022   1
  -8   7  19 144.406 11.6859   1
  -8   7  18 4.70473 12.4121   1
   8   7 -17 164.782 13.2063   1
   8   7 -16 196.454 12.4038   1
   8   7 -15 975.972 16.5575   1
  -8   7  14 1397.10 19.2275   1
  -8   7 -14 2070.99 81.8378  -2
   8  -7 -14 2070.99 81.8378   1
   8   7 -13 2007.11 20.5873   1
  -8   7 -13 2691.28 61.2071  -2
   8  -7 -13 2691.28 61.2071   1
   8  -7 -12-1.47648 13.3856   1
  -8  -7 -12 515.688 48.8519  -2
   8   7 -12 515.688 48.8519   1
   8  -7 -11 1706.90 22.0226   1
  -8  -7 -11 3398.88 42.0873  -2
   8   7 -11 3398.88 42.0873   1
  -8   7  10 697.486 22.0312   1
   8  -7  10 955.099 23.6356  -2
  -8   7  10 955.099 23.6356   1
  -8   7   9 196.427 22.9478   1
   8  -7   9 358.998 20.8333  -2
  -8   7   9 358.998 20.8333   1
  -8  -7   8 588.848 46.2209   1
   8  -7   8 721.703 17.6458  -2
  -8   7   8 721.703 17.6458   1
   8  -7   7 220.318 16.2672  -2
  -8   7   7 220.318 16.2672   1
   8   7  -6 415.399 92.1863   1
  -8   7  -6 2751.98 20.9370  -2
   8  -7  -6 2751.98 20.9370   1
   8   7  -5 178.101 94.7933   1
  -8   7  -5 954.648 16.6240  -2
   8  -7  -5 954.648 16.6240   1
  -8   7  -4 1858.24 18.2806  -2
   8  -7  -4 1858.24 18.2806   1
  -8   7  -3 281.938 15.6997  -2
   8  -7  -3 281.938 15.6997   1
  -8   7  -2 2322.00 22.5367  -2
   8  -7  -2 2322.00 22.5367   1
  -8   7  -1 1434.25 21.9440  -2
   8  -7  -1 1434.25 21.9440   1
  -8  -7   0 4247.17 30.0112  -2
   8   7   0 4247.17 30.0112   1
  -8   7   1 1520.16 22.1593  -2
   8  -7   1 1520.16 22.1593   1
  -8  -7   2 2529.93 24.7188  -2
   8   7   2 2529.93 24.7188   1
  -8   7   3 204.767 15.9358  -2
   8  -7   3 204.767 15.9358   1
  -8  -7   4 1810.69 21.6062  -2
   8   7   4 1810.69 21.6062   1
   8  -7  -5 1098.06 22.4667  -2
  -8   7  -5 1098.06 22.4667   1
  -8  -7   6 3187.89 27.4135  -2
   8   7   6 3187.89 27.4135   1
   8  -7  -7 223.530 18.7969  -2
  -8   7  -7 223.530 18.7969   1
   8   7   8 52.6258 36.0342   1
   8  -7  -8 715.024 22.0980  -2
  -8   7  -8 715.024 22.0980   1
   8  -7   9 212.950 20.0668   1
   8  -7  -9 464.681 26.2672  -2
  -8   7  -9 464.681 26.2672   1
   8   7  10 222.558 20.9605   1
   8  -7 -10 890.988 34.3663  -2
  -8   7 -10 890.988 34.3663   1
   8   7  11 1837.52 27.8551   1
   8  -7 -11 3658.34 51.4385  -2
  -8   7 -11 3658.34 51.4385   1
   8   7  12 744.498 23.5120   1
   8  -7 -12 799.910 45.9366  -2
  -8   7 -12 799.910 45.9366   1
   8   7  13 698.967 20.5992   1
   8  -7 -13 2547.51 97.8045  -2
  -8   7 -13 2547.51 97.8045   1
  -8   7 -14 678.443 18.2584   1
  -8   7 -15 11.7914 15.5336   1
   8  -7 -15 530.252 58.2570  -2
  -8   7 -15 530.252 58.2570   1
  -8   7 -16 1603.69 20.8972   1
  -8   7 -17 4.29763 13.1540   1
  -8   7 -18 225.207 13.4597   1
  -8   7 -19 133.921 14.3482   1
  -8   7 -20 688.195 17.9268   1
   8   7  21 31.6516 16.8379   1
   8   7  22 340.643 26.4950   1
   8  -8 -21 446.833 11.8128   1
   8  -8 -20 547.639 8.72412   1
   8   8 -19 102.533 8.19833   1
   8  -8 -18 544.503 10.4592   1
  -8  -8  17 452.873 12.0263   1
   8   8 -16 35.2276 11.4477   1
  -8   8  15 1189.65 15.0798   1
  -8   8  14 1047.98 15.9567   1
  -8   8  13 102.211 12.7620   1
  -8   8 -13 114.321 41.6361  -2
   8  -8 -13 114.321 41.6361   1
  -8   8  12 951.289 17.6593   1
  -8   8 -12 1001.65 38.4282  -2
   8  -8 -12 1001.65 38.4282   1
  -8   8  11 507.019 18.6924   1
  -8   8 -11 587.081 24.4902  -2
   8  -8 -11 587.081 24.4902   1
  -8  -8  10 433.268 23.2933   1
  -8  -8 -10 481.696 20.7158  -2
   8   8 -10 481.696 20.7158   1
   8  -8  -9 30.5189 31.0153   1
  -8   8  -9 340.365 24.6783  -2
   8  -8  -9 340.365 24.6783   1
  -8   8   8 254.293 48.4742   1
   8  -8   8 589.935 22.8584  -2
  -8   8   8 589.935 22.8584   1
  -8   8  -7 65.1775 19.4088  -2
   8  -8  -7 65.1775 19.4088   1
   8  -8  -6 1342.04 35.4362   1
   8  -8   6 3096.60 30.5383  -2
  -8   8   6 3096.60 30.5383   1
  -8   8  -5 535.539 19.1482  -2
   8  -8  -5 535.539 19.1482   1
  -8   8  -4 7601.78 32.0942  -2
   8  -8  -4 7601.78 32.0942   1
  -8   8  -3 1772.96 20.6870  -2
   8  -8  -3 1772.96 20.6870   1
   8   8  -2 3260.54 64.6326   1
  -8   8  -2 4088.68 29.0789  -2
   8  -8  -2 4088.68 29.0789   1
  -8   8  -1 4154.31 28.3117  -2
   8  -8  -1 4154.31 28.3117   1
  -8   8   0 5898.19 34.0168  -2
   8  -8   0 5898.19 34.0168   1
  -8  -8   1 4105.45 29.5837  -2
   8   8   1 4105.45 29.5837   1
  -8   8   2 4198.16 29.4322  -2
   8  -8   2 4198.16 29.4322   1
   8   8   3 1438.00 55.0515   1
  -8   8   3 2040.73 24.8150  -2
   8  -8   3 2040.73 24.8150   1
  -8   8   4 8368.17 39.1004  -2
   8  -8   4 8368.17 39.1004   1
  -8   8   5 649.273 23.8418  -2
   8  -8   5 649.273 23.8418   1
  -8   8   6 3413.88 30.1826  -2
   8  -8   6 3413.88 30.1826   1
  -8  -8   7 55.7565 24.2203  -2
   8   8   7 55.7565 24.2203   1
  -8   8   8 686.479 26.0819  -2
   8  -8   8 686.479 26.0819   1
   8   8   9 375.552 28.1532   1
  -8  -8   9 438.392 37.6819  -2
   8   8   9 438.392 37.6819   1
   8   8  10 2.06481 19.1165   1
   8   8 -10 410.434 36.9889  -2
  -8  -8 -10 410.434 36.9889   1
   8   8  11-3.94740 18.3904   1
   8   8 -11 508.686 36.0685  -2
  -8  -8 -11 508.686 36.0685   1
   8   8  12-0.99797 18.4163   1
   8   8 -12 957.465 53.0810  -2
  -8  -8 -12 957.465 53.0810   1
  -8   8 -13 21.2963 16.2947   1
   8   8  14 2383.67 22.1519   1
   8   8  15 38.9391 14.7751   1
   8   8  16 34.7143 16.7745   1
   8   8  17 334.727 15.8011   1
   8   8  18 472.336 14.6680   1
   8  -8  19 18.8519 11.1667   1
[truncated: 411,267 more chars]
