# Supplementary material for: Isomerisation and Insertion Chemistry of Imidosilanes Enabled by Reversible Si(IV)/Si(II) Redox Shuttling
Source: Angew Chem Int Ed Engl. 2025 May 16;64(26):e202505872. doi: 10.1002/anie.202505872 (PMC12184292; doi:10.1002/anie.202505872)
Supplement: Supplementary file 2 — Supporting Information S2 [file ANIE-64-e202505872-s001.zip › 2-Si.cif]

data_166wywcm21
_audit_creation_date               2023-10-18
_audit_creation_method
;
Olex2 1.5
(compiled 2023.08.24 svn.re1ec1418 for OlexSys, GUI svn.r6817)
;
_shelx_SHELXL_version_number       '2018/3'
_audit_contact_author_address      ?
_audit_contact_author_email        ?
_audit_contact_author_name         ''
_audit_contact_author_phone        ?
_publ_contact_author_id_orcid      ?
_publ_section_references
;
Dolomanov, O.V., Bourhis, L.J., Gildea, R.J, Howard, J.A.K. & Puschmann, H.
 (2009), J. Appl. Cryst. 42, 339-341.

Sheldrick, G.M. (2015). Acta Cryst. C71, 3-8.
;
_chemical_name_common              ?
_chemical_name_systematic          ?
_chemical_formula_moiety           'C44 H68 B N5 Si2'
_chemical_formula_sum              'C44 H68 B N5 Si2'
_chemical_formula_weight           734.02
_chemical_melting_point            ?
loop_
  _atom_type_symbol
  _atom_type_description
  _atom_type_scat_dispersion_real
  _atom_type_scat_dispersion_imag
  _atom_type_scat_source
 'C' 'C' 0.0181 0.0091 'International Tables Vol C Tables 4.2.6.8 and 6.1.1.4'
 'H' 'H' 0.0000 0.0000 'International Tables Vol C Tables 4.2.6.8 and 6.1.1.4'
 'B' 'B' 0.0090 0.0039 'International Tables Vol C Tables 4.2.6.8 and 6.1.1.4'
 'N' 'N' 0.0311 0.0180 'International Tables Vol C Tables 4.2.6.8 and 6.1.1.4'
 'Si' 'Si' 0.2541 0.3302 'International Tables Vol C Tables 4.2.6.8 and 6.1.1.4'

_shelx_space_group_comment
;
The symmetry employed for this shelxl refinement is uniquely defined
by the following loop, which should always be used as a source of
symmetry information in preference to the above space-group names.
They are only intended as comments.
;
_space_group_crystal_system        'monoclinic'
_space_group_IT_number             14
_space_group_name_H-M_alt          'P 1 21/c 1'
_space_group_name_Hall             '-P 2ybc'
loop_
  _space_group_symop_operation_xyz
 'x, y, z'
 '-x, y+1/2, -z+1/2'
 '-x, -y, -z'
 'x, -y-1/2, z-1/2'

_cell_length_a                     14.19530(10)
_cell_length_b                     18.78600(10)
_cell_length_c                     17.02960(10)
_cell_angle_alpha                  90
_cell_angle_beta                   98.2980(10)
_cell_angle_gamma                  90
_cell_volume                       4493.79(5)
_cell_formula_units_Z              4
_cell_measurement_reflns_used      21254
_cell_measurement_temperature      150.01(11)
_cell_measurement_theta_max        76.1080
_cell_measurement_theta_min        3.4850
_shelx_estimated_absorpt_T_max     0.830
_shelx_estimated_absorpt_T_min     0.794
_exptl_absorpt_coefficient_mu      0.965
_exptl_absorpt_correction_T_max    1.00000
_exptl_absorpt_correction_T_min    0.96510
_exptl_absorpt_correction_type     multi-scan
_exptl_absorpt_process_details
;
CrysAlisPro 1.171.39.46 (Rigaku Oxford Diffraction, 2018)
Empirical absorption correction using spherical harmonics,
 implemented in SCALE3 ABSPACK scaling algorithm.
;
_exptl_absorpt_special_details     ?
_exptl_crystal_colour              colourless
_exptl_crystal_colour_primary      colourless
_exptl_crystal_density_diffrn      1.085
_exptl_crystal_density_meas        ?
_exptl_crystal_density_method      ?
_exptl_crystal_description         block
_exptl_crystal_F_000               1600
_exptl_crystal_size_max            0.25
_exptl_crystal_size_mid            0.2
_exptl_crystal_size_min            0.2
_exptl_transmission_factor_max     ?
_exptl_transmission_factor_min     ?
_diffrn_reflns_av_R_equivalents    0.0335
_diffrn_reflns_av_unetI/netI       0.0232
_diffrn_reflns_Laue_measured_fraction_full  1.000
_diffrn_reflns_Laue_measured_fraction_max  0.994
_diffrn_reflns_limit_h_max         17
_diffrn_reflns_limit_h_min         -17
_diffrn_reflns_limit_k_max         21
_diffrn_reflns_limit_k_min         -23
_diffrn_reflns_limit_l_max         21
_diffrn_reflns_limit_l_min         -21
_diffrn_reflns_number              46619
_diffrn_reflns_point_group_measured_fraction_full  1.000
_diffrn_reflns_point_group_measured_fraction_max  0.994
_diffrn_reflns_theta_full          67.684
_diffrn_reflns_theta_max           76.157
_diffrn_reflns_theta_min           3.146
_diffrn_ambient_temperature        150.01(11)
_diffrn_detector_area_resol_mean   10.4102
_diffrn_detector_type              Atlas
_diffrn_measured_fraction_theta_full  1.000
_diffrn_measured_fraction_theta_max  0.994
_diffrn_measurement_details
;
List of Runs (angles in degrees, time in seconds):

  # Type    Start    End  Width  t~exp~   \w     \q     \k     \f   Frames
--------------------------------------------------------------------------
  1  \w   -121.00  -6.00   1.00    1.50    --  -42.66 -19.00   0.00  115
  2  \w    -20.00   6.00   1.00    1.50    --  -42.66  38.00 -60.00   26
  3  \w     -3.00  30.00   1.00    1.50    --  -42.66  19.00 -30.00   33
  4  \w      2.00  35.00   1.00    1.50    --  -42.66  19.00-180.00   33
  5  \w     67.00 106.00   1.00    1.50    --   42.66 178.00 -30.00   39
  6  \w    135.00 161.00   1.00    4.00    --  111.00 125.00-180.00   26
  7  \w     43.00  68.00   1.00    4.00    --  111.00 -45.00  30.00   25
  8  \w     48.00  78.00   1.00    4.00    --  111.00 -61.00 120.00   30
  9  \w     66.00 113.00   1.00    4.00    --  111.00  15.00 120.00   47
 10  \w     41.00  89.00   1.00    4.00    --  111.00 -61.00 -30.00   48
 11  \w    131.00 160.00   1.00    4.00    --  111.00  15.00 120.00   29
 12  \w     42.00  72.00   1.00    4.00    --  111.00 -45.00 150.00   30
 13  \w     41.00  67.00   1.00    4.00    --  111.00 -45.00   0.00   26
 14  \w     41.00  69.00   1.00    4.00    --  111.00 -45.00-150.00   28
 15  \w    152.00 177.00   1.00    4.00    --  111.00  77.00   0.00   25
 16  \w     40.00  65.00   1.00    4.00    --  111.00 -45.00-120.00   25
 17  \w    110.00 136.00   1.00    4.00    --  111.00  77.00   0.00   26
 18  \w     39.00  73.00   1.00    4.00    --  111.00-125.00-180.00   34
 19  \w     41.00  66.00   1.00    4.00    --  111.00 -45.00 -30.00   25
 20  \w     73.00  98.00   1.00    4.00    --  111.00-125.00 -60.00   25
 21  \w     91.00 144.00   1.00    4.00    --  111.00  45.00-120.00   53
 22  \w    153.00 178.00   1.00    4.00    --  111.00  45.00-120.00   25
 23  \w     90.00 159.00   1.00    4.00    --  111.00  30.00 -30.00   69
 24  \w     41.00  67.00   1.00    4.00    --  111.00-125.00-150.00   26
 25  \w     79.00 112.00   1.00    4.00    --  111.00-125.00-150.00   33
 26  \w    112.00 137.00   1.00    4.00    --  111.00  45.00 -90.00   25
 27  \w    -19.00  28.00   1.00    1.50    --  -42.66  38.00-180.00   47
 28  \w    -42.00  -8.00   1.00    1.50    --  -42.66  57.00   0.00   34
 29  \w     13.00  41.00   1.00    1.50    --   42.66 -99.00-120.00   28
 30  \w     43.00  79.00   1.00    1.50    --   42.66 -99.00-120.00   36
 31  \w     10.00  79.00   1.00    1.50    --   42.66 -99.00  90.00   69
 32  \w     31.00  58.00   1.00    4.00    --  111.00 -95.00   0.00   27
 33  \w     41.00  72.00   1.00    4.00    --  111.00 -45.00 -90.00   31
 34  \w     63.00 108.00   1.00    4.00    --  111.00-102.00 -96.60   45
 35  \w     55.00  81.00   1.00    4.00    --  111.00 -95.00  60.00   26
 36  \w    127.00 160.00   1.00    4.00    --  111.00  30.00  30.00   33
 37  \w     59.00  93.00   1.00    4.00    --  111.00 -61.00 -90.00   34
 38  \w     62.00  88.00   1.00    4.00    --  111.00 -95.00-150.00   26
 39  \w     41.00  72.00   1.00    4.00    --  111.00 -45.00  60.00   31
 40  \w     87.00 112.00   1.00    4.00    --  111.00-125.00  60.00   25
 41  \w     95.00 123.00   1.00    4.00    --  111.00  30.00 150.00   28
 42  \w    112.00 154.00   1.00    4.00    --  111.00  77.00 -30.00   42
 43  \w     78.00 112.00   1.00    4.00    --  111.00-125.00-180.00   34
 44  \w    130.00 177.00   1.00    4.00    --  111.00  30.00 150.00   47
 45  \w    104.00 141.00   1.00    4.00    --  111.00  77.00-180.00   37
 46  \w     54.00  90.00   1.00    4.00    --  111.00 -61.00  60.00   36
 47  \w     65.00  91.00   1.00    4.00    --  111.00 -61.00 120.00   26
;
_diffrn_measurement_device         'four-circle diffractometer'
_diffrn_measurement_device_type    'SuperNova, Dual, Cu at home/near, Atlas'
_diffrn_measurement_method         '\w scans'
_diffrn_radiation_type             CuK\a
_diffrn_radiation_wavelength       1.54184
_diffrn_source                     ?
_reflns_Friedel_coverage           0.000
_reflns_Friedel_fraction_full      .
_reflns_Friedel_fraction_max       .
_reflns_number_gt                  8188
_reflns_number_total               9334
_reflns_special_details
;
 Reflections were merged by SHELXL according to the crystal
 class for the calculation of statistics and refinement.
 
 _reflns_Friedel_fraction is defined as the number of unique
 Friedel pairs measured divided by the number that would be
 possible theoretically, ignoring centric projections and
 systematic absences.
;
_reflns_threshold_expression       'I > 2\s(I)'
_computing_cell_refinement         'CrysAlisPro 1.171.39.46 (Rigaku OD, 2018)'
_computing_data_collection         'CrysAlisPro 1.171.39.46 (Rigaku OD, 2018)'
_computing_data_reduction          'CrysAlisPro 1.171.39.46 (Rigaku OD, 2018)'
_computing_molecular_graphics      'Olex2 1.5 (Dolomanov et al., 2009)'
_computing_publication_material    'Olex2 1.5 (Dolomanov et al., 2009)'
_computing_structure_refinement    'SHELXL 2018/3 (Sheldrick, 2015)'
_computing_structure_solution      'SHELXT 2018/2 (Sheldrick, 2018)'
_refine_diff_density_max           0.271
_refine_diff_density_min           -0.287
_refine_diff_density_rms           0.044
_refine_ls_extinction_coef         .
_refine_ls_extinction_method       none
_refine_ls_goodness_of_fit_ref     1.035
_refine_ls_hydrogen_treatment      constr
_refine_ls_matrix_type             full
_refine_ls_number_parameters       486
_refine_ls_number_reflns           9334
_refine_ls_number_restraints       0
_refine_ls_R_factor_all            0.0421
_refine_ls_R_factor_gt             0.0363
_refine_ls_restrained_S_all        1.035
_refine_ls_shift/su_max            0.001
_refine_ls_shift/su_mean           0.000
_refine_ls_structure_factor_coef   Fsqd
_refine_ls_weighting_details      
 'w=1/[\s^2^(Fo^2^)+(0.0525P)^2^+1.1002P] where P=(Fo^2^+2Fc^2^)/3'
_refine_ls_weighting_scheme        calc
_refine_ls_wR_factor_gt            0.0950
_refine_ls_wR_factor_ref           0.0999
_refine_special_details            ?
_olex2_refinement_description
;
1.a Ternary CH refined with riding coordinates:
 C12(H12), C21(H21), C9(H9), C24(H24)
1.b Aromatic/amide H refined with riding coordinates:
 C1(H1), C2(H2), C7(H7), C6(H6), C17(H17), C5(H5), C19(H19), C18(H18),
 C37(H37), C41(H41), C40(H40), C38(H38), C39(H39)
1.c Idealised Me refined as rotating group:
 C14(H14A,H14B,H14C), C13(H13A,H13B,H13C), C26(H26A,H26B,H26C), C23(H23A,H23B,
 H23C), C22(H22A,H22B,H22C), C33(H33A,H33B,H33C), C34(H34A,H34B,H34C), C31(H31A,
 H31B,H31C), C015(H01A,H01B,H01C), C29(H29A,H29B,H29C), C017(H01D,H01E,H01F),
 C30(H30A,H30B,H30C), C35(H35A,H35B,H35C), C25(H25A,H25B,H25C), C11(H11A,H11B,
 H11C), C10(H10A,H10B,H10C), C01F(H01G,H01H,H01I)
;
_atom_sites_solution_hydrogens     geom
_atom_sites_solution_primary       ?
_atom_sites_solution_secondary     ?
loop_
  _atom_site_label
  _atom_site_type_symbol
  _atom_site_fract_x
  _atom_site_fract_y
  _atom_site_fract_z
  _atom_site_U_iso_or_equiv
  _atom_site_adp_type
  _atom_site_occupancy
  _atom_site_site_symmetry_order
  _atom_site_calc_flag
  _atom_site_refinement_flags_posn
  _atom_site_refinement_flags_adp
  _atom_site_refinement_flags_occupancy
  _atom_site_disorder_assembly
  _atom_site_disorder_group
 Si1 Si 0.73685(2) 0.38016(2) 0.27869(2) 0.01985(8) Uani 1 1 d . . . . .
 Si2 Si 0.78328(2) 0.21534(2) 0.27879(2) 0.02642(9) Uani 1 1 d . . . . .
 N2 N 0.92836(6) 0.45430(5) 0.29927(5) 0.01920(18) Uani 1 1 d . . . . .
 N1 N 0.81625(6) 0.53822(5) 0.25871(6) 0.02031(18) Uani 1 1 d . . . . .
 N3 N 0.61672(7) 0.39212(5) 0.22164(6) 0.0265(2) Uani 1 1 d . . . . .
 N4 N 0.64862(7) 0.39661(5) 0.34845(6) 0.0247(2) Uani 1 1 d . . . . .
 N5 N 0.78622(8) 0.30372(6) 0.27995(7) 0.0313(2) Uani 1 1 d . . . . .
 C8 C 1.02251(8) 0.35918(6) 0.37389(7) 0.0219(2) Uani 1 1 d . . . . .
 C1 C 0.90606(8) 0.57033(6) 0.27355(7) 0.0236(2) Uani 1 1 d . . . . .
 H1 H 0.918368 0.619616 0.267735 0.028 Uiso 1 1 calc R U . . .
 C2 C 0.97213(8) 0.52066(6) 0.29728(7) 0.0226(2) Uani 1 1 d . . . . .
 H2 H 1.038434 0.529357 0.310649 0.027 Uiso 1 1 calc R U . . .
 C15 C 0.73658(8) 0.57848(6) 0.21911(7) 0.0224(2) Uani 1 1 d . . . . .
 C3 C 0.98705(7) 0.39126(6) 0.30165(7) 0.0203(2) Uani 1 1 d . . . . .
 C12 C 1.00375(8) 0.39016(6) 0.45237(7) 0.0252(2) Uani 1 1 d . . . . .
 H12 H 0.947354 0.422421 0.441342 0.030 Uiso 1 1 calc R U . . .
 C27 C 0.57786(8) 0.39903(6) 0.28807(8) 0.0254(2) Uani 1 1 d . . . . .
 C20 C 0.67552(8) 0.61383(6) 0.26420(7) 0.0257(2) Uani 1 1 d . . . . .
 C7 C 1.08056(8) 0.29932(6) 0.37256(8) 0.0272(2) Uani 1 1 d . . . . .
 H7 H 1.105091 0.276587 0.421049 0.033 Uiso 1 1 calc R U . . .
 C16 C 0.72425(9) 0.58443(6) 0.13567(7) 0.0267(2) Uani 1 1 d . . . . .
 C6 C 1.10299(9) 0.27251(6) 0.30187(8) 0.0300(3) Uani 1 1 d . . . . .
 H6 H 1.141820 0.231320 0.301966 0.036 Uiso 1 1 calc R U . . .
 C17 C 0.64677(10) 0.62370(7) 0.09864(8) 0.0339(3) Uani 1 1 d . . . . .
 H17 H 0.638001 0.629256 0.042614 0.041 Uiso 1 1 calc R U . . .
 C5 C 1.06877(9) 0.30579(7) 0.23121(8) 0.0319(3) Uani 1 1 d . . . . .
 H5 H 1.085017 0.287484 0.182917 0.038 Uiso 1 1 calc R U . . .
 C28 C 0.65007(9) 0.38941(6) 0.43521(7) 0.0272(2) Uani 1 1 d . . . . .
 C14 C 1.08926(9) 0.43541(7) 0.48826(8) 0.0314(3) Uani 1 1 d . . . . .
 H14A H 1.147096 0.406258 0.494001 0.047 Uiso 1 1 calc R U . . .
 H14B H 1.078752 0.453036 0.540463 0.047 Uiso 1 1 calc R U . . .
 H14C H 1.096521 0.475821 0.453245 0.047 Uiso 1 1 calc R U . . .
 C4 C 1.01081(9) 0.36580(7) 0.22955(7) 0.0277(2) Uani 1 1 d . . . . .
 C21 C 0.69709(9) 0.61905(6) 0.35391(7) 0.0277(2) Uani 1 1 d . . . . .
 H21 H 0.738170 0.577734 0.373762 0.033 Uiso 1 1 calc R U . . .
 C36 C 0.47439(9) 0.40541(7) 0.29429(9) 0.0324(3) Uani 1 1 d . . . . .
 C32 C 0.57218(10) 0.38357(7) 0.13826(8) 0.0338(3) Uani 1 1 d . . . . .
 C13 C 0.98086(11) 0.33352(7) 0.51122(8) 0.0363(3) Uani 1 1 d . . . . .
 H13A H 0.928909 0.303271 0.485939 0.054 Uiso 1 1 calc R U . . .
 H13B H 0.961549 0.356712 0.557916 0.054 Uiso 1 1 calc R U . . .
 H13C H 1.037453 0.304248 0.527528 0.054 Uiso 1 1 calc R U . . .
 C19 C 0.59725(10) 0.65026(7) 0.22397(9) 0.0340(3) Uani 1 1 d . . . . .
 H19 H 0.553357 0.672393 0.253410 0.041 Uiso 1 1 calc R U . . .
 C9 C 0.97961(11) 0.40399(8) 0.15201(8) 0.0410(3) Uani 1 1 d . . . . .
 H9 H 0.929018 0.438740 0.161321 0.049 Uiso 1 1 calc R U . . .
 C24 C 0.79312(10) 0.55197(7) 0.08547(7) 0.0319(3) Uani 1 1 d . . . . .
 H24 H 0.823316 0.509655 0.114570 0.038 Uiso 1 1 calc R U . . .
 C18 C 0.58259(10) 0.65464(7) 0.14222(9) 0.0381(3) Uani 1 1 d . . . . .
 H18 H 0.528371 0.678926 0.115841 0.046 Uiso 1 1 calc R U . . .
 C26 C 0.74550(12) 0.52669(8) 0.00353(8) 0.0396(3) Uani 1 1 d . . . . .
 H26A H 0.688312 0.499135 0.009393 0.059 Uiso 1 1 calc R U . . .
 H26B H 0.790017 0.496740 -0.020638 0.059 Uiso 1 1 calc R U . . .
 H26C H 0.727783 0.568063 -0.030462 0.059 Uiso 1 1 calc R U . . .
 B1 B 0.82679(8) 0.46281(6) 0.27584(7) 0.0185(2) Uani 1 1 d . . . . .
 C23 C 0.60889(11) 0.61816(9) 0.39532(10) 0.0437(3) Uani 1 1 d . . . . .
 H23A H 0.628191 0.614977 0.452828 0.066 Uiso 1 1 calc R U . . .
 H23B H 0.569354 0.576949 0.377076 0.066 Uiso 1 1 calc R U . . .
 H23C H 0.572362 0.661974 0.382688 0.066 Uiso 1 1 calc R U . . .
 C37 C 0.42765(10) 0.47035(8) 0.28579(11) 0.0424(3) Uani 1 1 d . . . . .
 H37 H 0.460570 0.512024 0.273582 0.051 Uiso 1 1 calc R U . . .
 C22 C 0.75307(11) 0.68760(8) 0.37595(9) 0.0406(3) Uani 1 1 d . . . . .
 H22A H 0.716483 0.728491 0.352405 0.061 Uiso 1 1 calc R U . . .
 H22B H 0.814232 0.685405 0.355728 0.061 Uiso 1 1 calc R U . . .
 H22C H 0.764317 0.692777 0.433805 0.061 Uiso 1 1 calc R U . . .
 C41 C 0.42544(10) 0.34458(8) 0.31139(11) 0.0434(4) Uani 1 1 d . . . . .
 H41 H 0.457523 0.300091 0.317005 0.052 Uiso 1 1 calc R U . . .
 C33 C 0.65434(12) 0.36638(9) 0.09251(9) 0.0442(3) Uani 1 1 d . . . . .
 H33A H 0.702194 0.404254 0.101176 0.066 Uiso 1 1 calc R U . . .
 H33B H 0.630210 0.362884 0.035746 0.066 Uiso 1 1 calc R U . . .
 H33C H 0.683326 0.320991 0.111243 0.066 Uiso 1 1 calc R U . . .
 C34 C 0.52211(12) 0.45172(8) 0.10669(10) 0.0461(4) Uani 1 1 d . . . . .
 H34A H 0.465162 0.458965 0.132097 0.069 Uiso 1 1 calc R U . . .
 H34B H 0.503644 0.447786 0.049140 0.069 Uiso 1 1 calc R U . . .
 H34C H 0.565344 0.492218 0.118518 0.069 Uiso 1 1 calc R U . . .
 C31 C 0.64692(15) 0.31053(8) 0.45594(10) 0.0504(4) Uani 1 1 d . . . . .
 H31A H 0.585809 0.290345 0.431997 0.076 Uiso 1 1 calc R U . . .
 H31B H 0.654032 0.304989 0.513712 0.076 Uiso 1 1 calc R U . . .
 H31C H 0.698889 0.285583 0.435421 0.076 Uiso 1 1 calc R U . . .
 C015 C 0.85107(14) 0.17541(8) 0.37051(11) 0.0507(4) Uani 1 1 d . . . . .
 H01A H 0.916935 0.192583 0.377274 0.076 Uiso 1 1 calc R U . . .
 H01B H 0.850567 0.123419 0.365699 0.076 Uiso 1 1 calc R U . . .
 H01C H 0.821259 0.189280 0.416653 0.076 Uiso 1 1 calc R U . . .
 C29 C 0.74420(11) 0.42114(10) 0.47272(9) 0.0472(4) Uani 1 1 d . . . . .
 H29A H 0.796612 0.396404 0.452599 0.071 Uiso 1 1 calc R U . . .
 H29B H 0.750876 0.415701 0.530492 0.071 Uiso 1 1 calc R U . . .
 H29C H 0.745919 0.471806 0.459300 0.071 Uiso 1 1 calc R U . . .
 C017 C 0.83773(13) 0.17775(9) 0.19367(11) 0.0505(4) Uani 1 1 d . . . . .
 H01D H 0.802391 0.194867 0.143536 0.076 Uiso 1 1 calc R U . . .
 H01E H 0.834999 0.125650 0.195182 0.076 Uiso 1 1 calc R U . . .
 H01F H 0.904250 0.193099 0.197842 0.076 Uiso 1 1 calc R U . . .
 C30 C 0.56978(12) 0.42882(10) 0.46705(10) 0.0507(4) Uani 1 1 d . . . . .
 H30A H 0.568254 0.478376 0.448935 0.076 Uiso 1 1 calc R U . . .
 H30B H 0.580500 0.427606 0.525190 0.076 Uiso 1 1 calc R U . . .
 H30C H 0.508919 0.405839 0.447525 0.076 Uiso 1 1 calc R U . . .
 C35 C 0.50170(13) 0.32124(9) 0.12906(10) 0.0526(4) Uani 1 1 d . . . . .
 H35A H 0.532423 0.278833 0.154675 0.079 Uiso 1 1 calc R U . . .
 H35B H 0.481770 0.311584 0.072554 0.079 Uiso 1 1 calc R U . . .
 H35C H 0.445845 0.333486 0.154076 0.079 Uiso 1 1 calc R U . . .
 C40 C 0.33021(11) 0.34848(10) 0.32028(14) 0.0590(5) Uani 1 1 d . . . . .
 H40 H 0.296984 0.306733 0.331764 0.071 Uiso 1 1 calc R U . . .
 C25 C 0.87248(12) 0.60486(10) 0.07450(9) 0.0488(4) Uani 1 1 d . . . . .
 H25A H 0.844981 0.646273 0.044543 0.073 Uiso 1 1 calc R U . . .
 H25B H 0.918780 0.581786 0.045352 0.073 Uiso 1 1 calc R U . . .
 H25C H 0.904387 0.620314 0.126590 0.073 Uiso 1 1 calc R U . . .
 C38 C 0.33182(11) 0.47391(10) 0.29533(14) 0.0584(5) Uani 1 1 d . . . . .
 H38 H 0.299508 0.518314 0.290068 0.070 Uiso 1 1 calc R U . . .
 C11 C 1.06233(17) 0.44672(11) 0.12750(11) 0.0626(5) Uani 1 1 d . . . . .
 H11A H 1.113572 0.414185 0.118262 0.094 Uiso 1 1 calc R U . . .
 H11B H 1.086164 0.480226 0.169852 0.094 Uiso 1 1 calc R U . . .
 H11C H 1.040266 0.473132 0.078677 0.094 Uiso 1 1 calc R U . . .
 C10 C 0.93672(15) 0.35435(12) 0.08589(11) 0.0629(5) Uani 1 1 d . . . . .
 H10A H 0.911694 0.382405 0.038973 0.094 Uiso 1 1 calc R U . . .
 H10B H 0.884932 0.326912 0.103551 0.094 Uiso 1 1 calc R U . . .
 H10C H 0.985882 0.321726 0.072512 0.094 Uiso 1 1 calc R U . . .
 C01F C 0.65924(11) 0.17746(9) 0.26949(13) 0.0534(4) Uani 1 1 d . . . . .
 H01G H 0.621981 0.204323 0.303590 0.080 Uiso 1 1 calc R U . . .
 H01H H 0.662501 0.127395 0.285828 0.080 Uiso 1 1 calc R U . . .
 H01I H 0.628741 0.180956 0.214206 0.080 Uiso 1 1 calc R U . . .
 C39 C 0.28352(11) 0.41315(11) 0.31243(15) 0.0647(6) Uani 1 1 d . . . . .
 H39 H 0.218217 0.415920 0.318763 0.078 Uiso 1 1 calc R U . . .

loop_
  _atom_site_aniso_label
  _atom_site_aniso_U_11
  _atom_site_aniso_U_22
  _atom_site_aniso_U_33
  _atom_site_aniso_U_23
  _atom_site_aniso_U_13
  _atom_site_aniso_U_12
 Si1 0.01691(14) 0.01808(14) 0.02454(15) 0.00080(10) 0.00295(11) -0.00109(10)
 Si2 0.02406(16) 0.01894(15) 0.03607(18) -0.00158(12) 0.00372(13) -0.00011(11)
 N2 0.0173(4) 0.0179(4) 0.0226(4) -0.0013(3) 0.0033(3) 0.0004(3)
 N1 0.0186(4) 0.0185(4) 0.0238(4) 0.0006(3) 0.0029(3) 0.0001(3)
 N3 0.0205(5) 0.0274(5) 0.0300(5) 0.0020(4) -0.0018(4) -0.0036(4)
 N4 0.0171(4) 0.0275(5) 0.0302(5) 0.0020(4) 0.0054(4) -0.0010(4)
 N5 0.0266(5) 0.0222(5) 0.0460(6) 0.0011(4) 0.0077(5) 0.0008(4)
 C8 0.0172(5) 0.0191(5) 0.0291(6) -0.0020(4) 0.0021(4) -0.0016(4)
 C1 0.0234(5) 0.0188(5) 0.0284(5) -0.0005(4) 0.0036(4) -0.0032(4)
 C2 0.0188(5) 0.0216(5) 0.0275(5) -0.0021(4) 0.0032(4) -0.0033(4)
 C15 0.0210(5) 0.0174(5) 0.0281(6) 0.0022(4) 0.0015(4) -0.0001(4)
 C3 0.0155(5) 0.0184(5) 0.0273(5) -0.0027(4) 0.0037(4) -0.0004(4)
 C12 0.0256(6) 0.0240(5) 0.0255(5) -0.0001(4) 0.0026(4) 0.0035(4)
 C27 0.0189(5) 0.0184(5) 0.0387(6) 0.0030(4) 0.0030(5) -0.0017(4)
 C20 0.0242(5) 0.0209(5) 0.0318(6) 0.0028(4) 0.0037(5) 0.0025(4)
 C7 0.0228(5) 0.0212(5) 0.0365(6) -0.0010(5) 0.0002(5) 0.0014(4)
 C16 0.0293(6) 0.0212(5) 0.0287(6) 0.0008(4) 0.0013(5) -0.0006(4)
 C6 0.0216(6) 0.0210(5) 0.0473(7) -0.0076(5) 0.0049(5) 0.0031(4)
 C17 0.0412(7) 0.0280(6) 0.0295(6) 0.0028(5) -0.0051(5) 0.0045(5)
 C5 0.0287(6) 0.0313(6) 0.0369(7) -0.0105(5) 0.0093(5) 0.0040(5)
 C28 0.0263(6) 0.0275(6) 0.0295(6) 0.0022(5) 0.0098(5) -0.0017(5)
 C14 0.0347(6) 0.0281(6) 0.0296(6) -0.0044(5) -0.0016(5) -0.0004(5)
 C4 0.0244(6) 0.0302(6) 0.0292(6) -0.0052(5) 0.0064(5) 0.0025(5)
 C21 0.0290(6) 0.0248(6) 0.0303(6) 0.0026(4) 0.0076(5) 0.0059(5)
 C36 0.0177(5) 0.0298(6) 0.0491(8) 0.0031(5) 0.0024(5) -0.0004(5)
 C32 0.0337(7) 0.0307(6) 0.0329(6) 0.0044(5) -0.0088(5) -0.0083(5)
 C13 0.0416(7) 0.0343(7) 0.0335(7) 0.0052(5) 0.0078(6) -0.0004(6)
 C19 0.0296(6) 0.0294(6) 0.0423(7) 0.0008(5) 0.0024(5) 0.0102(5)
 C9 0.0506(8) 0.0480(8) 0.0260(6) -0.0015(6) 0.0115(6) 0.0198(7)
 C24 0.0377(7) 0.0330(6) 0.0251(6) -0.0009(5) 0.0045(5) 0.0021(5)
 C18 0.0361(7) 0.0310(7) 0.0432(8) 0.0032(5) -0.0077(6) 0.0118(5)
 C26 0.0510(8) 0.0393(7) 0.0286(6) -0.0039(5) 0.0063(6) -0.0065(6)
 B1 0.0180(5) 0.0186(5) 0.0191(5) -0.0015(4) 0.0035(4) 0.0003(4)
 C23 0.0394(8) 0.0517(9) 0.0436(8) -0.0006(7) 0.0180(6) -0.0013(6)
 C37 0.0257(7) 0.0326(7) 0.0682(10) 0.0057(7) 0.0047(6) 0.0030(5)
 C22 0.0454(8) 0.0397(8) 0.0357(7) -0.0004(6) 0.0021(6) -0.0077(6)
 C41 0.0232(6) 0.0332(7) 0.0736(11) 0.0073(7) 0.0061(6) -0.0034(5)
 C33 0.0529(9) 0.0484(8) 0.0290(7) -0.0022(6) -0.0019(6) -0.0034(7)
 C34 0.0446(8) 0.0419(8) 0.0470(8) 0.0139(7) -0.0101(7) -0.0016(7)
 C31 0.0778(12) 0.0316(7) 0.0426(8) 0.0087(6) 0.0119(8) -0.0038(7)
 C015 0.0624(10) 0.0320(7) 0.0530(9) 0.0065(7) -0.0075(8) 0.0040(7)
 C29 0.0382(8) 0.0737(11) 0.0292(7) 0.0038(7) 0.0030(6) -0.0186(7)
 C017 0.0589(10) 0.0418(8) 0.0532(9) -0.0123(7) 0.0163(8) 0.0064(7)
 C30 0.0480(9) 0.0634(10) 0.0448(8) -0.0010(7) 0.0208(7) 0.0160(8)
 C35 0.0574(10) 0.0459(9) 0.0474(9) 0.0052(7) -0.0166(7) -0.0254(8)
 C40 0.0247(7) 0.0508(10) 0.1024(15) 0.0134(10) 0.0119(8) -0.0088(6)
 C25 0.0452(8) 0.0658(11) 0.0379(8) -0.0138(7) 0.0141(7) -0.0165(8)
 C38 0.0282(7) 0.0485(9) 0.0985(15) 0.0063(9) 0.0089(8) 0.0136(7)
 C11 0.0971(15) 0.0559(10) 0.0405(9) 0.0072(8) 0.0284(9) 0.0010(10)
 C10 0.0688(12) 0.0791(13) 0.0366(8) -0.0088(8) -0.0069(8) 0.0092(10)
 C01F 0.0348(8) 0.0357(8) 0.0898(13) -0.0069(8) 0.0093(8) -0.0105(6)
 C39 0.0200(7) 0.0651(12) 0.1105(17) 0.0090(11) 0.0143(8) 0.0025(7)

_geom_special_details
;
 All esds (except the esd in the dihedral angle between two l.s. planes)
 are estimated using the full covariance matrix.  The cell esds are taken
 into account individually in the estimation of esds in distances, angles
 and torsion angles; correlations between esds in cell parameters are only
 used when they are defined by crystal symmetry.  An approximate (isotropic)
 treatment of cell esds is used for estimating esds involving l.s. planes.
;
loop_
  _geom_bond_atom_site_label_1
  _geom_bond_atom_site_label_2
  _geom_bond_distance
  _geom_bond_site_symmetry_2
  _geom_bond_publ_flag
 Si1 N3 1.8504(10) . ?
 Si1 N4 1.8721(10) . ?
 Si1 N5 1.5967(11) . ?
 Si1 B1 2.0151(12) . ?
 Si2 N5 1.6609(11) . ?
 Si2 C015 1.8696(16) . ?
 Si2 C017 1.8764(16) . ?
 Si2 C01F 1.8844(15) . ?
 N2 C2 1.3954(14) . ?
 N2 C3 1.4453(13) . ?
 N2 B1 1.4482(15) . ?
 N1 C1 1.4001(14) . ?
 N1 C15 1.4442(14) . ?
 N1 B1 1.4497(15) . ?
 N3 C27 1.3345(17) . ?
 N3 C32 1.4774(16) . ?
 N4 C27 1.3305(16) . ?
 N4 C28 1.4808(15) . ?
 C8 C3 1.3969(16) . ?
 C8 C12 1.5160(16) . ?
 C8 C7 1.3962(16) . ?
 C1 H1 0.9500 . ?
 C1 C2 1.3433(16) . ?
 C2 H2 0.9500 . ?
 C15 C20 1.4051(17) . ?
 C15 C16 1.4109(16) . ?
 C3 C4 1.4033(16) . ?
 C12 H12 1.0000 . ?
 C12 C14 1.5347(17) . ?
 C12 C13 1.5285(17) . ?
 C27 C36 1.4926(16) . ?
 C20 C21 1.5174(17) . ?
 C20 C19 1.3973(17) . ?
 C7 H7 0.9500 . ?
 C7 C6 1.3837(18) . ?
 C16 C17 1.3969(18) . ?
 C16 C24 1.5164(17) . ?
 C6 H6 0.9500 . ?
 C6 C5 1.381(2) . ?
 C17 H17 0.9500 . ?
 C17 C18 1.383(2) . ?
 C5 H5 0.9500 . ?
 C5 C4 1.3935(17) . ?
 C28 C31 1.5254(18) . ?
 C28 C29 1.5175(18) . ?
 C28 C30 1.5231(18) . ?
 C14 H14A 0.9800 . ?
 C14 H14B 0.9800 . ?
 C14 H14C 0.9800 . ?
 C4 C9 1.5119(19) . ?
 C21 H21 1.0000 . ?
 C21 C23 1.5231(18) . ?
 C21 C22 1.5312(19) . ?
 C36 C37 1.3863(19) . ?
 C36 C41 1.3901(19) . ?
 C32 C33 1.528(2) . ?
 C32 C34 1.5242(19) . ?
 C32 C35 1.5334(18) . ?
 C13 H13A 0.9800 . ?
 C13 H13B 0.9800 . ?
 C13 H13C 0.9800 . ?
 C19 H19 0.9500 . ?
 C19 C18 1.380(2) . ?
 C9 H9 1.0000 . ?
 C9 C11 1.529(3) . ?
 C9 C10 1.520(2) . ?
 C24 H24 1.0000 . ?
 C24 C26 1.5353(18) . ?
 C24 C25 1.534(2) . ?
 C18 H18 0.9500 . ?
 C26 H26A 0.9800 . ?
 C26 H26B 0.9800 . ?
 C26 H26C 0.9800 . ?
 C23 H23A 0.9800 . ?
 C23 H23B 0.9800 . ?
 C23 H23C 0.9800 . ?
 C37 H37 0.9500 . ?
 C37 C38 1.395(2) . ?
 C22 H22A 0.9800 . ?
 C22 H22B 0.9800 . ?
 C22 H22C 0.9800 . ?
 C41 H41 0.9500 . ?
 C41 C40 1.384(2) . ?
 C33 H33A 0.9800 . ?
 C33 H33B 0.9800 . ?
 C33 H33C 0.9800 . ?
 C34 H34A 0.9800 . ?
 C34 H34B 0.9800 . ?
 C34 H34C 0.9800 . ?
 C31 H31A 0.9800 . ?
 C31 H31B 0.9800 . ?
 C31 H31C 0.9800 . ?
 C015 H01A 0.9800 . ?
 C015 H01B 0.9800 . ?
 C015 H01C 0.9800 . ?
 C29 H29A 0.9800 . ?
 C29 H29B 0.9800 . ?
 C29 H29C 0.9800 . ?
 C017 H01D 0.9800 . ?
 C017 H01E 0.9800 . ?
 C017 H01F 0.9800 . ?
 C30 H30A 0.9800 . ?
 C30 H30B 0.9800 . ?
 C30 H30C 0.9800 . ?
 C35 H35A 0.9800 . ?
 C35 H35B 0.9800 . ?
 C35 H35C 0.9800 . ?
 C40 H40 0.9500 . ?
 C40 C39 1.381(3) . ?
 C25 H25A 0.9800 . ?
 C25 H25B 0.9800 . ?
 C25 H25C 0.9800 . ?
 C38 H38 0.9500 . ?
 C38 C39 1.384(3) . ?
 C11 H11A 0.9800 . ?
 C11 H11B 0.9800 . ?
 C11 H11C 0.9800 . ?
 C10 H10A 0.9800 . ?
 C10 H10B 0.9800 . ?
 C10 H10C 0.9800 . ?
 C01F H01G 0.9800 . ?
 C01F H01H 0.9800 . ?
 C01F H01I 0.9800 . ?
 C39 H39 0.9500 . ?

loop_
  _geom_angle_atom_site_label_1
  _geom_angle_atom_site_label_2
  _geom_angle_atom_site_label_3
  _geom_angle
  _geom_angle_site_symmetry_1
  _geom_angle_site_symmetry_3
  _geom_angle_publ_flag
 N3 Si1 N4 70.30(5) . . ?
 N3 Si1 B1 115.66(5) . . ?
 N4 Si1 B1 111.85(5) . . ?
 N5 Si1 N3 119.06(5) . . ?
 N5 Si1 N4 118.19(5) . . ?
 N5 Si1 B1 114.51(5) . . ?
 N5 Si2 C015 112.47(7) . . ?
 N5 Si2 C017 111.90(7) . . ?
 N5 Si2 C01F 113.59(7) . . ?
 C015 Si2 C017 105.94(9) . . ?
 C015 Si2 C01F 106.30(9) . . ?
 C017 Si2 C01F 106.08(9) . . ?
 C2 N2 C3 118.41(9) . . ?
 C2 N2 B1 108.90(9) . . ?
 C3 N2 B1 130.17(9) . . ?
 C1 N1 C15 119.34(9) . . ?
 C1 N1 B1 108.66(9) . . ?
 C15 N1 B1 131.06(9) . . ?
 C27 N3 Si1 91.67(8) . . ?
 C27 N3 C32 130.80(11) . . ?
 C32 N3 Si1 136.51(9) . . ?
 C27 N4 Si1 90.85(8) . . ?
 C27 N4 C28 132.40(10) . . ?
 C28 N4 Si1 134.74(8) . . ?
 Si1 N5 Si2 152.71(7) . . ?
 C3 C8 C12 121.60(10) . . ?
 C7 C8 C3 118.14(11) . . ?
 C7 C8 C12 120.18(11) . . ?
 N1 C1 H1 125.3 . . ?
 C2 C1 N1 109.45(10) . . ?
 C2 C1 H1 125.3 . . ?
 N2 C2 H2 125.2 . . ?
 C1 C2 N2 109.50(10) . . ?
 C1 C2 H2 125.2 . . ?
 C20 C15 N1 119.71(10) . . ?
 C20 C15 C16 121.08(11) . . ?
 C16 C15 N1 119.13(10) . . ?
 C8 C3 N2 120.75(10) . . ?
 C8 C3 C4 121.46(10) . . ?
 C4 C3 N2 117.72(10) . . ?
 C8 C12 H12 107.7 . . ?
 C8 C12 C14 109.53(10) . . ?
 C8 C12 C13 113.06(10) . . ?
 C14 C12 H12 107.7 . . ?
 C13 C12 H12 107.7 . . ?
 C13 C12 C14 110.80(10) . . ?
 N3 C27 C36 126.82(12) . . ?
 N4 C27 N3 107.07(10) . . ?
 N4 C27 C36 126.07(12) . . ?
 C15 C20 C21 122.01(10) . . ?
 C19 C20 C15 118.24(12) . . ?
 C19 C20 C21 119.51(11) . . ?
 C8 C7 H7 119.4 . . ?
 C6 C7 C8 121.18(12) . . ?
 C6 C7 H7 119.4 . . ?
 C15 C16 C24 122.65(11) . . ?
 C17 C16 C15 118.14(11) . . ?
 C17 C16 C24 119.18(11) . . ?
 C7 C6 H6 120.1 . . ?
 C5 C6 C7 119.82(11) . . ?
 C5 C6 H6 120.1 . . ?
 C16 C17 H17 119.5 . . ?
 C18 C17 C16 121.09(12) . . ?
 C18 C17 H17 119.5 . . ?
 C6 C5 H5 119.5 . . ?
 C6 C5 C4 121.09(12) . . ?
 C4 C5 H5 119.5 . . ?
 N4 C28 C31 108.85(11) . . ?
 N4 C28 C29 105.59(10) . . ?
 N4 C28 C30 114.05(11) . . ?
 C29 C28 C31 109.73(13) . . ?
 C29 C28 C30 108.53(13) . . ?
 C30 C28 C31 109.96(13) . . ?
 C12 C14 H14A 109.5 . . ?
 C12 C14 H14B 109.5 . . ?
 C12 C14 H14C 109.5 . . ?
 H14A C14 H14B 109.5 . . ?
 H14A C14 H14C 109.5 . . ?
 H14B C14 H14C 109.5 . . ?
 C3 C4 C9 121.69(11) . . ?
 C5 C4 C3 118.28(12) . . ?
 C5 C4 C9 119.95(11) . . ?
 C20 C21 H21 108.3 . . ?
 C20 C21 C23 113.92(11) . . ?
 C20 C21 C22 108.86(10) . . ?
 C23 C21 H21 108.3 . . ?
 C23 C21 C22 109.15(11) . . ?
 C22 C21 H21 108.3 . . ?
 C37 C36 C27 121.63(12) . . ?
 C37 C36 C41 119.94(12) . . ?
 C41 C36 C27 118.40(12) . . ?
 N3 C32 C33 105.13(11) . . ?
 N3 C32 C34 111.15(12) . . ?
 N3 C32 C35 111.32(11) . . ?
 C33 C32 C35 108.75(13) . . ?
 C34 C32 C33 110.43(13) . . ?
 C34 C32 C35 109.94(12) . . ?
 C12 C13 H13A 109.5 . . ?
 C12 C13 H13B 109.5 . . ?
 C12 C13 H13C 109.5 . . ?
 H13A C13 H13B 109.5 . . ?
 H13A C13 H13C 109.5 . . ?
 H13B C13 H13C 109.5 . . ?
 C20 C19 H19 119.4 . . ?
 C18 C19 C20 121.14(13) . . ?
 C18 C19 H19 119.4 . . ?
 C4 C9 H9 107.3 . . ?
 C4 C9 C11 110.35(14) . . ?
 C4 C9 C10 113.05(14) . . ?
 C11 C9 H9 107.3 . . ?
 C10 C9 H9 107.3 . . ?
 C10 C9 C11 111.16(14) . . ?
 C16 C24 H24 107.8 . . ?
 C16 C24 C26 113.68(12) . . ?
 C16 C24 C25 110.66(11) . . ?
 C26 C24 H24 107.8 . . ?
 C25 C24 H24 107.8 . . ?
 C25 C24 C26 108.93(11) . . ?
 C17 C18 H18 120.0 . . ?
 C19 C18 C17 120.07(12) . . ?
 C19 C18 H18 120.0 . . ?
 C24 C26 H26A 109.5 . . ?
 C24 C26 H26B 109.5 . . ?
 C24 C26 H26C 109.5 . . ?
 H26A C26 H26B 109.5 . . ?
 H26A C26 H26C 109.5 . . ?
 H26B C26 H26C 109.5 . . ?
 N2 B1 Si1 121.16(8) . . ?
 N2 B1 N1 103.47(9) . . ?
 N1 B1 Si1 135.26(8) . . ?
 C21 C23 H23A 109.5 . . ?
 C21 C23 H23B 109.5 . . ?
 C21 C23 H23C 109.5 . . ?
 H23A C23 H23B 109.5 . . ?
 H23A C23 H23C 109.5 . . ?
 H23B C23 H23C 109.5 . . ?
 C36 C37 H37 120.3 . . ?
 C36 C37 C38 119.35(14) . . ?
 C38 C37 H37 120.3 . . ?
 C21 C22 H22A 109.5 . . ?
 C21 C22 H22B 109.5 . . ?
 C21 C22 H22C 109.5 . . ?
 H22A C22 H22B 109.5 . . ?
 H22A C22 H22C 109.5 . . ?
 H22B C22 H22C 109.5 . . ?
 C36 C41 H41 119.8 . . ?
 C40 C41 C36 120.34(14) . . ?
 C40 C41 H41 119.8 . . ?
 C32 C33 H33A 109.5 . . ?
 C32 C33 H33B 109.5 . . ?
 C32 C33 H33C 109.5 . . ?
 H33A C33 H33B 109.5 . . ?
 H33A C33 H33C 109.5 . . ?
 H33B C33 H33C 109.5 . . ?
 C32 C34 H34A 109.5 . . ?
 C32 C34 H34B 109.5 . . ?
 C32 C34 H34C 109.5 . . ?
 H34A C34 H34B 109.5 . . ?
 H34A C34 H34C 109.5 . . ?
 H34B C34 H34C 109.5 . . ?
 C28 C31 H31A 109.5 . . ?
 C28 C31 H31B 109.5 . . ?
 C28 C31 H31C 109.5 . . ?
 H31A C31 H31B 109.5 . . ?
 H31A C31 H31C 109.5 . . ?
 H31B C31 H31C 109.5 . . ?
 Si2 C015 H01A 109.5 . . ?
 Si2 C015 H01B 109.5 . . ?
 Si2 C015 H01C 109.5 . . ?
 H01A C015 H01B 109.5 . . ?
 H01A C015 H01C 109.5 . . ?
 H01B C015 H01C 109.5 . . ?
 C28 C29 H29A 109.5 . . ?
 C28 C29 H29B 109.5 . . ?
 C28 C29 H29C 109.5 . . ?
 H29A C29 H29B 109.5 . . ?
 H29A C29 H29C 109.5 . . ?
 H29B C29 H29C 109.5 . . ?
 Si2 C017 H01D 109.5 . . ?
 Si2 C017 H01E 109.5 . . ?
 Si2 C017 H01F 109.5 . . ?
 H01D C017 H01E 109.5 . . ?
 H01D C017 H01F 109.5 . . ?
 H01E C017 H01F 109.5 . . ?
 C28 C30 H30A 109.5 . . ?
 C28 C30 H30B 109.5 . . ?
 C28 C30 H30C 109.5 . . ?
 H30A C30 H30B 109.5 . . ?
 H30A C30 H30C 109.5 . . ?
 H30B C30 H30C 109.5 . . ?
 C32 C35 H35A 109.5 . . ?
 C32 C35 H35B 109.5 . . ?
 C32 C35 H35C 109.5 . . ?
 H35A C35 H35B 109.5 . . ?
 H35A C35 H35C 109.5 . . ?
 H35B C35 H35C 109.5 . . ?
 C41 C40 H40 120.0 . . ?
 C39 C40 C41 119.92(15) . . ?
 C39 C40 H40 120.0 . . ?
 C24 C25 H25A 109.5 . . ?
 C24 C25 H25B 109.5 . . ?
 C24 C25 H25C 109.5 . . ?
 H25A C25 H25B 109.5 . . ?
 H25A C25 H25C 109.5 . . ?
 H25B C25 H25C 109.5 . . ?
 C37 C38 H38 119.8 . . ?
 C39 C38 C37 120.41(15) . . ?
 C39 C38 H38 119.8 . . ?
 C9 C11 H11A 109.5 . . ?
 C9 C11 H11B 109.5 . . ?
 C9 C11 H11C 109.5 . . ?
 H11A C11 H11B 109.5 . . ?
 H11A C11 H11C 109.5 . . ?
 H11B C11 H11C 109.5 . . ?
 C9 C10 H10A 109.5 . . ?
 C9 C10 H10B 109.5 . . ?
 C9 C10 H10C 109.5 . . ?
 H10A C10 H10B 109.5 . . ?
 H10A C10 H10C 109.5 . . ?
 H10B C10 H10C 109.5 . . ?
 Si2 C01F H01G 109.5 . . ?
 Si2 C01F H01H 109.5 . . ?
 Si2 C01F H01I 109.5 . . ?
 H01G C01F H01H 109.5 . . ?
 H01G C01F H01I 109.5 . . ?
 H01H C01F H01I 109.5 . . ?
 C40 C39 C38 120.03(14) . . ?
 C40 C39 H39 120.0 . . ?
 C38 C39 H39 120.0 . . ?

loop_
  _geom_torsion_atom_site_label_1
  _geom_torsion_atom_site_label_2
  _geom_torsion_atom_site_label_3
  _geom_torsion_atom_site_label_4
  _geom_torsion
  _geom_torsion_site_symmetry_1
  _geom_torsion_site_symmetry_2
  _geom_torsion_site_symmetry_3
  _geom_torsion_site_symmetry_4
  _geom_torsion_publ_flag
 Si1 N3 C27 N4 3.07(9) . . . . ?
 Si1 N3 C27 C36 -174.74(11) . . . . ?
 Si1 N3 C32 C33 -6.03(17) . . . . ?
 Si1 N3 C32 C34 -125.52(13) . . . . ?
 Si1 N3 C32 C35 111.55(14) . . . . ?
 Si1 N4 C27 N3 -3.03(9) . . . . ?
 Si1 N4 C27 C36 174.80(11) . . . . ?
 Si1 N4 C28 C31 -73.03(15) . . . . ?
 Si1 N4 C28 C29 44.72(16) . . . . ?
 Si1 N4 C28 C30 163.79(11) . . . . ?
 N2 C3 C4 C5 178.87(10) . . . . ?
 N2 C3 C4 C9 2.20(17) . . . . ?
 N1 C1 C2 N2 -0.26(13) . . . . ?
 N1 C15 C20 C21 7.81(17) . . . . ?
 N1 C15 C20 C19 -177.83(11) . . . . ?
 N1 C15 C16 C17 -179.92(11) . . . . ?
 N1 C15 C16 C24 -1.84(17) . . . . ?
 N3 Si1 N4 C27 2.22(7) . . . . ?
 N3 Si1 N4 C28 166.82(12) . . . . ?
 N3 Si1 N5 Si2 -33.0(2) . . . . ?
 N3 C27 C36 C37 -84.36(19) . . . . ?
 N3 C27 C36 C41 97.57(17) . . . . ?
 N4 Si1 N3 C27 -2.21(7) . . . . ?
 N4 Si1 N3 C32 -170.89(13) . . . . ?
 N4 Si1 N5 Si2 49.0(2) . . . . ?
 N4 C27 C36 C37 98.24(18) . . . . ?
 N4 C27 C36 C41 -79.83(18) . . . . ?
 N5 Si1 N3 C27 109.81(8) . . . . ?
 N5 Si1 N3 C32 -58.87(13) . . . . ?
 N5 Si1 N4 C27 -110.95(8) . . . . ?
 N5 Si1 N4 C28 53.66(13) . . . . ?
 C8 C3 C4 C5 2.00(17) . . . . ?
 C8 C3 C4 C9 -174.67(12) . . . . ?
 C8 C7 C6 C5 0.92(18) . . . . ?
 C1 N1 C15 C20 -95.48(13) . . . . ?
 C1 N1 C15 C16 81.43(13) . . . . ?
 C1 N1 B1 Si1 174.70(9) . . . . ?
 C1 N1 B1 N2 -1.41(12) . . . . ?
 C2 N2 C3 C8 94.43(12) . . . . ?
 C2 N2 C3 C4 -82.46(13) . . . . ?
 C2 N2 B1 Si1 -175.54(8) . . . . ?
 C2 N2 B1 N1 1.26(11) . . . . ?
 C15 N1 C1 C2 -168.99(10) . . . . ?
 C15 N1 B1 Si1 -16.80(19) . . . . ?
 C15 N1 B1 N2 167.10(10) . . . . ?
 C15 C20 C21 C23 -146.45(12) . . . . ?
 C15 C20 C21 C22 91.48(14) . . . . ?
 C15 C20 C19 C18 -3.2(2) . . . . ?
 C15 C16 C17 C18 -1.4(2) . . . . ?
 C15 C16 C24 C26 147.24(12) . . . . ?
 C15 C16 C24 C25 -89.80(15) . . . . ?
 C3 N2 C2 C1 163.16(10) . . . . ?
 C3 N2 B1 Si1 23.16(16) . . . . ?
 C3 N2 B1 N1 -160.04(10) . . . . ?
 C3 C8 C12 C14 -97.18(12) . . . . ?
 C3 C8 C12 C13 138.72(11) . . . . ?
 C3 C8 C7 C6 0.34(17) . . . . ?
 C3 C4 C9 C11 102.17(15) . . . . ?
 C3 C4 C9 C10 -132.64(14) . . . . ?
 C12 C8 C3 N2 -1.97(16) . . . . ?
 C12 C8 C3 C4 174.81(11) . . . . ?
 C12 C8 C7 C6 -176.34(11) . . . . ?
 C27 N3 C32 C33 -171.01(12) . . . . ?
 C27 N3 C32 C34 69.50(17) . . . . ?
 C27 N3 C32 C35 -53.43(19) . . . . ?
 C27 N4 C28 C31 85.90(17) . . . . ?
 C27 N4 C28 C29 -156.35(14) . . . . ?
 C27 N4 C28 C30 -37.28(19) . . . . ?
 C27 C36 C37 C38 -177.41(16) . . . . ?
 C27 C36 C41 C40 177.87(17) . . . . ?
 C20 C15 C16 C17 -3.05(17) . . . . ?
 C20 C15 C16 C24 175.03(11) . . . . ?
 C20 C19 C18 C17 -1.1(2) . . . . ?
 C7 C8 C3 N2 -178.60(10) . . . . ?
 C7 C8 C3 C4 -1.82(16) . . . . ?
 C7 C8 C12 C14 79.37(13) . . . . ?
 C7 C8 C12 C13 -44.72(15) . . . . ?
 C7 C6 C5 C4 -0.73(19) . . . . ?
 C16 C15 C20 C21 -169.03(11) . . . . ?
 C16 C15 C20 C19 5.33(17) . . . . ?
 C16 C17 C18 C19 3.5(2) . . . . ?
 C6 C5 C4 C3 -0.70(19) . . . . ?
 C6 C5 C4 C9 176.03(13) . . . . ?
 C17 C16 C24 C26 -34.69(17) . . . . ?
 C17 C16 C24 C25 88.26(15) . . . . ?
 C5 C4 C9 C11 -74.45(17) . . . . ?
 C5 C4 C9 C10 50.74(19) . . . . ?
 C28 N4 C27 N3 -168.23(11) . . . . ?
 C28 N4 C27 C36 9.6(2) . . . . ?
 C21 C20 C19 C18 171.27(13) . . . . ?
 C36 C37 C38 C39 -0.6(3) . . . . ?
 C36 C41 C40 C39 -0.2(3) . . . . ?
 C32 N3 C27 N4 172.79(11) . . . . ?
 C32 N3 C27 C36 -5.0(2) . . . . ?
 C19 C20 C21 C23 39.26(17) . . . . ?
 C19 C20 C21 C22 -82.80(15) . . . . ?
 C24 C16 C17 C18 -179.55(13) . . . . ?
 B1 Si1 N3 C27 -107.68(7) . . . . ?
 B1 Si1 N3 C32 83.64(13) . . . . ?
 B1 Si1 N4 C27 112.82(7) . . . . ?
 B1 Si1 N4 C28 -82.57(12) . . . . ?
 B1 Si1 N5 Si2 -175.89(16) . . . . ?
 B1 N2 C2 C1 -0.67(13) . . . . ?
 B1 N2 C3 C8 -105.74(13) . . . . ?
 B1 N2 C3 C4 77.36(15) . . . . ?
 B1 N1 C1 C2 1.08(13) . . . . ?
 B1 N1 C15 C20 97.03(14) . . . . ?
 B1 N1 C15 C16 -86.06(15) . . . . ?
 C37 C36 C41 C40 -0.2(3) . . . . ?
 C37 C38 C39 C40 0.1(4) . . . . ?
 C41 C36 C37 C38 0.6(3) . . . . ?
 C41 C40 C39 C38 0.3(4) . . . . ?
 C015 Si2 N5 Si1 -118.88(18) . . . . ?
 C017 Si2 N5 Si1 122.01(18) . . . . ?
 C01F Si2 N5 Si1 1.9(2) . . . . ?

_shelx_res_file
;
TITL 166wywcm21_a.res in P2(1)/c
    166wywcm21.res
    created by SHELXL-2018/3 at 14:33:34 on 13-Apr-2023
REM Old TITL 166wywcm21 in P2(1)/c
REM SHELXT solution in P2(1)/c: R1 0.134, Rweak 0.010, Alpha 0.032
REM <I/s> 0.412 for 304 systematic absences, Orientation as input
REM Formula found by SHELXT: C45 N5 Si2
CELL 1.54184 14.1953 18.786 17.0296 90 98.298 90
ZERR 4 0.0001 0.0001 0.0001 0 0.001 0
LATT 1
SYMM -X,0.5+Y,0.5-Z
SFAC C H B N Si
UNIT 176 272 4 20 8

L.S. 4 0 0
PLAN  18
SIZE 0.25 0.2 0.2
TEMP -123.14(11)
CONF
FREE Si1 C27
BOND
list 4
MORE -1
BOND $H
fmap 2 53
acta
REM <olex2.extras>
REM <HklSrc "%.\\166wywcm21.hkl">
REM </olex2.extras>

WGHT    0.052500    1.100200
FVAR       0.32166
SI1   5    0.736852    0.380164    0.278685    11.00000    0.01691    0.01808 =
         0.02454    0.00080    0.00295   -0.00109
SI2   5    0.783275    0.215343    0.278789    11.00000    0.02406    0.01894 =
         0.03607   -0.00158    0.00372   -0.00011
N2    4    0.928358    0.454304    0.299265    11.00000    0.01731    0.01785 =
         0.02257   -0.00128    0.00328    0.00040
N1    4    0.816251    0.538216    0.258706    11.00000    0.01860    0.01846 =
         0.02383    0.00064    0.00293    0.00009
N3    4    0.616717    0.392119    0.221643    11.00000    0.02049    0.02742 =
         0.03003    0.00204   -0.00185   -0.00357
N4    4    0.648625    0.396614    0.348447    11.00000    0.01712    0.02750 =
         0.03021    0.00205    0.00540   -0.00100
N5    4    0.786222    0.303724    0.279955    11.00000    0.02658    0.02217 =
         0.04596    0.00112    0.00774    0.00081
C8    1    1.022507    0.359178    0.373892    11.00000    0.01720    0.01911 =
         0.02908   -0.00203    0.00212   -0.00161
C1    1    0.906062    0.570332    0.273548    11.00000    0.02342    0.01877 =
         0.02843   -0.00055    0.00356   -0.00321
AFIX  43
H1    2    0.918368    0.619616    0.267735    11.00000   -1.20000
AFIX   0
C2    1    0.972132    0.520657    0.297280    11.00000    0.01879    0.02156 =
         0.02752   -0.00211    0.00319   -0.00325
AFIX  43
H2    2    1.038434    0.529357    0.310649    11.00000   -1.20000
AFIX   0
C15   1    0.736580    0.578476    0.219107    11.00000    0.02096    0.01741 =
         0.02813    0.00215    0.00151   -0.00013
C3    1    0.987052    0.391260    0.301647    11.00000    0.01547    0.01839 =
         0.02728   -0.00272    0.00371   -0.00041
C12   1    1.003749    0.390162    0.452368    11.00000    0.02557    0.02403 =
         0.02554   -0.00013    0.00257    0.00355
AFIX  13
H12   2    0.947354    0.422421    0.441342    11.00000   -1.20000
AFIX   0
C27   1    0.577863    0.399031    0.288071    11.00000    0.01891    0.01842 =
         0.03869    0.00301    0.00305   -0.00172
C20   1    0.675516    0.613830    0.264199    11.00000    0.02423    0.02089 =
         0.03185    0.00278    0.00372    0.00251
C7    1    1.080556    0.299318    0.372560    11.00000    0.02280    0.02117 =
         0.03647   -0.00096    0.00021    0.00142
AFIX  43
H7    2    1.105091    0.276587    0.421049    11.00000   -1.20000
AFIX   0
C16   1    0.724250    0.584434    0.135666    11.00000    0.02933    0.02121 =
         0.02869    0.00076    0.00127   -0.00057
C6    1    1.102985    0.272513    0.301874    11.00000    0.02162    0.02103 =
         0.04733   -0.00758    0.00486    0.00306
AFIX  43
H6    2    1.141820    0.231320    0.301966    11.00000   -1.20000
AFIX   0
C17   1    0.646766    0.623704    0.098643    11.00000    0.04125    0.02799 =
         0.02953    0.00278   -0.00508    0.00452
AFIX  43
H17   2    0.638001    0.629256    0.042614    11.00000   -1.20000
AFIX   0
C5    1    1.068775    0.305794    0.231208    11.00000    0.02874    0.03130 =
         0.03688   -0.01054    0.00931    0.00401
AFIX  43
H5    2    1.085017    0.287484    0.182917    11.00000   -1.20000
AFIX   0
C28   1    0.650066    0.389409    0.435206    11.00000    0.02633    0.02748 =
         0.02951    0.00220    0.00975   -0.00169
C14   1    1.089256    0.435408    0.488262    11.00000    0.03465    0.02811 =
         0.02955   -0.00435   -0.00155   -0.00044
AFIX 137
H14A  2    1.147096    0.406258    0.494001    11.00000   -1.50000
H14B  2    1.078752    0.453036    0.540463    11.00000   -1.50000
H14C  2    1.096521    0.475821    0.453245    11.00000   -1.50000
AFIX   0
C4    1    1.010814    0.365800    0.229554    11.00000    0.02436    0.03017 =
         0.02924   -0.00519    0.00643    0.00251
C21   1    0.697085    0.619053    0.353913    11.00000    0.02903    0.02477 =
         0.03034    0.00255    0.00758    0.00595
AFIX  13
H21   2    0.738170    0.577734    0.373762    11.00000   -1.20000
AFIX   0
C36   1    0.474393    0.405414    0.294290    11.00000    0.01765    0.02982 =
         0.04905    0.00308    0.00238   -0.00044
C32   1    0.572184    0.383567    0.138261    11.00000    0.03368    0.03068 =
         0.03292    0.00443   -0.00883   -0.00832
C13   1    0.980862    0.333517    0.511217    11.00000    0.04160    0.03433 =
         0.03355    0.00518    0.00784   -0.00045
AFIX 137
H13A  2    0.928909    0.303271    0.485939    11.00000   -1.50000
H13B  2    0.961549    0.356712    0.557916    11.00000   -1.50000
H13C  2    1.037453    0.304248    0.527528    11.00000   -1.50000
AFIX   0
C19   1    0.597246    0.650258    0.223974    11.00000    0.02960    0.02942 =
         0.04226    0.00077    0.00242    0.01021
AFIX  43
H19   2    0.553357    0.672393    0.253410    11.00000   -1.20000
AFIX   0
C9    1    0.979612    0.403989    0.152012    11.00000    0.05060    0.04802 =
         0.02604   -0.00149    0.01147    0.01977
AFIX  13
H9    2    0.929018    0.438740    0.161321    11.00000   -1.20000
AFIX   0
C24   1    0.793116    0.551972    0.085470    11.00000    0.03772    0.03299 =
         0.02513   -0.00087    0.00454    0.00213
AFIX  13
H24   2    0.823316    0.509655    0.114570    11.00000   -1.20000
AFIX   0
C18   1    0.582590    0.654639    0.142217    11.00000    0.03608    0.03099 =
         0.04316    0.00320   -0.00774    0.01184
AFIX  43
H18   2    0.528371    0.678926    0.115841    11.00000   -1.20000
AFIX   0
C26   1    0.745501    0.526691    0.003531    11.00000    0.05099    0.03925 =
         0.02859   -0.00390    0.00629   -0.00646
AFIX 137
H26A  2    0.688312    0.499135    0.009393    11.00000   -1.50000
H26B  2    0.790017    0.496740   -0.020638    11.00000   -1.50000
H26C  2    0.727783    0.568063   -0.030462    11.00000   -1.50000
AFIX   0
B1    3    0.826793    0.462808    0.275844    11.00000    0.01804    0.01856 =
         0.01906   -0.00147    0.00350    0.00033
C23   1    0.608886    0.618159    0.395317    11.00000    0.03945    0.05174 =
         0.04357   -0.00061    0.01802   -0.00134
AFIX 137
H23A  2    0.628191    0.614977    0.452828    11.00000   -1.50000
H23B  2    0.569354    0.576949    0.377076    11.00000   -1.50000
H23C  2    0.572362    0.661974    0.382688    11.00000   -1.50000
AFIX   0
C37   1    0.427650    0.470352    0.285790    11.00000    0.02574    0.03260 =
         0.06823    0.00571    0.00472    0.00298
AFIX  43
H37   2    0.460570    0.512024    0.273582    11.00000   -1.20000
AFIX   0
C22   1    0.753067    0.687600    0.375945    11.00000    0.04541    0.03968 =
         0.03570   -0.00040    0.00208   -0.00772
AFIX 137
H22A  2    0.716483    0.728491    0.352405    11.00000   -1.50000
H22B  2    0.814232    0.685405    0.355728    11.00000   -1.50000
H22C  2    0.764317    0.692777    0.433805    11.00000   -1.50000
AFIX   0
C41   1    0.425436    0.344578    0.311390    11.00000    0.02316    0.03318 =
         0.07365    0.00734    0.00611   -0.00340
AFIX  43
H41   2    0.457523    0.300091    0.317005    11.00000   -1.20000
AFIX   0
C33   1    0.654342    0.366384    0.092505    11.00000    0.05287    0.04841 =
         0.02904   -0.00224   -0.00186   -0.00338
AFIX 137
H33A  2    0.702194    0.404254    0.101176    11.00000   -1.50000
H33B  2    0.630210    0.362884    0.035746    11.00000   -1.50000
H33C  2    0.683326    0.320991    0.111243    11.00000   -1.50000
AFIX   0
C34   1    0.522115    0.451717    0.106686    11.00000    0.04459    0.04194 =
         0.04699    0.01391   -0.01007   -0.00158
AFIX 137
H34A  2    0.465162    0.458965    0.132097    11.00000   -1.50000
H34B  2    0.503644    0.447786    0.049140    11.00000   -1.50000
H34C  2    0.565344    0.492218    0.118518    11.00000   -1.50000
AFIX   0
C31   1    0.646918    0.310531    0.455937    11.00000    0.07779    0.03163 =
         0.04258    0.00870    0.01189   -0.00383
AFIX 137
H31A  2    0.585809    0.290345    0.431997    11.00000   -1.50000
H31B  2    0.654032    0.304989    0.513712    11.00000   -1.50000
H31C  2    0.698889    0.285583    0.435421    11.00000   -1.50000
AFIX   0
C015  1    0.851074    0.175405    0.370515    11.00000    0.06243    0.03196 =
         0.05301    0.00653   -0.00746    0.00405
AFIX 137
H01A  2    0.916935    0.192583    0.377274    11.00000   -1.50000
H01B  2    0.850567    0.123419    0.365699    11.00000   -1.50000
H01C  2    0.821259    0.189280    0.416653    11.00000   -1.50000
AFIX   0
C29   1    0.744204    0.421140    0.472721    11.00000    0.03825    0.07366 =
         0.02918    0.00381    0.00299   -0.01863
AFIX 137
H29A  2    0.796612    0.396404    0.452599    11.00000   -1.50000
H29B  2    0.750876    0.415701    0.530492    11.00000   -1.50000
H29C  2    0.745919    0.471806    0.459300    11.00000   -1.50000
AFIX   0
C017  1    0.837733    0.177750    0.193672    11.00000    0.05889    0.04185 =
         0.05322   -0.01228    0.01632    0.00641
AFIX 137
H01D  2    0.802391    0.194867    0.143536    11.00000   -1.50000
H01E  2    0.834999    0.125650    0.195182    11.00000   -1.50000
H01F  2    0.904250    0.193099    0.197842    11.00000   -1.50000
AFIX   0
C30   1    0.569778    0.428821    0.467053    11.00000    0.04799    0.06339 =
         0.04481   -0.00103    0.02077    0.01602
AFIX 137
H30A  2    0.568254    0.478376    0.448935    11.00000   -1.50000
H30B  2    0.580500    0.427606    0.525190    11.00000   -1.50000
H30C  2    0.508919    0.405839    0.447525    11.00000   -1.50000
AFIX   0
C35   1    0.501696    0.321245    0.129061    11.00000    0.05744    0.04589 =
         0.04738    0.00519   -0.01664   -0.02538
AFIX 137
H35A  2    0.532423    0.278833    0.154675    11.00000   -1.50000
H35B  2    0.481770    0.311584    0.072554    11.00000   -1.50000
H35C  2    0.445845    0.333486    0.154076    11.00000   -1.50000
AFIX   0
C40   1    0.330207    0.348484    0.320277    11.00000    0.02474    0.05076 =
         0.10240    0.01338    0.01188   -0.00880
AFIX  43
H40   2    0.296984    0.306733    0.331764    11.00000   -1.20000
AFIX   0
C25   1    0.872478    0.604859    0.074499    11.00000    0.04515    0.06579 =
         0.03794   -0.01376    0.01412   -0.01652
AFIX 137
H25A  2    0.844981    0.646273    0.044543    11.00000   -1.50000
H25B  2    0.918780    0.581786    0.045352    11.00000   -1.50000
H25C  2    0.904387    0.620314    0.126590    11.00000   -1.50000
AFIX   0
C38   1    0.331825    0.473909    0.295333    11.00000    0.02821    0.04848 =
         0.09852    0.00630    0.00895    0.01361
AFIX  43
H38   2    0.299508    0.518314    0.290068    11.00000   -1.20000
AFIX   0
C11   1    1.062332    0.446721    0.127499    11.00000    0.09706    0.05585 =
         0.04048    0.00718    0.02844    0.00099
AFIX 137
H11A  2    1.113572    0.414185    0.118262    11.00000   -1.50000
H11B  2    1.086164    0.480226    0.169852    11.00000   -1.50000
H11C  2    1.040266    0.473132    0.078677    11.00000   -1.50000
AFIX   0
C10   1    0.936720    0.354349    0.085889    11.00000    0.06884    0.07915 =
         0.03660   -0.00878   -0.00685    0.00916
AFIX 137
H10A  2    0.911694    0.382405    0.038973    11.00000   -1.50000
H10B  2    0.884932    0.326912    0.103551    11.00000   -1.50000
H10C  2    0.985882    0.321726    0.072512    11.00000   -1.50000
AFIX   0
C01F  1    0.659242    0.177458    0.269487    11.00000    0.03480    0.03571 =
         0.08983   -0.00690    0.00933   -0.01052
AFIX 137
H01G  2    0.621981    0.204323    0.303590    11.00000   -1.50000
H01H  2    0.662501    0.127395    0.285828    11.00000   -1.50000
H01I  2    0.628741    0.180956    0.214206    11.00000   -1.50000
AFIX   0
C39   1    0.283518    0.413145    0.312427    11.00000    0.01996    0.06513 =
         0.11047    0.00896    0.01435    0.00250
AFIX  43
H39   2    0.218217    0.415920    0.318763    11.00000   -1.20000
AFIX   0
HKLF 4


REM  166wywcm21_a.res in P2(1)/c
REM wR2 = 0.0999, GooF = S = 1.035, Restrained GooF = 1.035 for all data
REM R1 = 0.0363 for 8188 Fo > 4sig(Fo) and 0.0421 for all 9334 data
REM 486 parameters refined using 0 restraints

END

WGHT      0.0525      1.1003

REM Highest difference peak  0.271,  deepest hole -0.287,  1-sigma level  0.044
Q1    1   0.7843  0.4268  0.2711  11.00000  0.05    0.27
Q2    1   0.9969  0.3627  0.4813  11.00000  0.05    0.23
Q3    1   0.8138  0.5008  0.2624  11.00000  0.05    0.21
Q4    1   0.7037  0.5962  0.2423  11.00000  0.05    0.20
Q5    1   0.7618  0.3808  0.4646  11.00000  0.05    0.20
Q6    1   0.7543  0.5659  0.1117  11.00000  0.05    0.20
Q7    1   1.0173  0.3828  0.3424  11.00000  0.05    0.20
Q8    1   0.7703  0.5407  0.0471  11.00000  0.05    0.20
Q9    1   1.0464  0.4128  0.4713  11.00000  0.05    0.20
Q10   1   0.8235  0.1918  0.2339  11.00000  0.05    0.19
Q11   1   0.8804  0.4569  0.2851  11.00000  0.05    0.18
Q12   1   1.0001  0.3786  0.2630  11.00000  0.05    0.18
Q13   1   0.7171  0.1958  0.2789  11.00000  0.05    0.17
Q14   1   0.9542  0.4855  0.2962  11.00000  0.05    0.17
Q15   1   0.5260  0.4015  0.2915  11.00000  0.05    0.17
Q16   1   0.8208  0.2013  0.3352  11.00000  0.05    0.17
Q17   1   1.0414  0.3234  0.3744  11.00000  0.05    0.17
Q18   1   0.4528  0.4376  0.3003  11.00000  0.05    0.17
;
_shelx_res_checksum                14084
_shelx_hkl_file
;
   0   0   2 8804.82   24.58
   0   0   2 9074.66   23.81
   0   0   3   -0.30    0.47
   0   0   3    0.37    0.57
   0   0   4 1033.37   11.55
   0   0   4  975.71   11.78
   0   0   5    0.98    0.89
   0   0   5    0.30    0.71
   0   0   6  498.77   10.26
   0   0   6  516.17   11.11
   0   0   7   -0.08    0.97
   0   0   7   -0.33    1.01
   0   0   8  450.98   11.67
   0   0  -8  453.01   11.68
   0   0   8  455.82   12.63
   0   0  -9    0.05    1.13
   0   0   9    0.99    1.37
   0   0   9    2.51    1.41
   0   0  10  191.49    9.33
   0   0  10  189.30    8.59
   0   0 -10  203.10    8.97
   0   0  11    0.93    1.25
   0   0 -11    0.77    1.22
   0   0  11    0.16    1.02
   0   0  12 1086.66   22.61
   0   0 -12 1052.61   22.41
   0   0 -13   -4.56    0.99
   0   0 -13    8.36    2.30
   0   0  13    0.83    1.05
   0   0 -13   -0.31    1.24
   0   0 -13    0.28    0.76
   0   0  13    3.94    1.35
   0   0 -13   -0.58    0.85
   0   0 -14  736.22   22.78
   0   0  14  718.32   13.43
   0   0 -14  711.90   12.87
   0   0 -14  716.96   10.60
   0   0 -14  714.13   12.56
   0   0 -15    0.98    0.99
   0   0  15   -0.03    0.95
   0   0 -15   -0.75    1.04
   0   0  16  196.28    7.40
   0   0 -16  189.05    6.73
   0   0 -16  191.74    6.99
   0   0 -17    1.24    0.95
   0   0  17   -0.54    1.06
   0   0 -17   -0.30    1.02
   0   0 -17   -0.68    1.07
   0   0 -18   24.20    1.84
   0   0  18   32.75    2.98
   0   0 -18   27.47    2.55
   0   0 -18   29.53    2.48
   0   0  19    0.12    0.80
   0   0 -19    0.12    0.78
   0   0 -20   34.47    1.77
   0   0  20   38.31    2.41
   0   0  21   -0.62    0.51
   0   1   1  256.26    3.10
   0  -1   1  253.77    3.45
   0  -1   2 1096.95    9.31
   0   1  -2 1110.24    7.36
   0  -1   2 1109.15    9.20
   0  -1   3  185.58    4.57
   0  -1   3  183.42    4.44
   0   1   3  182.17    4.38
   0  -1   3  181.49    2.88
   0  -1   4  832.18   10.95
   0   1   4  849.24   11.19
   0  -1   4  847.36   11.46
   0  -1   4  848.91    6.44
   0   1  -5 6385.72   31.05
   0  -1   5 6581.68   34.70
   0   1   5 6264.11   32.04
   0  -1   5 6344.10   35.49
   0   1   5 6618.45   34.51
   0  -1   6 2459.40   23.50
   0  -1   6 2484.51    9.93
   0  -1   6 2488.96   24.90
   0   1  -6 2380.06   21.47
   0   1   6 2410.14   23.69
   0   1   6 2393.39   22.11
   0   1   7  984.05   15.66
   0  -1   7  967.82   16.28
   0   1  -7  993.57   15.17
   0   1   7  988.55   16.73
   0  -1   7 1022.34   17.43
   0  -1   8  209.15    8.13
   0   1   8  201.45    7.72
   0  -1   8  215.18    8.83
   0   1  -8  203.40    7.51
   0   1   8  210.87    8.43
   0  -1   9    1.02    1.21
   0   1   9    0.16    1.14
   0   1  -9   -0.37    0.90
   0   1   9    0.41    1.11
   0  -1   9    0.29    1.25
   0  -1  -9    1.50    0.96
   0   1 -10  159.69    7.63
   0   1  10  151.60    7.68
   0  -1  10  150.86    7.85
   0   1  10  157.20    8.37
   0  -1 -10  152.60    8.14
   0  -1  10  154.39    8.53
   0   1  11  110.98    7.40
   0  -1  11  111.14    7.18
   0   1 -11  109.21    6.60
   0   1  11  112.32    6.94
   0  -1 -11  112.35    7.23
   0  -1 -12   82.16    6.43
   0   1 -12   85.70    6.05
   0   1 -12   82.81    7.18
   0   1  12   82.77    6.12
   0  -1  12   75.06    6.08
   0   1  12   80.21    6.65
   0   1  13  106.35    6.81
   0   1 -13   88.39    4.40
   0  -1 -13   99.72    7.21
   0  -1 -13   89.21    7.62
   0  -1 -13   97.25    4.54
   0  -1  13   99.94    7.07
   0   1 -13   94.50    7.94
   0   1 -13  101.49    4.47
   0  -1  13   95.75    4.72
   0  -1 -13   94.62    3.88
   0  -1 -13  106.01    4.46
   0   1  13  101.01    4.84
   0   1 -14   20.45    3.97
   0  -1 -14   12.69    2.89
   0   1  14   22.00    2.47
   0   1 -14   22.20    2.40
   0  -1 -14   19.32    2.28
   0   1 -14   17.57    2.11
   0  -1 -14   23.31    3.48
   0  -1 -14   20.08    2.33
   0  -1  14   19.59    2.39
   0  -1  15    2.51    1.23
   0   1  15    4.27    1.42
   0  -1 -15   -0.12    0.93
   0   1 -15    1.95    1.11
   0   1 -15    1.09    0.89
   0  -1 -15    1.64    0.97
   0  -1 -16    3.45    1.23
   0  -1  16    3.70    1.35
   0   1 -16    3.57    1.24
   0   1  16    1.24    1.26
   0   1 -16    2.38    1.12
   0  -1 -16    2.81    1.15
   0   1 -17    1.00    1.04
   0  -1  17   -0.41    0.90
   0   1  17   -0.65    1.18
   0  -1 -17    0.18    0.75
   0  -1 -17    0.22    0.93
   0   1 -17    0.72    1.00
   0  -1 -17   -0.95    0.82
   0   1  18   13.61    1.97
   0  -1  18   15.26    2.05
   0   1 -18   18.42    2.13
   0   1 -18   12.31    1.64
   0  -1 -18   14.59    1.97
   0  -1 -18   12.49    1.47
   0   1  19    7.61    1.41
   0  -1  19    9.03    1.52
   0  -1 -19    8.20    0.96
   0   1 -19    5.46    1.14
   0   1  20   21.45    1.84
   0  -1 -20   16.62    1.19
   0  -1  20   18.78    1.71
   0  -1  21    3.45    0.61
   0   1  21    3.25    0.60
   0   2   0  745.21    5.97
   0   2   1 2403.24   11.63
   0   2  -1 2558.30   10.93
   0  -2   2  151.79    3.82
   0   2   2  141.35    3.38
   0   2  -2  147.70    2.35
   0  -2   3    0.81    0.70
   0   2   3    1.02    0.62
   0   2  -3    0.21    0.37
   0  -2   3    0.32    0.53
   0   2  -4  416.11    6.41
   0  -2   4  393.36    5.77
   0   2   4  408.32    7.77
   0  -2   4  398.49    7.99
   0  -2   4  416.82    8.35
   0  -2   5   75.52    2.55
   0  -2   5   74.98    4.04
   0   2  -5   75.38    3.18
   0   2   5   74.22    3.81
   0  -2   5   72.57    3.90
   0  -2   6   14.79    2.10
   0   2  -6   13.00    1.57
   0   2   6   13.84    1.90
   0   2   6   12.42    1.72
   0  -2   6   15.59    2.22
   0  -2   6   12.67    1.06
   0  -2   7  931.06    8.20
   0   2  -7  932.38   13.85
   0   2   7  921.32   16.01
   0   2   7  927.83   14.99
   0  -2   7  933.82   17.15
   0  -2   7  939.10   16.35
   0   2   8    2.54    1.27
   0  -2   8    3.20    1.48
   0   2  -8    5.14    1.39
   0   2   8    6.38    1.82
   0  -2   8    4.38    1.77
   0   2   9   53.96    4.29
   0  -2  -9   58.14    4.89
   0   2  -9   61.34    4.25
   0  -2   9   51.40    4.54
   0   2   9   54.87    4.65
   0   2 -10   36.18    3.54
   0   2  10   31.16    3.48
   0   2  10   32.80    3.86
   0  -2 -10   32.69    3.96
   0  -2  10   28.62    3.58
   0  -2  11  113.42    7.31
   0   2 -11  113.31    7.92
   0   2 -11  113.64    6.43
   0   2  11  103.25    7.14
   0   2  11  118.54    6.93
   0  -2 -11  104.67    7.25
   0   2  12    7.96    2.30
   0   2  12   10.32    2.14
   0   2 -12    8.38    2.39
   0  -2 -12   11.06    2.75
   0  -2  12   12.82    2.75
   0   2  13  103.45    4.89
   0   2  13  102.45    7.68
   0   2 -13  102.59    8.26
   0  -2  13  103.55    4.88
   0  -2 -13  107.63    4.35
   0  -2 -13  104.88    4.45
   0  -2  13  114.59    4.73
   0  -2 -13  110.64    4.85
   0  -2 -14   -0.15    0.77
   0   2 -14   -0.56    1.03
   0   2 -14   -2.56    1.03
   0  -2  14   -0.37    0.82
   0  -2 -14    2.17    1.18
   0   2  14    1.08    1.11
   0  -2 -14    0.54    0.72
   0  -2 -14   -5.04    2.02
   0   2 -14   -4.15    2.06
   0   2 -15   21.72    2.40
   0  -2  15   22.67    2.62
   0   2 -15   20.38    2.39
   0   2  15   17.98    2.34
   0  -2 -15   18.58    2.32
   0  -2 -15   20.41    2.29
   0   2 -16    0.61    0.83
   0  -2 -16   -0.36    0.74
   0  -2 -16   -0.47    0.96
   0   2 -16    0.55    0.93
   0   2  16    1.32    1.15
   0  -2  16    1.65    1.23
   0  -2 -16    0.43    0.86
   0  -2 -17   30.35    2.75
   0   2  17   35.72    3.16
   0   2 -17   40.67    3.09
   0  -2 -17   38.13    2.74
   0  -2  17   39.35    3.22
   0   2 -17   35.37    3.08
   0  -2  18    9.21    1.54
   0   2  18   10.55    1.82
   0  -2 -18   11.04    1.45
   0   2 -18    8.16    1.39
   0   2 -18    9.87    1.70
   0   2  19    3.08    1.04
   0  -2  19    1.79    0.91
   0   2 -19    1.25    0.83
   0  -2 -19    1.92    0.60
   0   2 -19    2.60    0.91
   0  -2 -19    2.24    0.71
   0  -2 -20   17.77    1.12
   0   2  20   20.66    1.74
   0   2  21    1.81    0.52
   0  -2  21    2.56    0.49
   0   3   0    0.11    0.32
   0   3   0    0.19    0.15
   0   3   1  343.92    5.18
   0   3  -1  349.75    4.50
   0   3   2  266.55    5.05
   0   3  -2  248.67    4.71
   0   3  -3  195.66    4.89
   0   3   3  208.41    5.02
   0  -3   4    0.68    0.75
   0   3   4    1.29    0.68
   0   3  -4    1.31    0.46
   0  -3   4    1.52    0.61
   0  -3  -4    1.61    0.41
   0   3  -5    5.73    0.89
   0   3   5    7.04    1.35
   0  -3  -5    7.15    0.45
   0  -3   5    5.38    0.90
   0  -3   5    6.53    1.36
   0   3   6 1032.13   15.87
   0  -3   6 1041.13   16.65
   0   3  -6 1066.71   12.57
   0  -3   7  527.65    8.00
   0   3   7  546.41   12.26
   0   3  -7  558.28   10.09
   0   3   7  523.47   11.36
   0  -3   7  530.36   12.86
   0   3   8   48.34    3.77
   0   3   8   53.69    4.30
   0  -3   8   49.77    4.28
   0   3  -8   52.00    3.41
   0   3   9  136.41    6.75
   0  -3   9  138.90    7.48
   0   3   9  138.96    7.30
   0   3  -9  139.54    7.83
   0   3  -9  146.95    6.18
   0  -3  10   27.01    3.52
   0   3  10   26.93    3.26
   0   3 -10   25.05    3.60
   0   3 -10   17.94    2.40
   0  -3 -10   26.62    3.85
   0   3  10   28.88    3.60
   0   3  11   90.19    6.06
   0   3 -11   86.90    6.95
   0   3  11   88.26    6.49
   0  -3 -11   96.42    7.22
   0   3 -12   37.99    4.81
   0   3  12   32.14    4.25
   0  -3 -12   26.35    3.86
   0  -3 -12   33.26    2.47
   0   3  12   36.00    3.86
   0   3  12   30.87    2.43
   0  -3 -13   85.82    4.28
   0  -3 -13   79.84    7.07
   0  -3 -13   79.56    3.80
   0  -3  13   79.66    4.13
   0  -3  13   78.76    3.38
   0   3 -13   83.19    7.41
   0   3  13  100.07    7.33
   0   3  13   78.29    4.30
   0  -3 -14   24.22    4.01
   0  -3 -14   24.62    3.94
   0  -3 -14   22.88    2.30
   0  -3  14   22.13    2.45
   0   3  14   23.96    2.60
   0  -3  14   21.44    1.93
   0  -3 -14   24.67    2.49
   0   3 -14   18.34    3.65
   0   3  15   43.23    3.51
   0   3 -15   42.48    3.36
   0  -3  15   49.36    3.67
   0  -3  15   48.03    2.83
   0   3 -15   42.08    3.27
   0  -3 -15   45.99    3.42
   0  -3 -15   44.62    3.23
   0  -3 -16   72.69    4.26
   0   3  16   63.23    4.14
   0   3 -16   69.18    4.18
   0  -3 -16   66.32    3.75
   0  -3  16   65.76    4.25
   0   3 -16   64.90    4.13
   0   3 -17   22.20    2.43
   0  -3  17   18.66    2.34
   0  -3 -17   22.75    2.43
   0   3  17   21.90    2.51
   0   3 -17   21.18    2.34
   0  -3 -17   19.91    2.01
   0   3  18    4.39    1.29
   0  -3  18    2.78    1.10
   0  -3 -18    3.80    1.06
   0   3 -18    0.89    0.97
   0  -3 -18    3.05    0.86
   0   3 -18    2.46    0.98
   0  -3 -19    8.02    1.07
   0   3 -19    9.57    1.49
   0  -3  19    9.29    1.44
   0   3  19    8.77    1.42
   0   3 -19    9.44    1.35
   0  -3 -19    8.93    1.09
   0   3  20    7.51    1.09
   0  -3 -20    5.21    0.56
   0  -3  20    8.83    1.15
   0   4   0 9942.74   16.31
   0   4   0 9999.00   31.38
   0   4   1  773.77    8.89
   0   4  -1  744.38    9.00
   0   4   2   99.84    3.43
   0   4  -2  102.63    3.20
   0   4   3   23.01    1.87
   0   4  -3   20.72    1.72
   0  -4   4  512.98    8.84
   0   4  -4  496.03    9.30
   0  -4  -4  497.54    6.60
   0   4   4  512.86    9.46
   0  -4  -5   14.95    1.05
   0   4  -5   15.45    1.96
   0  -4   5   18.40    1.73
   0   4   5   16.48    1.99
   0   4   6  110.28    5.33
   0   4  -6  108.11    5.43
   0  -4   6  102.17    4.10
   0  -4   7  373.46   11.30
   0   4  -7  351.17   10.65
   0  -4   7  363.29    7.76
   0   4   7  348.99   10.39
   0   4  -8   36.50    3.84
   0   4   8   30.52    3.08
   0   4  -8   32.32    2.48
   0   4   8   35.39    3.46
   0  -4   8   33.58    2.31
   0   4   9   23.23    2.84
   0   4  -9   23.99    3.27
   0   4   9   25.17    3.09
   0   4 -10  110.18    7.44
   0   4  10  104.04    6.26
   0  -4 -10   98.94    7.15
   0   4  10  110.53    6.89
   0  -4 -11  236.89   11.70
   0   4 -11  233.47   11.34
   0   4  11  271.24   10.21
   0   4  11  269.80   11.30
   0  -4 -12   22.06    1.93
   0   4 -12   21.35    3.71
   0   4  12   20.40    2.04
   0   4  12   16.66    2.81
   0  -4 -12   18.17    1.84
   0  -4  12   22.24    2.13
   0  -4 -12   14.69    3.28
   0  -4 -13   48.13    3.02
   0  -4 -13   39.44    2.93
   0   4  13   38.72    3.04
   0   4 -13   47.25    5.56
   0   4  13   36.92    4.31
   0  -4  13   47.09    3.32
   0  -4 -13   29.10    4.28
   0  -4  13   43.04    2.73
   0  -4 -14   59.01    3.58
   0  -4  14   62.29    4.01
   0  -4  14   54.79    3.19
   0  -4 -14   57.88    5.90
   0  -4 -14   61.77    3.84
   0   4 -14   48.01    5.68
   0  -4 -14   61.42    6.14
   0   4  14   53.57    3.70
   0   4 -15   38.20    3.16
   0  -4 -15   40.61    3.24
   0   4  15   38.91    3.29
   0  -4  15   44.82    3.53
   0  -4 -15   43.10    3.16
   0  -4  15   38.40    2.64
   0   4 -16   79.92    4.56
   0   4  16   79.67    4.58
   0  -4 -16   74.39    4.31
   0  -4  16   77.11    4.50
   0  -4 -16   81.67    4.19
   0   4 -16   78.25    4.41
   0   4 -17    5.25    1.28
   0   4 -17    5.87    1.40
   0  -4 -17    8.89    1.40
   0   4  17    6.42    1.49
   0  -4 -17    6.35    1.22
   0  -4  17    6.35    1.47
   0   4 -18    0.82    0.92
   0  -4 -18    3.45    0.91
   0  -4 -18    1.71    0.85
   0   4 -18    0.92    0.94
   0  -4  18    0.91    0.98
   0   4  18    1.95    1.04
   0   4 -19    8.58    1.27
   0   4  19    9.07    1.36
   0   4 -19    9.46    1.38
   0  -4 -19    6.93    0.90
   0  -4  19    7.63    1.21
   0  -4 -19    6.41    0.97
   0   4 -20    4.95    0.85
   0  -4  20    4.93    0.89
   0   4  20    3.87    0.85
   0   5   0    0.90    0.69
   0   5   1   56.88    2.74
   0   5  -1   57.25    2.81
   0   5  -2    9.96    1.32
   0   5   2    9.23    1.21
   0   5  -3   19.13    1.71
   0   5   3   19.34    1.86
   0  -5  -4   37.26    2.17
   0  -5   4   45.25    2.95
   0   5   4   42.47    2.87
   0   5  -4   42.21    2.78
   0   5  -5  339.44    8.67
   0  -5  -5  334.51    5.93
   0   5   5  348.97    8.85
   0  -5   5  337.94    8.15
   0   5   6  425.70   10.66
   0   5  -6  420.40   10.65
   0  -5   6  385.90    8.89
   0  -5   7   46.85    3.17
   0   5  -7   40.25    3.74
   0   5   7   36.58    3.47
   0  -5   8   54.65    3.33
   0   5  -8   46.00    4.26
   0   5   8   56.06    4.56
   0   5  -9   69.13    5.51
   0   5   9   61.42    4.89
   0   5   9   61.83    4.61
   0   5  10    1.43    0.75
   0   5 -10   -0.48    0.95
   0   5  10   -0.24    0.96
   0   5 -11  110.17    7.83
   0   5  11  105.17    6.28
   0   5  11  117.29    7.43
   0  -5 -11  103.64    7.85
   0  -5 -12   42.50    5.30
   0   5  12   35.92    2.63
   0  -5 -12   42.76    2.65
   0  -5 -12   36.87    2.59
   0   5  12   44.87    4.74
   0  -5  12   45.77    3.15
   0  -5  12   40.50    2.40
   0  -5  12   40.75    2.67
   0  -5  13   51.55    3.37
   0   5  13   46.34    3.24
   0   5  13   51.66    4.83
   0  -5 -13   54.20    3.45
   0   5 -13   52.94    5.85
   0  -5  13   55.81    3.32
   0  -5  13   61.10    3.86
   0  -5  13   50.32    2.74
   0  -5 -13   57.58    6.23
   0  -5 -13   55.10    3.49
   0  -5  14   36.85    2.80
   0  -5  14   35.01    2.33
   0  -5 -14   35.57    2.97
   0   5 -14   36.39    4.71
   0  -5 -14   35.93    4.66
   0  -5 -14   37.23    4.51
   0  -5  14   32.75    2.86
   0  -5 -14   38.76    3.01
   0   5  14   35.20    2.93
   0  -5 -15   38.47    3.04
   0  -5  15   39.99    2.87
   0   5  15   34.02    2.99
   0  -5  15   34.80    3.00
   0  -5 -15   38.16    2.60
   0   5  16   72.02    4.20
   0   5 -16   69.15    4.23
   0  -5 -16   70.05    3.74
   0  -5 -16   74.69    4.08
   0  -5  16   72.02    4.19
   0   5 -16   76.90    4.42
   0   5  17   10.34    1.75
   0  -5 -17   10.40    1.52
   0   5 -17   10.21    1.71
   0  -5  17    9.36    1.63
   0  -5 -17    9.64    1.41
   0   5 -17   10.51    1.76
   0  -5  18    3.71    0.99
   0  -5 -18    2.62    0.91
   0   5  18    1.33    0.88
   0  -5 -18    1.83    0.58
   0   5 -18    3.34    1.12
   0   5 -18    4.28    1.17
   0  -5 -19    7.84    1.02
   0   5  19    7.45    1.24
   0   5 -19    9.89    1.26
   0  -5 -19    7.94    0.81
   0   5 -19   11.08    1.47
   0  -5  19   10.48    1.28
   0   5  20    1.24    0.54
   0  -5  20    1.73    0.46
   0   6   0   19.35    1.84
   0   6  -1  490.13    5.43
   0   6   1  494.62    8.90
   0   6  -1  479.79    8.98
   0   6   2    6.89    1.23
   0   6  -2    6.89    1.28
   0   6  -3  603.04    9.44
   0   6   3  638.07   10.96
   0   6  -4   76.44    3.81
   0  -6  -4   78.25    3.53
   0   6   4   77.86    4.15
   0  -6   4   81.71    4.41
   0  -6   5  150.17    6.05
   0   6  -5  149.36    5.92
   0  -6  -5  133.94    4.45
   0   6   5  144.42    5.95
   0  -6   6    0.84    0.96
   0   6  -6   -0.23    0.96
   0   6   6    2.03    1.27
   0  -6  -6   -0.43    0.53
   0   6  -7    7.68    1.74
   0  -6   7    4.78    1.42
   0   6   7    6.20    1.70
   0   6  -8  101.31    6.22
   0  -6   8   92.16    4.83
   0   6   8   92.27    5.81
   0   6  -9   19.59    3.04
   0   6   9   15.13    2.43
   0   6   9   19.44    2.76
   0   6  10   22.49    3.01
   0   6 -10   19.41    3.21
   0   6  10   22.73    3.25
   0   6 -11    7.72    2.17
   0  -6 -11   12.15    3.06
   0  -6  11    8.00    1.27
   0   6  11   13.02    2.50
   0   6  12    7.55    1.36
   0  -6  12    9.46    1.61
   0  -6 -12    9.51    1.43
   0   6 -12    6.40    1.93
   0  -6 -12    9.55    2.69
   0  -6 -12    7.69    1.38
   0   6  12    5.42    2.05
   0  -6  12    7.95    1.41
   0   6 -13   64.44    6.25
   0  -6  13   65.31    4.06
   0   6  13   57.71    3.57
   0  -6  13   59.95    3.64
   0  -6  13   60.93    3.59
   0  -6 -13   59.18    3.64
   0  -6 -13   60.26    6.47
   0  -6  13   60.36    3.22
   0  -6  14   23.61    2.42
   0  -6  14   27.37    2.53
   0   6  14   25.15    2.52
   0  -6 -14   22.71    2.16
   0  -6  14   22.12    2.01
   0  -6 -14   24.61    2.48
   0  -6 -15   98.23    4.29
   0  -6  15  102.06    4.71
   0  -6  15   95.16    4.80
   0   6  15  100.44    4.90
   0  -6 -15   99.67    4.39
   0  -6 -15   96.73    4.76
   0  -6  15  100.81    4.02
   0   6 -16   87.91    4.65
   0  -6 -16   91.93    4.14
   0  -6 -16   85.57    3.75
   0   6  16   80.94    4.36
   0   6 -16   83.46    4.60
   0  -6  16   88.20    4.52
   0  -6 -16   88.72    4.50
   0  -6  16   90.34    4.28
   0   6 -17   36.25    2.91
   0  -6 -17   33.43    2.33
   0   6  17   31.76    2.63
   0  -6  17   34.85    2.77
   0   6 -17   34.69    2.86
   0  -6 -17   34.95    2.73
   0   6  18   -0.38    0.78
   0  -6 -18    0.18    0.48
   0  -6  18    1.47    0.76
   0   6 -18    0.05    0.83
   0   6 -18    0.59    0.81
   0  -6 -18   -0.20    0.74
   0   6 -19   19.78    1.70
   0  -6  19   17.71    1.45
   0  -6 -19   19.31    1.51
   0   6 -19   19.92    1.79
   0   6  19   17.00    1.54
   0   6  20   -0.26    0.34
   0   6 -20    0.41    0.40
   0  -6 -20   -0.13    0.39
   0   7   0   -0.71    0.76
   0   7   1  335.87    8.03
   0   7  -1  331.83    8.19
   0   7  -1  313.16    4.12
   0   7  -2  188.55    6.40
   0   7   2  176.36    5.97
   0  -7  -3  446.78    9.67
   0  -7   3  441.90   10.91
   0   7   3  446.12    9.75
   0   7  -3  454.66   10.52
   0  -7  -4   12.22    1.68
   0   7   4   17.49    2.16
   0   7  -4   15.21    1.85
   0  -7   4   16.54    2.45
   0  -7   5    1.52    0.94
   0  -7  -5    1.80    0.72
   0   7   5    2.29    1.23
   0   7  -5    1.20    0.92
   0  -7  -6   87.53    3.63
   0   7   6   92.64    5.31
   0  -7   6   96.36    5.34
   0   7  -6   88.98    5.07
   0  -7   7   80.27    4.96
   0   7  -7   77.12    5.07
   0   7   7   71.57    4.90
   0   7  -8   29.86    3.47
   0  -7   8   26.02    2.88
   0   7   8   23.24    3.01
   0   7  -9   23.73    3.31
   0   7   9   22.38    2.97
   0   7 -10   -0.77    1.16
   0   7  10    0.88    1.38
   0   7 -11   48.47    5.06
   0   7 -11   56.44    3.45
   0  -7  11   47.95    3.01
   0  -7 -11   49.19    3.10
   0   7  11   47.31    4.39
   0  -7  11   46.96    2.75
   0  -7 -11   48.81    2.62
   0  -7 -11   48.31    5.67
   0  -7  11   50.56    3.34
   0   7  12    0.54    0.82
   0  -7 -12    0.45    0.89
   0  -7  12    1.98    0.92
   0  -7  12    0.59    0.75
   0  -7 -12    2.43    0.89
   0  -7 -12    2.35    0.91
   0   7 -12    0.93    1.18
   0  -7 -12    0.42    1.00
   0  -7  13   18.60    1.98
   0  -7  13   14.93    2.00
   0  -7  13   21.21    2.36
   0  -7  13   18.69    1.89
   0  -7 -13   19.15    2.05
   0   7  13   17.13    1.98
   0  -7 -13   13.87    3.45
   0   7 -13   23.32    3.80
   0  -7 -13   20.15    2.31
   0  -7 -13   21.36    1.98
   0  -7  14   32.13    2.58
   0  -7 -14   28.01    2.77
   0  -7  14   26.76    2.55
   0   7  14   28.08    2.57
   0  -7 -14   30.65    2.45
   0  -7 -14   24.96    2.31
   0  -7  14   26.75    2.45
   0  -7 -15    0.00    0.72
   0  -7  15    0.87    0.81
   0  -7  15   -0.12    0.91
   0  -7  15   -1.02    1.01
   0  -7 -15   -0.19    0.93
   0   7  15    1.03    0.98
   0  -7 -15   -0.13    0.70
   0  -7  16   -0.04    0.65
   0  -7  16    0.12    0.71
   0  -7 -16    0.00    0.70
   0  -7  16   -0.06    0.93
   0  -7 -16   -0.21    0.84
   0  -7 -16    0.25    0.71
   0   7 -16    0.31    0.80
   0   7  16    1.75    1.02
   0  -7 -17    5.21    1.25
   0  -7 -17    5.48    1.03
   0   7 -17    5.08    1.36
   0   7 -17    6.03    1.32
   0  -7 -17    3.57    0.78
   0  -7  17    5.05    1.11
   0   7  17    6.00    1.20
   0  -7 -18    0.15    0.69
   0   7  18    0.79    0.66
   0  -7  18    3.07    0.80
   0   7 -18    1.24    0.80
   0   7 -18    2.75    0.99
   0   7 -19    3.35    0.78
   0  -7  19    1.96    0.44
   0  -7 -19    2.69    0.71
   0   7  19    4.08    0.76
   0   7 -19    3.17    0.83
   0  -7 -20   10.19    0.91
   0   7 -20    9.60    0.82
   0   7 -20    9.54    0.90
   0   8   0   79.65    4.35
   0  -8   1   71.21    4.69
   0   8   1   75.35    4.22
   0   8  -1   76.53    4.29
   0  -8   2  102.87    5.67
   0   8  -2  100.25    2.99
   0   8  -2  110.84    5.32
   0  -8  -2  101.44    5.27
   0   8   2   98.30    4.86
   0   8  -3    6.81    1.67
   0   8   3    5.41    1.34
   0  -8   3    6.47    1.75
   0  -8  -3    5.47    1.37
   0  -8  -4   17.13    2.16
   0   8   4   18.54    2.38
   0  -8   4   13.50    2.33
   0   8  -4   15.31    2.44
   0   8   5    8.36    1.81
   0   8  -5    5.40    1.74
   0  -8   5    8.05    1.79
   0  -8  -5    5.28    1.33
   0  -8   6   65.38    4.83
   0  -8  -6   61.44    3.42
   0   8  -6   77.41    4.73
   0   8   6   64.57    4.59
   0   8  -7  197.37    8.19
   0  -8   7  217.92    8.70
   0   8   7  198.70    8.46
   0   8  -8  110.56    6.60
   0   8   8   97.72    6.25
   0  -8   8  105.21    6.08
   0   8  -9   52.56    4.79
   0  -8   9   50.21    3.89
   0   8   9   47.11    4.53
   0  -8 -10   -0.17    1.73
   0  -8  10    0.96    0.86
   0  -8 -10   -0.18    0.72
   0  -8 -11    5.90    2.21
   0  -8 -11    4.90    1.13
   0  -8  11    3.81    0.92
   0  -8 -11    6.07    1.12
   0   8 -11    4.68    1.38
   0  -8  11    3.45    0.95
   0  -8  11    4.58    1.27
   0   8 -11    6.12    1.33
   0  -8 -11    4.00    1.13
   0  -8  12   12.47    1.80
   0  -8 -12   10.96    1.36
   0  -8 -12   16.29    2.10
   0   8  12   14.29    1.55
   0  -8  12   13.55    1.89
   0   8 -12   13.45    2.77
   0  -8 -12   13.76    1.73
   0  -8 -12   16.36    3.27
   0  -8 -13   -0.97    0.69
   0  -8 -13   -0.57    0.86
   0  -8 -13    0.05    0.80
   0   8  13   -0.05    0.89
   0  -8  13   -0.29    1.03
   0  -8  13    0.28    1.01
   0  -8  13   -0.56    0.86
   0   8  14   29.88    2.54
   0  -8 -14   32.35    2.50
   0  -8  14   29.73    2.48
   0  -8  14   27.64    2.65
   0  -8 -14   27.68    2.70
   0  -8 -14   31.30    2.66
   0  -8  14   30.29    2.43
   0  -8 -15    0.37    0.73
   0  -8  15    0.79    0.86
   0  -8 -15   -0.38    0.82
   0  -8  15    1.32    0.86
   0   8  15   -1.55    1.04
   0  -8  15    1.94    1.05
   0  -8 -15   -0.66    1.10
   0  -8 -16   39.27    3.04
   0  -8  16   36.59    2.79
   0  -8  16   38.66    2.64
   0   8 -16   38.00    3.00
   0  -8 -16   38.23    2.41
   0  -8 -16   40.65    2.68
   0  -8  16   41.75    2.62
   0   8  16   36.63    2.70
   0   8 -17    8.42    1.35
   0   8  17   13.70    1.61
   0  -8 -17   10.23    1.49
   0  -8  17   12.94    1.43
   0   8 -17   12.82    1.80
   0  -8 -17   11.97    1.25
   0  -8 -17   11.00    1.17
   0   8 -18   11.47    1.46
   0   8  18    9.12    1.06
   0   8 -18   10.01    1.43
   0  -8 -18    8.71    1.31
   0   8 -19   23.63    1.65
   0   8 -19   21.95    1.62
   0  -8 -19   24.41    1.66
   0   9   0    0.37    1.02
   0  -9   0   -0.11    1.42
   0   9   1   68.16    4.32
   0  -9   1   80.80    5.49
   0  -9  -1   73.21    4.93
   0   9  -1   76.74    4.66
   0   9  -2   50.94    3.91
   0  -9   2   47.58    4.29
   0   9   2   52.11    3.76
   0  -9  -2   49.82    4.06
   0  -9  -3  268.53    8.95
   0   9   3  272.44    8.72
   0  -9   3  266.30   10.01
   0   9  -3  277.32    9.27
   0  -9   4   82.36    5.73
   0   9   4   84.58    5.28
   0  -9  -4   86.36    5.00
   0   9  -4   88.96    5.53
   0   9   5  204.33    8.00
   0  -9  -5  194.64    7.23
   0   9  -5  208.24    8.88
   0  -9   5  215.97    9.18
   0   9  -6   32.50    3.72
   0  -9   6   35.90    3.86
   0   9   6   27.29    3.11
   0   9   7   16.10    2.56
   0   9  -7   14.39    2.73
   0  -9   7   17.68    2.73
   0   9   8    3.38    1.70
   0   9  -8    2.77    1.33
   0  -9   8    3.98    1.62
   0   9  -8    3.75    1.73
   0  -9   9    7.69    1.79
   0   9   9    4.98    1.52
   0   9  -9    4.27    1.71
   0  -9  10    3.48    0.94
   0   9 -10    4.90    1.20
   0  -9 -10    1.14    1.72
   0  -9 -10    1.26    0.63
   0  -9  10    3.95    1.22
   0  -9 -10    5.19    1.22
   0   9 -10    4.10    1.88
   0  -9 -10    4.38    1.07
   0  -9 -11   45.48    5.71
   0  -9  11   46.61    3.33
   0   9 -11   48.42    3.42
   0  -9 -11   40.37    2.96
   0  -9  11   47.36    3.17
   0   9 -11   49.27    4.65
   0  -9  11   48.46    3.43
   0  -9 -11   47.07    3.35
   0  -9 -11   44.60    2.63
   0  -9 -12   -0.34    1.10
   0   9 -12    2.22    2.09
   0  -9  12    0.09    0.83
   0  -9  12   -0.75    0.88
   0  -9  12    1.02    1.01
   0  -9 -12   -0.29    0.90
   0  -9 -12   -2.31    1.54
   0  -9 -12    0.05    0.76
   0  -9  13    2.34    1.12
   0  -9 -13    1.47    0.92
   0   9  13    1.59    0.76
   0  -9 -13    2.53    0.70
   0  -9 -13    1.78    1.07
   0   9  14    0.11    0.69
   0  -9 -14    1.79    0.84
   0  -9  14    0.97    0.90
   0  -9  14    1.59    1.03
   0  -9 -14   -0.31    0.92
   0  -9 -14    1.23    0.95
   0   9  15    9.06    1.32
   0  -9 -15    8.34    1.30
   0  -9 -15    6.90    1.15
   0  -9  15    9.98    1.50
   0  -9 -15    7.76    1.49
   0  -9  15    8.68    1.61
   0  -9 -16    6.67    0.98
   0   9 -16    6.12    1.33
   0  -9 -16    5.67    1.15
   0   9  16    5.48    1.03
   0  -9  16    7.20    1.22
   0  -9  16    6.20    1.29
   0  -9 -16    7.39    1.50
   0  -9 -17    3.76    0.82
   0  -9 -17    4.57    1.17
   0  -9  17    3.90    0.81
   0   9 -17    2.98    1.09
   0   9 -17    2.04    0.86
   0   9  17    4.44    0.88
   0   9 -18    4.82    0.99
   0  -9 -18    7.20    1.19
   0   9 -18    4.17    0.90
   0   9 -19    3.32    0.63
   0  -9 -19    4.60    0.74
   0   9 -19    4.57    0.75
   0  -9  19    4.53    0.71
   0 -10   0  746.42   17.00
   0  10   0  727.13   14.87
   0  10  -1  373.33   10.80
   0  10   1  377.24   10.71
   0 -10   1  378.72   12.34
   0 -10  -1  364.86   11.62
   0 -10  -2  178.68    8.10
   0  10   2  181.55    7.47
   0 -10   2  187.83    8.83
   0  10  -2  174.03    7.55
   0  10  -3   74.32    5.15
   0 -10  -3   83.22    5.41
   0 -10   3   81.81    5.97
   0  10   3   80.53    4.95
   0 -10   4   34.96    4.03
   0  10   4   40.77    3.62
   0  10  -4   40.38    3.93
   0 -10  -4   42.68    3.83
   0 -10   5   -0.74    1.15
   0 -10  -5    0.35    0.76
   0  10  -5    0.27    0.95
   0  10   5   -0.05    0.87
   0  10  -6    0.27    1.08
   0  10   6    0.17    0.84
   0  10  -7   18.58    3.05
   0 -10   7   14.64    2.59
   0  10   7   16.68    2.47
   0  10   8    9.96    2.14
   0  10  -8    6.70    1.98
   0 -10   8    9.07    2.11
   0 -10   9   19.52    1.92
   0 -10   9   18.97    2.79
   0  10  -9   22.23    2.15
   0 -10  -9   18.10    1.94
   0 -10   9   17.14    1.74
   0  10  -9   14.23    2.81
   0 -10  -9   18.38    2.01
   0 -10 -10   49.05    3.29
   0 -10 -10   44.26    5.58
   0 -10 -10   46.41    2.60
   0 -10  10   48.84    3.25
   0  10 -10   49.78    3.26
   0  10 -10   47.30    5.31
   0 -10  10   51.14    3.30
   0 -10 -10   47.04    3.28
   0  10 -11    4.95    1.77
   0 -10 -11    7.44    1.54
   0 -10  11    6.84    1.44
   0 -10 -11    6.29    1.04
   0  10 -11    6.36    1.58
   0 -10  11    8.47    1.48
   0 -10  11    5.77    1.29
   0 -10 -11    4.68    1.18
   0 -10 -11   10.57    3.04
   0 -10 -12  110.50    5.27
   0 -10  12  112.23    5.02
   0 -10 -12  110.59    5.04
   0 -10  12  108.99    5.21
   0 -10  12  112.86    5.31
   0 -10 -12  117.32    4.35
   0 -10 -13  148.50    5.73
   0 -10  13  162.17    5.13
   0 -10 -13  147.70    4.99
   0 -10  13  154.29    6.31
   0 -10 -13  143.40    6.04
   0 -10 -14   86.03    3.70
   0 -10  14   79.27    4.47
   0 -10 -14   88.44    4.72
   0 -10 -14   88.52    4.44
   0 -10  14   83.45    4.26
   0 -10 -15   18.73    2.20
   0 -10  15   18.03    1.95
   0 -10  15   20.19    2.23
   0 -10 -15   18.08    2.00
   0 -10 -16   20.07    2.10
   0  10 -16   23.20    2.16
   0 -10 -16   21.06    2.16
   0 -10  16   23.55    2.23
   0 -10 -16   20.92    1.90
   0 -10  16   18.91    1.80
   0 -10 -17    1.33    0.79
   0 -10 -17    1.26    0.82
   0  10 -17   -0.40    0.75
   0 -10 -17    1.22    0.64
   0 -10  17    1.19    0.64
   0  10 -17    1.97    0.84
   0 -10  18   22.06    1.55
   0 -10 -18   22.20    1.66
   0  10 -18   23.50    1.65
   0  10 -18   18.64    1.61
   0 -10 -19   19.09    1.20
   0  10 -19   16.44    1.15
   0 -10  19   17.14    0.97
   0 -11   0   -1.49    1.60
   0  11   0   -0.42    1.06
   0 -11  -1  110.19    6.91
   0  11  -1  115.36    6.29
   0  11   1  108.59    6.10
   0 -11   1  104.79    6.92
   0 -11  -2   12.94    2.64
   0  11  -2   14.86    2.44
   0 -11   2   16.43    3.06
   0  11   2   11.43    2.09
   0  11  -3   64.36    5.01
   0 -11   3   58.99    5.34
   0  11   3   54.23    4.36
   0 -11  -3   56.84    4.79
   0 -11  -4    2.09    1.05
   0  11   4    2.99    1.33
   0  11  -4    5.29    1.82
   0 -11   4    1.19    1.60
   0  11  -5   -1.62    1.03
   0 -11   5    0.19    1.27
   0 -11  -5    1.34    0.97
   0  11   5   -3.20    1.30
   0  11   6  315.42   10.86
   0  11  -6  302.91   11.82
   0 -11   6  296.43   12.07
   0  11   7   29.55    3.33
   0  11  -7   28.60    3.82
   0 -11   7   25.67    3.68
   0 -11   8  259.43   11.15
   0 -11  -8  267.46    6.70
   0  11  -8  268.43    6.70
   0 -11  -8  266.89    7.29
   0 -11   8  246.79    6.20
   0 -11  -8  273.58    7.33
   0  11  -8  271.04   12.03
   0 -11   8  262.98    7.14
   0 -11  -9    0.52    0.87
   0 -11  -9    0.33    0.60
   0 -11   9    0.66    0.67
   0  11  -9    1.04    0.76
   0 -11  -9    2.38    1.99
   0 -11  -9   -0.45    0.68
   0  11  -9    2.62    1.64
   0 -11   9    0.69    0.84
   0 -11 -10   24.32    4.35
   0 -11 -10   30.09    2.13
   0 -11 -10   26.84    2.61
   0 -11 -10   25.26    2.48
   0 -11  10   29.97    2.61
   0  11 -10   32.32    4.52
   0  11 -10   31.81    2.73
   0 -11  10   28.44    2.56
   0 -11  11   29.41    2.81
   0  11 -11   33.88    4.69
   0 -11 -11   30.27    2.76
   0 -11 -11   26.07    2.67
   0 -11  11   30.96    2.76
   0 -11 -11   30.00    4.68
   0 -11 -11   28.37    2.12
   0 -11  11   26.75    2.62
   0  11 -11   30.54    2.84
   0 -11 -12   50.09    3.62
   0 -11  12   46.14    3.48
   0 -11  12   48.59    3.42
   0 -11 -12   46.38    2.76
   0 -11 -12   51.66    3.53
   0 -11 -13    5.36    1.36
   0 -11  13    4.80    1.10
   0 -11 -13    3.91    1.01
   0 -11  13    7.24    1.62
   0 -11 -13    6.53    1.57
   0 -11 -14    0.75    1.14
   0 -11 -14   -0.40    1.09
   0 -11 -14    0.02    0.85
   0 -11  14   -0.18    0.90
   0 -11  14    0.46    1.04
   0 -11  15    8.36    1.58
   0 -11 -15   10.03    1.65
   0 -11 -15    6.52    1.34
   0 -11 -15    7.82    1.47
   0 -11  15    8.09    1.35
   0  11 -16    2.88    0.96
   0 -11 -16    4.19    1.11
   0 -11  16    2.54    0.99
   0 -11 -16    3.18    0.82
   0 -11  16    2.56    0.75
   0  11 -17    4.92    1.08
   0 -11 -17    4.16    0.95
   0  11 -17    3.81    0.85
   0 -11  17    3.81    0.70
   0 -11  17    5.44    0.94
   0 -11  18    5.84    0.75
   0  11 -18    8.20    1.06
   0  11 -18    5.83    0.75
   0 -11 -18    6.29    0.91
   0  12   0  951.38   18.79
   0 -12   0  975.17   21.91
   0 -12  -1  231.16   10.48
   0 -12   1  247.97   11.16
   0  12   1  232.28    9.32
   0  12  -1  242.53    9.61
   0 -12   2  455.53   15.45
   0  12  -2  448.18   13.40
   0  12   2  462.41   13.11
   0 -12  -2  458.88   14.42
   0  12   3  235.97    9.28
   0 -12   3  223.07   10.88
   0  12  -3  250.73   10.13
   0 -12  -3  224.50   10.00
   0  12  -4   90.33    6.30
   0 -12  -4   97.22    6.42
   0 -12   4   86.46    6.91
   0  12   4   93.70    5.84
   0  12   5  113.17    6.43
   0  12  -5  118.49    7.42
   0 -12   5  116.70    8.10
   0 -12  -5  117.40    6.67
   0 -12   6  538.11   17.10
   0 -12  -6  536.73   10.02
   0  12  -6  551.36   16.42
   0 -12  -6  550.13    9.68
   0 -12   6  529.65    9.83
   0 -12  -7    3.46    1.11
   0  12  -7    2.85    0.96
   0 -12   7    1.87    1.46
   0 -12  -7    2.27    0.74
   0  12  -7   -0.57    1.31
   0 -12  -7    4.54    1.14
   0  12  -8   13.29    1.74
   0 -12  -8   13.81    1.87
   0 -12  -8   13.94    1.93
   0 -12  -8   13.89    1.46
   0 -12  -8   13.34    1.75
   0 -12   8   12.26    1.40
   0 -12   8   12.93    1.83
   0 -12   8   15.24    3.02
   0  12  -8   11.29    2.52
   0 -12  -8   15.98    3.43
   0 -12  -9    2.00    1.05
   0 -12  -9    4.33    1.14
   0  12  -9    2.92    1.03
   0 -12   9    3.25    0.99
   0 -12  -9    2.01    1.00
   0 -12   9    2.73    0.85
   0 -12   9    1.92    1.27
   0 -12  -9    3.06    0.84
   0  12  -9    3.52    1.03
   0 -12  -9    1.58    1.86
   0 -12  10   10.22    1.58
   0 -12  10    9.76    1.66
   0  12 -10   13.82    2.81
   0 -12 -10    8.47    1.19
   0 -12  10    9.64    1.63
   0 -12 -10    9.47    1.60
   0 -12 -10    7.65    2.12
   0 -12 -10    8.11    1.70
   0  12 -10    7.79    1.60
   0 -12 -10   10.16    1.63
   0 -12  11    4.37    1.47
   0  12 -11    1.84    1.03
   0 -12 -11    2.12    0.98
   0 -12  11    1.04    0.95
   0 -12 -11    1.76    1.08
   0 -12 -11    1.88    1.20
   0 -12 -12   15.03    2.04
   0 -12 -12   14.35    2.15
   0 -12  12   13.83    1.96
   0 -12 -12   15.06    2.06
   0 -12  12   13.84    2.13
   0 -12  13  228.13    7.61
   0 -12  13  222.97    7.19
   0 -12 -13  227.77    7.15
   0 -12 -13  229.86    7.58
   0 -12 -13  229.92    7.24
   0 -12  13  228.44    6.48
   0 -12 -14   27.54    2.55
   0 -12 -14   28.74    2.50
   0 -12  14   29.96    2.11
   0 -12  14   29.33    2.76
   0 -12 -14   30.17    2.73
   0 -12  14   26.97    2.50
   0 -12 -15   90.26    4.16
   0 -12  15   89.40    4.35
   0 -12 -15   86.87    3.91
   0 -12  15   89.40    3.97
   0 -12  16   47.92    2.47
   0 -12  16   52.08    2.64
   0 -12 -16   47.74    2.54
   0  12 -16   42.67    2.45
   0 -12 -16   47.05    2.74
   0  12 -17  125.66    4.00
   0 -12  17  126.00    3.04
   0  12 -17  120.72    3.34
   0 -12  17  132.11    3.36
   0 -12 -17  129.66    3.86
   0  12 -18   43.12    1.88
   0 -12 -18   47.13    1.87
   0 -12 -18   43.60    1.76
   0 -13   0    0.22    1.04
   0  13   0    2.17    1.09
   0  13   1   21.52    3.08
   0 -13  -1   23.97    3.73
   0  13  -1   23.66    3.19
   0 -13   1   26.57    3.91
   0  13  -2    0.51    0.95
   0 -13  -2   -0.28    1.31
   0  13   2    0.57    0.87
   0 -13   2   -0.13    1.51
   0 -13   3  240.42   11.82
   0  13  -3  237.88   10.30
   0 -13  -3  226.65   10.51
   0  13   3  228.40    9.09
   0 -13   4   34.61    2.58
   0 -13   4   35.08    4.65
   0 -13  -4   33.64    2.46
   0  13  -4   35.69    4.13
   0 -13  -4   32.12    2.40
   0 -13   4   38.46    2.66
   0 -13  -4   36.41    4.06
   0 -13  -5  122.01    4.38
   0  13  -5  113.92    7.50
   0 -13  -5  125.23    4.98
   0 -13   5  126.87    5.00
   0 -13   5  131.94    8.84
   0 -13  -5  131.36    4.97
   0  13  -6   22.22    3.48
   0 -13   6   21.34    2.22
   0 -13  -6   19.34    1.95
   0 -13   6   16.32    3.30
   0 -13  -6   18.79    2.10
   0 -13  -7  258.48    7.05
   0  13  -7  245.69   11.48
   0 -13  -7  252.49    7.64
   0  13  -7  251.60    6.55
   0 -13  -7  223.48   11.00
   0 -13   7  244.75   11.80
   0 -13  -8   27.46    2.39
   0 -13   8   23.89    2.48
   0  13  -8   34.62    4.44
   0 -13  -8   23.45    3.81
   0 -13  -8   31.11    2.74
   0 -13   8   34.64    4.10
   0  13  -8   32.68    2.51
   0  13  -9   71.72    6.19
   0 -13  -9   78.02    6.77
   0 -13   9   79.01    3.42
   0  13  -9   76.97    4.04
   0 -13  -9   75.81    4.08
   0 -13  -9   81.73    4.48
   0 -13   9   74.79    4.33
   0 -13  -9   78.47    4.41
   0 -13  10   39.84    3.20
   0 -13 -10   44.24    3.37
   0  13 -10   40.59    3.04
   0 -13  10   43.50    2.71
   0 -13  10   43.18    3.35
   0 -13 -10   42.38    3.10
   0 -13 -10   43.23    3.39
   0  13 -11  369.57    9.29
   0 -13 -11  370.29    9.61
   0 -13 -11  375.52    9.13
   0 -13  11  357.42    9.38
   0 -13 -11  370.15    9.55
   0 -13  11  353.05    9.49
   0 -13  11  363.40    8.03
   0 -13 -12    0.94    0.93
   0 -13  12   -0.29    1.02
   0 -13  12    0.55    0.68
   0 -13  12    0.64    1.10
   0 -13 -12    1.88    1.00
   0 -13  13   52.62    3.49
   0 -13 -13   51.78    3.41
   0 -13  13   49.16    3.00
   0 -13  13   51.08    3.58
   0 -13  13   46.18    2.85
   0 -13 -13   51.11    3.42
   0 -13  14    3.57    1.08
   0 -13 -14    5.53    1.31
   0 -13  14    4.40    0.96
   0 -13  14    4.50    1.31
   0 -13 -14    5.79    1.23
   0 -13  14    5.02    1.04
   0 -13 -15   -0.58    0.91
   0 -13 -15    1.50    0.76
   0  13 -15    0.09    0.60
   0 -13  15    0.55    0.89
   0 -13  15    2.03    0.74
   0 -13  15    1.45    0.78
   0 -13 -16    0.79    0.68
   0 -13  16    0.70    0.46
   0 -13 -16    0.44    0.61
   0 -13  16    0.57    0.58
   0  13 -16    0.65    0.49
   0 -13  17    0.27    0.32
   0 -13 -17   -0.04    0.44
   0 -13 -17    0.18    0.47
   0  13 -17    0.48    0.57
   0 -14   0  313.05   13.58
   0  14   0  283.34   10.72
   0 -14   0  309.47    7.32
   0 -14   0  294.63    7.40
   0 -14   1  111.26    8.19
   0 -14  -1  113.28    8.13
   0 -14  -1  103.97    4.44
   0 -14   1  105.72    4.49
   0  14  -1  104.69    6.64
   0 -14   1  108.35    4.36
   0  14   1  113.04    6.58
   0 -14  -1  109.26    4.39
   0 -14   2   49.37    5.70
   0  14  -2   41.20    4.36
   0 -14   2   42.45    2.86
   0 -14   2   44.74    2.94
   0 -14  -2   47.56    5.21
   0 -14  -2   46.82    3.03
   0 -14  -2   43.80    2.82
   0 -14   3   46.20    5.53
   0 -14   3   45.17    3.05
   0  14  -3   48.67    4.80
   0 -14  -3   47.75    3.03
   0 -14  -3   49.93    3.18
   0 -14  -3   34.96    4.31
   0 -14   3   44.80    3.05
   0  14  -4    0.26    1.26
   0 -14   4    0.07    0.70
   0 -14  -4    0.26    0.59
   0 -14  -4    0.65    1.19
   0 -14  -4   -0.34    0.59
   0 -14  -4    0.60    0.55
   0 -14   4   -4.15    2.06
   0 -14   4   -3.62    1.12
   0  14  -5   55.72    5.27
   0 -14  -5   57.10    3.58
   0 -14   5   57.01    6.15
   0 -14  -5   58.31    3.52
   0 -14   5   59.98    3.67
   0 -14  -5   54.80    3.17
   0 -14  -6    2.24    1.18
   0 -14   6   -0.86    1.70
   0 -14  -6    1.89    0.90
   0 -14  -6    1.21    0.87
   0 -14   6    1.20    0.83
   0 -14   7   32.25    4.46
   0  14  -7   21.52    3.29
   0 -14  -7   30.39    2.74
   0  14  -7   31.25    2.40
   0 -14  -7   32.84    2.68
   0 -14   7   28.06    2.68
   0 -14  -7   30.12    2.72
   0 -14  -8    3.78    1.26
   0  14  -8    3.18    2.18
   0 -14   8    4.85    1.41
   0 -14  -8    3.27    1.11
   0  14  -8    5.38    1.20
   0 -14   9   58.59    3.89
   0 -14   9   57.59    3.79
   0 -14  -9   55.68    3.49
   0  14  -9   62.33    3.60
   0 -14  -9   56.72    3.85
   0  14 -10    4.99    1.27
   0 -14 -10    6.02    1.56
   0 -14 -10    3.10    1.03
   0 -14  10    4.55    1.43
   0 -14  10    4.92    1.26
   0 -14 -11   32.52    2.92
   0 -14 -11   32.35    2.74
   0 -14  11   33.53    2.29
   0 -14  11   29.43    2.78
   0 -14  11   31.43    2.89
   0 -14  12    8.16    1.60
   0 -14 -12    4.35    1.25
   0 -14  12    4.17    0.94
   0 -14  12    5.79    1.48
   0 -14 -12    5.48    1.44
   0 -14  13   91.36    4.39
   0 -14  13   86.48    3.84
   0 -14 -13   88.45    4.33
   0 -14 -13   92.73    4.24
   0 -14  13   92.16    4.55
   0 -14  13   93.29    3.61
   0 -14  14    6.48    0.94
   0 -14 -14    6.40    1.23
   0 -14 -14    8.49    1.36
   0 -14  14    7.81    1.15
   0 -14  14    7.32    1.33
   0 -14 -14    8.11    1.31
   0 -14  14    7.37    1.41
   0 -14 -15   28.50    1.97
   0  14 -15   26.23    1.65
   0 -14  15   26.72    1.49
   0 -14  15   26.94    1.95
   0 -14 -15   28.05    2.09
   0 -14  16    9.57    0.98
   0  14 -16   11.19    1.24
   0 -14 -16   11.90    1.20
   0  14 -16    7.42    0.68
   0 -14 -16   10.23    1.10
   0  14 -17    2.40    0.47
   0 -14 -17    3.41    0.55
   0 -15   0    1.23    0.92
   0 -15   0    1.08    0.79
   0 -15   0   -0.89    1.58
   0 -15   1    0.22    0.69
   0 -15  -1    3.69    2.17
   0 -15   1   -0.66    2.11
   0 -15  -1    0.76    0.79
   0 -15   1   -0.72    0.74
   0 -15  -1    0.62    0.77
   0 -15   1    0.94    0.60
   0 -15   2  112.05    8.62
   0 -15  -2  104.15    4.76
   0 -15  -2   99.48    4.55
   0  15  -2   99.79    6.45
   0 -15   2   99.76    4.68
   0 -15   2   99.73    4.70
   0 -15  -2  117.21    8.31
   0 -15  -3   34.19    4.28
   0 -15   3   37.06    2.94
   0 -15  -3   34.02    2.70
   0 -15  -3   38.27    2.93
   0  15  -3   38.10    4.13
   0 -15   3   30.72    4.73
   0 -15   3   41.16    3.07
   0 -15   4  105.08    8.54
   0 -15   4  111.79    5.06
   0  15  -4  125.45    7.47
   0 -15  -4  117.26    5.10
   0 -15  -4  119.47    5.12
   0 -15   4  112.42    5.07
   0 -15  -5   94.88    4.60
   0 -15  -5   90.57    4.52
   0  15  -5   81.94    6.10
   0 -15   5   85.90    7.42
   0 -15   5   87.37    4.56
   0 -15  -5   87.31    4.14
   0 -15  -5   85.83    4.50
   0 -15  -6   41.06    3.26
   0 -15   6   33.02    4.49
   0 -15  -6   39.95    3.08
   0 -15   6   38.70    3.15
   0 -15   6   39.88    2.81
   0  15  -6   43.18    4.43
   0 -15  -6   43.06    3.06
   0 -15  -7  225.18    6.83
   0 -15  -7  227.67    6.31
   0 -15   7  243.67    7.81
   0 -15  -7  239.97    7.50
   0 -15  -7  239.23    7.73
   0 -15   7  230.79    6.98
   0 -15   8    2.37    0.98
   0 -15  -8    1.77    1.08
   0 -15  -8    4.84    1.37
   0 -15   8    0.94    0.98
   0 -15  -8    2.73    1.31
   0  15  -8    1.96    0.97
   0 -15  -9    0.70    1.01
   0 -15   9    0.15    0.79
   0 -15  -9   -0.37    1.03
   0  15  -9   -0.20    0.77
   0 -15  -9   -0.33    0.81
   0 -15   9    0.28    0.96
   0 -15 -10  113.08    5.19
   0 -15  10  105.71    5.18
   0 -15  10  110.49    5.07
   0  15 -10  118.34    4.82
   0 -15 -10  105.66    4.73
   0 -15 -10  108.67    5.23
   0 -15  11   17.11    2.17
   0 -15 -11   15.76    1.90
   0 -15 -11   19.53    2.25
   0 -15 -11   17.83    2.17
   0 -15  11   19.58    2.30
   0 -15  12    4.74    1.25
   0 -15 -12    4.90    1.30
   0 -15 -12    7.48    1.55
   0 -15 -12    6.97    1.39
   0 -15 -13    1.16    0.83
   0 -15  13    2.24    0.94
   0 -15  13    1.86    0.97
   0 -15 -13    2.74    1.04
   0 -15  13    2.59    0.83
   0 -15 -14   -0.41    0.70
   0  15 -14    2.00    0.59
   0 -15 -14    0.91    0.69
   0 -15  14    0.13    0.65
   0 -15  14   -0.98    0.62
   0 -15  14    0.56    0.77
   0 -15 -15    0.19    0.49
   0 -15 -15    0.60    0.56
   0 -15 -15    1.15    0.52
   0 -15  15    0.76    0.53
   0 -15 -16    0.43    0.47
   0  15 -16    0.55    0.45
   0 -15  16    0.62    0.39
   0 -16   0    1.10    1.75
   0 -16   0    5.05    1.41
   0 -16   0    4.21    1.14
   0 -16   0    3.70    1.06
   0 -16   1   82.19    4.33
   0 -16   1   86.97    7.56
   0 -16  -1   87.09    4.45
   0 -16  -1   84.62    4.33
   0 -16  -1   80.41    6.87
   0 -16   1   83.81    4.36
   0 -16   2  112.56    5.13
   0 -16   2  101.31    4.88
   0 -16  -2   97.51    7.19
   0 -16   2  111.76    8.61
   0 -16  -2  105.23    4.91
   0 -16  -2  109.82    4.97
   0 -16  -3   80.34    4.22
   0 -16   3   78.71    4.35
   0 -16  -3   85.00    6.49
   0 -16  -3   81.60    4.35
   0 -16   3   82.02    7.32
   0 -16   3   81.95    4.46
   0 -16  -4   35.49    2.85
   0 -16   4   34.45    2.92
   0 -16  -4   32.91    2.85
   0 -16  -5    1.23    1.15
   0 -16  -5    0.95    0.74
   0 -16   5    0.88    1.05
   0 -16  -6   42.81    3.21
   0 -16   6   44.23    2.85
   0 -16   6   44.80    2.94
   0 -16  -6   44.71    3.33
   0 -16  -6   43.40    3.07
   0 -16  -7   31.23    2.88
   0 -16   7   28.33    2.28
   0 -16  -7   29.76    2.40
   0 -16  -7   31.12    2.70
   0 -16   7   26.93    2.20
   0 -16   7   31.53    2.63
   0 -16   7   28.44    2.80
   0 -16   8   40.24    2.98
   0 -16   8   41.96    3.30
   0 -16  -8   46.22    3.40
   0 -16  -8   44.78    3.23
   0 -16  -8   40.72    3.02
   0 -16  -9   35.18    2.79
   0 -16   9   31.84    2.94
   0 -16  -9   30.56    2.78
   0 -16   9   37.51    2.94
   0 -16  10    5.70    1.46
   0 -16 -10    6.26    1.41
   0 -16 -10    5.10    1.20
   0 -16  10    4.44    1.06
   0 -16  11   38.96    2.98
   0 -16 -11   44.76    3.12
   0 -16  11   41.87    2.98
   0 -16 -11   40.08    2.76
   0 -16 -12    0.44    0.80
   0 -16 -12    0.57    0.84
   0 -16  12    0.03    0.78
   0 -16  12   -0.45    0.73
   0 -16  12   -0.39    0.81
   0 -16 -13  162.32    4.96
   0 -16  13  156.82    4.46
   0 -16  13  161.84    5.07
   0 -16 -13  160.00    4.64
   0 -16  13  164.20    5.11
   0 -16 -13  156.73    4.61
   0 -16 -14   16.38    1.35
   0 -16  14   17.53    1.55
   0 -16  14   17.41    1.16
   0 -16 -14   18.57    1.55
   0 -16  15   22.08    1.38
   0 -16 -15   23.09    1.44
   0 -16 -15   20.20    1.10
   0 -17   0   -1.23    1.23
   0 -17   0   -0.55    0.83
   0 -17   1    3.32    1.17
   0 -17   1    2.41    1.30
   0 -17  -1    4.27    1.16
   0 -17  -1    2.11    0.92
   0 -17  -1    5.40    1.39
   0 -17  -2   57.77    3.73
   0 -17   2   54.08    3.71
   0 -17   2   58.47    3.80
   0 -17  -2   55.08    3.71
   0 -17   3    3.90    1.14
   0 -17  -3    3.40    1.06
   0 -17   3    2.68    1.27
   0 -17  -3    5.15    1.33
   0 -17  -4  104.43    5.05
   0 -17   4  106.69    5.15
   0 -17  -4  104.94    4.90
   0 -17   5  108.80    4.90
   0 -17  -5  101.84    4.83
   0 -17   5  112.18    5.29
   0 -17  -5   93.71    4.83
   0 -17  -5  109.91    5.04
   0 -17   6  118.31    4.84
   0 -17  -6  120.07    5.18
   0 -17  -6  118.61    5.36
   0 -17   6  118.26    5.43
   0 -17  -6  107.74    4.88
   0 -17   6  113.47    4.86
   0 -17   7   28.60    2.26
   0 -17  -7   25.17    2.47
   0 -17  -7   25.91    2.22
   0 -17  -7   27.70    2.68
   0 -17   7   20.67    2.03
   0 -17   7   26.67    2.12
   0 -17   7   26.99    2.68
   0 -17   8  106.52    5.17
   0 -17   8  105.60    4.57
   0 -17  -8  110.18    5.04
   0 -17  -8  100.36    4.66
   0 -17   9   18.96    2.03
   0 -17   9   12.10    1.79
   0 -17  -9   16.47    1.90
   0 -17  -9   16.27    2.08
   0 -17  10    4.66    1.08
   0 -17 -10    6.21    1.33
   0 -17  10    5.87    1.42
   0 -17  11   23.53    2.27
   0 -17 -11   20.29    2.02
   0 -17  11   19.88    2.02
   0 -17  11   20.65    1.91
   0 -17 -11   23.13    2.01
   0 -17 -12   16.78    1.54
   0 -17  12   18.46    1.66
   0 -17 -12   16.03    1.65
   0 -17  12   17.27    1.80
   0 -17  12   17.16    1.68
   0 -17 -13   60.98    2.73
   0 -17  13   59.35    2.77
   0 -17  13   58.13    2.42
   0 -17 -13   59.17    2.46
   0 -17 -14    2.83    0.52
   0 -17 -14    1.67    0.53
   0 -17  14    3.64    0.67
   0 -18   0   59.58    3.82
   0 -18   0   59.10    3.77
   0 -18  -1   25.18    2.58
   0 -18  -1   30.28    2.70
   0 -18   1   28.31    2.66
   0 -18   1   29.14    2.73
   0 -18   2    9.97    1.73
   0 -18  -2    7.65    1.47
   0 -18  -2    5.95    1.49
   0 -18   2    6.20    1.44
   0 -18  -2    7.02    1.37
   0 -18  -3    8.88    1.47
   0 -18  -3    8.48    1.59
   0 -18  -3   10.33    1.73
   0 -18   3    7.53    1.48
   0 -18  -4    4.80    1.24
   0 -18   4    5.00    1.30
   0 -18  -4    5.63    1.33
   0 -18  -4    3.94    1.22
   0 -18   4    4.88    1.27
   0 -18   5   80.17    4.13
   0 -18   5   80.92    4.20
   0 -18  -5   78.91    4.23
   0 -18  -5   82.37    4.24
   0 -18  -5   75.53    4.32
   0 -18   5   80.41    4.44
   0 -18  -6    3.30    1.12
   0 -18   6    3.89    1.27
   0 -18  -6    2.80    1.01
   0 -18   6    1.77    0.80
   0 -18  -6    1.94    1.15
   0 -18   6    4.00    1.13
   0 -18   7    2.56    1.16
   0 -18   7    2.10    0.79
   0 -18  -7    2.90    0.92
   0 -18  -7    2.93    1.00
   0 -18  -7    4.06    1.30
   0 -18   7    2.41    0.68
   0 -18   8   17.03    2.13
   0 -18  -8   15.37    1.81
   0 -18   8   17.22    1.70
   0 -18  -8   16.83    2.10
   0 -18   9   25.20    1.99
   0 -18  -9   23.41    2.05
   0 -18   9   24.75    2.35
   0 -18  -9   21.24    2.17
   0 -18 -10    2.00    0.72
   0 -18  10    0.52    0.60
   0 -18 -10    0.74    0.75
   0 -18  10    2.66    1.00
   0 -18  11    6.11    1.15
   0 -18 -11    7.22    1.08
   0 -18 -11    6.92    1.16
   0 -18  11    5.81    0.90
   0 -18  11    6.80    1.14
   0 -18  12   -0.21    0.55
   0 -18 -12   -0.35    0.48
   0 -18 -12    0.52    0.52
   0 -18  12   -0.52    0.59
   0 -18  13    1.63    0.40
   0 -18  13    0.70    0.47
   0 -18 -13    1.21    0.47
   0 -18 -13    0.60    0.32
   0 -19   0    0.91    0.87
   0 -19   0   -0.60    1.02
   0 -19  -1    0.32    0.84
   0 -19   1    0.47    0.94
   0 -19   1    0.87    0.93
   0 -19  -1   -0.53    0.83
   0 -19  -1    0.58    0.92
   0 -19  -2   16.51    2.13
   0 -19   2   12.98    1.88
   0 -19  -2   14.67    1.81
   0 -19   2   17.10    2.22
   0 -19  -2   16.59    2.14
   0 -19  -3    8.54    1.58
   0 -19  -3    6.93    1.42
   0 -19  -3    5.28    1.10
   0 -19   3    5.03    1.18
   0 -19   3    5.25    1.27
   0 -19   3    5.24    1.31
   0 -19   4   18.96    2.15
   0 -19  -4   15.08    1.84
   0 -19   4   18.71    2.12
   0 -19  -4   19.29    2.16
   0 -19  -4   18.76    2.22
   0 -19  -4   17.70    1.94
   0 -19   4   18.14    2.08
   0 -19   5    1.70    0.88
   0 -19  -5    3.57    1.18
   0 -19  -5    1.80    1.07
   0 -19   5    2.31    0.93
   0 -19   5    3.44    1.03
   0 -19  -5    1.30    0.78
   0 -19  -5    2.61    0.91
   0 -19  -6   27.96    2.37
   0 -19  -6   29.51    2.61
   0 -19   6   28.32    2.20
   0 -19   6   28.11    2.30
   0 -19  -6   29.07    2.34
   0 -19   6   25.51    2.40
   0 -19  -6   25.06    2.11
   0 -19  -7   19.36    1.70
   0 -19  -7   16.67    1.66
   0 -19   7   17.96    2.00
   0 -19  -7   17.55    2.02
   0 -19  -7   15.90    1.71
   0 -19   7   18.38    1.59
   0 -19  -8   16.23    1.84
   0 -19  -8   16.80    1.70
   0 -19   8   19.36    2.01
   0 -19  -8   17.12    1.47
   0 -19   9   13.86    1.62
   0 -19  -9   14.13    1.47
   0 -19  -9   13.19    1.61
   0 -19 -10   -0.03    0.48
   0 -19  10    0.13    0.59
   0 -19 -10   -0.16    0.59
   0 -19  10   -0.43    0.71
   0 -19 -11   14.58    1.17
   0 -19  11   12.53    1.26
   0 -19 -11   13.64    1.28
   0 -19  11   15.12    1.33
   0 -19  12    0.50    0.37
   0 -19  12   -0.25    0.41
   0 -19 -12    0.91    0.42
   0 -20   0   22.47    2.31
   0 -20   0   21.17    2.33
   0 -20   0   19.54    2.06
   0 -20   1   30.08    2.73
   0 -20  -1   27.22    2.50
   0 -20  -1   30.34    2.46
   0 -20  -1   25.63    2.56
   0 -20   1   26.88    2.40
   0 -20  -2   12.53    1.63
   0 -20   2   12.58    1.71
   0 -20   2   14.11    1.96
   0 -20  -2   13.67    1.84
   0 -20   2   15.32    1.90
   0 -20   2   10.65    1.68
   0 -20  -2   13.30    1.92
   0 -20  -3   16.06    2.00
   0 -20  -3   14.34    1.68
   0 -20   3   16.53    1.96
   0 -20   3   15.01    1.81
   0 -20   3   17.22    2.08
   0 -20  -3   14.68    1.97
   0 -20   4   55.24    3.33
   0 -20   4   56.01    3.31
   0 -20  -4   56.76    3.10
   0 -20  -4   61.56    3.49
   0 -20   4   63.90    3.42
   0 -20  -4   56.94    3.41
   0 -20   5    8.01    1.24
   0 -20   5    5.59    1.14
   0 -20  -5    5.93    1.07
   0 -20   5    7.70    1.35
   0 -20  -5    6.02    1.18
   0 -20  -5    4.91    1.20
   0 -20  -6    1.22    0.57
   0 -20   6    1.57    0.78
   0 -20   6    1.97    0.89
   0 -20  -6    1.75    0.72
   0 -20  -6    1.47    0.66
   0 -20  -6    1.60    0.88
   0 -20   6    1.03    0.57
   0 -20   7    8.41    1.31
   0 -20  -7    8.10    0.95
   0 -20  -7    7.44    1.26
   0 -20  -7    8.66    1.23
   0 -20   7    9.78    0.96
   0 -20  -7    6.09    0.81
   0 -20  -8   15.07    1.55
   0 -20  -8   12.45    1.21
   0 -20   8   13.34    1.36
   0 -20   8   12.79    1.48
   0 -20  -8   12.17    1.29
   0 -20  -9    1.63    0.58
   0 -20   9    1.53    0.64
   0 -20  -9    1.76    0.68
   0 -20  10    9.95    1.06
   0 -20 -10   10.91    1.11
   0 -20  10    9.64    1.01
   0 -20 -11    4.41    0.63
   0 -20  11    5.23    0.64
   0 -20  11    5.28    0.69
   0 -21   0   -0.44    0.85
   0 -21   0    0.45    0.72
   0 -21   0   -0.08    0.51
   0 -21   0   -0.15    0.91
   0 -21   1    0.90    0.78
   0 -21  -1    0.90    0.56
   0 -21  -1    1.15    0.63
   0 -21   1    1.95    0.63
   0 -21   1    1.33    0.99
   0 -21   1    0.39    0.69
   0 -21  -1    0.31    0.74
   0 -21  -1    1.03    0.90
   0 -21  -2    7.47    1.36
   0 -21   2    8.05    1.38
   0 -21  -2    8.37    1.44
   0 -21  -2    7.49    1.17
   0 -21   2    6.13    1.21
   0 -21   2    6.31    1.11
   0 -21  -3    7.34    1.32
   0 -21  -3    6.67    1.25
   0 -21   3    6.29    1.21
   0 -21   3    6.59    1.18
   0 -21  -3    6.63    1.06
   0 -21   3    6.78    1.15
   0 -21  -4    8.71    1.13
   0 -21   4    7.35    1.09
   0 -21   4    8.29    1.23
   0 -21   4    8.73    1.27
   0 -21  -4    7.68    1.32
   0 -21  -4    8.68    1.27
   0 -21   5   -1.27    0.79
   0 -21  -5    1.05    0.67
   0 -21   5   -0.55    0.71
   0 -21  -5    0.33    0.50
   0 -21  -5   -0.30    0.63
   0 -21   5    0.13    0.52
   0 -21  -6    0.63    0.51
   0 -21  -6    0.74    0.59
   0 -21   6   -0.11    0.49
   0 -21   6    1.02    0.40
   0 -21  -6    0.83    0.50
   0 -21  -6    0.34    0.38
   0 -21   6    0.09    0.54
   0 -21   6   -0.54    0.51
   0 -21   7    4.12    0.70
   0 -21   7    2.72    0.75
   0 -21  -7    2.67    0.71
   0 -21  -7    4.39    0.76
   0 -21   8   11.31    0.97
   0 -21   8   10.34    1.10
   0 -21  -8   13.75    1.25
   0 -21   9    0.99    0.46
   0 -21   9    1.93    0.41
   0 -21  -9    1.77    0.52
   0 -22   0   46.43    2.72
   0 -22   0   45.58    2.68
   0 -22  -1  122.24    4.31
   0 -22   1  111.81    3.02
   0 -22   1  114.07    4.09
   0 -22  -1  116.63    4.23
   0 -22   1  116.82    4.19
   0 -22  -2    2.34    0.58
   0 -22  -2    3.20    0.98
   0 -22   2    2.85    0.79
   0 -22   2    3.52    0.71
   0 -22   2    4.32    0.94
   0 -22  -2    2.18    0.82
   0 -22   3    2.81    0.77
   0 -22  -3    1.55    0.44
   0 -22   3    4.10    0.89
   0 -22   3    2.23    0.60
   0 -22  -3    2.72    0.54
   0 -22  -3    2.36    0.69
   0 -22  -3    3.83    0.93
   0 -22  -4   43.81    2.32
   0 -22   4   44.59    2.05
   0 -22  -4   45.55    2.24
   0 -22  -4   40.60    1.62
   0 -22  -4   43.09    2.35
   0 -22   4   44.71    2.25
   0 -22   4   42.53    2.06
   0 -22  -5    0.14    0.43
   0 -22   5    0.71    0.43
   0 -22  -5    1.46    0.60
   0 -22  -5    0.62    0.51
   0 -22   5    1.40    0.52
   0 -22  -6    0.22    0.49
   0 -22   6    0.47    0.42
   0 -22   6    0.24    0.34
   0 -22  -6   -0.44    0.43
   0 -22   7    0.17    0.43
   0 -22  -7    0.18    0.36
   0 -23   0    0.54    0.49
   0 -23   0   -0.08    0.45
   0 -23   1   52.72    2.32
   0 -23  -1   54.06    2.36
   0 -23  -1   53.68    2.31
   0 -23   1   51.53    2.21
   0 -23   2    0.92    0.47
   0 -23  -2    1.51    0.54
   0 -23  -2    1.48    0.53
   0 -23   2    0.66    0.47
   0 -23  -3   28.32    1.62
   0 -23  -3   29.25    1.49
   0 -23   3   27.34    1.45
   0 -23  -4    4.68    0.65
  -1   0  21   -0.42    0.48
   1   0 -20    3.60    0.72
  -1   0  20    4.74    1.01
  -1   0  19    0.14    0.89
   1   0 -18    1.66    0.90
  -1   0  18    2.59    1.15
   1   0 -18    2.38    1.11
   1   0 -17    1.03    1.00
   1   0 -17   -0.02    1.06
  -1   0  17    0.65    1.04
  -1   0  16    9.36    2.00
   1   0 -16   11.39    2.02
   1   0 -16    8.89    1.77
   1   0 -15    2.42    1.19
   1   0 -15    1.00    1.27
  -1   0  15    0.18    1.03
   1   0 -14  130.43    9.65
   1   0 -14  139.97    5.69
   1   0 -14  145.27    5.82
  -1   0  14  136.47    5.84
  -1   0  14  143.35    8.40
  -1   0  13    0.62    1.43
   1   0 -13    1.31    1.56
   1   0 -13    0.72    0.73
  -1   0  13   -0.61    0.72
   1   0 -13   -0.26    0.84
  -1   0  13   -0.50    1.35
  -1   0  12  644.12   19.16
  -1   0  12  679.32   18.57
   1   0 -12  634.02   16.79
  -1   0  11    1.77    1.68
   1   0 -11   -0.31    1.25
  -1   0  10 1524.69   26.79
  -1   0  10 1547.99   25.63
   1   0 -10 1537.44   23.95
  -1   0   9    1.16    1.21
  -1   0   9    1.57    1.08
  -1   0   8   76.30    5.08
  -1   0   8   77.34    5.37
  -1   0   7    7.60    1.68
  -1   0   7    2.07    1.25
  -1   0   6  663.54   12.84
  -1   0   6  720.11   12.90
  -1   0   5    0.03    0.77
  -1   0   5   -0.56    0.80
  -1   0   4  171.11    5.07
  -1   0   4  171.93    5.19
  -1   0   3    0.75    0.57
  -1   0   3    0.07    0.27
  -1   0   2    3.51    0.60
  -1   0   2    3.51    0.37
  -1   0   2    3.45    0.42
  -1   0   1    0.34    0.18
  -1   0   1    0.56    0.21
  -1   0   0   93.01    1.40
  -1   0   0   90.47    1.85
  -1   0  -1    0.32    0.19
  -1   0  -1    0.11    0.25
  -1   0  -1    0.35    0.29
   1   0   2   69.55    1.91
   1   0   2   68.24    2.20
  -1   0  -2   70.30    1.99
  -1   0  -2   72.45    2.53
  -1   0  -3   -0.06    0.33
   1   0   3    0.68    0.56
   1   0   3   -0.01    0.42
  -1   0  -3   -0.21    0.58
   1   0   4  635.28    9.47
  -1   0  -4  655.60    7.58
   1   0   4  658.55    8.66
  -1   0  -4  648.82   10.03
  -1   0  -5    0.17    0.64
   1   0   5    0.84    0.73
   1   0   5    0.42    0.53
   1   0   6  391.02    9.47
   1   0   6  379.70    8.48
  -1   0  -6  390.07    9.70
  -1   0  -6  377.24    3.12
  -1   0  -7    0.50    1.23
   1   0   7   -0.89    1.13
   1   0   7   -0.29    1.18
   1   0   8   40.76    3.85
   1   0   8   44.78    3.57
  -1   0  -8   43.65    3.87
  -1   0  -9    1.73    1.56
   1   0   9    0.24    1.21
   1   0   9   -2.09    1.18
  -1   0 -10  781.13   18.05
   1   0  10  782.08   16.82
   1   0  11    1.41    1.29
  -1   0 -11    1.03    1.27
  -1   0 -11    0.47    1.23
   1   0  12  787.38   17.64
  -1   0 -12  822.70   20.19
  -1   0 -12  802.48   22.27
  -1   0 -13   -0.39    1.01
   1   0  13    0.67    0.81
  -1   0 -13   -2.32    0.81
  -1   0 -13   -0.40    0.73
  -1   0 -13    0.28    1.21
   1   0  14   15.12    2.13
  -1   0 -14   16.16    2.11
  -1   0 -14   10.39    1.46
  -1   0 -14   16.05    1.93
  -1   0 -14   16.73    3.46
  -1   0 -15   -0.08    0.90
  -1   0 -15   -0.64    1.03
  -1   0 -15    1.22    0.99
   1   0  15    0.11    0.94
   1   0  16  270.69    8.68
  -1   0 -16  273.32    7.79
  -1   0 -16  283.39    8.47
   1   0  17    0.31    1.16
  -1   0 -17   -0.19    0.67
  -1   0 -17   -0.60    0.96
  -1   0 -18    7.98    1.32
   1   0  18    7.51    1.53
  -1   0 -18    8.53    1.32
  -1   0 -18    8.13    1.48
  -1   0 -19   -0.33    0.71
   1   0  19    0.97    0.96
  -1   0 -19    0.31    0.56
   1   0  20   19.76    1.71
   1   0  21   -0.64    0.39
  -1  -1  21    0.20    0.45
   1   1 -21    0.77    0.28
  -1   1  21    0.95    0.49
  -1  -1  20   11.54    1.39
   1  -1 -20   14.91    1.33
  -1   1  20   14.19    1.57
  -1  -1  19    4.08    1.14
   1   1 -19    2.18    0.91
  -1   1  19    3.22    1.16
  -1  -1  18   40.14    3.23
   1  -1 -18   42.40    3.15
  -1   1  18   39.46    3.20
   1   1 -18   37.87    3.01
   1   1 -18   41.07    3.08
   1   1 -17   22.37    2.56
   1  -1 -17   21.45    2.50
  -1   1  17   18.30    2.35
   1  -1 -17   20.80    2.27
   1  -1 -17   23.56    1.98
  -1  -1  17   24.49    2.67
   1   1 -17   20.14    2.30
   1   1 -16  199.96    7.22
  -1  -1  16  196.84    7.32
   1  -1 -16  209.07    6.02
   1  -1 -16  215.34    7.38
   1   1 -16  203.78    7.14
   1  -1 -16  204.76    7.01
  -1   1  16  206.04    7.53
   1   1 -15  238.15    7.68
   1  -1 -15  239.87    7.76
   1   1 -15  238.89    7.64
   1  -1 -15  222.92    7.26
  -1  -1  15  230.37    7.81
  -1   1  15  225.86    7.78
   1   1 -14  315.64    8.53
  -1  -1  14  321.00   12.75
   1   1 -14  314.22    8.57
  -1   1  14  313.28   12.21
   1  -1 -14  325.03    8.74
  -1  -1  14  312.51    8.85
  -1   1  14  316.50    8.88
   1  -1 -14  301.42   11.72
   1  -1 -14  311.13    8.42
   1   1 -14  326.67   15.16
  -1   1  13   96.08    7.57
   1   1 -13  100.18    4.54
  -1  -1  13   91.96    7.21
  -1   1  13  104.94    4.86
   1  -1 -13   98.04    7.09
   1   1 -13  104.14    4.68
  -1  -1  13   99.99    4.75
   1  -1 -13   98.57    4.56
   1  -1 -13  107.82    4.62
  -1   1  13   98.79    7.03
   1  -1 -12  155.83    8.83
  -1  -1  12  141.40    8.56
  -1   1  12  148.53    9.22
  -1  -1  12  146.75    9.28
  -1   1  12  145.45    8.56
   1   1 -12  142.43    7.42
   1  -1 -11    2.78    1.59
  -1   1  11    5.59    1.91
   1   1 -11    5.19    1.58
  -1   1  11    3.57    1.82
  -1  -1  11    1.98    1.35
  -1  -1  11    5.45    1.88
  -1   1  10    3.13    1.64
  -1  -1  10    5.75    1.98
  -1  -1  10    2.84    1.41
   1   1 -10    2.29    1.13
  -1   1  10    3.86    1.65
  -1  -1   9  571.84   14.90
  -1   1   9  584.72   15.49
  -1  -1   9  601.78   15.96
   1   1  -9  565.16   12.86
  -1   1   9  545.03   14.33
  -1   1   8   54.53    4.33
  -1   1   8   52.90    4.45
  -1  -1   8   52.75    4.24
  -1  -1   8   63.39    4.98
  -1   1   7  368.19   10.53
  -1  -1   7  387.98   10.91
  -1  -1   7  391.46   10.65
  -1   1   7  372.65   10.19
  -1   1   6  164.21    6.22
  -1  -1   6  172.97    6.54
  -1  -1   6  165.91    3.38
  -1  -1   6  160.97    6.41
  -1  -1   5 1426.48   16.93
  -1  -1   5 1441.94   16.90
  -1   1   5 1410.22   16.76
  -1  -1   5 1440.96   10.14
  -1  -1   4  412.23    8.08
  -1  -1   4  429.13    5.50
  -1   1   4  437.19    8.28
  -1  -1   4  408.98    8.03
  -1   1   3  366.20    6.55
  -1  -1   3  365.81    6.52
  -1  -1   3  346.35    6.44
  -1  -1   3  352.14    4.83
  -1  -1   2  245.49    4.44
  -1  -1   2  245.79    4.60
  -1  -1   2  260.55    3.73
  -1  -1   2  254.19    3.90
  -1   1   2  263.95    4.71
  -1  -1   1 3086.58   12.99
  -1  -1   1 3223.35   12.97
  -1  -1   1 3162.83   11.88
  -1   1   1 3175.79   13.53
  -1  -1   0  275.82    2.38
  -1  -1   0  269.92    3.24
  -1   1   0  281.14    3.55
  -1   1   0  276.01    3.57
  -1  -1   0  273.04    2.87
  -1  -1  -1 2678.27   13.11
  -1   1  -1 2681.44   13.12
  -1  -1  -1 2737.91   11.73
  -1  -1  -1 2668.32   10.38
  -1  -1  -1 2653.10   10.65
  -1  -1  -2   26.14    1.43
  -1   1  -2   27.01    1.64
  -1  -1  -2   30.37    1.02
   1   1   2   26.65    1.06
  -1  -1  -2   28.25    1.20
  -1  -1  -2   28.52    1.69
   1   1   2   26.58    1.26
  -1   1  -2   29.16    1.56
  -1   1  -2   27.62    1.11
  -1   1  -3  156.37    2.83
  -1  -1  -3  150.01    4.46
  -1  -1  -3  158.23    2.78
   1   1   3  156.52    3.88
   1  -1   3  159.63    4.03
   1   1   3  161.11    3.43
  -1  -1  -3  153.76    3.84
  -1   1  -3  160.70    4.18
  -1  -1  -4 1959.70   15.18
   1  -1   4 1973.98   17.60
  -1   1  -4 1992.98   11.26
  -1   1  -4 2017.79   16.96
  -1  -1  -4 2034.17    9.37
   1  -1   4 2022.79   16.24
   1   1   4 2017.46   16.25
   1   1   4 1974.98   14.57
  -1  -1  -4 1934.84   18.21
   1  -1   5  359.37    7.75
  -1  -1  -5  367.28    8.77
  -1   1  -5  373.90    8.20
   1  -1   5  371.01    8.59
   1   1   5  362.42    8.01
   1   1   5  383.72    7.36
  -1  -1  -5  380.18    3.49
   1   1   6 1330.31   15.54
   1  -1   6 1369.97   16.81
   1   1   6 1383.19   17.39
   1  -1   6 1340.76    7.15
   1  -1   6 1337.41   18.20
  -1  -1  -6 1356.15   18.62
  -1   1  -6 1348.38   17.19
   1   1   7  529.24   10.65
  -1  -1  -7  493.93   12.36
   1  -1   7  538.36   12.67
   1  -1   7  537.35   11.59
   1   1   7  528.72   11.95
  -1   1  -7  533.15   11.74
   1  -1   8   32.60    3.22
  -1   1  -8   31.81    3.17
  -1  -1  -8   30.38    3.41
   1   1   8   33.37    3.08
   1   1   8   33.10    3.44
   1  -1   9    6.92    1.70
  -1  -1  -9    8.40    2.02
   1   1   9    8.13    1.87
  -1   1  -9    6.62    1.90
  -1   1  -9    8.51    1.90
   1   1   9    6.66    1.59
   1  -1  10   42.30    4.07
   1   1  10   40.58    4.26
  -1   1 -10   39.67    4.53
  -1   1 -10   48.98    4.39
   1   1  10   44.14    3.94
  -1  -1 -10   37.82    4.19
  -1  -1 -11    3.37    1.63
   1   1  11    1.44    1.24
  -1  -1 -11    4.41    1.74
  -1   1 -11    3.46    1.83
   1  -1  11    1.57    1.28
  -1   1 -11    1.63    1.43
  -1  -1 -12   32.79    4.56
  -1  -1 -12   27.89    3.93
  -1   1 -12   28.38    4.31
  -1   1 -12   33.98    4.08
   1  -1  13   -0.92    0.87
  -1  -1 -13    0.82    0.67
  -1  -1 -13    1.19    0.85
  -1  -1 -13    1.87    1.09
  -1   1 -13   -3.87    1.44
   1   1  13   -0.17    0.85
  -1  -1 -13   -0.79    1.40
  -1  -1 -13   -0.11    1.30
  -1   1 -13   -0.26    0.64
  -1   1 -13    2.92    2.10
   1  -1  14    1.59    0.98
  -1  -1 -14    0.88    0.88
  -1   1 -14    0.64    0.83
  -1   1 -14    0.30    0.65
  -1   1 -14    2.17    1.67
  -1  -1 -14   -0.03    0.83
  -1  -1 -14   -0.64    0.96
  -1  -1 -14   -1.85    1.46
  -1   1 -14   -0.46    1.08
   1   1  14    0.89    1.01
   1  -1  15   55.77    3.99
  -1  -1 -15   54.57    3.68
   1   1  15   52.32    3.89
  -1  -1 -15   59.31    3.66
  -1   1 -15   57.18    3.67
  -1   1 -15   57.98    3.92
  -1   1 -15   59.64    3.29
  -1   1 -16   87.32    4.48
   1   1  16   98.05    5.26
  -1  -1 -16   98.85    4.98
   1  -1  16   98.47    5.29
  -1  -1 -16  100.93    4.69
  -1   1 -16   92.65    4.90
  -1  -1 -17   57.34    3.71
  -1   1 -17   62.76    3.98
  -1   1 -17   57.42    3.54
   1  -1  17   58.71    3.98
   1   1  17   60.79    4.07
  -1  -1 -17   55.76    3.38
   1  -1  18   62.52    3.89
  -1   1 -18   67.46    3.87
  -1   1 -18   64.86    3.06
   1   1  18   65.39    3.96
  -1   1 -18   57.04    3.19
  -1  -1 -18   65.53    3.68
  -1  -1 -18   60.34    3.15
  -1   1 -19    1.39    0.89
   1  -1  19    0.07    0.87
  -1  -1 -19    0.07    0.62
  -1   1 -19   -2.19    0.56
  -1  -1 -19    0.18    0.56
   1   1  19   -0.11    0.89
   1  -1  20   18.17    1.59
   1   1  20   16.74    1.54
  -1   1 -20   13.65    0.93
  -1  -2  21   14.27    1.05
  -1   2  21   13.54    1.15
   1   2 -21   13.02    0.87
  -1  -2  20    0.60    0.64
   1  -2 -20   -0.08    0.49
  -1   2  20   -0.28    0.67
   1   2 -19   14.34    1.66
   1  -2 -19   15.17    1.56
  -1  -2  19   16.89    1.90
   1   2 -19   16.75    1.89
  -1   2  19   19.12    2.07
  -1  -2  18    3.22    1.31
  -1   2  18    1.72    1.06
   1   2 -18    2.65    0.99
   1  -2 -18    2.27    0.67
   1   2 -18    1.31    1.06
  -1   2  17    5.65    1.38
  -1  -2  17    8.91    1.67
   1  -2 -17    9.96    1.42
   1   2 -17    7.51    1.53
   1  -2 -17    9.89    1.60
   1  -2 -17    7.54    1.65
   1   2 -17    8.38    1.64
   1  -2 -16    1.22    0.77
  -1   2  16    1.76    1.14
   1  -2 -16    1.34    1.13
   1  -2 -16    1.73    1.06
   1   2 -16    2.12    1.06
   1   2 -16    1.83    1.22
  -1  -2  16    1.79    1.11
   1   2 -15    9.63    1.78
  -1  -2  15    9.28    1.78
  -1   2  15   10.58    1.87
   1  -2 -15   10.19    1.46
   1   2 -15    9.25    1.80
   1  -2 -15    7.98    1.59
   1  -2 -15   10.55    1.83
   1   2 -14    8.15    1.54
  -1  -2  14   10.03    1.75
   1  -2 -14    9.38    1.64
  -1   2  14    7.70    2.11
   1   2 -14    9.27    2.87
   1  -2 -14    9.42    1.70
  -1   2  14    8.19    1.57
   1  -2 -14    8.27    2.39
  -1   2  14    8.07    2.24
   1   2 -14    9.01    1.61
   1  -2 -13    7.16    2.07
  -1   2  13    3.46    1.03
  -1  -2  13    5.51    1.29
  -1  -2  13    6.44    1.08
  -1   2  13    8.08    2.73
   1   2 -13    7.46    1.35
  -1  -2  13    5.35    1.76
  -1   2  13    3.45    1.76
   1  -2 -13    7.12    1.34
   1  -2 -13    8.25    1.40
   1   2 -13    3.60    0.98
  -1   2  12   84.64    6.48
   1  -2 -12   71.54    6.19
  -1  -2  12   72.97    6.31
  -1   2  12   84.33    6.96
  -1   2  11   49.37    5.11
  -1   2  11   48.59    4.71
   1   2 -11   49.22    3.99
  -1  -2  11   53.38    5.51
  -1  -2  11   48.46    5.00
   1  -2 -11   43.70    4.75
   1   2 -10  156.48    6.94
  -1  -2  10  161.43    8.91
  -1   2  10  154.54    8.02
  -1   2  10  153.09    8.32
  -1  -2  10  150.98    8.41
  -1   2   9   90.84    6.07
  -1  -2   9   89.68    6.05
  -1  -2   9   99.57    6.59
  -1   2   9   88.58    5.79
   1   2  -9   93.55    5.05
  -1  -2   8   79.07    5.63
   1   2  -8   96.54    4.73
  -1   2   8   90.19    5.69
  -1   2   8   88.84    5.48
  -1  -2   8   77.81    5.41
  -1   2   7    1.46    1.18
  -1  -2   7    0.60    0.44
  -1  -2   7    0.22    1.26
  -1   2   7   -0.03    1.29
   1   2  -7    0.53    0.75
  -1  -2   7    2.80    1.60
  -1  -2   6    2.83    1.23
  -1  -2   6    6.33    1.65
  -1   2   6    4.71    1.32
  -1  -2   6    3.49    0.76
  -1   2   5  305.54    7.93
  -1  -2   5  290.81    5.49
  -1  -2   5  298.06    8.03
  -1  -2   5  318.36    8.16
  -1   2   4    1.38    0.89
  -1  -2   4    0.08    0.62
  -1  -2   4    0.58    0.73
  -1  -2   4    0.40    0.41
  -1  -2   3  387.48    7.23
  -1   2   3  403.72    7.23
  -1  -2   3  398.79    5.95
  -1  -2   2  165.00    3.87
  -1   2   2  167.01    4.05
  -1  -2   2  167.68    2.63
  -1  -2   2  166.77    4.09
  -1  -2   2  162.59    3.69
  -1  -2   1  138.28    3.12
  -1   2   1  139.23    3.34
  -1  -2   0   19.52    1.18
  -1   2   0   20.65    1.23
  -1  -2   0   19.05    0.95
   1   2   0   19.47    0.73
  -1   2   0   20.83    1.09
  -1  -2   0   17.23    1.12
  -1   2  -1  135.01    3.25
  -1  -2  -1  134.84    3.11
  -1   2  -1  130.65    3.23
   1   2   1  137.39    2.10
  -1  -2  -1  130.96    2.89
   1   2   2  143.94    3.03
  -1   2  -2  151.10    3.96
  -1  -2  -2  143.34    2.83
  -1  -2  -2  153.22    3.22
  -1  -2  -2  152.26    3.94
  -1   2  -3  514.27    7.18
  -1  -2  -3  545.31    8.13
   1   2   3  503.97    7.10
  -1   2  -3  537.15    8.57
  -1  -2  -3  522.45    4.71
  -1   2  -4   10.74    1.47
  -1   2  -4   12.62    1.34
   1  -2   4   11.78    1.45
  -1   2  -4   11.42    0.66
   1   2   4   11.12    1.24
   1   2   5   78.30    3.31
   1   2   5   82.89    3.75
  -1   2  -5   80.89    3.63
  -1   2  -5   86.07    4.41
   1  -2   5   82.79    3.98
   1   2   6   85.47    4.29
   1  -2   6   84.11    2.63
   1  -2   6   84.74    4.50
  -1   2  -6   81.71    4.85
   1   2   6   88.65    3.96
  -1   2  -6   90.84    4.29
  -1   2  -7  846.40   16.82
  -1  -2  -7  844.07   16.65
   1  -2   7  862.55   15.29
   1  -2   7  855.86    7.58
   1   2   7  834.85   13.31
  -1   2  -7  835.89   14.21
   1   2   7  841.07   14.75
   1   2   8  330.10    9.20
  -1  -2  -8  309.71   11.01
  -1   2  -8  302.00    9.21
  -1   2  -8  323.86   11.22
   1   2   8  301.59    9.81
   1  -2   8  319.90   10.01
   1  -2   9   38.10    3.77
   1   2   9   38.20    3.77
  -1   2  -9   40.72    3.64
   1   2   9   34.90    3.31
  -1   2  -9   36.15    4.10
  -1  -2  -9   37.75    4.11
  -1   2 -10   13.02    2.73
   1   2  10   13.47    2.50
  -1  -2 -10   14.84    2.98
  -1   2 -10   16.83    2.58
   1   2  10   14.66    2.29
   1   2  11   75.27    5.18
  -1   2 -11   84.77    5.82
  -1  -2 -11   68.69    6.04
  -1   2 -11   76.89    6.68
   1   2  11   78.32    5.96
  -1  -2 -12   19.93    3.66
  -1  -2 -12   20.25    1.89
  -1   2 -12   23.85    3.90
  -1   2 -12   23.77    3.27
  -1  -2 -12   18.87    3.54
   1   2  13   40.92    3.14
  -1  -2 -13   34.97    2.76
   1  -2  13   39.96    2.90
  -1  -2 -13   32.25    4.22
  -1  -2 -13   39.87    2.84
  -1  -2 -13   35.95    2.54
  -1   2 -13   36.19    4.84
  -1  -2 -13   35.97    4.82
  -1  -2 -14   13.94    1.72
  -1   2 -14   10.05    2.72
   1   2  14   12.92    2.03
   1  -2  14   13.38    1.90
  -1  -2 -14   15.51    2.09
  -1  -2 -14   15.39    1.94
   1  -2  14   11.09    1.77
  -1   2 -14    8.71    1.54
  -1  -2 -14   13.02    3.17
  -1  -2 -14   17.81    3.33
  -1   2 -15    9.28    1.75
  -1  -2 -15    8.68    1.67
  -1  -2 -15    8.33    1.43
   1   2  15   11.10    1.87
  -1   2 -15    8.10    1.52
   1  -2  15    8.13    1.69
   1  -2  16    6.07    1.47
   1   2  16    4.10    1.43
  -1  -2 -16    3.44    1.11
  -1   2 -16    0.86    0.87
  -1   2 -16    2.28    1.17
  -1  -2 -16    5.00    1.35
  -1   2 -17   17.13    2.03
   1   2  17   17.86    2.41
  -1   2 -17   19.18    2.30
  -1  -2 -17   14.26    1.81
   1  -2  17   16.07    2.24
  -1  -2 -17   15.07    2.03
  -1   2 -18    4.29    1.23
   1   2  18    5.00    1.25
   1  -2  18    6.08    1.59
  -1   2 -18    5.41    0.94
  -1  -2 -18    6.25    1.22
  -1   2 -18    3.99    1.02
   1   2  19    0.87    0.76
  -1   2 -19   -0.01    0.76
  -1  -2 -19    1.05    0.50
  -1  -2 -19    0.40    0.48
  -1   2 -19    1.74    0.74
   1  -2  19    0.10    0.71
   1   2  20   15.67    1.44
   1  -2  20   17.85    1.54
  -1   3  21    0.01    0.38
  -1   3  20    0.21    0.56
   1  -3 -20    1.18    0.51
  -1  -3  19    2.89    0.92
   1   3 -19    3.11    1.08
   1  -3 -19    0.70    0.65
   1  -3 -19    2.39    0.61
  -1   3  19    3.56    1.15
   1   3 -19    1.48    0.73
  -1   3  18    1.12    1.08
  -1  -3  18    0.21    0.88
   1   3 -18    0.99    1.05
   1  -3 -18    0.35    0.62
   1   3 -18    0.66    0.93
   1   3 -17   26.94    2.65
   1  -3 -17   25.50    2.25
  -1   3  17   27.48    2.77
  -1  -3  17   27.34    2.68
   1   3 -17   30.04    2.87
  -1  -3  16    1.54    0.85
   1  -3 -16    3.86    1.20
   1  -3 -16    4.51    1.23
   1   3 -16    1.40    1.01
   1   3 -16    4.46    1.30
  -1   3  16    6.32    1.72
  -1   3  15   80.36    4.66
  -1  -3  15   84.33    4.73
   1   3 -15   85.47    4.65
   1  -3 -15   91.17    4.78
   1  -3 -15   88.99    4.20
   1   3 -15   86.58    4.65
   1  -3 -15   84.32    4.51
  -1  -3  14    0.03    0.80
   1   3 -14    1.50    1.29
   1  -3 -14    1.97    0.75
   1  -3 -14    0.73    0.85
  -1   3  14    0.51    0.94
   1  -3 -14   -0.08    0.79
  -1  -3  14    1.18    0.66
   1   3 -14    1.50    1.16
   1  -3 -13   51.43    5.70
  -1  -3  13   55.82    2.96
  -1  -3  13   61.73    3.67
   1  -3 -13   63.85    3.75
  -1   3  13   70.73    6.50
  -1   3  13   54.84    5.05
   1   3 -13   59.54    6.13
   1  -3 -13   64.59    3.57
  -1   3  13   61.04    3.79
   1   3 -12  134.89    8.95
   1  -3 -12  137.82    8.88
  -1   3  12  140.91    8.93
  -1  -3  12  141.14    8.88
  -1   3  12  155.48    8.53
  -1   3  11   17.87    3.15
  -1   3  11   26.21    3.51
  -1  -3  11   21.20    3.55
  -1   3  10    5.36    1.68
  -1   3  10    2.15    1.26
  -1  -3  10    2.93    1.81
   1   3 -10    1.34    0.67
  -1  -3   9   50.06    4.78
  -1   3   9   43.58    4.12
   1   3  -9   50.23    3.40
  -1  -3   9   44.80    4.56
  -1   3   9   51.33    4.59
  -1  -3   8  129.85    7.04
  -1  -3   8  130.01    7.19
   1   3  -8  122.53    4.93
  -1  -3   8  119.71    3.87
  -1   3   8  127.04    6.53
  -1  -3   7  178.38    7.72
  -1   3   7  158.25    7.17
   1   3  -7  168.71    5.19
  -1  -3   7  170.47    7.56
  -1  -3   7  161.41    4.74
   1   3  -6  240.32    5.49
  -1   3   6  252.67    8.18
  -1  -3   6  240.95    8.23
  -1  -3   6  246.98    8.28
  -1  -3   6  257.67    5.94
  -1  -3   5    4.42    1.18
   1   3  -5    5.57    0.81
  -1  -3   5    5.80    0.97
  -1  -3   5    5.19    1.33
  -1   3   5    5.16    1.23
   1   3  -4  831.09    6.78
  -1   3   4  849.94   12.35
  -1  -3   4  877.67   12.63
  -1  -3   4  864.57   10.36
  -1  -3   4  874.89   12.97
  -1   3   3  580.77    9.06
  -1  -3   3  574.53    8.24
   1   3  -3  561.52    3.45
  -1  -3   3  579.65    4.46
  -1  -3   3  573.76    9.45
  -1  -3   2  646.34    8.76
  -1  -3   2  645.84    8.43
  -1   3   2  626.32    8.56
  -1  -3   2  630.71    5.80
  -1  -3   1  136.77    3.13
   1   3  -1  140.23    2.06
  -1  -3   1  149.10    1.74
  -1   3   1  146.20    3.85
   1   3   0 1118.86    7.53
  -1   3   0 1088.92   10.20
  -1  -3   0 1098.63    9.88
  -1   3   0 1090.17    8.27
  -1  -3  -1   22.40    1.47
  -1   3  -1   21.63    1.54
  -1  -3  -1   21.69    1.61
   1   3   1   21.69    1.12
   1   3   2   38.05    1.68
  -1   3  -2   34.51    2.04
  -1  -3  -2   33.59    1.71
  -1   3  -3  653.83    4.27
  -1   3  -3  648.83    9.80
   1   3   3  651.85    8.24
  -1  -3  -3  643.99    6.71
  -1   3  -4  430.23    8.96
  -1  -3  -4  422.90    4.87
   1   3   4  423.79    7.70
   1   3   5  102.60    4.34
  -1   3  -5  106.32    5.03
   1   3   6   12.68    1.55
   1  -3   6   10.19    1.20
   1   3   6   12.82    1.78
  -1   3  -6    9.37    1.42
  -1   3  -6    9.73    1.89
  -1  -3  -7  581.43   14.55
  -1   3  -7  559.52   11.16
   1   3   7  585.81   11.16
   1  -3   7  584.90    8.11
   1   3   7  584.38   12.27
  -1   3  -7  585.30   14.12
   1   3   8   73.48    4.38
  -1   3  -8   70.08    4.32
   1   3   8   72.49    4.81
  -1   3  -8   71.47    5.42
  -1  -3  -8   74.53    5.59
   1   3   9    1.76    1.26
  -1   3  -9    0.23    0.98
  -1  -3  -9    0.03    1.25
   1   3   9    1.52    1.35
  -1   3  -9   -0.25    1.63
   1   3  10   44.39    3.80
   1   3  10   41.53    4.15
  -1   3 -10   44.64    3.91
  -1  -3 -10   43.79    4.78
  -1   3 -10   41.68    4.71
  -1   3 -11   11.37    2.44
  -1  -3 -11   10.76    2.67
   1   3  11   17.72    3.08
  -1  -3 -12    4.44    1.99
  -1  -3 -12    7.94    1.32
  -1  -3 -12    3.79    0.83
   1   3  12    5.12    1.58
   1  -3  12    2.82    0.94
   1   3  12    3.54    1.08
  -1   3 -12    3.42    1.67
  -1  -3 -12    1.28    1.58
   1  -3  13    1.62    1.02
  -1  -3 -13    2.94    1.57
  -1  -3 -13    1.56    0.88
  -1   3 -13    0.08    1.53
  -1  -3 -13    3.40    1.94
  -1  -3 -13    1.30    0.80
  -1  -3 -13    2.47    0.85
   1   3  13    3.67    1.17
   1  -3  13    2.89    0.88
   1  -3  14   10.50    1.71
   1   3  14    9.29    1.66
  -1  -3 -14    9.81    2.59
  -1   3 -14    7.85    2.04
  -1  -3 -14   11.12    1.80
  -1  -3 -14   11.02    2.94
  -1  -3 -14    9.95    1.67
  -1   3 -15    1.58    1.17
  -1  -3 -15    0.23    0.81
   1   3  15    1.37    0.93
   1  -3  15    1.94    1.08
  -1  -3 -15    1.28    1.07
  -1   3 -15    1.18    0.92
  -1  -3 -16   19.87    2.24
  -1  -3 -16   16.68    2.10
   1   3  16   15.53    2.20
  -1   3 -16   17.89    2.30
   1  -3  16   16.09    2.23
  -1   3 -16   20.11    2.28
  -1   3 -17   18.93    2.28
  -1   3 -17   17.23    2.01
  -1  -3 -17   17.11    2.06
  -1  -3 -17   14.14    1.82
   1   3  17   16.82    2.20
   1  -3  17   16.29    2.20
  -1  -3 -18    1.59    0.86
  -1  -3 -18    2.73    0.87
  -1   3 -18    1.62    0.72
  -1   3 -18    0.90    0.83
   1   3  18    0.90    0.82
   1  -3  18    4.22    1.34
   1  -3  19    1.75    0.84
  -1   3 -19    2.81    0.95
   1   3  19    2.03    0.94
  -1   3 -19    1.39    0.69
  -1  -3 -19    1.82    0.72
   1   3  20    4.78    0.87
  -1  -3 -20    3.69    0.53
   1  -3  20    2.97    0.71
  -1  -4  20    3.04    0.76
   1  -4 -20    2.60    0.50
  -1   4  20    1.23    0.66
   1   4 -19    0.53    0.69
  -1  -4  19   -0.30    0.77
   1  -4 -19    1.12    0.61
   1  -4 -19    0.59    0.51
  -1   4  19    0.31    0.73
   1   4 -19    0.95    0.77
  -1   4  18    0.41    0.92
   1  -4 -18   -0.12    0.63
  -1  -4  18    0.09    0.87
   1   4 -18    0.39    0.82
   1   4 -18    1.73    1.02
   1  -4 -18   -1.00    0.79
  -1  -4  17   49.32    3.47
   1   4 -17   47.37    3.44
   1  -4 -17   52.20    3.14
   1   4 -17   49.49    3.49
  -1   4  17   51.12    3.68
   1   4 -16   16.19    2.16
  -1   4  16   16.48    2.19
   1  -4 -16   16.32    1.99
   1   4 -16   16.86    2.21
  -1  -4  16   19.41    2.33
   1   4 -15   28.67    2.79
  -1  -4  15   28.92    2.80
  -1   4  15   30.49    2.96
   1   4 -15   28.78    2.82
   1  -4 -15   29.03    2.77
   1  -4 -15   31.81    2.65
  -1   4  14   12.66    2.77
   1  -4 -14    7.81    1.32
  -1   4  14    9.65    1.73
   1  -4 -14    4.22    1.74
   1  -4 -14   10.59    1.67
  -1  -4  14    8.07    1.51
  -1  -4  14    8.69    1.23
  -1  -4  14    9.21    1.45
   1  -4 -14   11.49    1.81
   1   4 -14   17.69    3.51
   1  -4 -13   -0.36    0.88
  -1   4  13   -3.35    1.19
   1  -4 -13   -0.65    0.85
   1   4 -13   -0.90    1.15
   1  -4 -13   -1.03    0.93
  -1   4  13    1.45    1.32
  -1  -4  13   -0.29    0.72
  -1   4  13    0.01    1.27
  -1  -4  13    1.06    0.54
   1  -4 -13    0.53    1.27
  -1  -4  13    0.98    0.99
   1  -4 -12    0.10    0.73
   1   4 -12    0.12    1.55
   1  -4 -12    1.11    1.41
  -1  -4  12   -0.34    0.77
   1  -4 -12   -0.13    0.59
  -1   4  12   -0.42    0.70
  -1   4  12    2.02    1.12
  -1   4  12    0.67    1.16
  -1  -4  11   53.54    5.43
  -1   4  11   53.53    4.96
   1   4 -11   53.41    5.39
  -1   4  11   57.57    5.43
  -1   4  10    2.90    1.33
   1   4 -10    2.42    1.59
  -1   4  10    0.55    1.31
  -1  -4  10   -0.36    1.29
  -1  -4   9   43.28    4.48
  -1   4   9   42.14    3.98
  -1   4   9   43.94    4.33
   1   4  -8   31.48    2.13
  -1  -4   8   31.84    3.72
  -1   4   8   24.89    3.18
  -1  -4   8   29.32    2.30
  -1  -4   7  237.52    6.54
  -1   4   7  245.32    8.90
   1   4  -7  232.40    5.25
  -1  -4   7  250.67    9.46
  -1  -4   6    0.82    0.85
  -1  -4   6    0.83    1.15
  -1   4   6   -0.56    1.11
   1   4  -6    0.69    0.43
  -1  -4   5   47.76    2.85
  -1   4   5   46.23    3.37
  -1  -4   5   52.34    3.71
   1   4  -5   46.60    1.62
  -1   4   4    0.94    0.76
  -1  -4   4    0.70    0.89
  -1  -4   4    0.05    0.58
  -1  -4   3  835.81    6.27
  -1  -4   3  834.68   11.28
  -1   4   3  848.99   11.85
  -1  -4   2  576.40    6.51
   1   4  -2  559.77    6.39
  -1   4   1 2392.39   17.60
  -1  -4   1 2489.44    9.01
  -1  -4   1 2508.53   15.24
  -1  -4   0 1046.39   10.89
  -1   4   0 1069.43    8.71
   1   4   0 1068.87    9.05
  -1   4   0 1075.62   11.56
  -1  -4  -1   60.55    2.74
  -1   4  -1   70.60    3.09
   1   4   1   68.14    2.31
  -1  -4  -1   67.37    3.05
  -1  -4  -2 1302.47   11.96
  -1   4  -2 1259.89   12.81
  -1   4  -2 1274.26   13.91
   1   4   3   49.79    2.45
  -1  -4  -3   47.82    2.26
  -1   4  -3   53.07    2.98
  -1   4  -4   22.27    2.24
   1   4   4   22.65    1.87
  -1  -4  -4   20.41    1.38
   1   4   5  941.47   13.22
  -1  -4  -5  928.53    7.51
   1  -4   6   -0.06    0.61
   1   4   6    0.41    0.90
  -1   4  -6    0.81    1.12
   1  -4   7  342.06    7.47
  -1   4  -7  346.60   11.01
   1   4   7  348.21    8.80
   1   4   7  367.67    9.64
   1   4   8   24.44    2.54
  -1  -4  -8   27.12    3.56
   1   4   8   27.00    3.08
  -1   4  -8   24.72    3.25
   1   4   9   97.54    5.26
  -1   4  -9   98.37    6.77
  -1  -4  -9   96.09    6.92
   1   4   9   98.75    5.92
   1   4  10   72.01    4.69
   1   4  10   59.46    4.85
  -1   4 -10   64.69    5.93
  -1  -4 -10   75.12    6.41
   1   4  11   14.61    2.65
  -1   4 -11   18.19    3.32
  -1  -4 -11   14.60    3.14
   1   4  12   66.82    5.52
   1  -4  12   61.59    3.58
  -1  -4 -12   69.14    6.68
  -1  -4 -12   63.20    6.28
  -1   4 -12   69.19    6.60
   1  -4  12   64.77    3.09
  -1  -4 -12   66.43    3.64
  -1  -4 -12   58.36    3.20
   1   4  12   63.54    3.52
  -1  -4 -12   62.32    3.07
  -1   4 -13   10.44    2.56
  -1  -4 -13    7.18    1.49
  -1  -4 -13    6.46    1.89
  -1  -4 -13    5.33    1.26
   1  -4  13    8.41    1.30
  -1  -4 -13    7.73    1.15
   1   4  13    4.92    1.39
   1  -4  13    5.32    1.22
  -1  -4 -13    7.82    2.71
   1  -4  14   10.99    1.86
  -1  -4 -14    4.76    2.25
  -1  -4 -14    9.94    2.70
   1   4  14    8.30    1.71
  -1  -4 -14    6.99    1.25
  -1  -4 -14    6.26    1.36
  -1   4 -14    8.18    2.84
   1  -4  14    7.76    1.33
  -1  -4 -15    0.54    0.85
   1  -4  15    0.31    0.81
   1  -4  15    1.63    0.84
   1   4  15    0.22    0.94
   1   4  16   12.44    1.97
  -1  -4 -16   13.14    1.90
   1  -4  16   10.83    1.96
  -1   4 -16   10.46    1.72
  -1   4 -16   10.67    1.82
  -1  -4 -16   12.96    1.85
  -1  -4 -16    8.74    1.28
  -1  -4 -17    0.31    0.76
   1  -4  17    1.51    1.08
   1   4  17    1.71    1.10
  -1   4 -17    1.20    1.12
  -1   4 -17    0.33    0.79
  -1  -4 -17    0.01    0.61
   1   4  18    0.95    0.85
   1  -4  18   -0.21    0.78
  -1  -4 -18    1.80    0.59
  -1  -4 -18    0.49    0.70
  -1   4 -18    1.27    0.89
  -1   4 -18    0.72    0.83
  -1   4 -19    2.24    0.86
   1  -4  19    4.20    0.98
  -1  -4 -19    2.49    0.74
   1   4  19    3.28    0.92
  -1   4 -19    2.16    0.71
   1   4  20   11.93    1.16
   1  -4  20   12.35    1.13
  -1  -4 -20    8.37    0.72
  -1   4 -20   12.73    1.19
  -1  -5  20    3.83    0.61
   1   5 -20    3.76    0.76
  -1   5  20    3.00    0.70
   1  -5 -20    3.05    0.48
   1  -5 -19   10.75    1.11
   1  -5 -19   11.46    1.21
   1   5 -19   10.00    1.39
   1   5 -19    9.28    1.36
  -1   5  19   12.37    1.52
  -1  -5  19   10.79    1.32
   1  -5 -18   -0.70    0.78
  -1   5  18   -0.43    0.83
   1  -5 -18   -0.23    0.72
   1   5 -18    0.03    1.05
  -1  -5  18   -0.17    0.69
   1   5 -18    0.20    0.78
  -1   5  17   18.63    2.22
   1  -5 -17   18.25    1.95
   1   5 -17   18.64    2.20
   1  -5 -17   16.13    1.85
   1   5 -17   19.69    2.21
  -1  -5  17   20.26    2.21
   1  -5 -16    6.09    1.20
   1  -5 -16    6.03    1.31
   1   5 -16    4.72    1.34
   1   5 -16    4.33    1.30
  -1  -5  16    4.79    1.34
  -1   5  16    6.06    1.60
  -1   5  15  107.59    5.21
  -1  -5  15  108.34    4.81
   1   5 -15  104.86    5.09
   1  -5 -15  102.01    4.71
  -1  -5  15  105.92    4.25
  -1  -5  15  112.11    5.26
  -1   5  14  135.84    5.74
  -1  -5  14  131.95    5.30
   1   5 -14  141.29    9.09
   1  -5 -14  123.10    8.79
  -1  -5  14  129.66    4.71
   1  -5 -14  128.86    5.21
   1  -5 -14  119.98    5.37
  -1  -5  14  134.52    5.60
  -1   5  14  125.75    7.94
  -1   5  13  157.86    9.07
  -1   5  13  149.94    5.78
  -1  -5  13  148.09    5.47
   1  -5 -13  153.15    5.87
   1  -5 -13  143.86    4.51
   1   5 -13  167.07   10.10
  -1  -5  13  146.13    4.85
   1  -5 -13  154.00    5.51
  -1  -5  13  154.41    5.46
   1  -5 -13  147.23    9.89
  -1  -5  12   51.11    2.73
  -1  -5  12   47.60    2.89
   1  -5 -12   56.96    3.30
   1  -5 -12   50.84    2.97
   1  -5 -12   53.21    3.02
  -1   5  12   53.14    4.90
  -1  -5  12   51.30    3.00
  -1   5  12   45.99    3.01
  -1  -5  12   47.02    3.19
   1   5 -12   43.87    5.03
   1  -5 -12   48.59    5.65
  -1   5  12   61.82    5.77
  -1   5  11    5.71    1.57
   1   5 -11    4.51    1.90
  -1   5  11    2.05    1.18
   1   5 -10   -0.48    1.49
  -1   5  10   -0.41    1.02
  -1   5  10    0.06    1.13
   1   5  -9    1.90    1.14
  -1   5   9    4.19    1.61
  -1   5   8   24.57    3.16
   1   5  -8   22.01    2.83
  -1  -5   8   25.65    2.41
   1   5  -7  270.36    9.12
  -1   5   7  281.12    9.80
  -1  -5   7  261.63    7.57
  -1  -5   6   80.65    4.16
  -1   5   6   78.37    4.91
   1   5  -6   71.96    4.30
  -1   5   5  137.53    5.95
   1   5  -5  130.56    5.15
  -1  -5   5  140.93    5.37
  -1   5   4   23.96    2.36
  -1  -5   4   23.27    2.25
   1   5  -4   24.87    2.03
  -1   5   3    5.93    1.21
  -1  -5   3    6.93    1.23
   1   5  -3    7.58    1.01
  -1   5   2   11.58    1.51
   1   5  -2   12.72    0.99
   1   5  -1 2377.43   16.47
  -1   5   1 2413.49   19.58
  -1  -5   0  771.37   11.17
  -1   5   0  794.95   11.14
  -1   5   0  766.35    7.65
   1   5   0  777.88    8.98
  -1   5  -1 5741.51   30.47
  -1  -5  -1 5747.71   29.57
   1   5   2   60.17    2.64
  -1  -5  -2   58.69    2.96
  -1   5  -2   64.47    3.43
  -1  -5  -3  785.36   10.22
  -1   5  -3  763.47   11.55
   1   5   3  763.15   10.13
  -1  -5  -4  136.27    4.19
  -1   5  -4  152.72    5.69
   1   5   4  142.52    4.89
  -1   5  -5  132.04    5.81
   1   5   5  129.77    5.11
  -1  -5  -5  116.78    3.40
   1  -5   6  581.88   10.89
  -1   5  -6  597.14   13.35
   1   5   6  562.17   11.69
  -1   5  -7    5.06    1.66
   1  -5   7    6.31    1.25
   1   5   7    7.03    1.48
   1   5   8  105.48    5.74
  -1   5  -8  112.07    6.74
   1   5   8  107.63    5.22
  -1  -5  -8  109.12    7.22
   1  -5   8  110.51    4.60
   1   5   9    0.83    0.87
  -1   5  -9    0.12    1.14
  -1  -5  -9    1.16    1.84
   1   5   9    0.61    0.86
   1   5  10  101.46    6.36
  -1   5 -10  103.82    7.36
  -1  -5 -10  100.23    7.70
  -1  -5 -11   21.89    3.83
   1   5  11   21.64    2.97
  -1   5 -11   16.89    3.29
  -1  -5 -12    1.37    0.55
  -1  -5 -12    0.13    1.00
  -1   5 -12    2.32    1.16
  -1  -5 -12    1.31    0.60
   1   5  12    2.25    0.90
   1  -5  12    2.02    1.03
  -1  -5 -12    0.60    0.73
   1  -5  13   89.07    4.60
   1  -5  13   89.63    4.09
  -1   5 -13   85.04    7.45
  -1  -5 -13   81.56    7.55
   1   5  13   89.62    4.40
  -1  -5 -13   86.69    7.10
  -1  -5 -13   85.71    4.23
  -1  -5 -14    1.88    1.07
   1  -5  14    2.44    0.99
   1   5  14    2.60    1.06
  -1  -5 -14    1.56    1.85
   1  -5  14    3.20    1.19
   1  -5  15  319.44    8.94
   1   5  15  311.08    8.68
  -1  -5 -15  318.04    8.64
   1  -5  15  323.70    7.81
  -1   5 -16   -0.15    1.06
  -1   5 -16    0.94    0.92
  -1  -5 -16    0.61    0.69
   1  -5  16   -0.23    0.64
  -1  -5 -16    0.25    0.58
   1   5  16    0.83    0.83
   1  -5  16    0.61    0.96
  -1  -5 -16    0.06    0.98
  -1  -5 -17   85.86    4.20
  -1  -5 -17   87.16    3.44
  -1   5 -17   85.24    4.52
  -1  -5 -17   87.78    3.50
   1  -5  17   89.51    4.51
   1   5  17   84.69    4.33
  -1   5 -17   86.56    4.33
  -1   5 -18   -0.35    0.88
  -1  -5 -18   -0.50    0.88
   1   5  18    1.38    0.91
   1  -5  18    0.41    0.79
  -1   5 -18    0.40    0.81
  -1   5 -19   20.64    1.79
  -1   5 -19   18.10    1.60
   1  -5  19   17.78    1.60
   1   5  19   16.18    1.59
  -1  -5 -19   16.22    1.41
  -1  -5 -20    2.49    0.56
   1  -5  20    1.23    0.46
  -1   5 -20    1.79    0.56
   1   5  20    1.15    0.38
  -1   6  20    4.46    0.70
   1   6 -20    3.76    0.73
   1   6 -19   17.73    1.72
   1  -6 -19   16.59    1.32
  -1   6  19   18.04    1.64
   1   6 -19   18.15    1.71
  -1  -6  19   17.62    1.42
   1  -6 -19   20.78    1.43
  -1   6  18    0.85    0.80
   1   6 -18    1.82    0.95
  -1  -6  18    1.29    0.77
   1   6 -18    2.83    1.06
   1  -6 -18    1.50    0.63
   1  -6 -18    2.42    0.83
   1  -6 -17   53.63    3.25
  -1   6  17   50.78    3.38
  -1  -6  17   49.57    3.20
   1  -6 -17   50.10    2.99
   1   6 -17   53.23    3.51
   1   6 -17   54.84    3.62
  -1   6  16   -0.49    0.94
  -1  -6  16   -0.32    0.86
   1  -6 -16    0.53    0.78
   1   6 -16    0.96    1.03
   1  -6 -16   -0.32    0.75
   1   6 -16    0.22    0.91
  -1  -6  16    1.12    0.66
  -1  -6  15    4.13    1.14
  -1  -6  15    1.84    1.00
   1   6 -15    3.95    1.31
   1  -6 -15    5.37    1.32
  -1   6  15    2.53    1.28
  -1  -6  15    6.62    1.23
   1  -6 -15    5.82    1.39
   1  -6 -14    4.76    1.32
  -1   6  14    5.85    1.32
  -1  -6  14    6.50    1.13
  -1  -6  14    4.94    1.18
   1  -6 -14    6.42    1.16
   1   6 -14    6.74    1.43
  -1  -6  14    5.00    1.30
   1  -6 -13    4.88    1.15
  -1  -6  13    6.72    1.36
  -1   6  13    7.32    1.63
   1  -6 -13    4.48    0.92
   1  -6 -13    5.85    1.76
  -1  -6  13    4.76    1.03
  -1  -6  13    4.89    1.10
   1   6 -13    3.85    1.06
   1  -6 -12    9.73    2.95
   1   6 -12    9.89    2.29
  -1  -6  12    7.77    1.20
  -1  -6  12    7.69    1.20
  -1  -6  12    8.82    1.50
  -1   6  12    7.79    1.24
  -1  -6  12    8.50    1.43
  -1   6  12   11.63    2.51
   1  -6 -12    8.48    1.41
   1  -6 -12    9.34    1.34
   1   6 -11  228.57   10.82
  -1   6  11  235.70   10.77
  -1   6  11  234.28   10.00
   1   6 -10   20.47    3.19
  -1   6  10   18.05    2.80
  -1   6  10   18.26    3.02
  -1  -6   9   67.66    4.13
  -1   6   9   70.38    5.74
   1   6  -9   73.00    5.48
  -1   6   8   -0.40    1.20
   1   6  -8    2.51    1.15
  -1  -6   8    2.97    1.13
   1   6  -7   83.15    5.04
  -1  -6   7   80.98    4.62
  -1   6   7   71.12    5.14
  -1  -6   6   94.31    4.95
   1   6  -6  106.11    5.20
  -1   6   6  100.56    5.77
  -1   6   5    0.87    1.01
  -1  -6   5    0.69    0.83
   1   6  -5    1.78    0.84
   1   6  -4   30.24    2.19
  -1  -6   4   25.78    2.61
   1   6  -3  471.17    7.48
  -1  -6   3  485.38   10.55
  -1   6   3  498.03   10.41
  -1  -6   2   17.09    2.00
   1   6  -2   18.91    1.82
  -1   6   2   17.27    1.94
  -1   6   1  162.76    5.62
   1   6  -1  159.16    4.75
  -1  -6   1  160.74    5.84
  -1   6   0    3.40    1.01
  -1  -6   0    2.26    0.90
   1   6   0    2.15    0.68
  -1   6  -1    9.75    1.45
   1   6   1   10.97    1.27
  -1   6  -1   11.98    1.15
  -1  -6  -1    9.34    1.46
   1   6   2   47.87    2.59
  -1   6  -2   50.11    3.34
  -1  -6  -2   49.22    3.03
  -1   6  -3    8.64    1.58
   1   6   3    8.63    1.31
  -1  -6  -3    8.88    1.35
  -1   6  -4   -0.33    0.85
  -1  -6  -4    0.72    0.73
   1   6   4    0.08    0.66
  -1  -6  -5  216.60    5.55
  -1   6  -5  228.86    7.77
   1   6   5  218.59    6.96
   1   6   6   11.74    1.96
  -1   6  -6   15.30    2.36
   1  -6   6   16.05    2.10
   1  -6   7  387.12    9.84
  -1   6  -7  382.18   11.76
   1   6   7  380.44   10.67
  -1   6  -8   28.93    3.58
   1   6   8   34.63    3.01
   1   6   8   30.02    3.12
   1  -6   8   35.22    2.99
  -1  -6  -8   34.14    4.18
  -1   6  -9  196.76    9.51
  -1  -6  -9  192.09   10.29
   1   6   9  190.58    8.14
  -1  -6 -10    9.77    2.67
  -1   6 -10   12.67    2.80
   1   6  10   13.65    2.31
  -1   6 -11  160.55    5.91
   1  -6  11  144.35    5.40
  -1  -6 -11  140.19    9.57
  -1   6 -11  143.24    8.92
   1  -6  12   -0.51    0.69
  -1  -6 -12   -0.61    0.60
  -1   6 -12   -4.83    1.92
  -1  -6 -12   -4.34    1.67
  -1  -6 -12   -5.37    2.25
   1   6  12   -0.11    0.66
   1  -6  12    0.08    0.80
  -1   6 -13   66.93    6.31
  -1  -6 -13   67.29    6.05
  -1  -6 -13   70.75    4.06
   1  -6  13   69.08    4.21
  -1  -6 -13   61.03    6.55
   1   6  13   70.13    3.93
   1  -6  13   65.81    3.20
  -1  -6 -13   70.17    3.85
   1  -6  13   70.72    3.90
  -1  -6 -14   10.84    1.45
   1  -6  14   12.13    1.72
  -1  -6 -14   14.61    2.08
   1  -6  14   12.27    1.84
   1   6  14   10.36    1.78
   1  -6  14   13.16    2.03
  -1  -6 -15   24.85    2.31
  -1  -6 -15   27.68    2.77
   1  -6  15   25.47    2.65
   1  -6  15   28.75    2.51
   1   6  15   24.15    2.48
  -1  -6 -15   24.53    2.04
  -1  -6 -16    0.86    0.84
   1   6  16    3.57    1.33
   1  -6  16    3.79    1.10
  -1  -6 -16    2.55    0.80
  -1  -6 -16    4.16    1.09
  -1   6 -16    3.19    1.23
  -1   6 -16    3.95    1.14
   1  -6  16    2.02    0.98
   1  -6  17    1.50    0.93
  -1  -6 -17    1.57    0.67
  -1   6 -17    1.48    0.90
  -1  -6 -17    0.98    0.94
  -1   6 -17    1.20    1.11
   1   6  17    2.83    1.06
   1   6  18    3.01    0.95
  -1   6 -18    1.99    0.78
  -1   6 -18    1.90    0.90
   1  -6  18    0.50    0.67
  -1  -6 -18    3.25    0.95
  -1   6 -19    0.12    0.60
  -1   6 -19    1.78    0.73
   1   6  19   -0.02    0.57
  -1  -6 -19    0.65    0.52
   1  -6  19    1.57    0.62
  -1   6 -20    0.77    0.42
  -1  -6 -20    0.44    0.37
   1  -7 -20    0.89    0.45
   1   7 -20    0.79    0.40
  -1  -7  20    2.00    0.55
   1   7 -19   14.51    1.51
   1  -7 -19   12.07    0.93
  -1   7  19   11.43    1.21
   1   7 -19   15.02    1.42
  -1   7  18    3.83    0.97
   1   7 -18    3.38    1.06
  -1  -7  18    3.69    0.81
   1  -7 -18    4.66    0.82
   1   7 -18    4.69    1.11
   1  -7 -18    6.78    1.17
  -1  -7  17   60.18    2.84
  -1   7  17   60.76    3.53
   1  -7 -17   60.83    3.19
   1   7 -17   59.55    3.59
  -1  -7  17   62.34    3.27
   1  -7 -17   57.40    3.31
   1   7 -17   57.84    3.66
   1  -7 -16    0.92    0.72
  -1   7  16    1.44    0.89
  -1  -7  16    0.46    0.62
  -1  -7  16    0.72    0.70
   1  -7 -16    2.48    1.02
   1   7 -16    1.36    1.09
  -1  -7  15   41.96    3.01
   1  -7 -15   40.14    3.09
  -1  -7  15   38.97    3.06
   1  -7 -15   44.29    2.80
   1  -7 -15   37.00    2.82
  -1  -7  15   43.33    2.91
  -1   7  15   41.09    3.08
  -1   7  14   54.93    3.61
   1  -7 -14   55.01    3.60
   1  -7 -14   55.87    3.20
  -1  -7  14   54.44    3.30
   1  -7 -14   54.76    3.45
  -1  -7  14   51.54    3.48
  -1  -7  14   53.46    3.33
  -1  -7  13   11.02    1.41
   1  -7 -13   17.93    3.73
   1  -7 -13   13.74    1.91
   1  -7 -13   11.25    1.57
  -1  -7  13   11.33    1.65
  -1   7  13   10.42    1.63
  -1  -7  13   11.85    1.78
   1  -7 -13   12.33    1.66
   1   7 -13   11.64    2.69
   1  -7 -12   -0.66    0.85
   1  -7 -12    0.98    2.18
  -1   7  12   -0.12    0.68
  -1  -7  12   -0.54    0.55
   1  -7 -12    0.74    0.81
   1  -7 -12    0.57    0.68
  -1  -7  12    0.18    0.69
  -1  -7  12    1.20    1.12
  -1  -7  11   10.24    1.37
   1  -7 -11   10.89    1.30
  -1  -7  11    9.10    1.47
  -1  -7  11   11.63    1.56
   1  -7 -11    9.57    1.42
  -1   7  11    9.05    2.48
  -1   7  11   10.53    2.29
   1   7 -11   12.35    2.62
  -1   7  10    9.55    2.14
   1   7 -10    6.80    1.85
  -1   7  10    4.18    1.35
  -1   7   9   15.86    2.89
  -1  -7   9   14.48    2.25
   1   7  -9   13.53    2.37
  -1   7   8   52.81    4.72
  -1  -7   8   52.92    4.13
   1   7  -8   55.25    4.41
   1   7  -7    7.02    1.75
  -1   7   7    6.52    1.95
  -1  -7   7    8.09    1.76
  -1   7   6  370.89   11.17
  -1  -7   6  372.21   10.60
   1  -7  -6  371.13    7.95
   1   7  -6  391.80    9.90
  -1  -7   5   -0.34    1.06
  -1   7   5    0.60    1.14
   1   7  -5    0.15    0.61
  -1  -7   4  117.66    5.88
  -1   7   4  111.19    5.59
   1   7  -4  117.59    4.39
   1   7  -3   44.62    3.21
  -1   7   3   49.12    3.52
  -1  -7   3   46.88    3.70
   1   7  -2   55.85    3.31
  -1  -7   2   49.84    3.67
   1   7  -1  240.34    6.47
  -1  -7   1  240.58    7.89
  -1   7   1  251.13    7.50
  -1   7   0  100.52    4.79
   1   7   0   99.01    4.06
  -1  -7   0   91.50    4.82
  -1   7  -1   14.60    1.29
  -1  -7  -1   11.34    1.74
   1   7   1   13.98    1.58
  -1   7  -1   13.53    1.85
  -1   7  -2    3.35    1.14
  -1  -7  -2    3.78    1.17
   1   7   2    4.73    1.07
  -1   7  -3   28.30    2.87
  -1  -7  -3   32.20    2.66
   1   7   3   29.39    2.40
   1   7   4   25.74    2.39
  -1  -7  -4   22.24    2.17
  -1   7  -4   26.13    2.91
   1   7   5   75.82    4.25
  -1   7  -5   72.68    4.56
  -1  -7  -5   69.20    3.61
   1  -7   6  258.18    8.73
   1   7   6  247.48    8.26
  -1   7  -6  259.79    9.12
  -1   7  -7  240.77    9.48
   1   7   7  245.64    8.66
   1  -7   7  238.50    8.48
   1   7   8    8.90    1.78
  -1  -7  -8    5.40    1.80
  -1   7  -8    2.86    1.24
   1  -7   8    6.32    1.68
  -1  -7  -9   -0.36    1.12
  -1   7  -9    0.11    1.11
  -1   7 -10   -0.34    0.96
  -1  -7 -10   -0.85    1.11
   1  -7  11   75.89    3.35
  -1  -7 -11   66.61    6.79
  -1   7 -11   71.59    6.43
  -1   7 -11   76.66    4.24
  -1  -7 -11   74.95    3.91
   1  -7  11   73.19    4.01
   1   7  12    0.14    0.86
  -1  -7 -12    0.85    0.81
   1  -7  12    1.24    0.94
  -1   7 -12    1.23    1.10
  -1  -7 -12    3.88    1.39
   1  -7  12    0.86    0.83
  -1  -7 -12   -0.63    1.79
   1  -7  13    0.11    0.80
   1   7  13   -0.71    0.91
  -1  -7 -13    1.37    0.84
  -1  -7 -13    0.42    1.60
   1  -7  13    0.73    0.99
   1  -7  13    1.44    0.85
   1  -7  14   37.91    2.99
   1   7  14   32.47    2.74
  -1  -7 -14   31.00    2.87
   1  -7  14   36.73    3.21
   1  -7  14   39.17    2.61
   1  -7  14   33.29    2.79
  -1  -7 -14   32.92    2.75
  -1  -7 -15   22.19    2.45
  -1  -7 -15   21.74    2.14
   1  -7  15   19.67    2.15
   1  -7  15   21.14    2.21
   1  -7  15   20.44    1.85
   1   7  15   22.91    2.37
   1  -7  16   13.51    1.78
  -1  -7 -16   13.70    1.74
  -1   7 -16   11.44    1.80
   1  -7  16   13.80    1.70
   1   7  16    8.91    1.41
  -1  -7 -16   12.26    1.88
  -1   7 -17    5.03    1.23
   1  -7  17    3.67    0.95
   1   7  17    3.50    0.98
  -1   7 -17    3.17    1.04
  -1  -7 -17    4.14    0.93
  -1  -7 -17    2.33    1.02
  -1   7 -18   21.29    1.92
  -1  -7 -18   22.01    1.91
  -1   7 -18   22.12    2.01
   1   7  18   21.03    1.71
   1  -7  18   21.69    1.75
   1   7  19    7.01    0.76
  -1   7 -19    6.52    0.99
  -1   7 -19    6.75    0.95
  -1  -7 -19    7.74    0.99
  -1  -7 -19    6.37    0.90
   1  -7  19    6.69    0.76
  -1   7 -20   33.17    1.47
  -1  -7 -20   31.34    1.34
  -1  -8  20   10.33    0.83
   1  -8 -20    8.74    0.78
   1   8 -20    7.94    0.79
   1  -8 -19    1.69    0.66
  -1   8  19    1.60    0.43
   1   8 -19    2.64    0.74
   1   8 -19    2.27    0.66
  -1   8  18    2.68    0.74
   1   8 -18    4.97    1.18
   1   8 -18    3.33    0.91
   1  -8 -18    4.44    0.94
   1  -8 -18    3.98    0.75
  -1  -8  17   20.92    1.75
   1   8 -17   22.77    2.17
   1   8 -17   24.77    2.39
  -1   8  17   25.31    2.17
   1  -8 -17   21.63    2.07
   1  -8 -17   22.20    1.87
   1  -8 -16   14.82    1.74
  -1   8  16   11.40    1.64
   1  -8 -16   11.74    1.50
  -1  -8  16   13.53    1.61
   1   8 -16   12.66    1.81
   1  -8 -16   12.79    1.89
   1  -8 -15   44.62    3.01
   1  -8 -15   46.82    3.43
  -1  -8  15   46.44    3.45
  -1   8  15   43.32    3.07
  -1  -8  15   46.31    3.10
   1  -8 -15   43.89    2.82
  -1   8  14    4.20    1.06
  -1  -8  14    7.62    1.61
  -1  -8  14    6.21    1.35
   1  -8 -14    5.24    1.26
   1  -8 -14    7.31    1.36
   1  -8 -14    5.18    1.41
   1  -8 -13   87.85    7.96
  -1  -8  13   91.11    4.67
  -1  -8  13   88.72    3.71
  -1  -8  13   85.49    4.26
   1  -8 -13   87.19    4.49
   1  -8 -13   88.06    4.13
  -1   8  13   83.82    4.11
   1  -8 -13   84.59    4.14
   1  -8 -12   63.22    3.47
   1  -8 -12   63.96    6.94
  -1  -8  12   63.53    3.16
  -1  -8  12   63.91    3.87
   1  -8 -12   63.78    3.78
   1   8 -12   66.97    5.50
  -1   8  12   64.46    3.41
   1  -8 -12   59.83    3.33
  -1  -8  11    4.42    1.00
   1   8 -11    4.57    1.29
  -1  -8  11    6.12    1.33
  -1   8  11    4.57    0.86
   1  -8 -11    5.82    1.12
  -1  -8  11    4.31    1.10
   1  -8 -11    5.79    1.10
   1  -8 -11    7.52    1.41
  -1   8  11    6.12    1.79
  -1   8  10   44.07    4.85
   1   8 -10   47.89    4.64
  -1  -8  10   42.13    2.78
  -1   8   9   81.58    6.22
   1   8  -9   73.24    5.46
  -1  -8   9   90.09    5.54
  -1   8   8  115.14    7.01
   1   8  -8  118.81    6.43
  -1  -8   8  115.32    6.43
   1   8  -7   25.80    2.85
  -1   8   7   25.76    3.33
  -1  -8   7   21.08    2.80
  -1  -8   6    0.21    1.05
   1  -8  -6    1.39    0.72
   1   8  -6    1.04    0.78
  -1   8   6   -0.31    1.13
  -1  -8   5    8.13    1.98
   1   8  -5   13.26    1.73
  -1   8   5   15.22    2.44
  -1   8   4   95.54    5.43
  -1  -8   4   94.27    5.72
   1   8  -4   90.36    5.14
  -1  -8   3    5.79    1.56
   1   8  -3    7.18    1.47
  -1   8   3   11.11    2.06
  -1  -8   2   30.41    3.27
   1   8  -2   31.50    2.70
  -1   8   2   30.92    3.04
   1   8  -1   29.70    2.55
  -1   8   1   28.50    2.88
  -1  -8   1   33.44    3.36
  -1  -8   0  318.51    9.68
   1   8   0  308.47    7.73
  -1   8   0  309.59    9.13
  -1   8  -1    4.99    0.71
  -1   8  -1    7.61    1.76
   1   8   1    2.41    0.89
  -1  -8  -1    5.72    1.61
  -1   8  -2  202.11    5.27
  -1  -8  -2  199.72    7.40
  -1   8  -2  213.72    7.81
   1   8   2  194.52    6.23
  -1  -8  -3   24.85    2.57
   1   8   3   22.72    2.27
  -1   8  -3   21.72    2.76
  -1  -8  -4   61.51    3.90
  -1   8  -4   63.80    4.73
   1   8   4   65.48    3.91
   1  -8   5  218.82    8.71
   1   8   5  214.59    7.37
  -1  -8  -5  208.01    6.83
  -1   8  -5  224.20    9.19
  -1   8  -6   -0.09    0.95
   1   8   6    1.08    0.95
   1  -8   6   -0.61    1.11
  -1   8  -7   81.54    5.46
  -1   8  -7   85.49    6.33
   1  -8   7   90.57    5.65
   1   8   7   83.22    5.15
   1  -8   8   74.81    5.20
   1   8   8   68.65    4.51
   1   8   8   66.97    4.85
  -1   8  -8   68.64    5.38
  -1  -8  -8   66.45    6.11
  -1  -8  -9  102.55    8.01
  -1   8  -9  108.79    7.16
  -1  -8 -10    3.94    1.12
   1  -8  10    3.04    0.95
   1  -8  10    0.94    0.76
  -1  -8 -10    0.52    0.89
  -1   8 -10    1.09    1.04
  -1   8 -10    0.48    1.01
   1  -8  11   13.97    1.61
  -1   8 -11   13.61    1.89
  -1  -8 -11   14.96    1.94
  -1  -8 -11   11.82    3.08
  -1   8 -11   17.01    2.98
   1  -8  11   15.58    2.02
  -1   8 -12    2.67    1.00
  -1   8 -12    6.63    1.51
  -1  -8 -12    4.41    2.24
  -1  -8 -12    4.94    1.25
   1  -8  12    5.34    1.27
   1  -8  12    8.29    1.61
  -1  -8 -12    7.82    1.58
   1  -8  12    7.99    1.35
   1   8  12    3.96    0.71
  -1  -8 -13    3.07    1.38
   1  -8  13    3.72    1.20
  -1  -8 -13    1.91    0.96
   1  -8  13    2.69    1.15
   1   8  13    3.72    1.02
  -1  -8 -14   77.87    4.46
  -1  -8 -14   82.80    4.28
   1  -8  14   80.36    3.92
   1  -8  14   84.54    4.82
   1   8  14   80.56    3.95
   1  -8  14   77.64    4.06
   1  -8  14   82.97    4.42
   1   8  15   37.79    2.75
  -1  -8 -15   29.37    2.54
   1  -8  15   34.25    2.73
   1  -8  15   33.36    2.78
   1  -8  15   32.24    2.30
  -1  -8 -15   29.65    2.73
   1  -8  16    1.05    0.76
   1   8  16   -1.78    0.84
   1  -8  16    0.91    0.85
  -1  -8 -16   -0.61    0.97
  -1  -8 -16    0.34    0.62
  -1  -8 -17    1.76    0.95
  -1   8 -17    0.37    0.81
  -1  -8 -17    1.96    0.81
   1   8  17    0.32    0.59
   1  -8  17    1.42    0.61
  -1   8 -17    0.30    0.80
  -1   8 -18    1.41    0.76
   1  -8  18    3.17    0.63
  -1   8 -18    2.34    0.92
  -1  -8 -18    0.79    0.64
  -1  -8 -18    1.15    0.76
  -1  -8 -18    1.94    0.53
   1   8  18    1.61    0.51
  -1   8 -19   27.19    1.64
  -1   8 -19   28.97    1.77
  -1  -8 -19   28.49    1.69
   1   9 -19    1.16    0.51
   1  -9 -19    0.50    0.50
  -1  -9  19   -0.60    0.48
   1   9 -19    0.10    0.48
   1   9 -18   12.07    1.29
   1  -9 -18   10.37    0.91
   1  -9 -18   12.59    1.49
  -1   9  18   13.76    1.14
   1   9 -18   12.57    1.53
  -1  -9  17    2.55    0.76
   1  -9 -17    3.57    0.76
   1   9 -17    3.47    1.05
   1  -9 -17    2.86    1.02
  -1   9  17    2.83    0.83
   1   9 -17    3.46    1.14
  -1  -9  16    1.99    1.01
  -1   9  16    2.41    0.75
   1  -9 -16    1.02    0.95
   1   9 -16    0.61    0.79
   1  -9 -16    2.15    0.80
   1  -9 -16    1.41    0.71
  -1  -9  15   11.98    1.72
   1  -9 -15   10.17    1.49
   1  -9 -15   10.84    1.58
  -1   9  15    8.76    1.39
   1  -9 -15   11.58    1.81
  -1  -9  15   11.38    1.74
   1  -9 -14   15.62    1.83
  -1  -9  14   15.76    1.97
  -1   9  14   19.05    1.99
  -1  -9  14   19.33    2.35
   1  -9 -14   14.35    1.81
   1  -9 -14   16.45    2.04
   1  -9 -13  140.98    5.78
  -1  -9  13  142.60    5.98
  -1  -9  13  141.42    4.88
   1  -9 -13  130.88    5.10
   1  -9 -13  138.18    5.44
  -1   9  13  135.15    5.00
  -1  -9  13  141.23    5.65
  -1   9  12    3.69    0.98
   1  -9 -12    1.10    1.82
  -1  -9  12    7.70    1.59
   1  -9 -12    3.80    1.22
   1  -9 -12    6.12    1.16
   1  -9 -12    6.05    1.37
   1  -9 -11    0.08    0.81
  -1  -9  11    0.86    0.62
  -1  -9  11   -0.01    0.75
  -1  -9  11   -0.41    0.73
   1  -9 -11   -0.61    0.69
   1  -9 -11   -0.70    0.89
   1   9 -10    1.14    0.67
  -1  -9  10   -0.61    1.00
   1  -9 -10    1.11    0.88
   1  -9 -10    0.05    0.74
  -1  -9  10    0.85    0.80
  -1  -9  10   -0.16    0.76
   1  -9 -10    2.24    0.84
   1   9  -9   23.29    2.99
  -1   9   9   26.91    3.75
  -1  -9   9   26.10    3.19
  -1   9   8   13.44    2.66
  -1  -9   8   12.64    2.44
   1   9  -8   11.51    1.96
  -1   9   7    2.74    1.48
   1   9  -7    2.68    1.08
  -1  -9   7   -1.15    1.30
   1  -9  -6    1.95    1.05
  -1  -9   6    3.02    1.70
  -1   9   6    3.35    1.33
   1   9  -6    1.31    1.06
   1   9  -5  116.99    6.34
  -1  -9   5  120.71    6.98
  -1   9   5  126.80    6.79
   1  -9  -5  111.27    5.72
  -1   9   4  173.50    7.70
   1   9  -4  178.43    7.49
  -1  -9   4  185.47    8.52
  -1  -9   3   76.70    5.53
   1   9  -3   79.64    4.82
  -1   9   3   80.00    5.08
  -1   9   2    0.07    1.01
   1   9  -2    0.49    0.75
  -1  -9   2    0.76    1.20
  -1   9   1   38.83    3.50
   1   9  -1   33.32    2.87
  -1  -9   1   39.79    3.96
   1   9   0  243.67    7.48
  -1  -9   0  258.92    9.42
  -1   9   0  250.34    8.69
  -1  -9  -1  377.03   11.12
  -1   9  -1  369.39   10.68
   1   9   1  346.03    8.95
   1   9   2    3.18    0.95
  -1   9  -2    2.56    1.40
  -1   9  -2    2.86    0.81
  -1  -9  -2    2.76    1.39
   1   9   3    8.35    1.52
  -1   9  -3   10.85    1.46
  -1   9  -3   10.40    2.13
   1  -9   4  124.60    7.06
  -1   9  -4  140.14    7.22
   1   9   4  146.98    6.09
  -1  -9  -4  133.75    6.26
  -1   9  -5   -0.11    1.12
  -1  -9  -5    0.66    0.66
   1   9   5    2.03    1.14
   1  -9   5    0.48    1.23
  -1   9  -6   34.23    3.96
   1  -9   6   30.49    3.67
   1   9   6   24.38    2.69
   1   9   7    0.61    0.90
   1  -9   7   -0.83    1.07
  -1   9  -7    1.15    0.89
   1  -9   8   35.64    3.84
  -1   9  -8   29.19    4.04
  -1  -9  -8   39.64    4.88
  -1  -9  -9  106.94    8.20
  -1  -9  -9  114.76    4.57
  -1  -9  -9  111.90    4.51
  -1   9  -9  121.25    8.35
   1  -9   9  103.61    4.44
  -1  -9 -10    1.26    1.10
  -1   9 -10    2.70    0.81
  -1   9 -10    3.06    1.70
   1  -9  10    3.86    0.99
  -1  -9 -10    4.21    1.12
  -1  -9 -10    4.14    0.98
   1  -9  10    3.81    1.10
   1  -9  11   28.79    2.42
  -1  -9 -11   27.99    2.61
  -1  -9 -11   21.49    2.23
  -1   9 -11   26.78    2.66
   1  -9  11   27.72    2.60
  -1   9 -11   30.89    4.60
  -1  -9 -11   25.29    4.12
  -1   9 -12    3.55    1.74
  -1  -9 -12    2.67    1.01
  -1  -9 -12    3.28    1.39
   1  -9  12    3.73    1.21
   1  -9  12    4.24    1.32
   1  -9  12    1.53    0.94
  -1  -9 -12    0.54    1.52
  -1   9 -12    3.30    1.25
   1  -9  13   44.74    3.37
   1  -9  13   50.94    3.73
  -1  -9 -13   48.20    3.39
  -1  -9 -13   52.22    3.73
  -1  -9 -14    5.97    1.42
   1  -9  14    4.94    1.17
   1  -9  14    4.12    1.30
  -1  -9 -14    4.33    1.30
  -1  -9 -15    0.29    0.84
  -1  -9 -15    1.73    0.81
   1  -9  15    0.44    0.98
   1  -9  15    0.68    0.67
   1  -9  15    1.47    0.77
  -1  -9 -16    3.19    0.82
   1  -9  16    1.76    0.64
  -1  -9 -16    3.87    1.16
   1  -9  16    2.23    1.02
  -1  -9 -17    3.62    0.98
  -1   9 -17    4.23    1.12
  -1   9 -17    1.66    0.76
  -1  -9 -17    2.45    0.78
  -1  -9 -17    3.74    1.05
  -1  -9 -18    1.02    0.69
  -1  -9 -18    0.52    0.58
  -1   9 -18    1.76    0.68
  -1  -9 -18   -0.21    0.35
  -1   9 -18    1.08    0.67
  -1   9 -19    9.84    0.95
  -1  -9 -19   10.00    0.95
  -1   9 -19    8.44    0.86
   1  -9  19    8.38    0.77
   1  10 -19   13.31    1.10
  -1 -10  19   13.00    1.00
   1 -10 -19   13.54    1.05
  -1 -10  18    3.80    0.84
   1 -10 -18    3.65    0.83
   1  10 -18    2.66    0.76
   1  10 -18    3.43    0.75
   1 -10 -17   24.39    1.54
   1 -10 -17   29.19    2.25
   1  10 -17   24.89    1.97
   1  10 -17   30.00    2.40
  -1 -10  17   26.03    1.88
   1 -10 -16    1.43    0.66
   1  10 -16    2.14    0.88
  -1 -10  16    1.31    0.81
   1 -10 -16    0.62    0.60
   1 -10 -16    1.66    0.93
   1 -10 -15   27.16    2.21
  -1  10  15   26.03    2.02
  -1 -10  15   29.02    2.71
   1 -10 -15   26.23    2.31
   1 -10 -15   28.94    2.69
  -1 -10  15   27.14    2.40
  -1 -10  14    1.70    1.01
   1 -10 -14    2.41    1.01
  -1 -10  14    1.31    0.92
   1 -10 -14    3.59    1.15
   1 -10 -14    2.31    1.02
  -1 -10  14    3.89    0.97
   1 -10 -13   -0.33    0.74
   1 -10 -13    0.44    0.90
  -1 -10  13    0.46    0.65
   1 -10 -13    1.02    1.01
  -1 -10  13    1.03    1.01
  -1 -10  13   -0.07    1.02
   1 -10 -12   12.31    1.82
   1 -10 -12   11.21    1.59
   1 -10 -12   12.18    1.80
  -1 -10  12   10.07    1.73
   1 -10 -11    0.72    0.87
   1 -10 -11   -0.28    0.90
   1  10 -11    1.19    0.91
   1 -10 -11    4.11    2.38
   1  10 -11    2.19    0.91
   1 -10 -11   -0.43    0.92
  -1 -10  11    0.31    0.84
  -1 -10  11    1.90    1.01
  -1 -10  10    2.56    0.88
   1 -10 -10    2.22    0.77
   1  10 -10   -0.25    1.10
  -1 -10  10    1.18    0.78
  -1 -10  10    3.73    0.95
   1  10 -10    4.64    1.16
   1 -10 -10    2.10    0.79
   1 -10 -10    2.44    1.16
   1 -10  -9    0.79    0.62
   1  10  -9    0.10    1.01
   1 -10  -9   -0.62    0.75
  -1 -10   9    0.17    0.71
  -1  10   9    2.12    1.25
  -1 -10   9    0.31    0.66
  -1 -10   9   -0.07    1.48
   1 -10  -9   -0.02    0.75
   1  10  -8  104.05    7.18
  -1  10   8   88.39    6.46
  -1 -10   8   98.99    6.79
  -1  10   7    3.29    1.35
   1  10  -7   -0.16    0.77
  -1 -10   7    0.92    1.30
   1 -10  -6  156.55    6.65
  -1  10   6  162.53    8.11
   1  10  -6  161.14    8.14
  -1 -10   6  152.79    8.39
  -1 -10   5   32.03    3.94
   1  10  -5   33.09    3.63
  -1  10   5   29.09    3.47
   1 -10  -5   26.96    3.01
  -1  10   4   46.72    4.10
   1  10  -4   45.49    4.02
  -1 -10   4   55.21    5.06
   1 -10  -4   51.16    4.30
  -1  10   3    1.57    1.19
   1  10  -3    0.92    0.77
  -1 -10   3   -0.31    1.38
  -1  10   2  237.47    9.00
  -1 -10   2  240.71   10.07
   1  10  -2  245.54    8.44
  -1  10   1   30.23    3.37
  -1 -10   1   33.68    3.82
   1  10  -1   27.92    2.79
  -1  10   0   50.06    4.15
   1  10   0   47.69    3.65
  -1 -10   0   42.78    4.21
  -1  10  -1   -0.50    1.02
  -1 -10  -1    1.02    1.37
   1  10   1    1.49    0.84
   1  10   2  136.34    5.96
  -1  10  -2  137.33    7.08
  -1 -10  -2  142.00    7.24
  -1 -10  -3  172.55    7.79
   1  10   3  165.26    6.66
   1 -10   3  167.99    8.58
  -1  10  -3  170.81    8.10
  -1  10  -4   12.03    2.36
  -1 -10  -4    9.47    2.03
   1 -10   4    9.80    2.40
   1  10   4    7.14    1.35
  -1  10  -5   14.91    2.72
   1 -10   5   11.40    2.49
   1  10   5   13.30    2.08
  -1 -10  -5   15.33    2.23
  -1  10  -6   47.88    4.83
   1  10   6   42.66    3.61
   1 -10   6   50.29    4.79
  -1  10  -7   28.52    3.99
   1 -10   7   32.72    3.88
  -1 -10  -7   27.63    4.08
  -1 -10  -8   13.40    2.78
  -1  10  -8   11.54    2.56
   1 -10   8   17.41    3.02
  -1  10  -9    3.50    0.96
   1 -10   9    3.77    0.86
  -1 -10  -9    3.91    1.08
  -1 -10  -9    0.16    1.48
  -1  10  -9    3.59    1.61
   1 -10   9    3.76    0.98
  -1 -10  -9    1.85    0.86
  -1 -10  -9    4.45    1.26
  -1  10 -10   43.04    3.25
  -1 -10 -10   47.23    5.83
   1 -10  10   41.33    2.86
  -1 -10 -10   41.04    3.11
  -1 -10 -10   35.68    2.91
   1 -10  10   40.89    3.05
  -1  10 -10   38.94    5.02
  -1 -10 -11   80.06    4.36
   1 -10  11   73.91    4.03
  -1 -10 -11   66.86    3.96
  -1  10 -11   74.65    6.87
  -1  10 -11   78.69    4.46
  -1 -10 -11   69.01    7.01
   1 -10  11   76.12    4.30
   1 -10  12   33.08    3.00
   1 -10  12   33.43    2.71
  -1 -10 -12   32.02    2.93
  -1  10 -12   31.49    3.05
  -1 -10 -12   32.29    2.79
   1 -10  12   26.94    2.69
  -1 -10 -13   16.48    2.18
   1 -10  13   17.08    2.20
   1 -10  13   13.54    1.94
  -1 -10 -13   18.63    2.33
   1 -10  14   73.93    4.29
   1 -10  14   75.41    3.93
  -1 -10 -14   69.28    4.02
  -1 -10 -14   69.52    4.22
  -1 -10 -15    5.06    1.36
   1 -10  15    7.18    1.50
   1 -10  15    8.18    1.29
  -1 -10 -15    6.74    1.44
  -1 -10 -15    7.29    1.37
  -1 -10 -16    1.03    0.85
  -1  10 -16   -0.30    0.81
  -1 -10 -16    0.63    0.88
  -1 -10 -16    0.01    0.87
   1 -10  16    0.47    0.59
   1 -10  16    1.26    0.84
  -1 -10 -17   26.25    2.07
  -1 -10 -17   27.34    1.83
  -1  10 -17   31.32    2.36
  -1 -10 -17   28.32    2.14
  -1  10 -17   26.98    2.11
  -1  10 -18    7.37    1.03
  -1  10 -18    6.96    1.01
   1 -10  18    5.99    0.79
  -1 -10 -18    6.98    0.97
  -1 -10 -19    1.22    0.34
  -1 -10 -19    1.85    0.45
   1  11 -18   41.73    1.65
  -1 -11  18   49.15    2.12
   1 -11 -18   49.18    2.20
   1  11 -18   47.24    2.29
   1  11 -17    5.53    1.13
   1  11 -17    6.62    0.97
  -1 -11  17    6.22    1.01
   1 -11 -17    6.71    1.14
  -1 -11  17    5.66    0.96
   1  11 -16   62.12    3.12
   1 -11 -16   70.02    3.13
   1 -11 -16   70.27    3.52
   1 -11 -16   63.46    2.66
  -1 -11  16   70.55    3.37
  -1 -11  15   -0.41    0.83
   1 -11 -15    0.27    0.88
  -1 -11  15   -0.05    0.89
   1 -11 -15   -0.79    0.90
   1 -11 -15   -0.36    0.72
   1 -11 -15    1.09    0.85
   1  11 -15    0.26    0.74
   1 -11 -14  142.97    5.42
   1 -11 -14  155.93    6.08
  -1 -11  14  150.78    6.12
  -1 -11  14  142.89    4.95
   1 -11 -14  147.61    5.11
  -1 -11  14  151.05    5.85
  -1 -11  13   14.32    2.02
   1 -11 -13   19.33    2.17
   1 -11 -13   14.96    1.81
  -1 -11  13   19.81    2.42
  -1 -11  13   18.62    1.95
   1 -11 -13   13.44    2.03
  -1 -11  12   43.62    3.42
  -1 -11  12   36.67    3.05
   1 -11 -12   38.03    3.06
   1 -11 -12   40.11    2.85
   1 -11 -12   41.20    3.30
  -1 -11  11    7.78    1.48
  -1 -11  11    6.41    1.36
   1 -11 -11    7.19    1.51
   1  11 -11   15.91    2.90
   1 -11 -11    8.28    1.35
   1 -11 -11    1.01    1.68
   1 -11 -11   10.07    1.84
   1 -11 -10   22.95    2.38
   1 -11 -10   23.80    2.07
   1 -11 -10   18.38    2.16
   1  11 -10   17.67    1.96
  -1 -11  10   20.94    2.20
  -1 -11  10   19.52    2.23
  -1 -11   9   27.99    3.55
   1  11  -9   30.49    4.28
   1 -11  -9   26.79    2.49
   1 -11  -9   28.45    2.16
  -1 -11   9   26.20    2.44
  -1  11   9   24.94    3.30
   1 -11  -9   26.20    2.43
  -1 -11   9   27.36    2.47
   1  11  -9   22.91    2.01
  -1 -11   9   20.81    1.87
   1  11  -8   25.29    3.73
  -1 -11   8   26.47    3.81
   1 -11  -8   27.69    2.03
   1 -11  -8   26.03    2.29
  -1 -11   8   25.50    2.29
  -1  11   8   27.80    3.62
   1 -11  -8   24.74    2.30
   1  11  -7   54.74    5.10
  -1 -11   7   46.51    4.95
  -1  11   7   54.61    4.94
   1  11  -6   20.97    3.17
  -1  11   6   25.21    3.32
  -1 -11   6   26.33    3.82
   1 -11  -5   14.79    2.48
  -1  11   5   13.59    2.46
  -1 -11   5   14.14    2.93
   1  11  -5   15.64    2.64
  -1  11   4  143.78    7.54
  -1 -11   4  165.19    9.05
   1  11  -4  150.42    7.44
   1 -11  -4  143.21    7.58
   1 -11  -3   57.82    4.90
   1  11  -3   58.52    4.52
  -1  11   3   57.57    4.76
  -1 -11   3   54.94    5.26
  -1  11   2  924.24   18.69
   1 -11  -2  915.51   19.61
   1  11  -2  944.31   17.61
  -1 -11   2  949.86   21.04
   1  11  -1   71.85    4.72
  -1 -11   1   76.65    5.95
   1 -11  -1   79.14    5.93
  -1  11   1   73.24    5.28
  -1 -11   0  414.19   13.48
   1  11   0  426.62   11.26
   1 -11   0  409.45   13.54
  -1  11   0  413.95   12.52
   1 -11   1   30.97    3.89
  -1  11  -1   27.47    3.33
  -1 -11  -1   31.85    3.76
   1  11   1   25.42    2.76
   1 -11   2  178.34    9.24
  -1 -11  -2  155.57    8.07
  -1  11  -2  180.36    8.55
   1  11   2  170.86    7.03
  -1  11  -3   31.02    3.67
   1 -11   3   30.44    3.83
   1  11   3   25.87    2.75
  -1 -11  -3   30.17    3.50
  -1 -11  -4  108.47    6.43
   1  11   4  116.72    5.80
   1 -11   4  118.31    7.65
  -1  11  -4  112.07    7.11
  -1 -11  -5    5.40    1.43
  -1  11  -5    4.80    1.90
   1 -11   6   21.54    3.41
  -1 -11  -6   23.54    3.65
  -1  11  -6   23.49    3.45
  -1 -11  -7   11.16    2.60
   1 -11   7   12.12    2.71
  -1 -11  -7   13.82    1.64
  -1  11  -7   14.38    2.86
   1 -11   7   11.15    1.48
   1 -11   8   11.40    2.09
   1 -11   8   13.72    1.55
  -1 -11  -8   12.90    3.03
  -1 -11  -8   13.51    1.80
  -1  11  -8   12.37    1.68
  -1 -11  -8   14.18    1.88
  -1 -11  -8    8.62    1.39
  -1 -11  -8   13.19    1.66
   1 -11   8   14.33    1.86
  -1  11  -8   10.60    2.43
   1 -11   9   18.51    2.09
  -1 -11  -9   24.57    2.41
  -1  11  -9   24.07    2.42
  -1 -11  -9   26.51    4.35
  -1 -11  -9   21.44    2.20
  -1 -11  -9   21.79    2.22
   1 -11   9   21.03    2.10
  -1  11  -9   22.42    3.71
  -1 -11 -10   44.45    3.26
  -1  11 -10   47.84    3.54
   1 -11  10   49.03    3.43
   1 -11  10   43.42    3.14
  -1  11 -10   49.83    5.57
  -1 -11 -10   43.20    5.53
  -1 -11 -10   44.75    3.31
  -1 -11 -11    4.08    1.11
   1 -11  11    6.56    1.42
  -1 -11 -11    6.97    1.63
  -1  11 -11    4.48    1.17
   1 -11  11    5.20    1.26
   1 -11  12  127.48    5.32
   1 -11  12  122.09    5.62
  -1 -11 -12  124.41    5.66
  -1 -11 -12  122.59    5.35
  -1  11 -12  135.49    5.97
  -1 -11 -12  122.99    5.50
   1 -11  12  124.50    5.58
  -1 -11 -13   81.92    4.47
   1 -11  13   76.43    4.44
  -1 -11 -13   77.18    4.47
  -1 -11 -13   74.11    4.20
   1 -11  14  139.75    5.81
  -1 -11 -14  137.09    5.55
  -1 -11 -14  145.22    5.70
   1 -11  14  134.99    5.21
  -1 -11 -14  139.43    5.77
  -1 -11 -15    3.84    1.21
   1 -11  15    2.88    1.20
  -1 -11 -15    4.32    1.24
  -1 -11 -15    4.09    1.31
   1 -11  15    3.71    0.99
  -1 -11 -16  115.07    4.45
   1 -11  16  121.75    4.56
   1 -11  16  115.36    3.75
  -1 -11 -16  112.41    4.11
  -1  11 -16  110.61    4.30
  -1 -11 -16  111.66    4.48
  -1 -11 -17   13.81    1.25
  -1  11 -17   15.11    1.56
  -1 -11 -17   15.42    1.47
  -1  11 -17   14.69    1.46
   1 -11  17   15.29    1.29
  -1 -11 -18   85.16    2.72
   1 -11  18   77.54    1.95
  -1  11 -18   79.78    2.73
  -1  11 -18   82.18    2.55
   1 -12 -18    0.19    0.37
   1 -12 -18    0.36    0.38
  -1 -12  18   -0.03    0.31
   1  12 -17   20.21    1.27
   1 -12 -17   24.91    1.70
  -1 -12  17   25.71    1.63
  -1 -12  17   27.41    1.68
   1  12 -17   21.43    1.78
  -1 -12  16    0.88    0.57
  -1 -12  16    0.80    0.64
   1  12 -16   -0.76    0.68
   1 -12 -16   -0.32    0.68
  -1 -12  15    8.25    1.42
   1 -12 -15   10.79    1.24
  -1 -12  15    8.57    1.50
   1  12 -15    7.02    1.11
   1 -12 -15    8.58    1.44
  -1 -12  15    6.89    1.29
   1 -12 -15    7.32    1.30
  -1 -12  15    8.86    1.11
   1 -12 -14   28.83    2.49
   1 -12 -14   30.65    2.54
  -1 -12  14   25.20    2.45
  -1 -12  14   30.01    2.34
   1 -12 -14   24.22    1.98
  -1 -12  14   27.14    2.71
   1 -12 -13    4.19    1.05
  -1 -12  13    3.88    1.09
   1 -12 -13    5.14    1.38
   1 -12 -13    4.10    1.26
   1 -12 -13    5.46    1.34
  -1 -12  13    5.48    1.33
  -1 -12  13    7.46    1.71
   1 -12 -12  412.90    8.76
   1 -12 -12  448.35   10.62
  -1 -12  12  441.55   10.40
   1 -12 -12  436.95    9.81
  -1 -12  12  439.29   10.55
   1 -12 -12  438.82   10.05
   1 -12 -11   29.68    2.79
   1 -12 -11   35.69    2.81
   1 -12 -11   30.63    2.79
   1 -12 -11   29.14    2.39
  -1 -12  11   36.97    3.13
  -1 -12  11   32.41    2.94
   1 -12 -10  171.41    6.46
   1  12 -10  158.68    9.17
   1 -12 -10  153.86    5.24
  -1 -12  10  163.03    6.28
  -1 -12  10  161.55    6.22
   1 -12 -10  146.96    9.79
   1 -12 -10  163.35    6.19
   1  12 -10  177.71    5.81
   1 -12 -10  157.74    5.72
   1 -12  -9    0.45    0.65
   1 -12  -9   -0.04    0.74
   1 -12  -9    1.42    1.07
   1 -12  -9   -1.99    0.77
   1  12  -9    1.29    0.78
  -1 -12   9    1.09    0.97
  -1 -12   9    0.83    0.99
  -1 -12   9    0.04    0.97
   1  12  -9    0.19    0.79
   1 -12  -8  304.70    8.23
  -1 -12   8  308.75   12.69
  -1 -12   8  302.72    8.11
   1 -12  -8  297.32    8.05
   1 -12  -8  292.32    7.14
  -1 -12   8  281.03    7.64
   1 -12  -8  282.05    6.59
   1  12  -8  289.79   12.27
  -1 -12   7   64.91    3.68
   1 -12  -7   62.80    3.65
  -1  12   7   60.27    5.05
   1 -12  -7   65.77    3.10
   1  12  -7   58.83    5.41
  -1 -12   7   64.08    5.96
   1 -12  -7   62.75    3.12
  -1  12   6  360.60   12.62
   1  12  -6  379.71   13.13
  -1 -12   6  346.30    7.79
   1 -12  -6  360.42    8.20
  -1 -12   6  354.08   14.12
   1 -12  -5   45.57    4.22
   1  12  -5   53.84    4.84
  -1  12   5   46.85    4.57
  -1 -12   5   38.00    4.77
   1 -12  -4  246.86   10.38
  -1 -12   4  256.09   11.80
   1  12  -4  273.92   10.46
  -1  12   4  251.64   10.41
   1  12  -3    0.87    0.87
  -1 -12   3    0.60    1.36
   1 -12  -3    0.07    1.55
   1  12  -2    9.49    1.98
   1 -12  -2   10.62    2.57
  -1  12   2    9.25    2.12
  -1 -12   2    8.27    2.64
  -1 -12   1  314.11   12.65
   1  12  -1  292.72    9.96
  -1  12   1  303.05   11.23
   1 -12  -1  314.14   12.29
  -1 -12   0   75.40    6.20
   1 -12   0   77.89    6.39
  -1  12   0   70.74    5.46
   1  12   0   70.96    4.86
  -1 -12  -1   60.06    5.40
  -1  12  -1   66.20    5.39
   1  12   1   56.03    4.22
   1 -12   1   61.90    5.77
  -1 -12  -2  507.30   15.29
   1 -12   2  521.68   16.42
  -1  12  -2  536.50   15.32
   1  12   2  529.29   12.48
  -1  12  -3    2.37    1.32
  -1 -12  -3    3.13    1.80
   1 -12   3    2.71    1.93
  -1 -12  -4  778.04   17.69
  -1  12  -4  756.04   18.91
  -1 -12  -4  785.25   17.99
   1 -12   4  744.47   20.18
  -1  12  -5  220.27   10.44
  -1 -12  -5  213.73   10.04
   1 -12   5  212.38   10.77
   1 -12   6  356.58    8.11
  -1 -12  -6  368.27    7.81
  -1  12  -6  344.08   13.45
  -1 -12  -6  357.18   13.55
  -1 -12  -6  352.05    7.64
  -1 -12  -6  360.47    8.29
   1 -12   6  343.62    7.54
  -1 -12  -6  360.11    8.28
   1 -12   6  373.03   14.32
  -1 -12  -7   50.78    3.23
  -1  12  -7   47.34    5.16
   1 -12   7   47.85    3.14
  -1 -12  -7   47.42    5.14
  -1  12  -7   48.66    3.00
  -1 -12  -7   50.05    3.39
  -1 -12  -7   48.35    3.06
   1 -12   7   58.75    5.66
   1 -12   7   49.98    3.24
  -1  12  -8  154.27    5.75
  -1  12  -8  153.83    9.57
   1 -12   8  153.59    5.03
  -1 -12  -8  156.75    5.85
  -1 -12  -8  155.82    9.64
   1 -12   8  146.12    5.67
  -1 -12  -8  160.04    6.10
  -1 -12  -8  159.28    5.69
   1 -12   8  151.80    8.58
  -1 -12  -9    6.50    1.25
  -1 -12  -9    6.11    1.38
   1 -12   9    7.29    1.46
  -1 -12  -9   10.84    2.81
  -1 -12  -9    4.63    1.15
  -1  12  -9    1.97    1.95
  -1  12  -9    6.15    1.38
   1 -12   9    5.94    1.16
  -1 -12 -10  267.64   12.75
   1 -12  10  253.80    7.60
  -1 -12 -10  243.66    7.78
  -1 -12 -10  242.48    7.66
   1 -12  10  246.18    7.39
  -1 -12 -10  254.09    7.57
  -1  12 -10  256.50    8.02
   1 -12  11   14.77    2.00
  -1 -12 -11   15.13    2.15
  -1 -12 -11   15.28    2.10
   1 -12  11   16.08    2.22
   1 -12  11   13.97    1.84
  -1 -12 -11   16.18    2.14
  -1  12 -11   15.57    2.17
  -1 -12 -12   66.52    4.01
   1 -12  12   58.62    3.95
   1 -12  12   59.62    3.79
  -1 -12 -12   64.97    4.09
  -1 -12 -12   60.70    3.95
   1 -12  12   57.41    3.67
  -1  12 -12   63.99    4.11
  -1 -12 -13  154.58    6.06
  -1 -12 -13  154.01    5.96
   1 -12  13  149.75    6.15
   1 -12  13  151.14    4.94
  -1 -12 -13  157.14    6.19
  -1 -12 -14    8.49    1.61
   1 -12  14   10.67    1.69
  -1 -12 -14   11.65    1.77
  -1 -12 -14   14.25    1.98
   1 -12  14   10.70    1.57
  -1 -12 -15   13.05    1.74
  -1 -12 -15   16.06    1.93
   1 -12  15   15.37    1.67
   1 -12  15   16.09    1.88
  -1 -12 -15   16.46    1.85
   1 -12  16   17.46    1.74
  -1 -12 -16   18.52    1.62
   1 -12  16   18.34    1.51
   1 -12  16   19.14    1.45
  -1  12 -16   16.60    1.64
  -1 -12 -16   17.72    1.73
  -1  12 -17   11.80    1.28
  -1  12 -17   10.38    1.09
  -1 -12 -17   12.24    1.22
   1 -12  17    9.53    0.77
  -1  12 -18    7.42    0.74
  -1 -12 -18    7.18    0.71
  -1 -12 -18    8.28    0.75
  -1 -13  17   36.15    1.65
   1  13 -17   35.72    1.93
   1 -13 -17   37.39    1.90
  -1 -13  17   32.73    1.46
   1 -13 -17   33.74    1.74
   1 -13 -16   69.38    2.95
  -1 -13  16   74.92    3.08
   1 -13 -16   75.84    3.25
   1  13 -16   68.54    2.32
  -1 -13  16   71.67    2.78
  -1 -13  15   22.92    1.58
   1  13 -15   23.00    1.71
   1 -13 -15   21.56    1.94
  -1 -13  15   20.27    1.73
  -1 -13  15   21.74    2.00
   1 -13 -14   31.22    2.02
  -1 -13  14   36.70    2.50
   1 -13 -14   38.76    2.74
   1 -13 -14   38.19    2.75
  -1 -13  14   37.61    2.88
  -1 -13  14   30.74    2.32
  -1 -13  14   34.19    2.85
  -1 -13  13  108.69    5.17
   1 -13 -13  108.46    4.87
  -1 -13  13  104.80    4.41
   1 -13 -13  102.90    4.04
  -1 -13  13   99.96    4.41
  -1 -13  13  112.88    5.14
   1 -13 -13  104.21    4.59
   1 -13 -12   43.45    2.80
   1 -13 -12   52.45    3.38
  -1 -13  12   46.36    3.05
   1 -13 -12   46.79    3.34
  -1 -13  12   48.68    3.59
   1 -13 -11   11.63    1.54
  -1 -13  11   13.38    1.97
  -1 -13  11   11.80    1.63
   1 -13 -11    9.24    1.72
   1 -13 -11   11.74    1.74
  -1 -13  11   14.04    2.11
  -1 -13  10   10.25    1.76
   1 -13 -10    9.44    1.61
  -1 -13  10   10.96    1.72
   1  13 -10   10.39    1.55
   1 -13 -10   11.34    1.62
   1 -13 -10   10.36    1.80
  -1 -13  10    7.68    1.27
   1 -13  -9   16.50    2.07
   1 -13  -9   18.35    1.92
   1 -13  -9   15.49    1.85
  -1 -13   9   16.26    1.77
   1 -13  -9   14.93    3.26
  -1 -13   9   21.04    2.43
   1  13  -9   20.98    3.44
  -1 -13   9   17.16    2.15
   1  13  -8   -0.08    1.13
   1 -13  -8    1.24    0.83
  -1 -13   8    0.88    0.88
   1 -13  -8   -0.43    0.94
  -1 -13   8    0.15    0.83
   1 -13  -8    1.18    1.02
  -1 -13   8    0.70    0.73
   1 -13  -7   21.89    1.89
  -1 -13   7   25.15    2.26
   1  13  -7   21.97    3.39
  -1 -13   7   23.43    3.86
   1 -13  -7   29.77    2.63
  -1 -13   7   27.35    2.01
   1 -13  -7   26.29    2.22
  -1 -13   7   33.22    2.75
  -1 -13   7   23.62    1.88
   1 -13  -7   25.23    2.03
  -1 -13   6   57.70    3.01
  -1 -13   6   58.84    6.03
   1 -13  -6   60.91    3.07
   1 -13  -6   55.72    2.94
   1  13  -6   58.59    5.21
   1 -13  -6   63.18    3.74
  -1  13   6   55.57    4.87
   1 -13  -6   57.69    2.96
   1 -13  -6   60.92    3.52
  -1 -13   6   53.63    3.38
   1 -13  -5  102.63    3.87
   1 -13  -5  114.24    4.81
   1 -13  -5  100.12    4.00
   1 -13  -5  103.75    3.73
   1 -13  -5   98.02    6.35
  -1 -13   5  102.01    7.95
   1 -13  -5  121.95    4.77
   1  13  -5  101.34    6.61
  -1 -13   5  110.10    4.55
  -1  13   5  122.98    7.22
  -1 -13   4  308.10    7.34
  -1  13   4  320.18   11.80
   1 -13  -4  315.86    7.39
  -1 -13   4  310.98    7.35
   1 -13  -4  326.79    7.73
   1 -13  -4  308.74   11.90
  -1 -13   4  314.31   13.60
   1  13  -4  321.21   11.53
   1 -13  -3  118.61    7.74
   1  13  -3  121.09    6.88
  -1 -13   3  114.43    8.29
  -1  13   3  116.27    7.25
   1  13  -2  257.59    9.80
   1 -13  -2  266.06   11.73
  -1 -13   2  247.70   11.98
  -1  13   2  272.80   10.93
   1 -13  -1  522.91   16.66
  -1  13   1  504.98   15.13
   1  13  -1  487.85   13.20
  -1 -13   1  525.97   17.09
   1 -13   0   25.42    3.94
  -1 -13   0   24.66    3.85
   1  13   0   19.76    2.62
  -1  13   0   20.15    3.14
  -1  13  -1  459.00   14.50
  -1 -13  -1  429.94   14.91
   1 -13   1  445.09   15.95
   1 -13   2    1.18    1.69
  -1 -13  -2   -1.08    1.46
  -1  13  -2   -0.09    1.04
  -1  13  -3   19.65    3.15
  -1 -13  -3   27.86    3.82
   1 -13   3   30.36    4.34
   1 -13   4    0.64    0.73
  -1  13  -4    5.75    2.44
  -1 -13  -4    1.11    0.70
   1 -13   4    3.06    0.93
  -1 -13  -4    1.79    0.77
  -1 -13  -4    2.87    0.78
  -1 -13  -4    4.72    1.56
   1 -13   4    3.04    2.00
  -1 -13  -5   96.20    4.09
   1 -13   5   86.34    4.18
  -1  13  -5   94.61    7.05
   1 -13   5   84.93    7.23
  -1  13  -5   80.25    3.73
  -1 -13  -5   94.82    4.30
   1 -13   5   84.43    3.73
  -1 -13  -5   93.72    4.36
   1 -13   6    1.80    1.04
   1 -13   6    1.83    0.77
  -1  13  -6   -0.55    0.76
  -1 -13  -6    0.78    0.81
  -1  13  -6    1.62    1.53
  -1 -13  -6    1.08    0.82
   1 -13   6    3.52    1.99
  -1 -13  -6    2.37    1.45
  -1 -13  -7    3.97    1.05
  -1  13  -7    2.83    1.28
  -1 -13  -7    6.45    2.29
  -1  13  -7    4.59    1.25
   1 -13   7    2.73    0.90
  -1 -13  -7    3.14    0.96
  -1 -13  -7    5.46    1.19
  -1  13  -8    5.36    1.27
  -1 -13  -8    4.12    1.03
   1 -13   8    6.79    2.16
  -1 -13  -8    7.45    1.51
  -1  13  -8    3.17    2.12
  -1 -13  -8    1.71    1.39
  -1 -13  -8    6.32    1.48
   1 -13   8    4.89    1.33
  -1 -13  -9    1.32    1.08
  -1 -13  -9    0.35    0.78
   1 -13   9    1.04    0.72
  -1 -13  -9    1.84    1.02
  -1  13  -9    0.89    0.97
   1 -13   9    1.76    1.05
   1 -13  10   34.60    2.83
   1 -13  10   37.15    3.10
  -1  13 -10   36.61    3.06
  -1 -13 -10   35.32    3.04
  -1 -13 -10   37.55    3.23
  -1 -13 -10   33.36    2.81
  -1 -13 -11    8.54    1.76
  -1  13 -11    8.25    1.52
   1 -13  11    9.86    1.94
  -1 -13 -11    7.29    1.65
   1 -13  11   10.31    1.80
  -1 -13 -11    6.53    1.45
  -1 -13 -12   -0.22    0.88
   1 -13  12    1.67    0.99
   1 -13  12    0.08    0.92
  -1 -13 -12    1.10    1.09
  -1 -13 -12    0.31    0.96
  -1 -13 -13   13.06    1.84
  -1 -13 -13   12.77    1.87
   1 -13  13   13.76    1.99
  -1 -13 -13   15.65    1.98
   1 -13  13   14.61    1.59
   1 -13  13   14.18    1.58
   1 -13  14    6.54    1.03
   1 -13  14    9.52    1.62
  -1 -13 -14    8.79    1.54
  -1 -13 -14    7.65    1.47
   1 -13  14    8.34    1.34
  -1 -13 -15   10.58    1.43
   1 -13  15   10.88    1.52
  -1 -13 -15   11.26    1.52
   1 -13  15   12.54    1.19
   1 -13  15   10.42    1.33
   1 -13  16    8.91    0.78
  -1 -13 -16   10.06    1.25
  -1 -13 -16    9.01    1.18
  -1  13 -16    8.94    1.09
   1 -13  16    9.07    0.98
  -1 -13 -17    5.81    0.77
  -1 -13 -17    5.52    0.79
   1 -14 -17    4.72    0.60
   1 -14 -17    4.37    0.62
   1  14 -17    4.79    0.67
   1  14 -16    0.87    0.63
  -1 -14  16    0.74    0.54
  -1 -14  16    1.03    0.44
   1 -14 -16    0.52    0.49
   1 -14 -16    0.81    0.51
   1 -14 -15   11.37    1.41
  -1 -14  15   10.52    1.37
   1 -14 -15   12.25    1.35
  -1 -14  15   10.78    1.04
  -1 -14  15   10.72    1.13
  -1 -14  14   13.99    1.83
  -1 -14  14   14.24    1.56
  -1 -14  14   14.98    1.76
  -1 -14  14   15.24    1.47
   1 -14 -14   13.62    1.55
   1  14 -14   14.67    1.34
   1 -14 -14   14.72    1.79
  -1 -14  13    4.97    1.33
  -1 -14  13    3.75    0.93
   1 -14 -13    2.28    0.88
   1 -14 -13    3.05    0.83
  -1 -14  13    2.53    0.98
  -1 -14  13    3.08    1.08
   1 -14 -13    4.96    1.18
  -1 -14  12    2.56    1.05
   1 -14 -12    3.36    1.10
  -1 -14  12    1.80    0.67
   1 -14 -12    3.48    1.21
   1 -14 -12    2.08    0.77
  -1 -14  12    2.33    1.14
   1 -14 -11   54.43    3.72
   1 -14 -11   56.53    3.14
  -1 -14  11   64.03    4.00
   1 -14 -11   56.55    3.43
  -1 -14  11   57.98    3.89
  -1 -14  11   58.56    3.27
   1 -14 -10    4.71    1.27
  -1 -14  10    3.23    1.32
  -1 -14  10    2.64    0.72
   1 -14 -10    4.28    1.44
   1 -14 -10    6.75    1.28
  -1 -14  10    5.24    1.42
  -1 -14   9   46.27    3.37
   1 -14  -9   39.30    2.73
  -1 -14   9   44.78    2.75
  -1 -14   9   44.58    3.44
   1 -14  -9   44.72    3.09
   1 -14  -9   41.32    3.36
   1  14  -8   52.84    4.97
  -1 -14   8   44.82    3.38
   1 -14  -8   45.36    3.25
   1 -14  -8   49.89    3.55
   1 -14  -8   48.88    3.16
  -1 -14   8   46.70    2.71
  -1 -14   8   43.67    3.18
   1 -14  -8   45.74    2.91
   1 -14  -7  335.83    7.39
   1 -14  -7  368.90    8.98
  -1 -14   7  346.57    8.32
   1 -14  -7  366.23    8.25
   1 -14  -7  344.31    7.71
  -1 -14   7  353.75    7.62
  -1 -14   7  364.21    9.27
  -1 -14   7  364.15   14.54
   1  14  -7  344.65   12.33
   1 -14  -7  365.12    9.31
   1 -14  -6    1.35    0.66
   1 -14  -6    0.16    0.77
  -1 -14   6    4.81    1.87
  -1 -14   6    0.09    0.63
   1 -14  -6    0.73    0.75
   1 -14  -6    3.81    1.24
  -1 -14   6    0.92    0.69
   1  14  -6    6.39    1.69
  -1 -14   6    2.10    1.10
   1 -14  -6    0.50    0.74
   1 -14  -5   65.84    3.22
  -1 -14   5   57.30    6.25
   1  14  -5   61.19    5.11
   1 -14  -5   53.91    3.15
   1 -14  -5   69.43    3.85
  -1 -14   5   65.36    3.80
   1 -14  -5   60.83    3.78
  -1  14   4    4.10    1.69
  -1 -14   4    1.48    0.91
   1 -14  -4    0.17    0.72
   1  14  -4   -4.36    1.56
  -1 -14   4   -1.64    1.97
  -1 -14   4   -0.21    0.76
   1 -14  -4    0.57    1.31
   1 -14  -4    0.70    0.68
   1 -14  -4    0.46    0.65
  -1  14   3    5.91    2.07
  -1 -14   3    5.97    2.46
   1 -14  -3    4.85    1.16
   1 -14  -3    5.26    1.19
   1 -14  -3    4.51    1.01
  -1 -14   3    4.94    1.21
   1 -14  -3    2.83    1.36
  -1 -14   3    3.67    0.79
   1  14  -3    4.23    1.44
  -1 -14   2  209.29    6.31
   1 -14  -2  202.87    6.20
  -1  14   2  202.39    9.49
  -1 -14   2  201.63    5.98
   1 -14  -2  207.24    6.28
   1 -14  -2  221.78   11.14
  -1 -14   2  195.62   11.06
   1 -14  -1  109.75    7.98
  -1 -14   1  108.66    4.50
  -1 -14   1  112.55    4.32
   1 -14  -1  109.47    4.49
  -1 -14   1  117.57    8.52
  -1 -14   1  109.95    4.32
   1 -14  -1  114.42    4.62
  -1  14   1  107.72    6.96
   1 -14   0   66.34    3.51
  -1 -14   0   70.69    6.51
   1 -14   0   62.13    3.39
  -1 -14   0   61.11    3.40
  -1 -14   0   62.85    3.20
   1 -14   0   59.61    6.04
  -1  14   0   55.81    5.11
   1 -14   1   72.17    3.73
  -1 -14  -1   71.10    6.52
  -1 -14  -1   78.10    3.56
  -1 -14  -1   74.40    3.75
   1 -14   1   76.47    6.81
  -1  14  -1   78.64    6.19
   1 -14   1   75.18    3.82
  -1  14  -2   10.99    2.48
  -1 -14  -2    7.62    1.09
  -1 -14  -2   12.90    1.69
  -1 -14  -2    9.62    2.57
   1 -14   2    9.86    1.52
   1 -14   2   13.92    3.33
   1 -14   2   13.32    1.68
  -1 -14  -3  140.97    5.07
  -1 -14  -3  135.72    8.29
   1 -14   3  133.48    9.29
   1 -14   3  137.89    5.45
  -1 -14  -3  130.80    4.76
  -1 -14  -3  139.27    5.27
  -1  14  -3  139.52    8.42
   1 -14   3  134.95    5.23
  -1 -14  -4    3.42    0.96
  -1 -14  -4    4.80    1.09
  -1 -14  -4    5.75    1.36
  -1  14  -4    2.75    0.84
  -1  14  -4    6.88    2.30
   1 -14   4    5.34    1.05
  -1 -14  -4    5.20    1.22
   1 -14   4    3.99    0.98
  -1 -14  -4    3.87    1.03
   1 -14   4    4.79    1.27
   1 -14   4    5.05    2.52
   1 -14   5  133.52    4.85
  -1  14  -5  156.54    9.15
   1 -14   5  140.86    9.60
   1 -14   5  136.77    5.52
  -1  14  -5  130.55    4.87
  -1 -14  -5  143.57    5.59
  -1 -14  -5  141.19    5.47
  -1 -14  -5  137.28    5.22
  -1 -14  -6   91.11    4.68
   1 -14   6   88.70    7.45
   1 -14   6   90.81    4.59
  -1  14  -6   85.69    4.13
  -1 -14  -6   79.50    3.77
  -1 -14  -6   84.11    4.30
  -1 -14  -6   89.43    4.30
  -1  14  -6   94.67    7.23
  -1  14  -7  241.90   11.44
  -1 -14  -7  245.16    7.45
  -1 -14  -7  261.50    7.40
  -1 -14  -7  247.93    7.70
  -1  14  -7  244.78    7.28
   1 -14   7  247.48   11.55
  -1 -14  -8   86.25    4.39
   1 -14   8   81.89    4.50
  -1  14  -8   86.19    4.46
  -1 -14  -8   84.47    4.64
  -1 -14  -9    1.83    1.02
  -1  14  -9   -0.81    1.22
  -1 -14  -9    2.08    1.12
   1 -14   9    0.73    0.96
   1 -14  10    2.71    1.09
   1 -14  10    1.53    0.96
  -1  14 -10    1.44    0.84
  -1 -14 -10    3.73    1.16
  -1 -14 -10    4.30    1.34
  -1 -14 -11   43.82    3.44
  -1 -14 -11   46.95    3.35
   1 -14  11   50.10    3.60
   1 -14  11   47.43    3.47
  -1  14 -11   46.95    3.37
   1 -14  12   27.44    2.49
  -1 -14 -12   26.02    2.54
   1 -14  12   23.67    2.47
  -1 -14 -12   26.94    2.47
  -1 -14 -13    1.43    0.98
   1 -14  13    1.48    0.75
   1 -14  13    0.97    0.92
  -1 -14 -13    1.04    0.84
   1 -14  13    3.07    1.31
  -1 -14 -14   15.08    1.69
  -1 -14 -14   14.90    1.71
   1 -14  14   13.79    1.59
   1 -14  14   13.13    1.72
  -1 -14 -14   15.84    1.82
  -1  14 -15    5.39    0.89
   1 -14  15    6.97    1.18
   1 -14  15    7.12    1.02
  -1 -14 -15    6.94    1.11
  -1 -14 -15    6.54    1.13
   1 -14  16    5.22    0.67
  -1  14 -16    4.24    0.58
  -1 -14 -16    5.08    0.82
  -1 -14 -16    4.91    0.60
  -1  14 -16    3.00    0.70
  -1 -14 -16    3.07    0.66
  -1 -15  16    8.00    0.83
   1 -15 -16    7.42    0.76
   1  15 -16    7.08    0.85
   1 -15 -16    6.84    0.83
  -1 -15  15    2.79    0.42
  -1 -15  15    5.63    0.99
   1 -15 -15    4.47    0.94
  -1 -15  15    4.75    0.60
   1 -15 -15    4.55    0.82
  -1 -15  14   49.04    2.13
   1 -15 -14   57.18    3.01
  -1 -15  14   50.19    2.50
   1 -15 -14   51.84    2.62
  -1 -15  14   55.26    3.00
  -1 -15  13   -0.26    0.88
  -1 -15  13   -0.95    0.91
   1 -15 -13    0.40    0.77
  -1 -15  13    1.29    0.82
   1 -15 -13   -0.38    0.75
  -1 -15  13   -0.49    0.48
  -1 -15  12   52.88    3.29
  -1 -15  12   53.44    2.77
  -1 -15  12   56.97    3.51
   1 -15 -12   55.13    3.15
   1 -15 -12   52.08    3.36
  -1 -15  12   49.42    3.33
   1 -15 -11   33.63    2.28
   1 -15 -11   43.88    2.98
  -1 -15  11   41.33    3.11
  -1 -15  11   38.52    3.08
   1 -15 -11   39.56    3.03
  -1 -15  11   38.26    2.44
   1 -15 -10    0.15    0.70
   1 -15 -10    0.43    0.79
  -1 -15  10    1.18    0.88
   1 -15 -10    0.68    0.92
   1 -15 -10    2.48    1.21
  -1 -15  10    0.32    0.93
  -1 -15  10    1.02    0.69
   1 -15  -9   17.99    2.03
  -1 -15   9   21.74    2.32
   1 -15  -9   19.41    2.39
  -1 -15   9   20.31    2.35
   1 -15  -9   19.11    2.26
   1 -15  -9   17.71    1.86
  -1 -15   8    3.25    1.35
  -1 -15   8    4.56    1.19
   1 -15  -8    7.91    1.48
   1 -15  -8    4.82    1.40
   1 -15  -8    4.53    1.17
  -1 -15   7   12.96    1.68
   1 -15  -7   13.76    1.79
  -1 -15   7   15.87    2.22
   1 -15  -7   18.75    2.21
  -1 -15   7   14.72    1.65
  -1 -15   6    5.39    1.70
  -1 -15   6    6.81    1.43
   1 -15  -6    3.74    1.12
  -1 -15   6    6.99    1.21
   1 -15  -6    4.45    1.11
  -1 -15   6    6.41    1.20
   1 -15  -5    9.36    1.49
   1 -15  -5   12.22    1.77
  -1 -15   5   10.78    1.78
  -1 -15   5   10.07    3.00
   1 -15  -4  106.75    4.86
   1 -15  -4   97.96    4.70
   1 -15  -4   95.64    6.56
  -1 -15   4   96.47    4.68
  -1 -15   4  101.64    8.42
  -1 -15   4  102.01    4.81
   1 -15  -3   14.25    1.88
  -1 -15   3   13.93    1.84
  -1 -15   3   15.49    3.47
  -1 -15   3   16.26    2.05
   1 -15  -3   13.82    2.94
   1 -15  -3   14.26    1.87
  -1 -15   2  379.44   15.85
   1 -15  -2  395.03    9.13
  -1 -15   2  391.75    9.03
  -1 -15   2  379.22    9.03
   1 -15  -2  392.17    9.07
   1 -15  -2  387.34   14.83
  -1  15   2  381.18   12.64
   1 -15  -1   18.71    3.72
  -1 -15   1   12.59    1.59
  -1 -15   1   14.76    3.41
  -1  15   1   12.69    2.52
  -1 -15   1   13.31    1.83
   1 -15  -1   11.40    1.70
   1 -15  -1   14.52    1.92
  -1 -15   0  105.61    8.29
   1 -15   0  122.35    8.88
  -1 -15   0  110.04    4.87
  -1  15   0   98.54    6.65
   1 -15   0  111.98    4.93
  -1 -15   0  109.71    4.62
  -1 -15   0  111.17    4.59
   1 -15   0  111.93    4.90
  -1 -15  -1   -0.37    1.50
   1 -15   1    0.63    0.70
  -1 -15  -1    0.13    0.63
   1 -15   1    0.15    0.73
  -1  15  -1    2.19    1.04
  -1 -15  -1   -0.19    0.79
   1 -15   1    0.55    0.76
   1 -15   1   -0.49    1.52
   1 -15   2    0.40    0.70
  -1 -15  -2    2.44    1.17
  -1 -15  -2    0.80    0.64
   1 -15   2    1.16    0.95
  -1 -15  -2    2.89    1.99
   1 -15   2   -0.31    1.62
  -1  15  -3   20.16    2.00
  -1 -15  -3   17.21    1.95
  -1 -15  -3   21.19    2.22
   1 -15   3   17.48    3.80
   1 -15   3   16.08    2.02
  -1 -15  -3   18.36    2.95
   1 -15   3   16.26    1.91
  -1 -15  -4    7.43    1.44
  -1  15  -4    5.68    1.09
  -1  15  -4    4.21    1.70
  -1 -15  -4    2.91    0.99
  -1 -15  -4    6.25    1.27
   1 -15   4    4.96    1.34
  -1 -15  -5   33.34    2.70
  -1  15  -5   36.13    2.69
  -1  15  -5   32.83    4.23
  -1 -15  -5   35.66    2.99
   1 -15   5   32.83    2.84
  -1 -15  -5   33.09    2.72
   1 -15   5   41.32    5.24
  -1 -15  -5   37.53    2.99
   1 -15   6   77.53    4.39
  -1 -15  -6   72.61    3.82
  -1  15  -6   79.77    6.39
  -1 -15  -6   80.13    4.14
  -1 -15  -6   79.45    4.42
  -1  15  -6   76.57    4.02
  -1 -15  -6   76.82    4.23
  -1 -15  -7    3.89    1.12
  -1 -15  -7    5.09    1.31
  -1 -15  -7    6.01    1.53
  -1 -15  -7    3.43    0.87
  -1  15  -7    3.70    1.15
  -1 -15  -8   37.35    3.04
   1 -15   8   33.11    3.01
  -1 -15  -8   34.88    3.05
  -1  15  -8   31.44    2.74
  -1 -15  -8   31.41    2.85
  -1 -15  -9   26.29    2.57
  -1  15  -9   22.45    2.36
  -1 -15  -9   23.18    2.35
   1 -15   9   25.33    2.54
   1 -15   9   21.81    2.44
  -1 -15  -9   24.54    2.59
   1 -15  10   13.07    1.93
  -1 -15 -10   15.31    2.06
  -1 -15 -10   13.79    2.02
  -1 -15 -10   14.45    1.97
   1 -15  10   16.30    2.23
  -1  15 -10   14.18    1.92
  -1 -15 -11   14.18    1.90
   1 -15  11   12.83    1.81
  -1  15 -11   14.76    1.93
  -1 -15 -11   14.86    2.00
   1 -15  11   14.10    1.87
  -1 -15 -11   14.45    1.93
   1 -15  12   25.28    2.41
  -1 -15 -12   29.74    2.50
  -1 -15 -12   26.84    2.43
  -1 -15 -12   27.88    2.58
   1 -15  13    5.45    1.01
  -1 -15 -13    3.72    0.99
   1 -15  13    4.75    1.20
  -1 -15 -13    4.76    1.11
  -1 -15 -13    4.10    1.02
   1 -15  13    4.07    1.15
   1 -15  14   12.84    1.55
  -1 -15 -14   13.29    1.46
   1 -15  14    9.49    1.29
  -1 -15 -14    9.68    1.30
  -1  15 -15    1.87    0.42
  -1 -15 -15    2.23    0.69
  -1 -15 -15    2.22    0.67
   1 -15  15    2.90    0.68
  -1 -15 -15    1.90    0.40
  -1 -15 -16   11.66    0.90
  -1  15 -16   12.79    1.03
   1 -16 -15   16.53    1.17
  -1 -16  15   15.56    1.23
   1 -16 -15   15.27    1.22
   1  16 -15   13.42    1.13
   1 -16 -14   -0.11    0.58
  -1 -16  14   -0.07    0.59
  -1 -16  14    0.09    0.48
   1 -16 -14   -0.35    0.53
   1 -16 -13    0.47    0.67
  -1 -16  13    0.15    0.71
   1 -16 -13    0.10    0.66
   1 -16 -13   -1.24    0.87
  -1 -16  13   -0.15    0.72
  -1 -16  12   18.30    2.02
   1 -16 -12   19.00    1.79
  -1 -16  12   18.21    1.92
  -1 -16  12   18.54    1.93
   1 -16 -12   19.05    1.97
  -1 -16  11    1.00    0.95
   1 -16 -11    1.59    0.84
  -1 -16  11    0.86    0.75
   1 -16 -11    0.47    0.91
   1 -16 -10   30.33    2.66
   1 -16 -10   31.85    2.45
  -1 -16  10   34.14    2.96
  -1 -16  10   30.86    2.62
  -1 -16   9   44.21    3.10
   1 -16  -9   40.83    2.77
  -1 -16   9   40.87    3.26
   1 -16  -9   40.61    3.15
   1 -16  -8    0.94    1.09
  -1 -16   8   -0.36    0.79
  -1 -16   8    0.54    1.06
   1 -16  -8    0.08    0.81
  -1 -16   7  231.78    7.67
  -1 -16   7  227.88    6.60
   1 -16  -7  237.65    7.56
  -1 -16   7  239.21    6.52
   1 -16  -7  223.84    7.27
  -1 -16   7  242.65    6.78
  -1 -16   6   27.39    2.49
  -1 -16   6   30.26    2.58
   1 -16  -6   28.81    2.67
  -1 -16   6   29.30    2.76
   1 -16  -6   29.84    2.81
  -1 -16   5    6.76    1.49
   1 -16  -5    5.70    1.32
  -1 -16   5    9.12    1.62
   1 -16  -5    4.80    1.29
   1 -16  -4    1.44    1.00
   1 -16  -4    1.68    0.85
  -1 -16   4    0.05    0.89
  -1 -16   3    5.24    1.43
   1 -16  -3    8.48    2.52
   1 -16  -3    3.88    1.15
   1 -16  -3    4.29    1.25
  -1 -16   3    5.38    1.29
   1 -16  -2   -0.57    0.99
  -1 -16   2   -0.98    0.97
  -1 -16   2    0.30    0.76
  -1 -16   2    2.69    1.43
   1 -16  -2    1.72    1.04
  -1 -16   1   19.73    3.67
   1 -16  -1   13.51    3.19
   1 -16  -1   13.22    1.86
  -1 -16   1   13.69    1.86
   1 -16  -1   13.38    1.94
  -1 -16   1   12.98    1.76
   1 -16   0    4.97    2.50
  -1 -16   0    3.48    1.08
   1 -16   0    6.58    1.38
  -1 -16   0    3.05    1.10
   1 -16   0    4.08    1.18
  -1 -16   0    3.17    0.97
  -1 -16   0    1.16    2.16
   1 -16   1    0.24    1.99
  -1 -16  -1   -1.13    1.85
  -1 -16  -1    1.52    0.62
  -1 -16  -1    0.17    0.99
   1 -16   1    0.86    0.86
   1 -16   1    0.60    0.83
  -1 -16  -1    0.24    0.70
  -1 -16  -2  146.02    5.78
  -1 -16  -2  144.00    5.59
  -1 -16  -2  136.61    8.40
  -1  16  -2  125.15    7.56
   1 -16   2  137.33    5.66
   1 -16   2  141.93    5.84
   1 -16   2  148.88    9.85
  -1 -16  -3   59.42    3.80
  -1  16  -3   57.11    5.28
  -1 -16  -3   56.64    3.50
   1 -16   3   56.07    3.68
   1 -16   3   51.80    3.58
   1 -16   4   65.85    4.05
  -1  16  -4   55.01    3.19
  -1 -16  -4   65.23    3.77
  -1 -16  -4   65.25    3.92
  -1 -16  -5   10.46    1.75
  -1 -16  -5    9.79    1.62
  -1  16  -5    9.58    1.42
  -1 -16  -5   12.24    1.75
   1 -16   5   11.62    1.91
   1 -16   6   -0.36    1.07
  -1 -16  -6   -0.64    0.73
   1 -16   6   -2.10    0.87
  -1  16  -6    0.06    0.76
  -1 -16  -6    0.33    0.94
  -1 -16  -6   -0.51    0.80
  -1 -16  -6   -1.43    1.08
   1 -16   7    3.94    1.18
  -1  16  -7    5.21    1.25
  -1 -16  -7    2.48    0.72
  -1 -16  -7    3.04    1.05
  -1 -16  -7    1.73    0.92
  -1 -16  -7    4.01    1.16
   1 -16   8    0.59    0.79
   1 -16   8   -0.15    0.96
  -1 -16  -8    0.44    0.86
  -1 -16  -8   -0.15    0.82
  -1 -16  -8   -1.17    1.13
  -1 -16  -8   -0.01    0.93
  -1  16  -8    0.22    0.95
  -1 -16  -9   67.29    3.70
   1 -16   9   62.51    3.73
  -1 -16  -9   59.57    3.87
   1 -16   9   61.86    3.95
  -1 -16  -9   61.05    3.82
  -1  16  -9   68.10    3.80
  -1 -16  -9   67.34    3.81
  -1 -16 -10   10.17    1.61
   1 -16  10    8.28    1.41
  -1 -16 -10    8.63    1.42
  -1 -16 -10    9.05    1.62
  -1 -16 -10   10.60    1.69
   1 -16  10    9.80    1.68
  -1  16 -10   10.05    1.56
  -1 -16 -11   33.79    2.62
  -1 -16 -11   34.65    2.47
  -1 -16 -11   37.73    2.90
   1 -16  11   35.54    2.83
   1 -16  11   40.30    2.91
  -1 -16 -11   43.29    3.06
  -1 -16 -12    1.47    0.82
  -1 -16 -12    1.88    0.92
  -1 -16 -12    1.20    0.64
   1 -16  12    1.51    0.93
   1 -16  12    1.53    0.64
   1 -16  13    1.38    0.58
  -1 -16 -13    2.01    0.63
   1 -16  13    1.68    0.79
   1 -16  13    1.03    0.71
  -1 -16 -13   -0.13    0.71
   1 -16  14   20.57    1.63
  -1 -16 -14   21.24    1.28
  -1 -16 -14   18.54    1.50
   1 -16  14   22.51    1.65
  -1 -16 -15    0.07    0.38
   1 -16  15   -0.13    0.32
   1 -17 -14   38.12    1.76
   1 -17 -14   40.80    1.94
  -1 -17  14   37.08    1.48
  -1 -17  14   43.60    2.07
  -1 -17  13   10.72    1.27
   1 -17 -13   10.16    1.19
   1 -17 -13   11.31    1.28
  -1 -17  13   10.94    1.19
   1 -17 -12   13.90    1.58
  -1 -17  12   17.06    1.70
  -1 -17  12   17.34    1.79
   1 -17 -12   14.92    1.55
  -1 -17  11   23.95    2.17
   1 -17 -11   23.69    2.09
   1 -17 -11   21.32    2.07
  -1 -17  11   21.69    1.91
  -1 -17  11   21.47    2.15
  -1 -17  10    0.25    0.96
   1 -17 -10   -0.32    0.81
  -1 -17  10   -0.88    0.73
   1 -17 -10    0.43    0.86
  -1 -17   9    8.22    1.54
   1 -17  -9    9.02    1.53
  -1 -17   9    8.86    1.40
   1 -17  -9    9.86    1.63
   1 -17  -8  117.33    5.13
  -1 -17   8  109.03    5.23
   1 -17  -8  107.57    4.97
  -1 -17   8  113.40    4.52
  -1 -17   7   44.11    2.83
  -1 -17   7   41.69    3.23
  -1 -17   7   39.23    2.76
  -1 -17   7   37.41    2.54
   1 -17  -7   38.76    3.08
   1 -17  -7   39.07    2.72
   1 -17  -7   43.79    3.21
  -1 -17   6   98.88    4.55
  -1 -17   6  105.60    4.80
   1 -17  -6   97.42    4.87
   1 -17  -6   96.94    4.75
  -1 -17   6  104.84    5.09
  -1 -17   5  139.11    5.77
   1 -17  -5  140.14    5.82
  -1 -17   5  135.63    5.52
   1 -17  -5  144.24    5.88
  -1 -17   5  136.67    5.56
  -1 -17   4    7.55    1.53
   1 -17  -4    7.52    1.55
   1 -17  -4    8.19    1.57
  -1 -17   4    7.26    1.44
   1 -17  -3   32.56    2.88
  -1 -17   3   26.57    2.69
   1 -17  -3   33.06    2.86
  -1 -17   3   31.02    2.80
   1 -17  -2   57.00    3.73
  -1 -17   2   48.73    3.36
  -1 -17   2   47.95    3.50
   1 -17  -2   50.69    3.50
   1 -17  -1  161.46    6.23
   1 -17  -1  167.05    6.30
  -1 -17   1  166.62    6.33
  -1 -17   1  161.93    6.04
   1 -17   0   48.93    3.50
  -1 -17   0   44.47    3.25
  -1 -17   0   43.58    3.31
   1 -17   0   46.42    3.41
  -1 -17  -1   62.54    3.71
  -1 -17  -1   68.90    4.08
   1 -17   1   66.43    4.04
  -1 -17  -1   64.99    3.77
   1 -17   1   66.67    4.05
  -1 -17  -2   33.68    2.93
   1 -17   2   31.18    2.83
   1 -17   2   29.40    2.73
  -1 -17  -2   33.01    2.73
  -1 -17  -2   29.64    2.63
  -1 -17  -3    6.75    1.48
   1 -17   3    6.01    1.36
  -1 -17  -3    6.72    1.37
  -1 -17  -3    7.20    1.71
  -1 -17  -4    1.74    0.97
  -1 -17  -4    2.54    1.05
   1 -17   4    3.39    1.21
  -1 -17  -4    1.59    1.08
   1 -17   5   11.96    1.89
  -1 -17  -5   11.64    1.73
  -1 -17  -5   11.51    1.79
  -1 -17  -5    8.51    1.44
  -1  17  -6  120.83    4.73
  -1 -17  -6  121.57    5.44
   1 -17   6  117.23    4.71
   1 -17   6  120.12    4.68
  -1 -17  -6  112.72    4.93
  -1 -17  -6  124.39    5.14
  -1 -17  -7    3.51    1.26
  -1 -17  -7    4.11    1.09
  -1  17  -7    3.84    0.99
   1 -17   7    1.94    0.78
  -1 -17  -7    2.00    0.76
   1 -17   7    1.84    0.81
   1 -17   7    2.72    1.25
  -1 -17  -8   21.72    2.13
  -1 -17  -8   24.20    2.41
   1 -17   8   21.81    2.12
  -1  17  -8   16.79    1.81
   1 -17   8   23.28    2.49
  -1 -17  -9   12.18    1.59
   1 -17   9   12.91    1.86
  -1  17  -9    8.74    1.35
  -1 -17  -9   12.82    1.77
   1 -17   9   10.07    1.52
  -1 -17 -10   16.98    1.95
   1 -17  10   12.43    1.60
   1 -17  10   13.54    1.85
  -1 -17 -10   16.19    1.70
  -1 -17 -11    9.97    1.32
  -1 -17 -11    8.02    1.31
   1 -17  11    8.23    1.21
   1 -17  11    8.18    1.37
  -1 -17 -12   30.27    2.16
   1 -17  12   28.78    1.94
   1 -17  12   28.42    2.05
  -1 -17 -12   26.80    1.76
   1 -17  12   29.11    2.15
   1 -17  13    7.07    1.05
   1 -17  13    5.53    0.92
  -1 -17 -13    5.08    0.69
  -1 -17 -13    5.80    0.97
   1 -17  13    7.35    0.81
  -1 -17 -14   33.93    1.66
   1 -17  14   30.64    1.60
  -1 -18  13    9.37    0.92
   1 -18 -13   10.62    1.05
  -1 -18  13   11.08    1.11
   1 -18 -13   12.09    1.04
  -1 -18  12   48.37    2.41
   1 -18 -12   46.73    2.41
  -1 -18  12   49.57    2.51
   1 -18 -12   45.36    2.26
  -1 -18  11    2.05    0.82
   1 -18 -11    3.51    1.01
  -1 -18  11    2.43    0.90
   1 -18 -11    2.69    0.73
  -1 -18  10   87.99    4.07
   1 -18 -10   82.58    3.81
   1 -18 -10   81.93    3.68
  -1 -18  10   85.18    3.83
  -1 -18   9   62.29    2.94
  -1 -18   9   64.12    3.68
   1 -18  -9   65.23    3.60
   1 -18  -9   64.88    3.51
  -1 -18   8  108.88    4.91
   1 -18  -8  118.03    4.89
   1 -18  -8  117.05    4.97
  -1 -18   7   70.74    3.54
   1 -18  -7   64.77    3.36
   1 -18  -7   77.83    4.22
  -1 -18   7   71.73    3.45
   1 -18  -7   73.67    4.00
  -1 -18   7   74.09    4.14
  -1 -18   6   48.16    3.16
   1 -18  -6   44.78    3.25
   1 -18  -6   48.97    3.22
  -1 -18   6   47.77    3.37
   1 -18  -6   47.44    3.28
  -1 -18   6   48.00    3.16
  -1 -18   5   20.76    2.21
   1 -18  -5   19.64    2.29
  -1 -18   5   18.24    2.15
   1 -18  -5   17.79    2.09
  -1 -18   5   15.95    1.99
  -1 -18   4   13.99    1.95
  -1 -18   4   10.74    1.79
   1 -18  -4   10.86    1.72
  -1 -18   4    9.20    1.65
  -1 -18   4   11.20    1.72
   1 -18  -4    8.99    1.71
   1 -18  -3    2.55    1.04
   1 -18  -3    2.51    1.09
  -1 -18   3    1.64    1.00
  -1 -18   3    3.13    1.22
   1 -18  -2  118.48    5.40
  -1 -18   2  119.03    5.40
  -1 -18   2  110.40    5.01
   1 -18  -2  109.14    5.15
   1 -18  -2  111.50    5.13
  -1 -18   2  104.23    5.22
  -1 -18   1   -0.46    0.83
   1 -18  -1    1.05    0.93
   1 -18  -1    0.01    0.83
  -1 -18   1   -0.68    0.89
  -1 -18   1    0.98    0.96
  -1 -18   0    5.12    1.42
   1 -18   0    3.41    1.19
  -1 -18   0    5.54    1.38
   1 -18   0    4.23    1.36
  -1 -18   0    3.32    0.94
  -1 -18  -1    2.04    0.90
   1 -18   1    2.21    1.10
   1 -18   1    1.79    1.10
  -1 -18  -1    4.79    1.38
  -1 -18  -1    3.29    1.27
  -1 -18  -2    1.63    0.84
  -1 -18  -2    3.38    1.27
   1 -18   2    1.02    1.07
   1 -18   2    1.00    0.83
  -1 -18  -2    1.36    1.02
  -1 -18  -2    1.73    0.98
  -1 -18  -3    7.25    1.32
   1 -18   3    9.09    1.71
  -1 -18  -3    9.09    1.44
  -1 -18  -3    8.95    1.75
  -1 -18  -3    9.46    1.74
   1 -18   4  123.55    5.56
  -1 -18  -4  129.69    5.58
  -1 -18  -4  119.92    5.37
  -1 -18  -4  120.58    4.84
  -1 -18  -4  115.50    4.91
  -1 -18  -5  111.42    5.01
  -1 -18  -5  114.58    5.22
   1 -18   5  118.47    5.35
  -1 -18  -5  118.33    4.92
   1 -18   5  119.07    4.85
  -1 -18  -6    2.73    0.89
   1 -18   6    2.74    1.04
   1 -18   6    3.68    1.24
  -1 -18  -6    1.69    0.87
   1 -18   6    1.94    0.85
  -1 -18  -6    2.30    0.91
  -1 -18  -7   80.93    4.20
  -1 -18  -7   85.78    3.72
  -1 -18  -7   82.60    3.94
   1 -18   7   79.65    4.30
   1 -18   7   80.91    3.53
   1 -18   7   75.34    3.50
  -1 -18  -8    2.58    0.90
   1 -18   8    2.07    0.76
  -1 -18  -8    2.98    1.15
   1 -18   8    2.08    1.03
  -1 -18  -9    1.52    0.76
  -1 -18  -9    3.30    1.10
   1 -18   9    2.93    1.14
   1 -18   9    2.72    0.69
   1 -18  10    0.69    0.73
   1 -18  10    2.97    0.82
  -1 -18 -10    3.70    0.84
  -1 -18 -10    3.11    0.99
  -1 -18 -11    9.55    1.27
   1 -18  11   10.03    1.17
   1 -18  11    9.09    1.38
   1 -18  11   10.29    1.27
  -1 -18 -11   10.63    1.12
  -1 -18 -12   18.13    1.48
  -1 -18 -12   19.07    1.14
   1 -18  12   19.39    1.56
   1 -18  13   21.91    1.39
  -1 -18 -13   21.31    1.32
   1 -19 -12   -0.22    0.42
  -1 -19  12   -0.72    0.47
  -1 -19  12    0.24    0.39
   1 -19 -12    0.29    0.31
   1 -19 -11   44.43    2.25
  -1 -19  11   43.08    2.27
  -1 -19  11   43.92    2.22
   1 -19 -11   41.73    2.06
   1 -19 -10    2.62    0.83
  -1 -19  10    2.88    0.84
   1 -19 -10    2.17    0.75
  -1 -19  10    1.41    0.70
   1 -19  -9    5.47    1.11
  -1 -19   9    6.63    1.23
   1 -19  -9    7.30    1.29
  -1 -19   9    6.26    1.18
  -1 -19   8    2.31    0.94
   1 -19  -8    1.75    0.87
   1 -19  -8    2.47    1.11
   1 -19  -7    4.06    1.07
  -1 -19   7    3.66    0.82
  -1 -19   7    5.46    1.03
   1 -19  -7    4.03    1.07
   1 -19  -7    2.71    0.77
  -1 -19   7    3.13    1.14
  -1 -19   6   23.35    2.27
  -1 -19   6   20.82    2.01
   1 -19  -6   21.65    2.09
  -1 -19   6   24.38    2.13
   1 -19  -6   23.75    2.41
   1 -19  -6   22.49    2.20
  -1 -19   5    0.41    0.72
   1 -19  -5    0.60    0.90
  -1 -19   5   -0.11    0.82
  -1 -19   5    0.79    0.87
   1 -19  -5   -0.28    0.72
   1 -19  -5   -0.11    0.81
   1 -19  -4   48.20    3.37
  -1 -19   4   51.73    3.39
  -1 -19   4   45.42    3.12
   1 -19  -4   47.30    3.21
  -1 -19   4   47.20    3.30
   1 -19  -4   57.01    3.66
   1 -19  -4   50.92    3.31
   1 -19  -3   35.87    2.88
   1 -19  -3   31.96    2.77
   1 -19  -3   33.77    2.84
  -1 -19   3   34.83    2.73
  -1 -19   3   37.34    3.08
  -1 -19   3   35.62    2.83
  -1 -19   3   30.82    2.76
  -1 -19   2  114.21    5.37
  -1 -19   2  116.46    4.86
   1 -19  -2  118.01    5.14
   1 -19  -2  111.34    5.12
  -1 -19   2  113.04    4.95
  -1 -19   2  119.95    5.47
  -1 -19   1    7.55    1.36
  -1 -19   1    7.77    1.51
   1 -19  -1    7.94    1.64
   1 -19  -1    9.71    1.72
  -1 -19   1    5.88    1.41
  -1 -19   0   62.94    3.92
  -1 -19   0   67.29    4.18
  -1 -19   0   64.53    3.71
   1 -19   0   63.93    3.88
   1 -19   0   63.08    3.91
  -1 -19  -1    6.99    1.33
   1 -19   1    8.45    1.55
   1 -19   1    8.31    1.59
  -1 -19  -1    8.82    1.64
  -1 -19  -1   10.64    1.80
  -1 -19  -2   24.76    2.27
  -1 -19  -2   27.98    2.74
   1 -19   2   24.47    2.52
  -1 -19  -2   26.38    2.60
  -1 -19  -3    1.13    0.77
  -1 -19  -3    2.55    1.11
   1 -19   3    1.78    0.90
  -1 -19  -3    0.05    0.94
  -1 -19  -4    0.19    0.70
  -1 -19  -4    1.17    0.78
   1 -19   4    0.92    0.89
   1 -19   4    1.17    0.77
  -1 -19  -4    0.36    0.71
  -1 -19  -4    1.69    0.91
   1 -19   5   17.02    1.76
   1 -19   5   15.11    1.97
   1 -19   5   19.90    2.01
  -1 -19  -5   18.50    2.13
  -1 -19  -5   17.09    1.72
  -1 -19  -5   18.42    1.94
  -1 -19  -5   21.45    2.18
   1 -19   6    1.65    1.13
  -1 -19  -6    0.74    0.74
   1 -19   6    2.16    0.68
  -1 -19  -6    0.70    0.88
  -1 -19  -6    1.18    0.70
  -1 -19  -6    0.68    0.57
   1 -19   6    1.87    0.88
  -1 -19  -7    1.31    0.54
   1 -19   7    3.75    1.04
  -1 -19  -7    4.19    0.99
  -1 -19  -7    2.36    1.03
   1 -19   7    3.71    0.80
   1 -19   8   20.11    2.01
   1 -19   8   20.49    1.47
  -1 -19  -8   15.13    1.76
  -1 -19  -8   17.90    1.53
  -1 -19  -8   19.13    1.67
   1 -19   9   10.32    1.44
  -1 -19  -9    8.97    1.09
  -1 -19  -9    9.87    1.35
   1 -19   9    7.67    0.93
   1 -19  10    0.20    0.65
  -1 -19 -10   -0.04    0.62
   1 -19  10   -0.22    0.59
   1 -19  10   -0.05    0.44
  -1 -19 -10    0.90    0.44
   1 -19  11    6.92    0.91
  -1 -19 -11    5.66    0.59
  -1 -19 -11    5.03    0.82
   1 -19  11    5.71    0.88
   1 -19  12   35.40    1.67
  -1 -19 -12   35.37    1.60
  -1 -20  11   21.21    1.15
   1 -20 -11   20.18    1.23
  -1 -20  11   21.25    1.29
   1 -20 -10   35.53    1.90
  -1 -20  10   37.76    1.82
   1 -20 -10   33.74    1.72
   1 -20  -9   14.68    1.43
   1 -20  -9   15.01    1.00
  -1 -20   9   14.48    1.30
   1 -20  -9   16.19    1.39
  -1 -20   9   17.55    1.60
   1 -20  -9   16.70    1.13
  -1 -20   8   28.71    2.05
   1 -20  -8   28.64    2.11
  -1 -20   8   25.10    1.76
   1 -20  -8   29.86    1.76
   1 -20  -8   27.81    1.97
   1 -20  -7    0.22    0.44
  -1 -20   7    0.17    0.74
   1 -20  -7    0.81    0.81
   1 -20  -7    0.05    0.48
  -1 -20   7   -0.66    0.55
   1 -20  -7    1.20    0.73
  -1 -20   7    0.03    0.52
   1 -20  -6    7.83    1.42
  -1 -20   6    7.20    1.16
   1 -20  -6    7.77    1.15
   1 -20  -6    6.26    1.00
   1 -20  -6    7.97    1.32
  -1 -20   6    8.77    1.34
  -1 -20   6    6.60    1.15
  -1 -20   5   32.80    2.40
  -1 -20   5   32.69    2.40
   1 -20  -5   33.81    2.60
  -1 -20   5   35.43    2.55
   1 -20  -5   32.60    2.41
   1 -20  -5   34.09    2.44
  -1 -20   4   12.66    1.67
  -1 -20   4   11.21    1.54
   1 -20  -4   13.58    1.80
   1 -20  -4   12.08    1.74
  -1 -20   4   11.95    1.61
   1 -20  -4   12.10    1.61
  -1 -20   3    1.25    0.83
  -1 -20   3    2.25    0.78
   1 -20  -3    1.23    0.96
  -1 -20   3    1.33    0.95
   1 -20  -3    0.50    0.75
   1 -20  -3    1.51    0.87
   1 -20  -2    3.28    1.33
  -1 -20   2    3.25    1.08
  -1 -20   2    2.73    1.15
  -1 -20   2    4.09    1.07
   1 -20  -2    2.20    0.96
   1 -20  -2    3.49    1.23
  -1 -20   2    2.08    1.02
   1 -20  -1   10.59    1.66
  -1 -20   1   12.64    1.92
  -1 -20   1   10.73    1.53
   1 -20  -1   13.48    1.87
   1 -20  -1   13.15    1.91
  -1 -20   1   12.15    1.55
  -1 -20   1   11.95    1.93
  -1 -20   0    1.05    0.78
   1 -20   0   -0.33    0.86
   1 -20   0    0.73    1.03
  -1 -20   0   -1.03    0.69
  -1 -20   0   -0.03    0.87
  -1 -20   0   -0.34    0.88
  -1 -20   0    0.05    0.97
   1 -20   1   27.20    2.47
  -1 -20  -1   28.03    2.55
  -1 -20  -1   30.22    2.75
  -1 -20  -1   28.32    2.29
  -1 -20  -2   30.32    2.32
  -1 -20  -2   27.57    2.48
   1 -20   2   29.08    2.64
  -1 -20  -2   26.71    2.53
   1 -20   2   32.41    2.74
  -1 -20  -3   38.61    2.90
   1 -20   3   33.76    2.63
   1 -20   3   35.18    2.77
   1 -20   3   34.40    2.72
  -1 -20  -3   37.48    2.86
   1 -20   3   37.27    2.75
  -1 -20  -3   34.76    2.36
   1 -20   4   27.74    2.23
   1 -20   4   27.71    2.43
  -1 -20  -4   26.63    2.39
  -1 -20  -4   27.23    1.95
  -1 -20  -4   29.99    2.45
   1 -20   4   27.51    2.36
   1 -20   5   42.01    2.87
   1 -20   5   42.05    2.65
  -1 -20  -5   36.86    2.54
   1 -20   5   37.15    2.28
  -1 -20  -5   38.09    2.72
  -1 -20  -5   34.54    2.02
   1 -20   6   -0.41    0.74
  -1 -20  -6    0.06    0.63
  -1 -20  -6    1.53    0.85
   1 -20   6    0.37    0.54
  -1 -20  -6    0.16    0.65
   1 -20   7    8.17    1.27
  -1 -20  -7    8.17    1.29
  -1 -20  -7    9.22    1.14
  -1 -20  -8    0.82    0.41
   1 -20   8    0.37    0.63
  -1 -20  -8    0.29    0.60
  -1 -20  -9   14.01    1.33
   1 -20   9   16.10    1.48
   1 -20   9   15.34    1.36
   1 -20  10    4.57    0.70
  -1 -20 -10    4.55    0.74
   1 -20  10    3.58    0.71
  -1 -20 -11   15.83    0.97
   1 -20  11   18.18    1.06
  -1 -21   9    0.40    0.48
   1 -21  -9    0.72    0.45
   1 -21  -8    1.54    0.69
  -1 -21   8    0.49    0.51
  -1 -21   8    1.28    0.35
   1 -21  -8   -0.02    0.28
  -1 -21   7   -0.50    0.68
   1 -21  -7   -0.25    0.42
  -1 -21   7    0.15    0.54
  -1 -21   7    1.41    0.46
   1 -21  -7   -0.06    0.60
  -1 -21   6    4.06    0.74
   1 -21  -6    1.65    0.51
  -1 -21   6    3.82    0.61
   1 -21  -6    3.05    0.66
  -1 -21   6    4.16    0.86
   1 -21  -6    1.68    0.68
  -1 -21   5    4.30    0.90
   1 -21  -5    5.50    0.94
  -1 -21   5    2.51    0.76
   1 -21  -5    3.92    0.81
  -1 -21   5    2.99    0.73
   1 -21  -5    3.89    0.95
   1 -21  -4    6.74    1.09
  -1 -21   4    4.56    0.91
  -1 -21   4    5.41    1.11
   1 -21  -4    3.94    0.92
   1 -21  -4    4.69    1.11
  -1 -21   4    5.97    1.09
  -1 -21   3    2.30    0.92
  -1 -21   3    1.61    0.73
   1 -21  -3    0.70    0.76
   1 -21  -3    0.82    0.63
  -1 -21   3    0.96    0.71
   1 -21  -3    1.26    0.75
   1 -21  -2    0.77    0.84
   1 -21  -2    0.17    0.64
  -1 -21   2    0.13    0.70
  -1 -21   2    0.90    0.50
  -1 -21   2    0.59    0.79
   1 -21  -2    0.45    0.76
  -1 -21   1    0.82    0.88
  -1 -21   1    1.55    0.57
  -1 -21   1    1.82    0.91
   1 -21  -1    2.28    0.81
   1 -21  -1    1.95    0.99
   1 -21   0   -0.27    0.67
  -1 -21   0   -0.53    0.84
  -1 -21   0    0.59    0.58
   1 -21   0   -0.29    0.84
  -1 -21   0    0.25    0.84
  -1 -21  -1    2.53    1.09
   1 -21   1    2.93    0.85
  -1 -21  -1    5.03    0.80
   1 -21   1    3.59    1.13
  -1 -21  -1    1.82    0.84
   1 -21   1    2.97    0.90
  -1 -21  -1    2.82    0.81
  -1 -21  -1    3.26    1.01
   1 -21   1    1.93    0.88
   1 -21   2    4.90    1.10
  -1 -21  -2    8.33    1.46
   1 -21   2    3.70    0.98
  -1 -21  -2    6.87    1.31
  -1 -21  -2    4.99    0.93
  -1 -21  -2    5.67    1.25
   1 -21   2    5.00    1.14
   1 -21   2    3.91    1.01
   1 -21   3    1.98    0.88
   1 -21   3    2.03    0.84
  -1 -21  -3    1.57    0.78
   1 -21   3    1.01    0.69
  -1 -21  -3    2.27    0.97
  -1 -21  -3    1.70    0.60
  -1 -21  -3    2.81    0.91
   1 -21   4    4.97    1.05
  -1 -21  -4    1.91    0.48
   1 -21   4    3.27    0.85
   1 -21   4    3.92    0.95
  -1 -21  -4    2.48    0.93
  -1 -21  -4    2.34    0.77
  -1 -21  -4    2.94    0.85
  -1 -21  -5   12.56    1.44
  -1 -21  -5   12.25    1.35
   1 -21   5   10.70    1.34
   1 -21   5   12.19    1.29
   1 -21   5   11.48    1.07
  -1 -21  -5   12.17    1.46
   1 -21   6    6.57    1.14
   1 -21   6    7.41    0.84
  -1 -21  -6    6.96    1.00
  -1 -21  -6    5.71    1.01
   1 -21   7    0.51    0.43
  -1 -21  -7    0.12    0.52
  -1 -21  -7    0.53    0.37
   1 -21   7    1.22    0.59
  -1 -21  -8    0.74    0.45
   1 -21   8    1.15    0.60
   1 -21   8    0.42    0.41
   1 -21   9    4.40    0.57
  -1 -21  -9    5.17    0.69
   1 -21   9    4.51    0.67
   1 -22  -7    1.05    0.43
  -1 -22   7    1.12    0.37
   1 -22  -6    5.86    0.81
   1 -22  -6    5.39    0.78
  -1 -22   6    6.60    0.82
   1 -22  -5   -0.65    0.38
   1 -22  -5   -0.50    0.50
  -1 -22   5    0.32    0.45
   1 -22  -5    0.37    0.49
   1 -22  -5   -0.21    0.32
  -1 -22   5    0.14    0.38
  -1 -22   4    0.11    0.52
   1 -22  -4   -0.34    0.60
   1 -22  -4    0.17    0.54
   1 -22  -4    0.31    0.53
   1 -22  -4    0.43    0.45
  -1 -22   4    0.22    0.53
  -1 -22   4    0.01    0.37
  -1 -22   3    0.86    0.70
   1 -22  -3   -0.34    0.64
  -1 -22   3   -0.19    0.61
  -1 -22   3    1.49    0.48
   1 -22  -3   -0.42    0.53
   1 -22  -3    0.56    0.51
  -1 -22   2   34.13    2.25
  -1 -22   2   34.36    2.24
   1 -22  -2   37.13    2.33
   1 -22  -2   34.58    2.31
   1 -22  -2   31.32    1.93
   1 -22  -1    3.31    0.64
   1 -22  -1    2.90    0.83
  -1 -22   1    3.04    0.87
   1 -22  -1    2.60    0.73
  -1 -22   1    3.64    0.96
   1 -22  -1    3.35    0.95
   1 -22   0    5.40    0.82
  -1 -22   0    5.44    1.10
  -1 -22   0    3.47    0.87
   1 -22   0    5.18    1.01
   1 -22   0    6.29    1.13
   1 -22   0    5.73    0.96
   1 -22   1   10.19    1.29
   1 -22   1   11.53    1.16
  -1 -22  -1    9.47    1.30
  -1 -22  -1   11.43    1.42
   1 -22   1   10.44    1.31
   1 -22   2    3.64    0.83
  -1 -22  -2    3.43    0.57
  -1 -22  -2    5.15    0.98
   1 -22   2    2.30    0.62
  -1 -22  -2    3.97    0.94
   1 -22   2    4.00    0.89
  -1 -22  -3    8.39    1.18
   1 -22   3    6.14    0.91
   1 -22   3    7.84    1.09
  -1 -22  -3    7.40    0.84
  -1 -22  -3    7.04    1.01
   1 -22   3    6.94    0.97
  -1 -22  -4    8.07    1.05
   1 -22   4    9.29    1.06
  -1 -22  -4    9.78    1.11
  -1 -22  -4   10.86    1.23
   1 -22   4    8.70    1.03
   1 -22   4    8.20    0.82
   1 -22   5   -0.40    0.43
  -1 -22  -5    0.66    0.50
  -1 -22  -5    0.16    0.47
   1 -22   6    5.34    0.77
  -1 -22  -6    7.01    0.86
  -1 -22  -6    6.60    0.65
   1 -22   7   10.29    0.92
  -1 -22  -7    8.73    0.82
   1 -23  -4   14.56    1.09
   1 -23  -3   24.21    1.36
  -1 -23   3   22.22    1.27
   1 -23  -3   23.84    1.51
   1 -23  -2    3.97    0.74
   1 -23  -2    3.66    0.68
  -1 -23   2    3.46    0.67
  -1 -23   2    3.59    0.67
  -1 -23   1   36.89    1.92
   1 -23  -1   37.89    1.95
  -1 -23   1   36.83    1.94
   1 -23  -1   37.58    1.96
   1 -23   0    0.16    0.47
  -1 -23   0    0.69    0.44
   1 -23   0    0.24    0.45
  -1 -23   0    0.33    0.52
  -1 -23  -1   25.54    1.61
  -1 -23  -1   28.70    1.72
   1 -23   1   25.69    1.53
   1 -23   1   25.26    1.59
  -1 -23  -2    3.65    0.70
   1 -23   2    2.76    0.65
   1 -23   2    4.07    0.61
  -1 -23  -3    9.24    0.93
   1 -23   3   10.27    0.91
  -2   0  21   -0.15    0.41
   2   0 -21    0.10    0.30
   2   0 -20   45.23    2.40
  -2   0  20   39.32    2.48
  -2   0  19    0.76    0.91
   2   0 -18   67.36    4.06
  -2   0  18   68.08    4.11
   2   0 -18   65.14    3.84
   2   0 -17   -1.09    1.15
   2   0 -17    0.09    0.85
  -2   0  17    0.87    0.93
   2   0 -16   65.13    4.15
   2   0 -16   58.34    3.97
  -2   0  16   62.57    4.20
  -2   0  15    0.29    0.99
   2   0 -15    0.69    0.91
   2   0 -15   -1.12    1.12
   2   0 -15   -1.46    1.83
  -2   0  14   29.10    4.16
   2   0 -14   22.93    2.38
  -2   0  14   25.02    2.60
   2   0 -14   22.09    2.32
  -2   0  14   29.24    4.56
   2   0 -13    0.28    0.91
   2   0 -13   -0.54    0.93
   2   0 -13   -0.15    0.74
  -2   0  13   -0.40    0.69
  -2   0  13   -0.37    1.10
  -2   0  13   -3.59    1.79
   2   0 -12   98.49    6.52
  -2   0  12   92.89    7.48
  -2   0  12  107.67    7.72
   2   0 -11   -2.28    1.33
  -2   0  11   -0.48    1.23
  -2   0  11    0.44    1.15
  -2   0  10  485.84   15.40
  -2   0  10  455.75   14.54
  -2   0   9   -0.60    1.21
  -2   0   9    0.26    1.20
  -2   0   8 1287.41   21.79
  -2   0   8 1274.49   21.25
  -2   0   7    0.40    1.24
  -2   0   7    1.91    1.36
  -2   0   6  656.17   12.99
  -2   0   6  496.22   11.45
  -2   0   5    0.57    0.90
  -2   0   5    0.95    0.92
  -2   0   5    0.17    0.28
  -2   0   4 6546.73   32.98
  -2   0   4 6333.20   21.01
  -2   0   3    0.07    0.59
  -2   0   3   -0.35    0.48
  -2   0   2  798.47    8.42
  -2   0   1   -0.32    0.32
  -2   0   0   11.02    0.72
  -2   0   0   10.31    0.93
  -2   0  -1    0.16    0.39
  -2   0  -1    0.12    0.38
  -2   0  -1    0.60    0.30
  -2   0  -2  201.41    4.39
  -2   0  -2  205.47    4.74
  -2   0  -2  210.44    5.10
  -2   0  -3   -0.05    0.66
  -2   0  -3    0.87    0.53
  -2   0  -3    0.08    0.54
  -2   0  -4  360.87    6.57
  -2   0  -4  375.97    8.33
   2   0   4  356.23    6.16
  -2   0  -4  365.51    8.31
  -2   0  -5    0.35    0.47
  -2   0  -5   -0.66    0.84
   2   0   5    0.18    0.48
  -2   0  -5    0.00    0.80
   2   0   6   35.34    2.56
  -2   0  -6   37.78    2.44
  -2   0  -6   37.83    3.33
  -2   0  -6   39.69    1.86
  -2   0  -6   39.14    3.43
  -2   0  -7   -0.10    1.43
   2   0   7   -0.21    0.80
  -2   0  -7   -0.12    1.21
   2   0   8  379.92    9.79
  -2   0  -8  369.87   12.11
  -2   0  -8  391.51   11.95
  -2   0  -9    1.16    1.13
  -2   0  -9    1.38    1.38
   2   0   9    2.45    1.23
  -2   0 -10  257.54   10.78
  -2   0 -10  231.41   10.98
  -2   0 -11    2.94    2.08
  -2   0 -11    4.30    1.76
  -2   0 -12    1.11    1.20
  -2   0 -12    0.62    0.82
  -2   0 -12    1.70    1.20
   2   0  13    0.39    0.69
  -2   0 -13    0.70    0.81
  -2   0 -13   -3.85    1.63
  -2   0 -13   -5.10    2.06
  -2   0 -13   -0.36    0.79
  -2   0 -13    1.10    0.85
  -2   0 -14   90.96    4.69
   2   0  14   90.77    3.96
  -2   0 -14   87.73    4.23
  -2   0 -14   85.17    4.26
  -2   0 -15    0.05    1.03
  -2   0 -15    0.11    0.80
  -2   0 -15   -1.32    0.73
   2   0  15   -0.06    1.00
  -2   0 -16  229.87    6.79
   2   0  16  236.59    8.09
  -2   0 -16  228.57    7.44
  -2   0 -17   -0.88    0.67
   2   0  17   -0.45    1.00
  -2   0 -17   -0.11    0.91
   2   0  18   66.74    3.92
  -2   0 -18   63.45    3.20
  -2   0 -18   63.79    3.53
   2   0  19    0.72    0.82
  -2   0 -19   -1.33    0.64
   2   0  20  100.24    3.36
  -2   1  21    3.00    0.67
   2  -1 -21    3.13    0.55
   2   1 -21    2.35    0.53
  -2   1  20   18.22    1.78
   2  -1 -20   16.92    1.49
  -2  -1  20   16.89    1.63
  -2  -1  19    7.97    1.53
  -2   1  19    5.65    1.38
  -2  -1  18    0.08    0.87
   2   1 -18    0.22    0.86
   2   1 -18    0.29    0.81
  -2   1  18    0.35    0.89
   2  -1 -17    2.49    1.13
  -2   1  17    1.62    1.10
  -2  -1  17    2.30    1.18
   2   1 -17    1.53    0.88
   2   1 -17    1.86    1.12
   2  -1 -17    1.93    1.07
  -2   1  16   23.85    2.74
   2  -1 -16   20.61    2.38
   2   1 -16   17.55    2.30
   2  -1 -16   21.18    2.47
  -2  -1  16   18.46    2.45
   2   1 -16   23.95    2.62
   2  -1 -15   76.81    4.36
  -2  -1  15   69.44    6.21
   2   1 -15   68.65    4.17
   2   1 -15   72.55    4.24
  -2  -1  15   82.30    4.73
   2  -1 -15   74.31    4.36
  -2   1  15   80.64    4.64
  -2  -1  14  211.37   11.11
  -2   1  14  221.78    7.43
  -2   1  14  204.68   10.57
  -2  -1  14  216.30    7.33
   2  -1 -14  206.26    6.89
   2   1 -14  213.42    7.05
   2  -1 -14  211.83    7.01
   2   1 -14  225.33    7.17
  -2   1  14  205.54   11.60
   2   1 -13   52.97    3.30
  -2   1  13   51.02    5.41
  -2  -1  13   47.27    3.28
   2  -1 -13   51.18    3.29
  -2   1  13   45.06    3.29
   2  -1 -13   45.58    4.79
   2   1 -13   48.59    3.26
  -2  -1  13   46.15    5.53
  -2   1  13   49.39    5.65
  -2  -1  13   52.47    5.70
   2  -1 -13   49.00    3.25
   2  -1 -12  215.05   10.16
  -2   1  12  214.08   11.11
  -2  -1  12  201.51   11.02
   2   1 -12  224.07    9.06
  -2   1  12  192.57   10.15
  -2  -1  12  204.60   10.74
  -2  -1  11  100.61    7.29
   2   1 -11  109.52    6.31
  -2   1  11  103.99    7.20
  -2   1  11  118.57    8.08
  -2  -1  11  103.12    7.68
  -2   1  10  580.52   16.81
  -2  -1  10  597.54   16.74
  -2   1  10  581.37   16.34
  -2  -1  10  630.20   17.47
  -2  -1   9  261.20   10.39
  -2   1   9  268.26   10.72
  -2  -1   9  248.91   10.43
  -2   1   9  260.62   10.31
  -2   1   8  392.54   11.91
  -2   1   8  407.87   12.26
  -2  -1   8  404.15   12.20
  -2  -1   8  401.58   12.18
  -2   1   7    2.49    1.56
  -2   1   7    1.79    1.26
  -2  -1   7    2.66    1.38
  -2  -1   7    2.38    1.47
  -2  -1   6  968.01   10.16
  -2  -1   6  972.18   15.91
  -2   1   6  920.41   15.66
  -2  -1   6  943.22   15.74
  -2   1   5  963.09   14.47
  -2  -1   5  937.83   10.15
  -2  -1   5  946.16   14.16
  -2  -1   5  952.32   14.28
  -2   1   5  939.55    6.88
  -2  -1   4  602.82   10.31
  -2   1   4  582.14   10.12
  -2  -1   4  591.34    7.17
  -2  -1   4  599.01    7.84
  -2  -1   4  602.44    9.90
  -2  -1   3  263.29    5.09
  -2  -1   3  258.47    5.71
  -2   1   3  269.56    6.00
  -2  -1   3  277.97    4.93
  -2  -1   3  280.37    6.21
  -2  -1   2    2.03    0.61
  -2   1   2    3.31    0.71
  -2  -1   2    2.94    0.63
  -2  -1   2    3.61    0.78
  -2  -1   2    3.30    0.68
  -2  -1   1    1.71    0.39
  -2  -1   1    1.48    0.53
  -2   1   1    1.79    0.50
  -2   1   0   33.72    1.55
  -2   1   0   30.35    1.65
  -2  -1   0   33.09    1.70
  -2  -1   0   35.14    0.84
  -2  -1   0   33.45    1.56
  -2  -1  -1  223.89    4.68
  -2  -1  -1  219.03    4.46
  -2  -1  -1  212.03    3.90
  -2  -1  -1  220.47    4.14
  -2  -1  -1  226.73    4.76
  -2   1  -1  218.94    4.01
  -2   1  -2 1028.76   11.17
  -2  -1  -2  994.68   11.34
  -2  -1  -2  998.02   10.32
  -2  -1  -2 1039.81    9.65
  -2  -1  -2 1026.37    9.95
  -2   1  -2 1039.90    9.30
  -2  -1  -3 3567.55   21.13
  -2  -1  -3 3583.32   21.78
  -2   1  -3 3601.34   23.53
  -2   1  -3 3646.34   23.12
   2   1   3 3554.78   13.59
  -2  -1  -3 3593.23   24.29
  -2   1  -3 3583.23   18.00
  -2   1  -4    2.89    1.02
  -2   1  -4    2.98    0.92
   2   1   4    2.15    0.53
  -2  -1  -4    2.17    0.83
   2   1   4    0.37    0.54
  -2  -1  -4    1.78    0.49
  -2   1  -4    2.53    0.59
  -2  -1  -4    4.11    0.93
  -2  -1  -4    3.25    1.00
  -2   1  -5    8.27    1.46
  -2  -1  -5    7.64    1.18
  -2   1  -5    8.82    1.06
  -2   1  -5    7.37    1.51
   2   1   5    8.36    1.25
   2   1   5    9.72    1.20
  -2  -1  -5    9.22    1.77
  -2  -1  -5    7.01    0.86
  -2  -1  -6  141.60    6.50
   2   1   6  148.58    5.63
   2   1   6  155.89    4.95
  -2  -1  -6  147.08    3.22
  -2   1  -6  145.51    6.19
  -2   1  -6  150.62    6.66
  -2   1  -6  153.27    4.28
   2   1   7  245.33    7.98
  -2   1  -7  222.85    8.69
  -2   1  -7  230.50    8.36
   2   1   7  226.99    6.64
  -2  -1  -7  236.25    8.82
  -2  -1  -7  219.01    8.71
  -2  -1  -8  343.47   11.66
  -2  -1  -8  369.28   12.00
   2   1   8  356.36    9.21
   2   1   8  351.31   10.48
  -2   1  -8  366.57   12.21
  -2   1  -8  377.04   11.43
  -2  -1  -9  448.35   14.01
   2   1   9  441.61   10.89
  -2  -1  -9  426.20   13.90
  -2   1  -9  444.12   14.42
  -2   1  -9  455.16   13.22
  -2   1 -10   67.54    5.42
   2   1  10   71.55    4.65
  -2  -1 -10   70.18    5.98
  -2   1 -10   85.19    6.68
  -2  -1 -10   81.10    6.32
  -2  -1 -11  267.81   12.38
  -2   1 -11  265.07   12.47
  -2  -1 -11  275.94   12.03
  -2   1 -11  288.70   11.65
  -2   1 -12  238.75   10.72
   2  -1  12  210.51    5.66
  -2   1 -12  235.01   12.14
  -2  -1 -12  235.64   12.13
  -2   1 -12  208.82    5.67
  -2  -1 -12  214.82    6.13
  -2  -1 -12  234.96    6.42
  -2  -1 -12  219.38   11.10
  -2  -1 -13  111.20    7.88
  -2   1 -13  111.41    4.50
  -2  -1 -13  112.20    4.91
   2  -1  13  103.25    4.32
  -2  -1 -13  113.10    4.78
  -2   1 -13  103.40    4.31
  -2  -1 -13  113.33    8.78
  -2   1 -13  117.78    8.94
  -2  -1 -13  105.13    4.12
  -2  -1 -14  256.34   12.93
  -2   1 -14  265.15    7.95
  -2   1 -14  264.60    7.19
  -2  -1 -14  263.12    7.84
  -2  -1 -14  262.60    6.95
   2  -1  14  255.99    7.13
  -2   1 -14  248.51   12.98
  -2  -1 -14  258.00    7.52
  -2  -1 -14  240.92   11.05
  -2   1 -14  262.11    7.36
   2   1  14  259.80    8.18
   2  -1  15  147.04    6.40
  -2  -1 -15  149.40    5.78
  -2  -1 -15  148.55    5.98
  -2   1 -15  148.10    6.09
   2   1  15  147.16    6.32
  -2  -1 -15  149.22    5.43
  -2   1 -15  145.15    5.59
  -2   1 -15  149.26    5.44
  -2   1 -16    0.16    0.83
  -2  -1 -16    2.82    1.01
  -2   1 -16    1.99    1.12
   2  -1  16    2.42    1.22
   2   1  16    1.30    1.08
  -2   1 -16    2.23    0.90
  -2  -1 -16    4.06    1.36
   2  -1  17   28.26    2.80
   2   1  17   30.78    2.92
  -2   1 -17   25.67    2.28
  -2   1 -17   31.58    2.74
  -2  -1 -17   27.94    2.20
  -2  -1 -17   29.34    2.60
   2   1  18    1.08    1.05
  -2   1 -18   -0.33    0.63
  -2  -1 -18    0.20    0.78
   2  -1  18   -1.02    1.09
  -2  -1 -18    1.03    0.70
  -2   1 -18   -0.56    0.89
  -2  -1 -19   24.69    1.74
   2  -1  19   23.93    2.09
  -2   1 -19   23.41    1.94
   2   1  19   25.55    2.17
  -2   1 -19   23.94    1.55
   2   1  20    2.22    0.69
   2  -1  20    2.01    0.67
   2  -2 -21    2.86    0.47
  -2   2  21    2.15    0.59
   2   2 -21    3.14    0.57
  -2  -2  21    2.93    0.56
  -2  -2  20    1.05    0.74
   2  -2 -20    0.75    0.62
  -2   2  20   -0.13    0.67
  -2  -2  19   15.43    1.87
  -2   2  19   14.01    1.84
   2   2 -19   13.35    1.70
   2  -2 -19   13.13    1.49
   2   2 -19   16.59    1.84
  -2  -2  18    6.14    1.43
   2   2 -18    5.83    1.45
   2   2 -18    5.31    1.43
  -2   2  18    6.75    1.59
   2   2 -17   29.61    2.78
  -2  -2  17   30.55    2.98
   2   2 -17   36.72    3.10
  -2   2  17   29.17    2.97
   2  -2 -17   29.98    2.85
   2   2 -16   18.14    2.24
   2  -2 -16   14.26    1.55
  -2  -2  16   15.82    2.18
  -2   2  16   15.06    2.16
   2  -2 -16   16.81    2.25
   2  -2 -16   17.16    2.27
   2   2 -16   17.60    2.21
   2  -2 -15   18.54    1.79
   2   2 -15   13.12    1.90
   2   2 -15   14.98    2.10
  -2   2  15   16.75    2.28
   2  -2 -15   17.75    2.19
   2  -2 -15   19.73    2.33
  -2  -2  15   16.14    2.16
   2   2 -14   17.11    2.15
   2  -2 -14   18.64    3.16
  -2   2  14   13.01    2.28
   2   2 -14   19.32    3.79
  -2   2  14   17.55    2.30
  -2  -2  14   16.64    2.15
  -2   2  14   24.56    4.13
   2   2 -14   19.86    2.21
   2  -2 -14   23.59    2.40
   2  -2 -14   17.96    1.69
  -2  -2  14   18.61    3.61
   2  -2 -14   20.09    2.27
  -2   2  13   20.98    3.59
   2  -2 -13   23.55    2.26
  -2  -2  13   24.08    2.30
   2  -2 -13   28.56    2.52
   2  -2 -13   28.14    3.79
  -2   2  13   27.08    2.62
   2   2 -13   22.75    2.18
  -2   2  13   19.99    3.65
  -2  -2  13   24.98    4.04
  -2  -2  12  140.29    9.00
  -2   2  12  134.01    8.80
  -2   2  12  134.87    8.50
  -2  -2  12  137.57    9.20
   2  -2 -12  125.05    8.11
  -2   2  11   60.88    5.48
  -2  -2  11   75.33    6.56
  -2   2  11   66.77    6.02
  -2  -2  11   69.74    6.11
  -2  -2  10   58.15    5.28
  -2   2  10   57.24    5.28
   2   2 -10   60.27    4.30
  -2  -2  10   55.60    5.37
  -2   2  10   63.91    5.35
  -2   2   9    8.31    2.08
   2   2  -9    7.74    1.54
  -2  -2   9    7.71    2.18
  -2  -2   9    6.15    2.04
  -2   2   9    9.30    2.28
  -2  -2   8  552.27   14.52
  -2   2   8  527.62   13.73
  -2   2   8  524.84   14.16
  -2  -2   8  521.35   14.06
  -2  -2   7   35.73    3.65
  -2  -2   7   37.70    3.63
  -2  -2   7   36.57    2.27
  -2   2   7   34.33    3.56
  -2  -2   6   56.47    4.06
  -2  -2   6   66.45    4.32
  -2   2   6   65.93    4.38
  -2   2   6   59.78    1.27
  -2  -2   6   64.94    2.98
  -2  -2   5  494.14   10.66
  -2  -2   5  506.50   10.52
  -2  -2   5  499.67    7.95
  -2   2   5  480.85   10.49
  -2  -2   4  467.73    9.27
  -2  -2   4  457.82    8.80
  -2   2   4  451.78    9.10
  -2  -2   4  445.84    7.38
  -2  -2   3 1461.93   13.66
  -2  -2   3 1447.07   14.46
  -2  -2   3 1425.43   12.56
  -2  -2   3 1425.83   12.99
  -2  -2   2  127.07    3.72
  -2  -2   2  127.84    3.76
  -2   2   2  121.98    3.88
  -2  -2   2  117.19    3.35
  -2  -2   2  127.79    3.76
  -2  -2   2  126.82    3.30
  -2  -2   1 3735.68   19.97
  -2  -2   1 3758.11   14.11
  -2  -2   0  106.17    3.29
  -2   2   0  101.29    3.08
  -2   2   0  101.44    3.14
  -2  -2   0  107.34    2.09
  -2  -2   0   98.91    3.13
  -2  -2  -1 1966.85   14.24
  -2   2  -1 1917.13   13.69
  -2  -2  -1 1865.83   11.52
  -2  -2  -1 1876.07   10.35
  -2  -2  -1 1922.30   14.16
  -2  -2  -1 1924.54   13.20
  -2  -2  -2 1131.07    9.96
  -2  -2  -2 1163.88   12.71
  -2  -2  -2 1131.78    9.87
   2   2   2 1162.17    6.83
  -2  -2  -2 1161.32   10.86
  -2   2  -3   11.26    1.46
  -2  -2  -3   11.38    1.56
   2   2   3   10.62    0.70
  -2  -2  -3   14.04    1.22
  -2  -2  -3   11.27    1.44
  -2   2  -3   11.27    0.98
  -2  -2  -3   11.48    1.01
   2   2   3   10.69    0.99
  -2  -2  -3    9.58    1.17
  -2  -2  -4  247.71    6.46
  -2   2  -4  246.05    7.09
  -2  -2  -4  241.08    4.85
  -2  -2  -4  246.76    7.32
   2   2   4  247.24    4.38
   2   2   4  256.03    5.42
  -2   2  -4  243.28    4.48
  -2   2  -5   19.46    2.31
  -2   2  -5   24.28    1.44
   2   2   5   22.86    1.92
  -2   2  -5   21.73    2.21
   2   2   5   22.72    1.61
  -2  -2  -5   21.27    2.10
  -2  -2  -5   21.89    1.42
  -2  -2  -5   21.63    2.51
   2   2   6  293.93    7.65
  -2   2  -6  279.30    9.15
   2   2   6  289.20    6.57
  -2   2  -6  301.35    8.48
  -2  -2  -6  304.02    9.79
   2   2   7  636.71   12.55
  -2   2  -7  625.17   13.26
   2  -2   7  622.98    7.10
  -2  -2  -7  641.47   15.26
  -2   2  -7  634.52   15.04
   2   2   7  661.64   10.78
   2   2   8    0.33    0.73
  -2  -2  -8   -0.18    1.20
  -2   2  -8    1.77    1.29
   2   2   8    0.56    0.98
  -2   2  -8   -1.06    1.55
   2   2   9  114.61    5.23
  -2  -2  -9  122.03    7.48
   2   2   9  108.43    6.11
  -2   2  -9  119.52    6.52
  -2  -2  -9  106.72    6.88
  -2   2  -9  118.69    7.50
  -2   2 -10    4.99    1.72
  -2   2 -10    2.94    1.70
  -2  -2 -10    1.15    1.06
  -2  -2 -10    5.35    1.99
  -2  -2 -11  117.30    8.13
  -2  -2 -11  120.42    8.09
  -2   2 -11  113.28    8.17
  -2  -2 -12  202.50   10.92
  -2  -2 -12  206.14    6.21
   2  -2  12  197.95    5.80
  -2  -2 -12  187.31   10.69
  -2  -2 -12  204.46    5.93
  -2   2 -12  205.59   11.45
  -2  -2 -13  106.40    8.25
  -2   2 -13  106.73    4.21
  -2   2 -13  112.88    8.67
  -2  -2 -13  109.14    4.15
   2  -2  13   99.85    4.49
  -2  -2 -13  107.10    4.71
  -2  -2 -13  112.59    4.99
  -2  -2 -13  115.40    8.41
  -2   2 -14   80.12    3.81
  -2  -2 -14   75.60    4.21
  -2   2 -14   82.29    4.24
   2   2  14   77.95    4.44
  -2  -2 -14   81.91    3.82
  -2  -2 -14   83.64    4.38
  -2  -2 -14   95.84    7.68
  -2  -2 -14   77.08    6.54
  -2   2 -14   80.55    7.49
   2  -2  14   82.27    4.29
  -2   2 -15   13.41    1.88
  -2  -2 -15   13.83    1.68
  -2  -2 -15   17.28    2.10
  -2   2 -15   15.87    2.00
   2  -2  15   18.41    2.34
  -2  -2 -15   17.50    2.14
   2   2  15   12.89    1.93
  -2   2 -15   16.34    1.78
  -2   2 -16   21.28    2.23
   2  -2  16   15.01    2.12
  -2  -2 -16   21.16    2.28
  -2  -2 -16   21.67    1.97
  -2   2 -16   20.20    2.43
  -2   2 -16   22.25    2.07
   2   2  16   26.71    2.77
   2  -2  17   42.66    3.30
  -2  -2 -17   46.19    3.14
  -2  -2 -17   51.38    3.32
  -2   2 -17   50.08    3.47
  -2   2 -17   45.23    3.03
   2   2  17   45.48    3.39
   2  -2  18   11.43    1.79
  -2   2 -18    8.48    1.18
   2   2  18   10.52    1.72
  -2   2 -18   11.02    1.64
  -2  -2 -18   10.71    1.51
  -2  -2 -19   54.70    2.61
   2   2  19   54.60    2.99
   2  -2  19   52.46    3.01
  -2   2 -19   53.36    2.83
  -2   2 -19   52.70    2.09
  -2  -2 -20    2.93    0.49
   2  -2  20    3.06    0.73
   2   2  20    3.50    0.72
  -2   3  21    0.25    0.37
   2   3 -21   -0.41    0.40
   2  -3 -20   25.55    1.64
  -2   3  20   25.34    1.95
  -2   3  20   23.27    1.37
  -2  -3  20   27.07    1.86
   2  -3 -19   -0.21    0.74
  -2   3  19    1.01    0.79
   2   3 -19    0.33    0.82
   2   3 -19    1.50    0.85
  -2  -3  19    0.97    0.79
   2   3 -18   -0.59    0.98
  -2  -3  18    1.21    1.06
  -2   3  18    1.15    1.02
   2   3 -18    0.26    0.91
  -2   3  17   29.03    2.89
   2   3 -17   30.38    2.84
  -2  -3  17   28.85    2.78
   2   3 -17   28.82    2.70
   2  -3 -17   26.90    2.14
   2   3 -16   16.66    2.24
   2  -3 -16   18.26    2.27
   2  -3 -16   19.48    1.94
  -2   3  16   19.02    2.37
  -2  -3  16   16.75    2.16
   2   3 -16   18.86    2.17
  -2   3  15   25.69    2.71
   2   3 -15   22.42    2.39
   2  -3 -15   23.51    2.09
   2  -3 -15   20.56    2.33
   2  -3 -15   23.13    2.52
  -2  -3  15   19.76    2.36
   2   3 -15   24.13    2.61
  -2  -3  15   21.42    1.91
   2   3 -14    3.64    1.22
  -2   3  14    1.27    1.15
  -2  -3  14    1.74    0.74
   2  -3 -14    2.63    0.91
  -2  -3  14    2.17    0.60
   2  -3 -14    2.09    0.82
   2  -3 -14    2.15    0.90
   2   3 -14    3.26    1.28
  -2   3  14    4.93    1.50
   2  -3 -14    1.57    1.56
   2   3 -14   -1.70    1.31
  -2   3  14    1.07    1.90
  -2  -3  13   -2.22    0.87
   2  -3 -13    0.06    0.84
   2  -3 -13    0.90    0.81
  -2   3  13   -0.17    1.88
  -2  -3  13   -4.85    2.09
   2  -3 -13    1.33    0.89
  -2   3  13    0.53    0.83
  -2  -3  13    0.01    0.68
  -2  -3  13    0.15    0.81
   2   3 -13    0.00    0.80
  -2   3  13   -2.26    1.69
   2   3 -13    3.90    1.72
   2  -3 -13    0.18    1.27
  -2   3  12   24.04    3.88
  -2  -3  12   20.08    3.52
  -2   3  12   22.58    3.75
  -2   3  11    2.23    1.29
  -2   3  11   -0.02    1.47
  -2  -3  10   51.31    5.11
  -2   3  10   55.28    5.07
  -2   3  10   50.45    5.00
  -2  -3  10   66.32    5.90
  -2  -3   9   85.95    6.29
  -2   3   9   87.56    6.07
   2   3  -9   86.05    4.22
  -2  -3   9   82.44    6.19
  -2   3   9   78.60    5.94
  -2  -3   8   31.55    3.63
  -2  -3   8   32.96    2.30
   2   3  -8   27.63    2.27
  -2   3   8   29.78    3.71
  -2  -3   8   29.06    3.73
  -2  -3   7  436.48    8.54
  -2   3   7  438.64   12.13
  -2  -3   7  435.09   12.22
  -2  -3   7  443.23   12.18
  -2   3   6  158.20    6.75
  -2  -3   6  146.03    4.90
  -2  -3   6  149.53    2.97
  -2  -3   6  152.14    6.73
  -2  -3   6  152.40    6.59
  -2  -3   5  404.86    9.59
  -2  -3   5  375.47    9.59
  -2   3   5  389.56    9.71
  -2  -3   5  400.85    7.87
  -2  -3   5  383.98    5.05
  -2  -3   4  102.19    3.91
  -2  -3   4  101.69    4.55
  -2   3   4  100.71    4.54
  -2  -3   4   98.45    4.24
  -2  -3   4  102.04    2.77
  -2   3   3  496.30    9.17
  -2  -3   3  524.40    9.14
  -2  -3   3  516.21    8.58
  -2  -3   3  515.73    8.41
  -2  -3   3  527.20    6.63
  -2   3   2   91.94    3.67
  -2  -3   2   92.10    2.94
  -2  -3   2   85.49    2.98
  -2  -3   2   93.98    3.48
  -2  -3   1 4857.22   21.09
  -2   3   1 4893.76   24.94
  -2  -3   0  249.93    4.65
  -2   3   0  251.40    5.14
  -2  -3   0  253.49    5.47
   2   3   0  254.80    2.62
  -2   3   0  256.68    5.59
  -2  -3   0  258.27    5.55
  -2   3  -1 2001.06   15.85
  -2  -3  -1 2033.00   10.84
   2   3   1 2041.64    6.80
  -2  -3  -1 2032.14    9.11
  -2  -3  -1 2034.87   15.10
  -2  -3  -2 1253.19   12.43
  -2  -3  -2 1292.43   14.11
  -2  -3  -2 1309.77   11.61
   2   3   2 1267.31    7.98
   2   3   2 1290.69    7.02
  -2  -3  -2 1257.68   10.06
  -2   3  -2 1292.58   13.60
  -2  -3  -3  128.11    4.95
  -2  -3  -3  127.82    3.48
  -2   3  -3  125.52    4.82
   2   3   3  119.39    2.98
  -2   3  -3  122.27    3.04
  -2  -3  -3  120.42    4.65
  -2  -3  -3  127.02    3.92
  -2  -3  -4  108.54    5.10
   2   3   4  103.56    2.81
   2   3   4  112.34    3.50
  -2  -3  -4  111.95    4.74
  -2   3  -4  105.86    2.71
  -2   3  -4  107.96    4.87
  -2  -3  -4  105.48    2.99
  -2   3  -5   29.25    1.33
  -2  -3  -5   32.32    3.12
  -2  -3  -5   28.36    2.64
   2   3   5   29.43    1.82
  -2   3  -5   30.68    2.94
   2   3   5   24.55    1.99
   2   3   6  649.36    9.48
  -2   3  -6  629.54   14.03
   2   3   6  640.69   11.19
  -2  -3  -6  626.29   14.37
   2   3   7   78.41    3.67
  -2  -3  -7   78.16    5.56
  -2   3  -7   78.75    5.41
   2   3   7   79.33    4.40
  -2   3  -8   59.16    5.09
   2   3   8   65.11    3.64
   2   3   8   64.22    4.34
  -2  -3  -8   59.65    5.17
  -2  -3  -9    1.78    1.33
  -2  -3  -9    2.83    1.62
  -2   3  -9    1.34    1.59
   2   3   9    3.40    1.35
  -2  -3 -10   10.35    2.47
   2   3  10    9.84    2.06
  -2  -3 -10   11.60    2.67
  -2   3 -10    9.43    2.29
  -2   3 -11  113.62    8.27
  -2  -3 -11  120.27    8.16
  -2  -3 -11  135.76    8.84
   2  -3  12    0.82    0.80
  -2  -3 -12    0.98    0.72
  -2  -3 -12   -0.60    1.29
  -2  -3 -12   -3.76    1.87
  -2  -3 -12    0.12    0.68
  -2   3 -12   -2.65    1.51
  -2  -3 -13  267.73   12.97
  -2   3 -13  280.93   13.93
  -2  -3 -13  260.02   12.95
   2   3  13  271.07    7.94
  -2   3 -13  261.52    6.36
  -2  -3 -13  283.35    8.00
  -2  -3 -13  277.31    7.45
   2  -3  13  264.31    7.64
  -2   3 -14  134.07    4.63
  -2  -3 -14  134.25    5.45
  -2  -3 -14  138.66    5.68
   2   3  14  135.81    5.83
  -2  -3 -14  143.10    9.10
  -2  -3 -14  133.64    4.74
   2  -3  14  136.58    5.64
  -2   3 -14  140.40    9.76
  -2  -3 -14  126.33    8.53
  -2   3 -15    2.38    0.96
  -2  -3 -15    3.92    1.16
  -2  -3 -15    4.16    1.07
   2  -3  15    4.01    1.20
   2  -3  15    3.65    1.29
   2   3  15    4.15    1.35
  -2   3 -15    2.68    1.17
  -2   3 -16    7.86    1.49
   2   3  16    7.12    1.54
   2  -3  16    5.59    1.57
  -2  -3 -16    4.83    1.23
  -2   3 -16    7.67    1.64
  -2  -3 -17   -0.26    0.76
  -2   3 -17   -0.52    0.99
  -2   3 -17    0.19    0.83
  -2  -3 -17    1.05    0.70
   2  -3  17   -0.38    1.04
  -2  -3 -17   -0.50    0.77
   2   3  17   -0.92    1.02
  -2   3 -18   14.25    1.55
  -2   3 -18   13.44    1.74
   2  -3  18   12.98    1.79
  -2  -3 -18   14.48    1.63
   2   3  18   15.91    1.89
   2   3  19   -0.13    0.60
  -2   3 -19   -0.39    0.63
   2  -3  19   -0.46    0.66
  -2  -3 -19   -0.76    0.71
  -2  -3 -20   12.91    0.89
   2  -3  20   15.89    1.28
   2   3  20   14.00    1.20
  -2  -3 -20   12.86    0.92
  -2   4  21   32.63    1.48
  -2  -4  21   31.12    1.32
   2   4 -21   30.05    1.37
   2  -4 -20    0.65    0.46
  -2  -4  20    1.63    0.63
  -2   4  20    1.54    0.69
  -2  -4  19   23.82    1.98
   2  -4 -19   24.43    1.91
   2   4 -19   22.35    2.09
   2   4 -19   24.41    2.14
  -2   4  19   24.23    2.21
  -2   4  18    1.44    0.99
  -2  -4  18    1.46    0.95
   2  -4 -18   -0.39    0.64
   2  -4 -18    3.23    1.11
   2   4 -18    1.61    0.97
   2   4 -18    3.15    1.23
   2  -4 -17   16.69    1.78
   2   4 -17   15.97    2.10
   2   4 -17   14.81    2.02
  -2   4  17   14.85    2.15
  -2  -4  17   16.36    2.03
   2  -4 -16    9.46    1.48
  -2  -4  16    7.94    1.52
  -2   4  16    7.50    1.59
   2   4 -16   11.36    1.86
   2   4 -16   10.66    1.80
  -2  -4  16    7.68    1.25
   2  -4 -15   15.06    1.82
  -2  -4  15   14.08    2.04
   2   4 -15   13.75    1.93
  -2   4  15    9.97    1.71
  -2  -4  15   11.72    1.57
   2   4 -15   12.17    1.90
  -2   4  14   -5.19    2.17
   2  -4 -14    3.52    0.92
   2   4 -14    1.43    1.53
   2  -4 -14   -2.29    1.35
   2  -4 -14    5.30    1.35
  -2  -4  14    3.27    1.08
  -2  -4  14    4.92    1.16
   2  -4 -14    4.75    1.18
  -2   4  14    5.23    1.27
  -2   4  14    7.12    1.84
  -2  -4  14    3.23    1.16
   2   4 -14    5.23    1.30
   2  -4 -13   44.95    5.52
   2  -4 -13   43.63    3.11
   2   4 -13   55.38    5.91
  -2  -4  13   48.03    3.04
   2  -4 -13   49.15    3.35
  -2   4  13   46.17    3.32
  -2   4  13   35.71    4.79
  -2  -4  13   46.61    2.72
  -2   4  13   48.04    5.09
   2  -4 -13   46.16    2.75
  -2  -4  13   48.03    3.12
   2  -4 -12   88.49    4.10
  -2   4  12   90.45    4.19
  -2   4  12   80.69    6.49
  -2  -4  12   85.59    7.22
   2  -4 -12   83.95    3.90
   2   4 -12   89.91    7.12
  -2   4  12   88.84    7.13
  -2  -4  11   13.95    3.16
  -2   4  11   11.40    2.53
  -2   4  11   10.81    2.70
  -2   4  10   10.04    2.38
  -2  -4  10    9.04    2.59
  -2   4  10    8.25    2.19
  -2  -4   9   13.42    2.82
  -2   4   9   11.37    2.52
  -2  -4   8   59.10    5.11
  -2  -4   8   58.88    3.48
  -2   4   8   58.40    4.89
  -2  -4   8   55.37    4.73
  -2  -4   7   60.32    3.54
  -2   4   7   58.78    4.70
   2   4  -7   55.20    2.37
  -2  -4   7   55.48    4.70
  -2  -4   7   70.09    5.07
  -2   4   6   87.61    5.22
  -2  -4   6   92.92    4.32
  -2  -4   6   92.04    5.28
  -2  -4   6   86.75    5.34
   2   4  -6   80.44    2.34
  -2  -4   5  747.07    6.15
  -2  -4   5  771.63   12.14
  -2  -4   5  761.51   13.59
  -2  -4   5  752.73   14.15
  -2   4   5  780.68   14.30
  -2   4   4   34.68    2.83
  -2  -4   4   28.54    2.38
  -2  -4   4   30.02    1.52
  -2   4   3  505.73    9.83
  -2  -4   3  488.69    9.21
  -2  -4   3  497.75    9.54
  -2  -4   2   13.14    1.25
  -2  -4   2   12.30    1.47
  -2   4   2   13.90    1.65
  -2  -4   1   96.53    3.44
  -2   4   1  101.70    4.00
  -2   4   0  214.93    5.70
  -2   4   0  202.10    4.85
   2   4   0  216.56    3.36
  -2  -4   0  215.64    5.68
  -2  -4   0  224.62    5.64
  -2  -4   0  218.02    4.51
  -2   4  -1  102.78    3.66
  -2  -4  -1  102.04    3.59
  -2   4  -1   98.41    3.92
   2   4   1   98.16    2.15
  -2  -4  -1  100.52    3.77
  -2   4  -2  189.45    5.75
   2   4   2  193.02    3.48
  -2  -4  -2  189.58    5.62
  -2  -4  -2  194.78    5.02
  -2  -4  -2  183.38    3.55
  -2   4  -3   58.95    3.46
  -2  -4  -3   56.13    3.49
   2   4   3   56.20    2.26
  -2  -4  -3   57.79    3.50
  -2  -4  -3   54.53    2.62
  -2   4  -4   92.20    4.64
  -2  -4  -4   92.77    3.16
  -2  -4  -4   91.37    4.88
  -2   4  -4   87.31    2.27
  -2  -4  -4   92.53    4.69
   2   4   4   82.80    3.30
   2   4   4   96.48    3.28
  -2   4  -5  315.87    9.38
  -2   4  -5  311.55    3.18
   2   4   5  325.19    6.91
  -2  -4  -5  317.88    9.83
  -2  -4  -5  313.93    5.04
  -2   4  -6  129.93    6.53
  -2  -4  -6  122.83    6.79
   2   4   6  132.03    4.24
   2   4   6  131.49    5.04
   2   4   7    3.97    1.20
  -2  -4  -7    4.49    1.77
  -2   4  -7    5.62    1.83
   2   4   7    4.85    1.14
  -2   4  -8    8.49    2.16
   2   4   8    7.11    1.47
  -2  -4  -8    7.91    2.22
  -2   4  -9   15.94    3.09
   2   4   9   10.79    2.10
  -2  -4  -9   13.92    2.95
   2   4  10   -2.52    1.18
  -2   4 -10   -0.14    1.23
  -2  -4 -10   -0.09    0.86
  -2  -4 -10    0.46    1.40
  -2  -4 -11   21.37    3.52
  -2   4 -11   28.38    4.29
  -2  -4 -11   25.28    4.03
   2  -4  12   40.58    2.96
  -2  -4 -12   37.03    4.95
  -2  -4 -12   39.01    2.57
   2   4  12   39.09    2.85
  -2  -4 -12   35.99    2.81
  -2   4 -12   35.09    4.77
  -2  -4 -12   36.21    4.74
  -2  -4 -13   -0.65    0.98
   2  -4  13    1.56    0.80
   2  -4  13   -0.70    0.76
   2   4  13    0.25    0.95
  -2  -4 -13    0.19    0.63
  -2  -4 -13   -0.08    0.97
  -2  -4 -14    8.08    1.59
   2  -4  14   11.56    1.91
   2  -4  14    9.07    1.25
  -2  -4 -14    6.48    1.15
   2   4  14    6.83    1.53
   2   4  15   32.35    2.92
   2  -4  15   31.39    2.88
  -2  -4 -15   33.58    2.82
   2  -4  15   29.57    2.92
  -2  -4 -16   18.07    2.16
   2   4  16   17.06    2.25
   2  -4  16   17.15    2.22
  -2   4 -16   18.04    2.26
  -2   4 -16   16.68    2.01
  -2  -4 -16   17.37    2.02
   2  -4  17    0.37    0.82
  -2   4 -17    0.50    0.84
  -2  -4 -17    1.19    0.71
  -2   4 -17    0.52    0.86
   2   4  17    1.03    0.88
  -2  -4 -17    1.52    1.01
   2   4  18    0.86    0.80
   2  -4  18    0.29    0.80
  -2  -4 -18   -0.55    0.72
  -2   4 -18    0.50    0.67
  -2   4 -18    0.67    0.81
   2  -4  19   26.47    2.00
  -2  -4 -19   24.84    1.75
   2   4  19   27.56    1.95
  -2   4 -19   28.90    2.06
  -2   4 -19   24.53    1.56
   2   4  20   19.77    1.21
  -2  -4 -20   17.01    1.02
   2  -4  20   21.46    1.35
  -2   4 -20   18.64    1.32
   2  -5 -20    4.13    0.66
   2   5 -20    5.39    0.92
  -2  -5  20    4.83    0.62
  -2   5  20    3.37    0.76
   2   5 -19    2.17    0.89
  -2  -5  19    0.90    0.56
   2   5 -19    1.47    0.75
  -2   5  19    2.06    0.92
   2  -5 -19    2.19    0.82
   2  -5 -18    6.05    1.16
   2   5 -18    8.53    1.48
   2   5 -18    7.98    1.47
  -2  -5  18    7.02    1.27
   2  -5 -18    6.81    1.07
  -2   5  18    5.98    1.37
   2  -5 -17   18.33    2.01
   2  -5 -17   17.89    1.87
  -2   5  17   19.12    2.32
  -2  -5  17   19.24    2.15
   2   5 -17   22.77    2.44
   2   5 -17   17.93    2.15
   2  -5 -16    2.67    1.17
  -2   5  16    1.86    1.12
   2   5 -16    1.78    0.91
   2  -5 -16    2.74    1.00
  -2  -5  16    2.11    1.02
   2   5 -16    2.00    1.09
  -2  -5  16    2.63    1.22
  -2  -5  15    1.60    1.06
   2   5 -15    2.94    1.16
   2  -5 -15    0.93    0.70
  -2   5  15    2.29    1.19
  -2  -5  15    0.51    0.88
   2  -5 -14    4.94    1.74
  -2   5  14    0.85    0.86
  -2  -5  14   -0.10    0.70
   2   5 -14    0.35    0.87
   2   5 -14    4.16    1.65
  -2  -5  14    2.19    1.08
  -2  -5  14    0.93    0.82
   2  -5 -14    1.23    0.95
  -2   5  14    2.60    1.53
  -2   5  13  191.32    9.64
  -2   5  13  183.78    6.54
  -2  -5  13  192.25    5.83
  -2  -5  13  191.56    6.27
  -2   5  13  193.38   10.65
   2  -5 -13  205.30   11.64
   2   5 -13  187.51   10.48
   2  -5 -13  205.45    6.77
  -2  -5  13  185.53    5.92
   2  -5 -13  192.09    5.84
  -2  -5  12   13.39    1.62
   2  -5 -12    9.00    1.28
  -2   5  12   11.70    2.76
  -2   5  12   11.95    1.69
   2  -5 -12    9.47    1.46
  -2  -5  12   13.13    1.45
   2   5 -12    9.94    2.35
  -2  -5  12   10.41    1.51
  -2   5  12   12.51    2.92
   2   5 -11   10.40    2.30
  -2   5  11    8.81    2.66
  -2   5  11    6.06    1.98
  -2   5  10    0.17    1.13
  -2  -5  10    0.54    1.18
  -2   5  10   -0.01    1.44
   2   5 -10    1.94    1.28
  -2  -5   9  117.88    7.72
  -2   5   9  120.42    7.56
  -2  -5   9  118.47    5.21
  -2   5   8   33.69    3.82
  -2  -5   8   34.76    4.08
  -2  -5   8   30.66    2.80
  -2  -5   7   28.01    3.50
  -2   5   7   25.64    3.14
  -2  -5   7   27.76    2.69
  -2   5   6  259.29    9.15
  -2  -5   6  263.13    9.51
  -2  -5   6  257.66    7.78
  -2   5   5  416.72   10.75
  -2  -5   5  445.12    9.96
  -2  -5   5  436.29   11.38
  -2  -5   4   16.36    1.98
  -2  -5   4   16.09    1.15
  -2  -5   4   17.72    2.16
  -2   5   4   18.10    2.27
  -2   5   3   56.85    3.58
  -2  -5   3   53.69    2.39
  -2  -5   3   54.56    3.41
   2   5  -2  167.65    2.74
  -2  -5   2  168.35    5.79
  -2   5   2  176.29    6.02
  -2  -5   2  174.29    4.75
   2   5  -1  450.77    6.58
  -2  -5   1  488.33    9.63
  -2  -5   1  455.88    5.28
  -2   5   1  487.32    9.56
  -2  -5   1  487.92    8.35
  -2   5   0 1160.35   11.96
  -2  -5   0 1162.02   13.94
  -2   5   0 1179.21   14.67
  -2  -5   0 1146.24   10.91
   2   5   0 1147.67    9.49
  -2  -5   0 1189.54   14.53
   2   5   1  447.03    5.75
  -2  -5  -1  461.52    8.90
  -2   5  -1  448.98    9.28
  -2   5  -1  471.30    8.03
  -2  -5  -1  478.89    9.56
  -2  -5  -1  486.41    8.28
   2   5   2  588.48    6.92
  -2  -5  -2  588.68   10.32
  -2  -5  -2  582.33    5.72
  -2  -5  -2  593.14    5.08
  -2   5  -2  600.73   11.10
  -2  -5  -2  594.32   11.28
  -2  -5  -2  596.95    9.81
   2   5   3   67.33    2.68
  -2   5  -3   74.30    4.19
  -2  -5  -3   70.50    4.16
  -2  -5  -3   67.50    3.97
  -2  -5  -3   64.24    3.14
   2   5   4  113.37    3.96
  -2   5  -4  120.09    5.53
  -2  -5  -4  113.84    5.61
  -2   5  -4  110.67    2.47
  -2  -5  -4  114.60    4.07
  -2  -5  -5  243.84    8.98
   2   5   5  247.00    6.05
  -2   5  -5  261.95    8.76
  -2  -5  -5  246.04    5.28
   2   5   5  233.90    6.45
   2   5   6   62.20    3.44
  -2   5  -6   72.21    5.02
  -2  -5  -6   59.64    4.86
   2   5   6   63.29    3.02
  -2  -5  -7   80.56    6.00
   2   5   7   78.81    4.28
  -2   5  -7   84.85    5.82
   2   5   7   83.94    3.59
   2   5   8   28.68    2.87
  -2   5  -8   38.94    4.26
  -2  -5  -8   36.48    4.28
  -2  -5  -9   17.36    3.33
   2   5   9   14.56    2.21
  -2   5  -9   14.16    2.85
  -2   5 -10    6.32    2.21
  -2  -5 -10    4.79    1.60
  -2  -5 -10    2.28    1.50
  -2   5 -11   22.88    2.29
  -2  -5 -11   20.10    3.35
  -2   5 -11   19.21    3.39
   2  -5  11   26.27    2.37
  -2  -5 -11   27.24    4.16
  -2  -5 -11   24.00    2.23
  -2  -5 -12   34.54    2.84
   2   5  12   35.88    2.63
   2  -5  12   41.11    3.13
  -2  -5 -12   40.54    2.60
  -2  -5 -12   39.47    5.12
  -2  -5 -12   31.91    4.29
  -2   5 -12   44.87    5.45
   2  -5  13  138.77    5.77
  -2   5 -13  158.24   10.13
   2  -5  13  129.29    4.86
   2   5  13  133.43    5.39
  -2  -5 -13  141.79    5.84
  -2  -5 -13  134.25    9.56
  -2  -5 -13  139.05    8.61
  -2  -5 -13  137.88    5.11
   2  -5  14   63.84    4.05
   2   5  14   66.33    3.98
   2  -5  14   64.91    3.53
  -2  -5 -14   66.43    3.79
   2   5  15   80.61    4.37
  -2  -5 -15   81.39    4.54
   2  -5  15   75.54    3.69
   2  -5  15   73.84    4.38
   2  -5  15   75.58    4.45
  -2   5 -16    5.85    1.46
  -2  -5 -16    6.11    1.47
   2  -5  16    8.33    1.15
   2  -5  16    7.36    1.58
  -2   5 -16    8.61    1.58
  -2  -5 -16    8.65    1.41
   2   5  16    5.15    1.29
  -2  -5 -17    5.64    1.33
   2  -5  17    5.79    1.33
   2   5  17    5.80    1.27
  -2   5 -17    5.05    1.23
  -2  -5 -17    6.33    1.08
  -2   5 -17    6.45    1.31
  -2   5 -18   18.00    1.69
  -2  -5 -18   20.92    1.43
  -2   5 -18   23.60    2.22
   2  -5  18   18.32    1.91
   2   5  18   18.46    1.83
  -2  -5 -18   21.57    1.99
   2  -5  19    4.57    0.86
  -2   5 -19    4.48    0.89
  -2   5 -19    3.49    0.71
   2   5  19    4.17    0.83
  -2  -5 -19    4.73    0.89
  -2   5 -20   -0.23    0.38
  -2   6  20   17.51    1.34
   2   6 -20   15.01    1.32
   2  -6 -20   18.00    1.01
  -2  -6  19   24.30    1.56
  -2   6  19   25.10    1.98
   2   6 -19   30.45    2.25
   2   6 -19   25.04    1.91
   2  -6 -19   27.23    1.81
   2  -6 -18    0.82    0.70
  -2   6  18    1.59    0.88
  -2  -6  18    1.20    0.88
   2   6 -18    0.60    0.76
   2  -6 -18    0.86    0.82
   2   6 -18    0.51    0.84
  -2   6  17    6.69    1.57
   2  -6 -17    4.04    0.95
  -2  -6  17    6.17    1.29
   2   6 -17    5.27    1.27
   2  -6 -17    6.13    1.28
   2   6 -17    6.11    1.48
  -2   6  16    2.09    1.24
  -2  -6  16    1.87    0.89
   2  -6 -16    2.22    1.06
   2  -6 -16    2.26    1.06
   2   6 -16    2.02    1.09
   2   6 -16    2.69    1.23
  -2  -6  16    1.23    0.73
   2  -6 -15   15.32    1.89
  -2  -6  15   17.08    1.99
  -2  -6  15   16.61    1.93
  -2   6  15   17.00    2.24
   2  -6 -15   15.08    1.88
   2   6 -15   13.90    1.83
  -2  -6  14   34.79    2.77
  -2  -6  14   29.63    2.65
  -2  -6  14   33.67    2.65
   2  -6 -14   34.92    2.79
   2   6 -14   38.92    4.77
  -2   6  14   33.37    4.09
  -2   6  14   31.06    2.84
  -2   6  13    6.03    1.98
  -2   6  13    7.35    1.43
   2   6 -13   13.15    2.82
  -2  -6  13    9.68    1.45
   2  -6 -13    8.91    1.58
  -2   6  13   14.33    3.10
  -2  -6  13    7.71    1.33
   2  -6 -13    8.19    2.56
  -2  -6  13    8.84    1.51
  -2  -6  12    1.19    0.78
  -2  -6  12    2.02    0.95
   2  -6 -12   -0.27    0.76
  -2   6  12    0.06    1.65
  -2   6  12    0.08    0.97
   2   6 -12    3.67    1.92
  -2   6  12    5.27    1.79
  -2  -6  12    1.93    0.94
  -2   6  11    2.89    1.12
   2   6 -11    3.99    1.91
  -2   6  11    7.17    2.16
  -2   6  10    7.08    2.01
   2   6 -10    9.44    2.23
  -2  -6   9   -0.50    1.02
   2   6  -9   -0.12    0.99
  -2   6   9   -0.59    1.60
   2   6  -8  120.67    6.38
  -2   6   8  126.92    7.47
  -2  -6   8  121.20    5.96
  -2   6   7   91.11    6.02
   2   6  -7   83.87    4.87
  -2  -6   7   97.55    5.25
  -2   6   6    1.45    1.50
   2   6  -6    0.29    0.68
  -2  -6   6   -0.18    1.08
   2   6  -5   26.41    2.23
  -2   6   5   23.33    2.84
  -2  -6   5   25.49    2.76
  -2  -6   4   57.81    3.90
  -2   6   4   58.41    4.05
   2   6  -4   56.92    2.78
  -2   6   3   66.65    4.20
  -2  -6   3   65.09    4.09
  -2  -6   3   67.40    2.91
   2   6  -3   62.70    2.31
   2   6  -2  159.57    4.79
  -2  -6   2  160.07    4.85
  -2  -6   2  154.95    6.09
  -2   6   2  169.24    6.36
  -2   6   1  866.91   13.96
   2   6  -1  807.09    9.86
  -2  -6   1  863.58   12.14
  -2  -6   1  867.15   13.98
  -2  -6   0  186.11    6.04
  -2  -6   0  175.74    4.50
   2   6   0  180.98    4.34
  -2   6   0  173.93    6.23
  -2  -6   0  177.60    6.18
  -2  -6  -1   90.30    4.34
   2   6   1   86.58    3.00
  -2  -6  -1   90.70    3.80
  -2   6  -1   84.56    4.41
  -2  -6  -1   85.60    4.42
  -2   6  -1   79.18    3.44
  -2  -6  -2  471.31    9.67
   2   6   2  487.32    7.15
  -2  -6  -2  480.78    9.87
  -2  -6  -2  466.50    4.23
  -2   6  -2  481.56    9.13
  -2  -6  -2  492.17   11.06
  -2  -6  -3  133.81    5.79
  -2  -6  -3  130.93    4.91
   2   6   3  134.00    4.03
  -2  -6  -3  134.21    2.60
  -2   6  -3  128.20    5.85
  -2  -6  -4   10.06    2.02
  -2   6  -4    9.14    1.94
   2   6   4    9.02    1.26
  -2  -6  -4    9.53    1.43
   2   6   5   74.68    3.71
  -2   6  -5   78.10    4.99
  -2  -6  -5   72.07    5.13
  -2  -6  -5   74.67    3.31
  -2  -6  -6   30.98    3.68
  -2   6  -6   32.80    3.45
   2   6   6   34.08    2.57
   2  -6   7  345.10    9.51
  -2   6  -7  372.89   12.15
   2   6   7  360.26    8.86
   2  -6   8    6.75    1.50
  -2   6  -8    6.52    2.01
  -2  -6  -8    5.55    1.74
   2   6   8    5.90    1.37
  -2   6  -9    0.94    1.07
  -2  -6  -9    2.07    1.55
  -2  -6 -10   -0.40    1.20
  -2   6 -10    1.63    1.40
  -2  -6 -10   -1.39    1.15
  -2   6 -11   65.27    3.98
  -2   6 -11   62.89    6.07
  -2  -6 -11   66.68    5.77
   2   6  11   59.00    3.04
  -2  -6 -11   64.72    3.76
   2  -6  11   61.79    3.65
  -2  -6 -11   70.35    6.80
  -2  -6 -12   -0.44    0.94
  -2  -6 -12   -0.12    1.46
  -2  -6 -12   -3.06    0.91
  -2   6 -12   -3.64    1.95
  -2  -6 -12    1.82    1.37
   2   6  12    0.54    0.67
  -2   6 -12   -0.56    0.95
   2  -6  12   -0.70    0.97
   2  -6  13    3.32    1.28
   2   6  13    2.06    1.00
  -2  -6 -13   -0.01    1.66
  -2  -6 -13    2.57    1.05
   2  -6  13    0.98    0.88
  -2  -6 -14    4.32    1.28
   2   6  14    3.31    1.11
   2  -6  14    3.43    1.13
   2  -6  14    3.96    1.49
   2   6  15   52.21    3.45
   2  -6  15   53.26    3.26
   2  -6  15   51.63    3.77
   2  -6  15   52.31    3.64
  -2  -6 -15   55.80    3.79
   2   6  16   34.53    2.76
  -2   6 -16   29.90    2.61
  -2  -6 -16   31.72    2.80
   2  -6  16   30.05    2.30
  -2  -6 -16   26.65    2.30
   2  -6  16   32.23    2.80
  -2   6 -16   28.89    2.76
  -2  -6 -17   36.28    2.41
   2  -6  17   36.63    2.77
  -2   6 -17   38.47    2.98
  -2   6 -17   39.67    2.77
   2   6  17   35.96    2.56
  -2  -6 -17   37.81    2.85
  -2   6 -18    1.94    0.98
   2  -6  18   -1.00    0.71
   2   6  18    0.06    0.58
  -2  -6 -18    0.42    0.44
  -2   6 -18   -0.12    0.67
  -2  -6 -18    0.06    0.69
   2   6  19   79.30    2.51
  -2  -6 -19   88.47    2.97
  -2  -6 -19   87.18    3.06
  -2   6 -19   79.77    2.62
  -2   6 -19   91.42    3.35
   2  -6  19   87.61    2.95
  -2   6 -20   30.71    1.42
  -2   7  20    5.86    0.64
   2   7 -20    7.76    0.92
   2  -7 -20    7.85    0.89
  -2  -7  20    6.71    0.81
   2   7 -19    2.11    0.66
   2  -7 -19    1.84    0.60
   2   7 -19    2.27    0.74
  -2   7  19    1.27    0.60
   2  -7 -18   -0.33    0.65
   2   7 -18   -0.08    0.66
   2   7 -18   -1.00    0.96
  -2   7  18    0.26    0.65
  -2  -7  17   16.78    1.71
  -2  -7  17   15.03    1.60
   2  -7 -17   13.50    1.67
   2  -7 -17   17.73    1.88
   2   7 -17   15.66    2.17
   2   7 -17   15.06    1.88
  -2   7  17   14.45    1.79
  -2  -7  16   -0.76    0.61
  -2   7  16   -0.10    0.94
   2  -7 -16   -0.26    0.81
  -2  -7  16    0.98    0.63
   2   7 -16    1.29    1.11
   2  -7 -16    0.38    0.63
   2   7 -16   -0.02    0.78
   2  -7 -15    1.86    1.10
   2   7 -15    1.09    0.92
  -2   7  15    0.39    0.95
  -2  -7  15    0.90    0.64
   2  -7 -15    1.11    0.97
  -2  -7  15    1.96    1.08
  -2  -7  15    1.58    0.91
  -2  -7  14   81.07    3.83
  -2   7  14   83.85    4.43
  -2  -7  14   76.64    4.07
   2  -7 -14   77.72    4.16
  -2  -7  14   79.73    4.35
   2  -7 -14   80.39    4.23
   2  -7 -13  168.52   10.91
  -2   7  13  148.22    8.82
   2  -7 -13  159.30    5.82
  -2  -7  13  159.34    5.79
   2  -7 -13  163.36    5.06
  -2  -7  13  165.64    6.17
   2   7 -13  165.19    8.77
  -2   7  13  154.75    5.92
   2  -7 -13  163.12    5.92
  -2  -7  13  157.52    4.92
   2  -7 -12    2.29    0.90
  -2  -7  12    4.89    1.01
   2  -7 -12    3.03    0.86
   2  -7 -12    2.50    0.82
  -2  -7  12    4.26    1.16
  -2   7  12    4.50    2.06
   2   7 -12    3.45    1.05
  -2   7  12    4.64    1.51
  -2   7  12    4.18    1.23
  -2  -7  12    4.97    1.19
   2   7 -11  318.71   12.13
   2  -7 -11  312.56    7.17
  -2   7  11  307.27    7.04
  -2   7  11  318.06   13.11
  -2   7  11  318.79   12.55
  -2  -7  11  299.88    7.68
   2  -7 -11  305.62    7.24
   2   7 -10   18.87    2.85
  -2   7  10   14.82    2.87
   2   7  -9  152.65    7.72
  -2   7   9  145.88    8.59
  -2  -7   9  152.48    6.99
  -2  -7   8  221.16    8.59
   2   7  -8  195.81    8.12
  -2   7   8  209.23    9.80
  -2   7   7  936.35   19.63
  -2  -7   7  917.81   17.23
   2   7  -7  913.39   15.92
  -2  -7   6  196.81    8.02
  -2   7   6  215.94    9.03
   2   7  -6  200.86    6.83
  -2   7   5  239.27    9.10
   2   7  -5  243.68    6.44
  -2  -7   5  232.31    8.52
  -2   7   4   89.10    5.27
   2   7  -4   82.67    3.19
  -2  -7   4   91.86    5.33
   2   7  -3   88.88    4.23
  -2  -7   3   89.33    5.16
  -2   7   3   95.78    5.27
  -2   7   2  164.38    6.69
   2   7  -2  154.02    5.12
  -2  -7   2  160.01    6.72
  -2  -7   1   14.70    2.18
  -2  -7   1   15.20    1.04
  -2   7   1   17.15    2.25
   2   7  -1   14.42    1.54
   2   7   0  453.34    7.79
  -2  -7   0  465.83   10.99
  -2  -7   0  457.48    7.56
  -2   7   0  455.68   10.91
  -2  -7  -1    2.43    1.15
   2   7   1    3.20    0.76
  -2   7  -1    3.98    1.38
  -2   7  -1    2.67    0.88
  -2  -7  -1    3.22    0.96
  -2  -7  -2  509.04   10.98
   2   7   2  518.94    8.24
  -2   7  -2  505.06    9.52
  -2   7  -2  521.40   12.14
  -2  -7  -2  519.84   10.70
  -2  -7  -3  201.68    7.41
  -2  -7  -3  212.73    6.92
   2   7   3  212.29    5.47
  -2   7  -3  213.20    8.03
  -2  -7  -4   79.07    5.14
   2   7   4   80.62    3.65
  -2  -7  -4   76.60    4.06
  -2   7  -4   78.98    5.13
  -2   7  -5  154.77    7.43
   2   7   5  146.09    5.26
  -2  -7  -5  142.50    5.21
  -2  -7  -5  153.71    7.60
  -2   7  -6    7.42    1.96
   2   7   6    8.09    1.40
   2   7   6    8.23    1.48
  -2  -7  -6    7.32    1.99
  -2  -7  -7   93.24    6.71
   2  -7   7  103.88    5.80
  -2   7  -7  111.32    6.73
  -2   7  -8  137.65    7.92
  -2  -7  -8  136.07    8.70
   2  -7   8  133.19    6.25
  -2   7  -9  129.94    8.07
  -2  -7  -9  133.71    7.11
  -2  -7  -9  137.28    9.08
   2  -7  10   93.55    4.27
  -2   7 -10   91.58    7.17
   2  -7  10   85.98    3.92
  -2   7 -10  103.60    4.69
  -2  -7 -10   93.61    4.26
  -2  -7 -10   87.12    6.00
  -2  -7 -10   87.48    7.50
  -2  -7 -11   89.97    7.92
  -2   7 -11   86.03    7.17
   2  -7  11   78.08    4.25
  -2   7 -11   89.79    4.70
   2  -7  11   78.21    3.33
  -2   7 -12  158.01    6.50
   2   7  12  141.76    4.82
   2  -7  12  149.46    6.03
  -2  -7 -12  149.20    5.91
  -2   7 -12  158.84    9.88
  -2  -7 -12  161.93   10.87
   2  -7  13  109.20    5.34
  -2  -7 -13  111.41    5.22
   2   7  13  103.90    4.46
   2  -7  13  102.72    4.82
   2  -7  14  231.30    7.85
   2  -7  14  224.20    7.02
  -2  -7 -14  239.57    7.77
   2   7  14  242.09    7.04
   2  -7  15   19.07    2.40
   2  -7  15   22.19    2.19
   2   7  15   22.03    2.22
  -2  -7 -15   19.19    2.14
   2  -7  15   21.87    2.36
  -2  -7 -15   20.46    2.41
   2   7  16    8.74    1.43
   2  -7  16    9.50    1.53
  -2  -7 -16    7.19    1.48
  -2  -7 -16    5.39    1.17
   2  -7  16    9.12    1.39
   2   7  17    0.98    0.71
   2  -7  17    0.88    0.74
  -2   7 -17   -0.61    1.04
  -2  -7 -17   -0.59    0.79
  -2   7 -17    1.07    0.78
  -2  -7 -17    1.09    1.02
   2  -7  18    3.38    0.80
  -2  -7 -18    4.79    0.99
  -2   7 -18    5.29    1.05
  -2  -7 -18    6.07    1.11
  -2   7 -18    3.94    1.09
  -2  -7 -18    3.92    0.70
   2   7  18    2.00    0.68
  -2   7 -19    0.83    0.48
  -2   7 -19    0.42    0.51
  -2  -7 -19    1.63    0.56
   2  -7  19    1.86    0.44
  -2  -7 -19    0.89    0.49
   2  -8 -20    0.60    0.36
   2   8 -20    0.61    0.32
  -2   8  20    0.78    0.41
  -2  -8  20    0.56    0.34
   2  -8 -19   10.64    1.17
  -2   8  19    8.83    0.97
   2   8 -19   11.28    1.12
   2  -8 -19    8.74    0.82
   2   8 -19   10.16    1.23
   2  -8 -18   43.79    2.36
   2   8 -18   46.69    2.90
  -2   8  18   45.43    2.58
   2   8 -18   42.33    2.49
   2  -8 -17   37.91    2.53
  -2   8  17   37.04    2.65
   2   8 -17   35.49    2.85
  -2  -8  17   37.89    2.47
   2   8 -17   36.04    2.62
   2  -8 -17   35.97    2.55
  -2  -8  16   16.17    1.82
   2  -8 -16   15.92    1.86
  -2   8  16   14.69    1.89
   2   8 -16   16.80    2.20
   2   8 -16   12.59    1.76
   2  -8 -16   15.57    1.82
  -2  -8  15   82.21    4.20
   2   8 -15   77.72    4.10
   2  -8 -15   74.59    3.43
   2  -8 -15   76.00    4.10
   2  -8 -15   76.97    4.08
  -2  -8  15   80.48    4.47
  -2   8  15   78.86    4.19
   2  -8 -14    5.22    1.31
  -2  -8  14    3.49    1.07
   2  -8 -14    4.21    1.17
  -2  -8  14    3.78    1.25
  -2  -8  14    3.47    0.92
   2  -8 -14    3.29    0.86
  -2   8  14    2.63    0.92
  -2   8  13  127.68    5.24
  -2  -8  13  134.96    5.70
   2  -8 -13  128.24    4.74
   2  -8 -13  139.96    9.92
   2  -8 -13  127.83    5.32
  -2  -8  13  130.49    5.35
  -2  -8  13  131.62    4.81
   2  -8 -13  130.50    5.29
  -2  -8  12   37.33    2.92
   2  -8 -12   38.75    2.85
  -2  -8  12   40.25    2.65
  -2   8  12   36.12    2.66
   2  -8 -12   36.54    2.88
  -2  -8  12   40.46    3.14
   2  -8 -12   35.30    2.45
  -2   8  12   36.75    4.32
  -2   8  11   15.48    2.89
   2  -8 -11   20.30    2.11
  -2   8  11   23.01    2.00
  -2   8  11   23.10    3.42
  -2  -8  11   21.66    2.18
   2   8 -11   21.59    3.10
   2  -8 -11   19.04    1.77
  -2  -8  11   18.64    2.18
   2  -8 -11   19.33    1.96
   2   8 -10   13.43    2.28
  -2   8  10   13.60    2.75
  -2  -8  10   12.72    1.63
  -2  -8  10   12.96    1.64
   2   8  -9    6.96    1.60
  -2   8   9    3.91    1.95
  -2  -8   9   10.23    2.02
   2   8  -8   -1.75    0.91
  -2   8   8    1.17    1.20
  -2  -8   8    1.00    1.43
  -2   8   7   -0.86    1.08
   2   8  -7   -0.52    0.93
  -2  -8   7    0.95    1.05
  -2   8   6    2.11    1.38
  -2  -8   6    3.12    1.47
   2   8  -6    1.91    0.69
   2   8  -5  282.97    6.58
  -2   8   5  269.87    9.90
  -2  -8   5  275.11    9.93
  -2  -8   4   37.81    3.79
  -2   8   4   47.40    4.15
   2   8  -4   38.52    3.29
   2   8  -3  533.80   11.01
  -2   8   3  552.40   13.33
  -2  -8   3  546.43   13.58
  -2  -8   2  141.49    6.81
   2   8  -2  140.57    5.26
  -2   8   2  139.55    6.60
  -2   8   1  501.59   12.36
   2   8  -1  530.35    9.73
  -2  -8   1  530.29   12.96
  -2  -8   0   12.13    2.04
   2   8   0   10.60    1.37
  -2  -8   0   11.44    1.33
  -2   8   0   10.65    2.07
  -2  -8  -1   42.59    2.91
   2   8   1   37.81    2.43
  -2  -8  -1   40.35    3.58
  -2   8  -1   37.02    3.57
  -2   8  -1   39.25    2.53
  -2   8  -2    0.54    1.09
  -2  -8  -2   -0.05    0.96
  -2  -8  -2    0.22    0.88
   2   8   2    0.16    0.58
  -2   8  -2    0.18    0.64
  -2   8  -3    6.60    1.66
  -2  -8  -3    6.07    1.57
  -2  -8  -3    9.26    1.81
   2   8   3    5.74    1.01
  -2   8  -3    7.60    1.41
  -2  -8  -4  121.14    5.58
  -2  -8  -4  119.21    6.46
  -2   8  -4  124.59    6.79
   2   8   4  126.80    4.75
  -2   8  -5  221.02    9.38
  -2  -8  -5  205.23    9.10
  -2  -8  -5  209.61    6.83
   2   8   5  215.40    6.46
  -2  -8  -6    3.48    1.74
  -2   8  -6    2.53    1.31
  -2   8  -7  209.77    9.98
   2  -8   7  203.05    8.56
  -2  -8  -7  210.63   10.43
   2  -8   8  145.87    6.99
  -2  -8  -8  154.07    9.39
  -2   8  -8  151.97    8.91
  -2  -8  -9   -0.60    1.33
  -2   8  -9    0.75    1.09
  -2  -8 -10    0.11    0.72
  -2   8 -10    3.60    1.23
  -2  -8 -10    3.51    1.95
  -2   8 -10    0.12    1.25
   2  -8  10    1.37    0.76
   2  -8  10    2.61    1.08
   2  -8  10    0.91    0.89
  -2   8 -11    4.81    1.28
  -2   8 -11    4.84    1.63
   2  -8  11    7.47    1.20
   2  -8  11    6.52    1.54
  -2  -8 -11    2.76    1.58
  -2  -8 -11    6.19    1.33
   2  -8  12  151.31    6.22
   2  -8  12  146.65    4.89
  -2   8 -12  149.43    9.86
  -2  -8 -12  153.78    6.09
  -2  -8 -12  158.93   10.73
  -2   8 -12  155.43    6.53
   2  -8  13   46.68    3.57
   2   8  13   51.85    2.98
  -2  -8 -13   46.95    3.41
   2  -8  13   46.62    3.34
  -2  -8 -13   47.64    3.51
   2  -8  14    9.05    1.64
   2  -8  14    9.05    1.75
  -2  -8 -14    5.72    1.44
   2  -8  14    8.97    1.32
   2   8  14   10.39    1.48
  -2  -8 -14    8.74    1.68
   2  -8  15   20.62    2.26
  -2  -8 -15   21.53    2.24
   2   8  15   23.18    2.06
   2  -8  15   21.03    2.20
  -2  -8 -15   21.27    2.41
  -2  -8 -16    0.92    0.87
  -2  -8 -16    0.64    0.74
   2   8  16    0.25    0.79
   2  -8  16    0.19    0.62
   2  -8  16    1.74    0.94
  -2  -8 -17    2.64    1.05
  -2  -8 -17    5.30    1.16
  -2   8 -17    4.08    1.17
  -2   8 -17    2.78    0.94
   2   8  17    2.24    0.59
  -2  -8 -17    3.52    0.84
   2  -8  17    4.86    1.03
  -2  -8 -18    3.17    0.79
  -2  -8 -18    2.78    0.80
  -2   8 -18    3.30    0.84
  -2  -8 -18    2.99    0.57
  -2   8 -18    3.87    0.91
   2  -8  18    4.36    0.70
  -2   8 -19   11.61    0.86
  -2  -8 -19   11.45    0.99
  -2   8 -19   10.78    1.04
   2   9 -19    0.33    0.47
  -2  -9  19    0.84    0.52
   2  -9 -19    1.38    0.58
   2   9 -19    0.95    0.43
   2  -9 -18    5.93    0.89
   2   9 -18    3.80    1.03
   2  -9 -18    4.07    0.88
   2   9 -18    5.90    0.93
  -2   9  18    4.98    0.88
  -2   9  17   37.80    2.41
   2  -9 -17   44.49    2.56
   2   9 -17   44.87    3.07
  -2  -9  17   42.80    2.55
   2   9 -17   41.09    2.55
  -2   9  16   10.82    1.53
   2  -9 -16   10.83    1.61
   2  -9 -16    9.94    1.44
   2   9 -16    9.55    1.48
  -2  -9  16   11.53    1.54
   2  -9 -15   11.31    1.62
  -2  -9  15    8.79    1.47
   2  -9 -15    9.07    1.29
  -2   9  15   11.94    1.71
   2   9 -15    7.77    1.39
  -2  -9  15    7.51    1.61
   2  -9 -15   10.10    1.69
  -2  -9  14   -0.19    0.92
  -2   9  14   -0.31    0.76
   2  -9 -14   -0.84    1.14
   2  -9 -14   -0.44    0.64
  -2  -9  14   -0.35    0.96
  -2  -9  14    0.40    0.83
   2  -9 -14   -0.93    0.95
  -2   9  13   43.20    2.98
   2  -9 -13   51.86    3.23
  -2  -9  13   50.36    3.58
   2  -9 -13   48.73    3.42
  -2  -9  13   46.28    3.35
   2  -9 -13   51.40    3.36
  -2  -9  13   43.25    2.89
   2  -9 -12   16.58    2.08
  -2   9  12   18.49    1.97
  -2  -9  12   17.25    2.02
  -2  -9  12   16.70    2.14
  -2  -9  12   12.31    1.67
   2  -9 -12   15.63    1.85
   2  -9 -12   14.05    1.81
   2  -9 -11    5.72    1.20
  -2  -9  11   -0.03    0.77
  -2   9  11    0.37    1.56
  -2   9  11    2.09    0.81
   2  -9 -11    2.00    1.05
   2  -9 -11    1.48    0.78
  -2   9  11    3.95    1.27
  -2  -9  11    2.26    0.99
  -2  -9  10   20.96    2.10
  -2   9  10   13.60    2.95
  -2  -9  10   19.44    2.08
   2  -9 -10   18.44    1.85
   2  -9 -10   16.49    1.90
   2  -9 -10   18.63    1.82
  -2   9   9   53.00    5.45
  -2  -9   9   56.02    4.81
  -2  -9   8   12.13    2.58
  -2   9   8   14.05    2.82
  -2   9   7    1.62    1.04
  -2  -9   7    2.45    1.07
  -2  -9   6    4.02    1.67
  -2   9   6    5.86    1.77
  -2  -9   5  167.57    8.30
   2   9  -5  146.55    6.90
  -2   9   5  148.59    7.80
  -2  -9   4  199.77    8.96
   2   9  -4  205.76    7.69
  -2   9   4  210.81    8.93
  -2  -9   3   52.15    4.61
  -2   9   3   51.35    4.43
   2   9  -3   53.30    3.71
  -2  -9   2   39.70    3.97
  -2   9   2   42.63    3.97
   2   9  -2   40.57    3.06
  -2  -9   1 1016.93   19.29
   2   9  -1 1014.38   14.53
  -2   9   1 1016.43   18.57
  -2  -9   0  442.43    7.66
   2   9   0  452.92    9.31
  -2   9   0  450.80   12.41
  -2  -9   0  437.81   12.46
  -2  -9  -1 1109.62   15.00
  -2   9  -1 1084.24   19.55
  -2  -9  -1 1114.28   19.46
   2   9   1 1106.83   14.21
  -2  -9  -2    4.18    1.39
  -2   9  -2    3.88    1.42
  -2   9  -2    4.18    0.93
  -2  -9  -2    5.96    1.72
   2   9   2    4.54    0.90
  -2  -9  -3  261.72    9.01
  -2  -9  -3  267.15    9.15
   2   9   3  282.77    7.05
  -2   9  -3  257.06    9.92
  -2   9  -3  274.60    7.73
  -2   9  -4    2.95    0.92
  -2  -9  -4    2.82    1.33
  -2  -9  -4    0.73    0.88
  -2   9  -4    3.47    1.64
  -2   9  -5   13.11    2.44
  -2  -9  -5   15.25    2.67
  -2  -9  -5   14.33    2.02
  -2  -9  -6    0.65    0.90
   2  -9   6    1.29    1.30
  -2   9  -6    2.61    1.12
  -2  -9  -7  135.58    8.46
   2  -9   7  132.54    7.37
  -2   9  -7  135.29    8.30
  -2  -9  -8   15.74    3.19
   2  -9   8   18.57    2.75
  -2   9  -8   12.16    2.60
   2  -9   9    8.50    1.29
   2  -9   9   10.08    1.51
  -2  -9  -9   10.20    1.49
   2  -9   9    9.80    1.57
  -2   9  -9    9.53    1.58
  -2   9  -9    4.27    1.86
  -2  -9  -9   11.49    2.76
  -2  -9 -10   10.42    1.27
   2  -9  10   12.44    1.61
   2  -9  10   13.38    1.83
  -2  -9 -10   13.85    1.77
  -2  -9 -10   14.76    3.28
  -2   9 -10   12.55    1.93
  -2   9 -10   12.96    2.96
   2  -9  10   13.94    1.90
   2  -9  11    2.18    0.88
  -2   9 -11    2.75    1.37
  -2  -9 -11    3.36    1.15
  -2  -9 -11    2.06    0.97
  -2   9 -11    0.11    1.78
   2  -9  11    1.77    0.98
  -2  -9 -11    2.23    1.16
   2  -9  12   57.02    3.24
  -2   9 -12   62.69    4.17
  -2  -9 -12   60.82    3.90
  -2  -9 -12   60.15    3.82
   2  -9  12   54.57    3.83
   2  -9  13  155.67    6.48
  -2  -9 -13  151.49    6.06
   2  -9  13  134.29    5.70
  -2  -9 -13  143.29    6.05
  -2  -9 -14   13.28    2.11
  -2  -9 -14   13.89    1.92
   2  -9  14   15.12    2.19
   2  -9  14   13.98    1.67
   2  -9  14   14.56    1.99
   2  -9  14   13.35    1.71
   2  -9  15   35.98    2.58
   2  -9  15   35.67    2.81
  -2  -9 -15   32.45    2.69
   2  -9  15   34.27    2.25
  -2  -9 -15   37.40    3.12
  -2  -9 -16   10.14    1.66
  -2  -9 -16    8.29    1.35
   2  -9  16    8.33    1.17
  -2  -9 -16    9.18    1.54
   2  -9  16   10.46    1.45
  -2  -9 -17   18.25    1.82
  -2   9 -17   21.03    1.86
  -2   9 -17   20.78    1.96
  -2  -9 -17   21.78    1.91
  -2  -9 -17   18.59    1.64
  -2  -9 -18    4.93    0.91
  -2  -9 -18    4.97    0.88
  -2   9 -18    3.93    0.77
  -2  -9 -18    2.79    0.53
  -2   9 -18    3.69    0.85
  -2  -9 -19    0.10    0.34
  -2   9 -19    0.72    0.41
  -2 -10  19    0.92    0.41
   2 -10 -19    0.63    0.39
   2  10 -19    0.12    0.43
  -2 -10  18    8.13    1.12
   2  10 -18   10.53    1.27
   2 -10 -18    8.20    0.81
   2 -10 -18   10.11    1.18
   2  10 -18    6.90    0.85
  -2  10  17    9.20    1.08
   2 -10 -17    8.47    1.32
   2  10 -17    8.94    1.17
  -2 -10  17    9.75    1.29
   2  10 -17    7.47    1.39
   2 -10 -17    7.21    1.09
  -2  10  16    3.50    0.86
   2  10 -16    3.54    0.90
  -2 -10  16    6.28    1.33
   2 -10 -16    4.97    1.06
   2 -10 -16    3.33    0.77
  -2 -10  15    0.08    0.62
  -2  10  15    1.51    0.74
   2 -10 -15   -1.09    0.87
   2 -10 -15    0.48    0.79
  -2 -10  15    0.55    0.91
   2 -10 -15   -0.31    0.74
   2  10 -15    1.12    0.66
   2 -10 -14    1.14    0.87
  -2 -10  14    2.24    1.08
  -2  10  14    1.06    0.68
  -2 -10  14    2.58    0.92
  -2 -10  14    2.71    1.13
   2 -10 -14    0.56    0.78
   2 -10 -14    0.56    0.73
  -2 -10  13   20.42    2.40
   2 -10 -13   17.92    2.07
  -2 -10  13   23.52    2.31
   2 -10 -13   23.20    2.47
  -2  10  13   20.08    2.00
   2 -10 -13   18.45    2.01
  -2 -10  13   18.58    2.26
   2 -10 -12   98.51    4.54
   2 -10 -12   99.33    4.54
   2 -10 -12  102.38    4.94
  -2 -10  12   87.41    4.59
  -2 -10  12   93.41    4.88
  -2 -10  12   94.63    4.47
   2  10 -11    6.03    2.07
   2 -10 -11    3.08    1.04
   2 -10 -11    3.23    1.01
  -2 -10  11    5.43    1.30
  -2 -10  11    4.23    1.35
  -2  10  11   -0.45    2.19
   2 -10 -11    4.26    1.29
  -2 -10  10    3.88    1.30
  -2  10  10    1.69    1.60
   2  10 -10    1.58    1.25
  -2 -10  10    1.50    0.87
   2 -10 -10    3.73    0.98
   2 -10 -10    5.14    1.22
   2 -10 -10    2.77    1.04
  -2 -10   9    3.62    1.05
   2 -10  -9    5.87    1.05
   2  10  -9    5.54    1.78
  -2  10   9    2.24    1.52
   2 -10  -9    7.44    1.35
  -2 -10   9    6.65    1.27
   2 -10  -9    5.91    1.32
  -2 -10   9    6.28    1.91
  -2  10   8   99.79    7.10
   2  10  -8  117.18    7.40
  -2 -10   8   93.50    6.79
   2  10  -7   31.75    3.85
  -2 -10   7   31.81    3.97
  -2  10   7   34.14    4.13
  -2 -10   6    0.95    1.16
  -2  10   6   -2.78    1.40
   2  10  -6   -1.55    1.05
   2 -10  -6    1.31    0.93
  -2 -10   5   36.43    4.29
  -2  10   5   38.62    4.09
   2  10  -5   35.85    3.68
   2  10  -4   17.00    2.30
  -2  10   4   16.67    2.80
  -2 -10   4   15.95    2.83
  -2  10   3   -0.35    1.19
  -2 -10   3    0.67    1.17
   2  10  -3    0.74    0.59
  -2 -10   2  106.88    6.86
   2  10  -2  102.44    5.22
  -2  10   2  112.41    6.60
   2  10  -1   59.16    3.79
  -2 -10   1   65.80    5.35
  -2  10   1   61.41    4.94
  -2 -10   0  338.71   11.69
  -2  10   0  325.14   11.19
   2  10   0  323.13    8.49
  -2 -10  -1   52.42    4.57
  -2  10  -1   48.37    4.53
  -2 -10  -1   47.09    3.10
   2  10   1   52.37    3.28
   2  10   2  477.18    9.49
  -2 -10  -2  456.69   11.08
  -2  10  -2  468.48   13.85
  -2 -10  -3    1.70    1.07
  -2 -10  -3    0.96    0.99
  -2  10  -3    2.35    1.42
  -2 -10  -4   40.36    3.80
  -2  10  -4   34.25    3.97
  -2  10  -4   36.95    3.04
  -2 -10  -4   33.42    3.68
   2 -10   5    2.70    1.52
  -2  10  -5    6.47    1.79
  -2 -10  -5    2.19    1.69
  -2 -10  -5    3.64    1.25
  -2  10  -5    3.02    1.20
   2 -10   6    9.00    2.35
  -2 -10  -6   10.00    2.38
  -2  10  -6    8.51    2.33
   2 -10   7  120.82    7.41
  -2 -10  -7  120.37    8.16
  -2  10  -7  112.91    7.90
  -2 -10  -8   35.16    2.56
  -2 -10  -8   34.05    2.62
  -2 -10  -8   33.57    4.82
   2 -10   8   35.80    3.91
  -2  10  -8   48.67    5.26
   2 -10   8   37.28    2.71
  -2  10  -8   34.60    2.69
   2 -10   8   35.54    2.44
  -2 -10  -9   35.51    2.91
   2 -10   9   33.93    2.51
   2 -10   9   39.16    2.89
   2 -10   9   37.68    2.91
  -2 -10  -9   42.45    2.73
  -2 -10  -9   33.59    4.60
  -2  10  -9   37.35    3.01
  -2  10  -9   32.94    4.55
  -2 -10  -9   39.58    2.87
  -2 -10 -10    8.03    1.49
   2 -10  10    7.61    1.39
   2 -10  10    5.92    1.31
  -2 -10 -10    6.45    1.26
  -2 -10 -10    5.50    1.34
  -2  10 -10    3.72    1.20
  -2  10 -10   10.81    3.00
  -2 -10 -10    6.89    2.21
  -2 -10 -11   71.69    6.95
   2 -10  11   70.65    3.82
  -2 -10 -11   58.44    3.82
  -2  10 -11   68.89    6.79
  -2  10 -11   69.12    4.36
  -2 -10 -11   72.58    4.18
   2 -10  11   69.37    4.18
   2 -10  12    0.45    0.84
  -2  10 -12    0.74    0.90
   2 -10  12    0.52    0.71
  -2 -10 -12    0.67    0.91
  -2 -10 -12    0.69    0.79
   2 -10  13   46.46    3.51
  -2 -10 -13   42.44    3.26
   2 -10  13   47.11    3.52
  -2 -10 -13   45.29    3.43
  -2 -10 -14   34.86    3.06
   2 -10  14   33.73    2.87
  -2 -10 -14   36.21    2.93
   2 -10  14   35.09    3.02
   2 -10  14   34.52    2.56
  -2 -10 -14   33.57    2.87
  -2 -10 -15    6.87    1.44
   2 -10  15    6.71    1.37
   2 -10  15    5.92    1.09
  -2 -10 -15    2.68    1.00
  -2 -10 -15    4.95    1.42
  -2 -10 -16   -0.62    0.85
  -2 -10 -16    0.88    0.78
   2 -10  16    1.27    0.76
  -2 -10 -16    0.53    0.64
  -2 -10 -17    0.05    0.62
  -2 -10 -17    0.62    0.73
  -2  10 -17   -0.60    0.65
  -2  10 -17    0.12    0.62
  -2 -10 -17    0.80    0.58
  -2 -10 -18   14.86    1.24
  -2  10 -18   12.61    1.18
  -2  10 -18   12.45    1.12
   2 -10  18   12.88    0.87
   2  11 -18    0.40    0.52
  -2 -11  18    0.72    0.56
   2 -11 -18   -0.56    0.58
   2  11 -17    0.59    0.51
   2 -11 -17   -0.16    0.71
  -2 -11  17    0.81    0.66
  -2 -11  17    0.61    0.55
   2  11 -17    0.99    0.70
   2 -11 -17    0.11    0.41
   2 -11 -16   24.03    2.09
  -2 -11  16   23.74    2.09
  -2 -11  16   20.14    1.93
   2 -11 -16   21.11    1.77
   2  11 -16   18.18    1.65
  -2 -11  15    0.77    0.69
   2  11 -15    0.80    0.66
  -2 -11  15    0.50    0.87
   2 -11 -15   -0.15    0.66
   2 -11 -15   -0.15    0.66
   2 -11 -15    0.02    0.75
  -2 -11  14    1.95    1.20
  -2 -11  14    0.39    0.90
   2 -11 -14    0.17    0.74
  -2 -11  14    1.01    0.63
   2 -11 -14   -0.83    0.88
   2 -11 -13   14.57    2.02
  -2 -11  13   16.25    2.24
   2 -11 -13   17.55    1.99
  -2 -11  13   16.75    2.03
  -2 -11  13   18.69    2.24
   2 -11 -13   21.04    2.20
   2 -11 -12   38.30    2.92
  -2 -11  12   39.96    3.22
   2 -11 -12   40.13    2.94
   2 -11 -12   38.94    3.08
  -2 -11  12   40.91    3.08
  -2 -11  12   43.67    3.43
   2  11 -11    8.52    2.13
   2 -11 -11    5.14    1.05
   2 -11 -11    5.19    1.22
  -2 -11  11    6.58    1.47
  -2 -11  11    6.21    1.49
   2 -11 -11    4.61    1.30
   2 -11 -10  214.92    6.86
   2  11 -10  199.63   10.26
  -2 -11  10  208.11    7.06
   2 -11 -10  212.25    6.42
  -2  11  10  203.49   10.08
  -2 -11  10  223.45    7.17
   2 -11 -10  226.32    7.18
   2 -11  -9    3.25    1.24
   2 -11  -9    1.16    0.70
   2  11  -9    3.47    1.47
  -2  11   9    1.20    1.40
   2 -11  -9    0.98    0.66
  -2 -11   9    0.86    0.65
  -2 -11   9    1.66    1.83
  -2 -11   9    1.75    0.84
  -2 -11   8   50.91    3.21
   2 -11  -8   47.26    3.03
  -2 -11   8   53.69    5.38
   2 -11  -8   49.94    2.84
  -2  11   8   55.62    5.42
   2 -11  -8   48.99    3.18
   2  11  -8   53.19    5.11
  -2 -11   8   41.71    2.78
   2  11  -7   57.73    5.07
  -2 -11   7   45.14    5.13
  -2  11   7   50.16    5.02
  -2  11   6   90.10    6.63
   2 -11  -6   91.88    5.57
   2  11  -6   89.50    6.01
  -2 -11   6   86.22    6.77
  -2 -11   5    3.39    1.82
  -2  11   5    3.65    1.49
   2 -11  -5    2.38    1.16
   2  11  -5    3.67    1.39
  -2 -11   4   11.45    2.60
   2  11  -4   12.34    2.18
  -2  11   4    8.78    2.05
  -2  11   3   31.08    3.67
   2  11  -3   29.12    3.13
  -2 -11   3   29.47    3.94
  -2 -11   2   24.99    3.62
   2  11  -2   19.87    2.46
  -2  11   2   16.78    2.70
  -2 -11   1   61.84    5.51
  -2  11   1   48.96    4.66
   2  11  -1   57.92    3.86
  -2 -11   0   91.15    6.56
  -2  11   0   87.75    6.21
   2  11   0   96.51    4.88
  -2 -11  -1   -0.90    1.18
  -2  11  -1   -0.78    1.01
  -2 -11  -2    5.22    1.91
  -2  11  -2    5.05    1.81
  -2 -11  -3    5.31    1.75
  -2 -11  -3    5.54    1.48
  -2  11  -3    8.04    2.02
  -2 -11  -4  339.21   11.35
  -2  11  -4  341.69   12.79
  -2 -11  -4  343.94   11.71
   2 -11   4  321.37   12.70
  -2  11  -5   11.19    2.48
  -2 -11  -5   10.07    2.22
   2 -11   5    7.51    2.34
  -2  11  -6  161.92    9.39
  -2 -11  -6  167.99    9.36
   2 -11   6  177.82    9.54
  -2 -11  -7    3.24    0.86
  -2 -11  -7    4.25    1.12
   2 -11   7    5.08    1.11
   2 -11   7    5.96    2.05
  -2  11  -7    5.27    1.62
  -2 -11  -7    0.83    1.18
  -2 -11  -7    4.29    1.10
  -2 -11  -7    5.24    1.07
  -2  11  -7    3.18    0.95
   2 -11   7    2.78    0.74
  -2 -11  -8  216.11    6.84
  -2 -11  -8  198.15    6.21
   2 -11   8  198.99    5.93
  -2 -11  -8  212.53    6.53
  -2  11  -8  214.30   11.26
   2 -11   8  217.87    9.83
  -2 -11  -8  197.95    6.30
  -2  11  -8  229.07    7.12
   2 -11   8  208.32    6.75
  -2 -11  -8  223.94   11.70
  -2 -11  -9   31.64    2.72
  -2  11  -9   33.10    2.97
  -2 -11  -9   31.34    2.72
   2 -11   9   30.69    2.77
  -2  11  -9   38.06    5.09
  -2 -11  -9   29.92    2.49
   2 -11   9   30.56    2.56
  -2 -11  -9   30.58    2.65
  -2 -11  -9   34.23    4.87
   2 -11   9   32.06    2.61
   2 -11  10    4.50    1.22
  -2 -11 -10    2.24    0.94
  -2  11 -10    2.62    1.56
  -2  11 -10    3.07    0.99
  -2 -11 -10    2.19    1.07
  -2 -11 -10    4.78    1.49
   2 -11  10    2.73    0.98
  -2 -11 -11   22.72    2.60
   2 -11  11   20.75    2.38
   2 -11  11   23.44    2.34
  -2 -11 -11   21.71    2.37
  -2 -11 -11   25.43    2.54
  -2  11 -11   25.70    2.74
  -2 -11 -12   73.29    4.27
  -2 -11 -12   71.31    4.29
  -2  11 -12   74.33    4.60
  -2 -11 -12   66.42    4.16
   2 -11  12   72.51    4.33
   2 -11  12   68.80    3.84
   2 -11  12   71.25    4.27
  -2 -11 -13    0.24    0.80
  -2 -11 -13    2.29    1.02
   2 -11  13    2.68    1.02
   2 -11  13    1.45    0.87
  -2 -11 -13    1.24    1.24
  -2 -11 -14   76.40    4.11
  -2 -11 -14   79.34    4.33
   2 -11  14   81.35    3.82
   2 -11  14   84.21    4.43
  -2 -11 -14   76.01    4.14
   2 -11  15    8.25    1.57
  -2 -11 -15    6.60    1.40
   2 -11  15    6.71    1.14
  -2 -11 -15    5.98    1.28
  -2 -11 -15    5.56    1.20
  -2 -11 -16    4.13    1.01
   2 -11  16    6.26    0.82
  -2 -11 -16    2.77    0.78
  -2 -11 -16    5.24    1.14
   2 -11  16    6.47    1.22
   2 -11  17    5.45    0.67
  -2  11 -17    5.52    0.97
  -2  11 -17    5.83    0.96
  -2 -11 -17    6.45    0.88
  -2 -11 -17    6.27    1.02
  -2 -11 -18    5.29    0.69
  -2  11 -18    4.80    0.63
  -2  11 -18    5.22    0.69
  -2 -11 -18    5.78    0.67
   2  12 -18   58.56    2.25
   2 -12 -18   57.75    2.07
   2 -12 -18   54.43    1.83
  -2 -12  18   59.52    1.99
  -2 -12  17    3.92    0.78
  -2 -12  17    2.72    0.68
   2 -12 -17    4.89    0.85
   2  12 -17    2.84    0.79
   2 -12 -16   61.60    2.96
   2 -12 -16   59.73    2.57
   2  12 -16   56.98    2.34
  -2 -12  16   55.87    2.91
  -2 -12  16   59.93    3.10
   2  12 -16   62.35    3.27
  -2 -12  15    2.33    1.04
   2  12 -15    2.43    0.83
  -2 -12  15    0.75    0.55
   2 -12 -15    2.36    0.76
   2 -12 -15    2.30    0.93
  -2 -12  15    2.70    0.93
   2  12 -14   24.82    1.99
  -2 -12  14   24.40    2.19
   2 -12 -14   22.59    2.12
   2 -12 -14   25.96    2.34
   2 -12 -14   22.62    2.12
  -2 -12  14   23.19    2.47
  -2 -12  14   25.96    2.53
  -2 -12  14   20.55    2.13
   2 -12 -13   23.12    2.28
  -2 -12  13   22.45    2.54
   2 -12 -13   25.77    2.29
   2 -12 -13   26.60    2.46
  -2 -12  13   26.34    2.48
  -2 -12  13   25.45    2.67
   2 -12 -12   -0.22    0.89
  -2 -12  12    0.09    0.90
   2 -12 -12    0.91    0.82
  -2 -12  12   -0.12    0.96
   2 -12 -12    1.86    0.78
  -2 -12  12    0.16    0.93
   2 -12 -11   -0.08    0.78
  -2 -12  11    3.27    1.33
   2 -12 -11    1.69    0.76
   2 -12 -11    0.82    0.88
  -2 -12  11    0.06    1.09
   2  12 -10    2.91    1.23
   2 -12 -10    4.07    1.27
  -2 -12  10    8.05    1.70
   2 -12 -10    4.77    1.04
   2 -12 -10    6.14    1.18
  -2 -12  10    7.20    1.50
  -2 -12   9   47.69    3.02
  -2 -12   9   41.77    3.09
  -2  12   9   39.82    4.51
   2 -12  -9   41.84    2.79
  -2 -12   9   44.34    4.57
   2 -12  -9   40.45    3.06
   2 -12  -9   42.76    2.90
  -2 -12   9   47.38    3.39
   2  12  -9   36.10    4.23
  -2  12   8   82.13    6.53
   2 -12  -8   91.22    4.43
   2  12  -8   84.32    6.24
  -2 -12   8   91.91    4.33
   2 -12  -8   94.16    4.11
   2 -12  -8   91.02    3.70
  -2 -12   8   86.36    4.42
  -2 -12   8   98.36    7.32
  -2 -12   8   92.93    3.95
   2 -12  -7  149.55    4.51
  -2 -12   7  147.06    4.65
  -2 -12   7  147.74    5.00
   2  12  -7  146.87    7.94
  -2 -12   7  150.16    5.55
  -2 -12   7  152.26    9.45
   2 -12  -7  148.98    4.95
  -2 -12   7  140.45    4.54
  -2  12   7  169.92    9.27
   2 -12  -7  135.61    4.53
   2 -12  -7  166.24    5.81
  -2  12   6  263.01   11.51
  -2 -12   6  238.42    6.46
   2  12  -6  245.75   10.17
  -2 -12   6  254.53    6.77
   2 -12  -6  255.50    6.91
   2  12  -5  324.02   11.08
  -2  12   5  311.58   12.36
   2 -12  -5  301.22   11.17
  -2 -12   5  293.86   12.95
  -2 -12   4  395.18   14.75
  -2  12   4  357.36   13.04
   2 -12  -4  353.59   12.63
   2  12  -4  368.52   11.45
  -2 -12   3   62.16    5.94
   2 -12  -3   63.20    5.45
  -2  12   3   70.39    5.76
   2  12  -3   68.72    4.72
  -2 -12   2  112.21    7.75
   2  12  -2  104.84    5.62
  -2  12   2  102.33    6.85
  -2  12   1   11.35    2.40
  -2 -12   1    3.95    1.98
  -2 -12   0  139.45    8.38
  -2  12   0  136.65    7.97
  -2  12  -1    0.81    1.25
  -2 -12  -1    3.29    1.69
  -2  12  -2  122.76    7.61
  -2 -12  -2  120.28    7.46
  -2 -12  -3   -0.06    1.12
  -2  12  -3    0.51    1.36
   2 -12   3    0.23    1.57
  -2 -12  -4  143.58    7.37
  -2  12  -4  150.34    8.80
  -2 -12  -4  141.16    7.65
   2 -12   4  148.71    9.11
  -2  12  -5   32.96    4.20
  -2 -12  -5   33.28    2.58
  -2 -12  -5   34.50    2.44
   2 -12   5   33.17    4.42
  -2 -12  -5   30.23    3.76
  -2 -12  -6    0.87    0.59
   2 -12   6    2.29    1.06
  -2 -12  -6   -0.46    0.71
  -2 -12  -6    0.39    0.64
  -2 -12  -6   -0.73    1.35
  -2  12  -6    0.26    1.09
  -2  12  -6    0.52    0.68
   2 -12   6    0.53    0.81
  -2 -12  -6    0.04    0.79
   2 -12   6    1.53    1.56
  -2 -12  -7   46.04    5.14
  -2 -12  -7   39.44    2.94
   2 -12   7   38.07    4.51
  -2 -12  -7   37.54    2.85
   2 -12   7   36.50    2.80
  -2  12  -7   39.91    2.99
  -2  12  -7   34.27    4.55
   2 -12   7   33.76    2.76
  -2 -12  -7   37.10    2.94
   2 -12   7   34.30    2.38
  -2 -12  -7   35.11    2.61
  -2 -12  -8   25.84    2.54
  -2 -12  -8   23.33    2.26
   2 -12   8   21.78    2.01
  -2 -12  -8   20.56    2.19
   2 -12   8   26.37    3.66
  -2  12  -8   21.25    3.79
  -2 -12  -8   21.70    2.25
   2 -12   8   24.83    2.48
  -2 -12  -8   16.22    3.38
  -2  12  -8   20.44    2.32
  -2 -12  -9  313.86    8.35
   2 -12   9  299.38    7.94
  -2 -12  -9  296.94    8.23
  -2  12  -9  321.34    9.03
  -2  12  -9  313.74   13.93
   2 -12   9  307.60    8.20
  -2 -12  -9  325.01    8.86
  -2 -12  -9  300.46   13.34
   2 -12  10   25.13    2.46
   2 -12  10   21.63    2.35
  -2 -12 -10   24.40    2.60
  -2 -12 -10   26.17    2.61
  -2  12 -10   24.23    2.67
  -2 -12 -10   23.03    2.50
   2 -12  11   55.47    3.54
   2 -12  11   50.80    3.57
  -2 -12 -11   54.23    3.67
  -2  12 -11   55.15    3.95
  -2 -12 -11   54.98    3.83
  -2 -12 -11   56.12    3.81
  -2 -12 -12   16.78    2.13
  -2 -12 -12   20.20    2.38
  -2  12 -12   18.30    2.43
   2 -12  12   18.53    2.31
   2 -12  12   20.10    2.15
  -2 -12 -12   17.87    2.17
   2 -12  12   21.74    2.46
  -2 -12 -13   29.35    2.70
   2 -12  13   29.52    2.77
  -2 -12 -13   29.34    2.72
  -2 -12 -13   31.28    2.81
  -2 -12 -14  131.45    5.30
   2 -12  14  127.66    5.28
  -2 -12 -14  129.12    5.30
  -2 -12 -14  127.60    5.14
   2 -12  14  132.64    4.83
   2 -12  15   37.83    2.69
  -2 -12 -15   34.54    2.58
  -2 -12 -15   38.16    2.69
  -2 -12 -15   34.96    2.52
   2 -12  15   36.40    2.25
   2 -12  16   58.88    2.10
  -2  12 -16   57.41    2.83
  -2 -12 -16   65.58    3.04
   2 -12  16   57.15    2.01
   2 -12  16   62.36    2.95
  -2 -12 -16   62.38    2.87
  -2 -12 -17   19.50    1.36
  -2 -12 -17   17.44    1.35
  -2  12 -17   15.39    1.29
  -2  12 -17   14.65    1.20
  -2 -13  17    0.59    0.47
   2 -13 -17    1.41    0.60
   2  13 -17    0.46    0.46
  -2 -13  17    0.92    0.37
   2 -13 -17    1.53    0.54
   2 -13 -16   76.52    3.19
   2 -13 -16   76.67    2.97
   2 -13 -16   70.75    2.26
  -2 -13  16   81.85    3.36
   2  13 -16   81.73    3.41
  -2 -13  16   81.55    3.09
  -2 -13  15   28.57    1.96
   2 -13 -15   24.94    1.76
   2 -13 -15   28.90    2.10
  -2 -13  15   25.23    2.03
  -2 -13  15   30.87    2.38
  -2 -13  14   40.54    2.74
  -2 -13  14   37.69    2.93
   2 -13 -14   34.73    2.43
  -2 -13  14   42.56    3.11
  -2 -13  14   37.10    2.60
   2 -13 -14   37.37    2.59
   2 -13 -13   83.45    3.92
  -2 -13  13   92.93    4.76
  -2 -13  13   85.33    4.54
  -2 -13  13   88.06    4.14
   2 -13 -13   84.19    4.01
  -2 -13  13   83.55    4.22
   2 -13 -13   85.01    4.24
   2 -13 -12   24.83    2.31
  -2 -13  12   25.41    2.52
   2 -13 -12   24.01    2.26
   2 -13 -12   28.30    2.60
  -2 -13  12   25.58    2.62
  -2 -13  12   23.02    2.54
  -2 -13  12   28.71    2.51
   2 -13 -11  359.06    8.40
   2 -13 -11  362.83    9.22
  -2 -13  11  350.49    9.44
  -2 -13  11  348.31    9.28
   2 -13 -11  350.09    8.50
  -2 -13  11  361.28    8.65
  -2 -13  10   11.38    1.65
  -2 -13  10    9.77    1.74
  -2 -13  10   10.16    1.78
   2 -13 -10   10.90    1.78
   2 -13 -10    6.96    1.40
   2 -13 -10    5.78    1.19
  -2 -13   9  252.79    7.83
   2 -13  -9  247.58    7.06
  -2 -13   9  235.09   10.65
  -2 -13   9  251.78    6.96
   2 -13  -9  245.16    6.68
  -2 -13   9  243.59    7.54
   2 -13  -9  247.40    7.57
   2  13  -9  229.05   10.08
  -2 -13   8  457.54   15.59
  -2 -13   8  454.39    8.33
   2  13  -8  396.94   13.04
  -2 -13   8  455.06    8.87
   2 -13  -8  429.87    9.21
  -2 -13   8  461.69   10.32
   2 -13  -8  459.00    8.71
   2 -13  -8  422.84    8.16
  -2 -13   8  458.03    9.81
   2 -13  -8  481.84   10.49
  -2  13   8  444.12   14.40
   2 -13  -7   73.17    3.27
   2  13  -7   63.43    5.21
   2 -13  -7   75.60    3.75
  -2 -13   7   78.77    4.19
  -2  13   7   68.25    5.77
  -2 -13   7   72.51    3.53
   2 -13  -7   72.34    4.11
  -2 -13   7   68.40    3.48
  -2 -13   7   70.82    3.35
  -2 -13   7   78.48    6.88
   2 -13  -7   68.27    3.41
  -2 -13   6  102.82    4.70
   2 -13  -6  103.47    3.72
  -2 -13   6   98.56    3.74
   2 -13  -6   95.54    4.09
  -2 -13   6  101.84    4.19
   2 -13  -6  103.32    4.48
   2 -13  -6   94.96    3.99
  -2 -13   6   92.78    3.80
   2 -13  -6   98.81    4.66
  -2 -13   6  100.16    7.90
   2  13  -6   90.29    6.01
  -2 -13   6  101.51    3.89
  -2  13   6  104.38    7.17
   2 -13  -5   11.52    2.52
   2 -13  -5   11.61    1.42
  -2  13   5   12.60    2.65
  -2 -13   5   10.09    2.69
   2  13  -5   10.11    1.87
  -2 -13   5    7.70    1.32
   2 -13  -5    9.98    1.43
   2 -13  -5    8.95    1.25
  -2  13   4    1.15    1.02
  -2 -13   4   -0.32    0.61
   2 -13  -4    0.50    1.18
  -2 -13   4    0.23    0.58
   2 -13  -4   -0.04    0.63
  -2 -13   4   -2.10    1.64
   2 -13  -4    0.29    0.74
   2 -13  -4    0.69    0.71
  -2 -13   3    8.76    2.41
  -2  13   3    9.00    2.34
   2 -13  -3   11.41    2.69
  -2 -13   2   17.79    3.42
   2 -13  -2   16.48    3.14
  -2  13   2   15.82    2.75
  -2 -13   1   82.08    6.88
  -2  13   1   96.77    6.93
   2 -13  -1   97.25    7.36
  -2 -13   0   -0.78    1.69
   2 -13   0    0.95    1.24
  -2  13   0    0.35    1.10
   2 -13   1    3.64    2.05
  -2 -13  -1    1.78    1.72
  -2  13  -1    0.89    1.40
  -2 -13  -2   21.87    3.51
   2 -13   2   20.98    3.74
  -2  13  -2   19.45    3.17
   2 -13   3  405.03    8.53
  -2 -13  -3  409.29   14.05
  -2  13  -3  425.52   14.86
  -2 -13  -3  411.14    8.27
  -2 -13  -3  429.77    9.16
   2 -13   3  425.86   15.96
   2 -13   3  394.08    8.18
  -2 -13  -3  394.65    8.07
  -2  13  -4   56.81    5.58
   2 -13   4   56.86    3.39
   2 -13   4   52.75    2.92
  -2 -13  -4   55.69    3.18
  -2 -13  -4   64.41    3.73
  -2  13  -4   53.06    3.12
   2 -13   4   56.68    3.27
   2 -13   4   66.73    6.49
  -2 -13  -4   58.86    3.27
  -2 -13  -4   63.55    5.22
  -2 -13  -4   57.30    3.15
  -2 -13  -5  114.22    5.10
  -2 -13  -5  103.19    4.53
   2 -13   5   93.32    7.56
  -2 -13  -5  100.49    4.09
  -2  13  -5  114.54    8.04
  -2 -13  -5  109.72    4.59
   2 -13   5  107.46    4.76
  -2 -13  -5   96.82    4.40
   2 -13   5  101.73    4.31
  -2  13  -5  118.50    4.88
   2 -13   6  275.69   12.74
   2 -13   6  266.44    7.54
  -2 -13  -6  274.50    6.97
  -2 -13  -6  280.91    7.87
  -2 -13  -6  261.98    6.50
  -2  13  -6  276.47    7.78
  -2  13  -6  276.31   12.83
   2 -13   6  265.54    7.38
  -2 -13  -6  288.19    8.18
  -2 -13  -6  279.53    7.61
   2 -13   7   25.11    4.06
  -2 -13  -7   18.63    2.01
  -2 -13  -7   20.06    3.13
   2 -13   7   19.78    2.24
  -2  13  -7   17.96    3.42
  -2 -13  -7   18.57    2.23
   2 -13   7   21.39    2.30
  -2  13  -7   17.65    2.13
  -2 -13  -7   15.99    1.96
  -2 -13  -7   16.60    2.09
  -2 -13  -8  158.70    5.98
  -2 -13  -8  153.04    5.81
  -2  13  -8  157.81    6.30
  -2 -13  -8  139.48    8.63
   2 -13   8  156.30    6.15
  -2  13  -8  160.70    9.83
   2 -13   8  153.18    5.22
   2 -13   8  145.38    8.30
  -2 -13  -8  153.57    6.14
   2 -13   9  192.14    6.35
  -2 -13  -9  183.70    6.87
  -2  13  -9  200.48    7.17
  -2 -13  -9  199.10    6.77
   2 -13   9  202.06    6.87
  -2 -13  -9  199.64    6.83
   2 -13  10   34.49    2.92
   2 -13  10   34.39    2.81
  -2 -13 -10   33.68    2.92
  -2 -13 -10   37.16    3.22
  -2 -13 -10   38.85    3.15
  -2  13 -10   35.98    3.16
   2 -13  11  166.20    6.07
   2 -13  11  166.79    6.22
  -2 -13 -11  165.27    6.47
  -2 -13 -11  160.70    6.24
  -2 -13 -11  167.91    6.29
  -2  13 -11  164.12    6.60
  -2 -13 -12   29.79    2.83
   2 -13  12   29.81    2.53
  -2  13 -12   29.10    2.83
  -2 -13 -12   27.22    2.60
   2 -13  12   29.08    2.76
   2 -13  12   28.16    2.57
  -2 -13 -12   28.70    2.76
  -2 -13 -13   68.36    3.82
   2 -13  13   70.31    4.07
  -2 -13 -13   66.83    3.94
  -2 -13 -13   65.30    3.83
  -2 -13 -14    6.32    1.37
   2 -13  14    4.55    1.07
   2 -13  14    4.41    1.22
  -2 -13 -14    5.99    1.29
  -2 -13 -15    3.17    0.97
  -2 -13 -15    3.72    1.02
   2 -13  15    2.99    0.83
   2 -13  15    2.85    0.80
  -2 -13 -16    0.53    0.53
  -2 -13 -16    1.48    0.63
   2 -13  16    1.02    0.37
  -2  13 -16    1.38    0.61
  -2 -13 -16    0.75    0.50
  -2 -13 -17   39.93    1.67
  -2  13 -17   40.23    1.69
  -2 -13 -17   36.72    1.50
   2 -14 -17   71.84    2.22
   2 -14 -17   71.09    2.11
   2 -14 -16    1.66    0.60
  -2 -14  16    1.74    0.73
   2  14 -16    1.24    0.66
  -2 -14  16    1.74    0.55
   2 -14 -16    1.71    0.59
  -2 -14  15   36.97    2.45
  -2 -14  15   34.25    1.96
   2 -14 -15   33.38    2.04
   2 -14 -15   36.73    2.32
  -2 -14  15   35.22    2.08
   2 -14 -14    0.10    0.75
  -2 -14  14    1.15    0.72
  -2 -14  14    0.51    0.75
  -2 -14  14    0.38    0.92
   2 -14 -14   -0.59    0.68
   2 -14 -14    0.28    0.52
  -2 -14  13    4.29    1.08
  -2 -14  13    3.93    1.03
  -2 -14  13    5.11    1.27
   2 -14 -13    5.42    1.15
  -2 -14  13    7.02    1.46
   2 -14 -13    5.82    1.22
   2 -14 -13    6.22    1.42
   2 -14 -12    1.85    0.71
  -2 -14  12    2.83    0.99
  -2 -14  12    2.38    0.99
  -2 -14  12    2.29    0.92
  -2 -14  12    2.37    1.22
   2 -14 -12    0.28    0.69
  -2 -14  11    9.60    1.75
  -2 -14  11    9.30    1.52
  -2 -14  11   10.43    1.77
   2 -14 -11    7.67    1.38
   2 -14 -11    7.41    1.24
  -2 -14  10   50.79    3.66
   2 -14 -10   52.21    3.18
   2 -14 -10   49.54    3.22
   2 -14 -10   55.65    3.79
  -2 -14  10   54.59    3.65
  -2 -14  10   55.75    3.36
   2 -14  -9    0.73    0.72
  -2 -14   9    0.19    0.92
   2 -14  -9   -1.05    0.95
  -2 -14   9    1.27    0.85
  -2 -14   9   -0.33    0.86
   2 -14  -9    1.60    1.06
   2 -14  -9   -0.29    1.03
  -2 -14   8   29.10    2.80
   2 -14  -8   31.80    2.75
   2 -14  -8   28.23    2.50
  -2 -14   8   30.30    2.32
  -2 -14   8   31.34    2.39
  -2 -14   8   30.11    2.63
   2 -14  -8   29.73    2.76
   2 -14  -8   28.23    2.35
   2 -14  -8   26.19    2.16
  -2 -14   7   -2.98    0.87
  -2 -14   7    4.54    2.43
  -2 -14   7   -0.09    0.80
  -2 -14   7   -3.11    0.92
  -2 -14   7    0.58    0.70
   2 -14  -7   -0.88    0.93
   2 -14  -7   -0.31    0.82
   2 -14  -7    1.35    0.90
  -2 -14   7    0.26    0.80
   2 -14  -7    0.62    0.80
   2 -14  -6    0.25    0.67
  -2 -14   6    2.60    0.86
  -2 -14   6    1.26    0.90
   2 -14  -6    0.36    0.67
  -2 -14   6    0.70    0.69
  -2  14   6    0.95    0.91
   2 -14  -6    0.99    0.72
  -2 -14   6   -3.22    1.01
   2 -14  -6    0.81    0.74
  -2 -14   6    4.11    1.96
  -2 -14   6    0.00    0.57
  -2 -14   5   28.85    4.45
   2 -14  -5   26.78    2.37
  -2  14   5   29.16    3.80
  -2 -14   5   27.88    2.41
   2 -14  -5   24.74    2.34
  -2 -14   5   25.91    2.37
   2 -14  -5   25.11    2.23
   2 -14  -5   25.75    1.95
  -2 -14   4   10.01    2.97
  -2  14   4   11.60    2.50
   2 -14  -4    9.29    1.45
   2 -14  -4    9.19    1.52
   2 -14  -4    4.84    1.95
   2 -14  -4    6.77    1.31
  -2 -14   4    8.28    1.47
  -2 -14   4    6.69    1.30
   2 -14  -3  375.28   14.16
  -2  14   3  364.39   13.53
  -2 -14   3  360.16    7.93
  -2 -14   3  367.65   15.30
   2 -14  -3  356.74    8.46
  -2 -14   3  342.08    8.20
   2 -14  -3  364.71    8.57
   2 -14  -3  368.81    8.37
  -2 -14   2   51.47    2.92
  -2 -14   2   51.62    5.81
   2 -14  -2   55.64    3.24
  -2  14   2   45.27    4.68
   2 -14  -2   55.33    3.32
   2 -14  -2   45.57    3.07
  -2 -14   2   53.38    3.21
   2 -14  -2   50.93    5.45
   2 -14  -1    5.08    1.84
   2 -14  -1    7.69    1.30
  -2 -14   1    7.28    2.29
  -2 -14   1    5.66    0.95
  -2 -14   1    7.34    1.29
  -2 -14   1    5.15    0.96
   2 -14  -1    9.93    1.50
  -2  14   1    7.20    2.12
   2 -14  -1    7.64    1.35
  -2 -14   0    7.05    1.19
  -2 -14   0    7.77    1.19
   2 -14   0    8.50    1.39
  -2  14   0    6.78    1.96
   2 -14   0   10.54    2.91
   2 -14   0    6.63    1.27
  -2 -14   0    7.06    1.10
  -2 -14   0    9.51    2.68
   2 -14   1    0.26    0.62
   2 -14   1   -0.26    1.24
  -2 -14  -1   -0.66    1.90
  -2 -14  -1    0.98    0.84
   2 -14   1    1.63    0.94
  -2  14  -1    3.85    1.58
  -2 -14  -1    0.33    0.53
  -2 -14  -2    1.75    1.39
   2 -14   2    1.05    1.15
  -2 -14  -2    1.85    0.77
  -2 -14  -2    1.72    0.73
   2 -14   2    1.68    0.74
  -2 -14  -2    2.13    0.84
  -2  14  -2    1.29    1.43
   2 -14   2    1.94    0.64
  -2 -14  -3    8.51    1.96
  -2  14  -3    6.86    1.25
  -2  14  -3    2.82    1.66
   2 -14   3    8.50    1.46
  -2 -14  -3    7.04    1.32
  -2 -14  -3    5.49    0.86
   2 -14   3    6.41    1.22
   2 -14   3   12.03    3.21
  -2 -14  -3    7.78    1.52
  -2 -14  -3   11.03    1.45
   2 -14   3    5.98    0.85
  -2 -14  -4   -0.73    0.93
  -2  14  -4   -0.52    0.78
   2 -14   4   -0.41    0.88
  -2 -14  -4   -3.23    0.99
   2 -14   4   -0.49    0.72
  -2 -14  -4   -0.29    0.81
  -2 -14  -4    0.10    0.58
  -2 -14  -4    0.49    0.72
  -2 -14  -4    0.57    0.66
   2 -14   5   20.03    3.64
  -2  14  -5   23.47    3.82
  -2  14  -5   21.60    2.35
  -2 -14  -5   23.99    2.30
   2 -14   5   21.69    2.10
  -2 -14  -5   25.64    2.34
  -2 -14  -5   21.51    2.23
  -2 -14  -5   24.84    2.25
   2 -14   5   21.23    2.26
  -2  14  -6   41.06    3.13
   2 -14   6   33.74    2.82
  -2 -14  -6   38.25    2.94
   2 -14   6   37.96    3.04
  -2  14  -6   39.55    4.99
   2 -14   6   43.77    5.12
  -2 -14  -6   43.21    3.26
  -2 -14  -6   33.58    2.47
  -2 -14  -6   41.87    3.06
  -2  14  -7    0.31    1.47
  -2 -14  -7   -0.43    0.98
  -2 -14  -7    0.65    0.79
   2 -14   7    1.72    0.96
  -2  14  -7    0.80    0.86
  -2 -14  -7    0.19    0.83
  -2  14  -8   63.00    4.00
  -2 -14  -8   58.41    3.79
  -2 -14  -8   60.71    3.76
   2 -14   8   62.86    3.93
  -2 -14  -8   63.13    4.07
   2 -14   9   22.48    2.13
  -2  14  -9   26.19    2.69
  -2 -14  -9   18.81    2.21
  -2 -14  -9   27.34    2.67
   2 -14   9   25.48    2.59
   2 -14  10    3.63    1.28
   2 -14  10    2.56    0.95
  -2  14 -10    2.90    1.28
  -2 -14 -10    2.67    1.04
  -2 -14 -10    4.49    1.46
   2 -14  11   18.48    2.23
  -2  14 -11   15.80    2.09
   2 -14  11   16.97    2.16
  -2 -14 -11   15.51    2.02
  -2 -14 -11   18.89    2.33
   2 -14  12  131.43    5.55
   2 -14  12  130.75    5.10
  -2 -14 -12  132.25    5.53
  -2 -14 -12  134.30    5.37
  -2 -14 -13   72.82    3.77
   2 -14  13   72.73    3.95
  -2 -14 -13   74.40    3.72
  -2 -14 -13   74.04    3.93
   2 -14  13   71.22    2.89
  -2 -14 -14   30.07    2.36
  -2 -14 -14   29.51    2.24
   2 -14  14   29.47    2.10
   2 -14  14   31.95    2.43
  -2 -14 -14   29.61    2.19
   2 -14  15   11.62    1.14
  -2 -14 -15   13.35    1.39
  -2 -14 -15   12.32    1.36
  -2 -14 -15   12.24    0.96
  -2 -14 -15   11.84    1.26
   2 -14  15   16.56    1.59
  -2 -14 -16   23.10    1.42
  -2  14 -16   19.94    1.16
  -2  14 -16   22.34    1.47
  -2 -14 -16   25.14    1.44
   2 -15 -16   -0.54    0.46
   2  15 -16    0.12    0.41
  -2 -15  16   -0.08    0.47
   2 -15 -16   -0.16    0.36
  -2 -15  15    0.63    0.43
   2  15 -15    0.19    0.58
  -2 -15  15    0.04    0.39
  -2 -15  15    0.37    0.64
   2 -15 -15   -0.41    0.53
   2 -15 -15   -0.08    0.46
  -2 -15  14   11.04    1.34
   2 -15 -14   11.06    1.24
  -2 -15  14   13.13    1.62
  -2 -15  14   11.49    1.21
   2 -15 -14   10.39    1.36
  -2 -15  13    7.24    1.40
   2 -15 -13    5.84    1.04
  -2 -15  13    6.39    1.03
   2 -15 -13    6.90    1.21
  -2 -15  13    8.01    1.34
  -2 -15  12    0.02    0.79
   2 -15 -12    0.18    0.76
   2 -15 -12   -0.12    0.81
  -2 -15  12   -0.42    0.70
  -2 -15  12   -0.27    0.88
   2 -15 -12   -0.44    0.68
  -2 -15  12   -0.15    0.87
  -2 -15  11    6.44    1.34
   2 -15 -11    6.55    1.28
   2 -15 -11    3.14    0.92
  -2 -15  11    5.01    1.26
  -2 -15  11    5.53    1.19
   2 -15 -11    7.77    1.61
  -2 -15  11    6.15    1.41
  -2 -15  10   26.33    2.67
   2 -15 -10   25.52    2.48
  -2 -15  10   25.90    2.51
   2 -15 -10   21.76    2.09
   2 -15 -10   20.64    2.11
  -2 -15  10   24.22    2.21
  -2 -15   9   21.89    2.00
  -2 -15   9   25.88    2.46
   2 -15  -9   25.20    2.25
   2 -15  -9   26.94    2.37
  -2 -15   9   27.26    2.73
   2 -15  -9   28.99    2.67
  -2 -15   8    7.63    1.68
   2 -15  -8    8.85    1.40
   2 -15  -8    6.48    1.44
  -2 -15   8    8.39    1.50
   2 -15  -8    6.35    1.36
  -2 -15   8    7.11    1.18
  -2 -15   8    8.84    1.50
  -2 -15   7  110.61    4.12
  -2 -15   7  102.67    4.58
   2 -15  -7  106.26    4.91
  -2 -15   7  109.36    4.33
  -2 -15   7   97.92    4.89
   2 -15  -7   97.38    4.43
  -2 -15   7  101.09    4.31
   2 -15  -7  102.41    4.15
  -2 -15   6   14.05    1.93
  -2 -15   6   14.19    1.83
   2 -15  -6   14.12    1.81
   2 -15  -6   15.60    2.02
  -2 -15   6   13.32    1.73
   2 -15  -6   15.49    1.59
  -2 -15   5  188.24    6.57
   2 -15  -5  197.41    6.55
  -2 -15   5  187.32    6.30
  -2 -15   5  184.46    6.51
   2 -15  -5  190.45    6.46
  -2 -15   5  197.21   11.32
   2 -15  -5  190.94    6.59
  -2 -15   5  193.53    6.56
   2 -15  -4    1.26    1.39
  -2 -15   4    2.19    0.95
  -2 -15   4    0.47    1.66
  -2 -15   4    1.50    0.79
   2 -15  -4    1.63    1.00
   2 -15  -4    1.11    0.83
  -2 -15   3    1.97    0.80
  -2 -15   3    3.23    2.15
  -2  15   3    6.24    1.84
   2 -15  -3    5.44    1.27
   2 -15  -3    4.01    1.15
  -2 -15   3    3.92    1.10
   2 -15  -3    5.68    1.14
  -2 -15   2   15.93    1.81
  -2 -15   2   18.31    1.97
   2 -15  -2   17.82    2.02
  -2  15   2   11.91    2.60
   2 -15  -2   15.72    2.97
   2 -15  -2   21.05    2.22
   2 -15  -1   13.94    3.18
  -2 -15   1   17.93    1.87
   2 -15  -1   17.47    2.05
  -2  15   1   17.46    3.29
   2 -15  -1   19.04    2.13
  -2 -15   1   14.59    1.81
  -2 -15   1   17.33    3.67
   2 -15   0  103.67    4.80
   2 -15   0  102.37    4.69
  -2 -15   0   94.57    7.81
  -2 -15   0   97.42    4.58
  -2 -15   0   97.94    4.11
   2 -15   0   98.58    7.99
  -2 -15   0   90.79    3.93
  -2  15   0   96.91    7.13
   2 -15   1    2.73    2.18
  -2 -15  -1    1.44    0.58
  -2 -15  -1    6.80    2.46
  -2 -15  -1    2.24    0.90
  -2  15  -1    1.22    1.07
   2 -15   1    3.26    1.07
  -2 -15  -1    1.85    0.93
   2 -15   1    3.26    1.28
   2 -15   2   29.55    2.63
   2 -15   2   28.39    2.58
  -2 -15  -2   23.70    2.09
  -2 -15  -2   21.43    3.37
   2 -15   2   21.82    3.80
  -2 -15  -2   25.78    2.43
  -2  15  -2   22.45    3.58
   2 -15   3    1.58    0.97
  -2 -15  -3    2.93    0.95
  -2  15  -3    1.67    0.90
  -2 -15  -3   -0.76    1.55
  -2  15  -3    2.34    1.00
  -2 -15  -3    3.64    1.27
   2 -15   3    5.06    2.89
   2 -15   3    1.30    0.83
  -2 -15  -3    2.16    1.03
  -2 -15  -3    2.22    0.90
  -2 -15  -4   98.94    4.67
  -2 -15  -4   97.66    4.77
   2 -15   4  101.28    4.89
   2 -15   4  104.23    8.20
  -2  15  -4   91.76    4.54
   2 -15   4   93.46    4.04
  -2 -15  -4  101.48    4.68
  -2 -15  -4   99.84    4.28
  -2  15  -4  100.08    7.39
   2 -15   5   40.04    5.34
   2 -15   5   36.16    2.97
  -2 -15  -5   37.15    2.98
   2 -15   5   36.13    2.73
  -2  15  -5   35.52    4.37
  -2 -15  -5   37.26    2.91
  -2 -15  -5   37.09    2.95
  -2  15  -5   34.88    2.93
  -2 -15  -5   35.53    2.62
  -2  15  -6   79.91    4.41
   2 -15   6   88.85    4.65
  -2 -15  -6   81.35    4.34
  -2 -15  -6   85.72    4.13
  -2 -15  -6   83.88    4.37
  -2 -15  -6   86.27    4.58
  -2 -15  -6   86.12    4.15
  -2  15  -7   19.26    2.35
  -2 -15  -7   19.12    2.31
  -2 -15  -7   14.12    1.92
  -2 -15  -7   19.01    2.22
  -2 -15  -8    5.50    1.31
  -2 -15  -8    4.97    1.37
   2 -15   8    4.67    1.32
  -2 -15  -8    4.01    1.19
  -2  15  -8    4.82    1.21
   2 -15   9   15.84    2.13
  -2 -15  -9   15.72    2.03
  -2  15  -9   13.23    1.94
  -2 -15  -9   12.53    1.79
  -2 -15  -9   11.75    1.90
   2 -15  10   16.96    2.14
   2 -15  10   15.53    2.02
  -2 -15 -10   18.11    2.27
  -2  15 -10   18.07    2.13
  -2 -15 -10   16.30    2.06
  -2 -15 -10   14.85    1.92
  -2 -15 -11    5.51    1.37
  -2 -15 -11    5.37    1.31
  -2  15 -11    5.95    1.30
   2 -15  11    8.43    1.59
   2 -15  11    3.98    1.14
  -2 -15 -11    5.61    1.40
  -2 -15 -12    1.53    0.85
  -2 -15 -12    1.60    0.93
   2 -15  12    2.83    1.13
  -2 -15 -12    2.21    0.97
  -2 -15 -13    9.46    1.34
   2 -15  13    8.67    1.31
  -2 -15 -13    9.92    1.52
   2 -15  13    9.28    0.98
  -2 -15 -13   10.36    1.48
   2 -15  13    8.82    1.38
  -2 -15 -13    9.80    1.16
   2 -15  14   31.56    1.98
  -2 -15 -14   35.81    2.13
  -2 -15 -14   34.34    2.17
  -2 -15 -14   29.91    2.11
  -2 -15 -14   29.03    1.50
  -2 -15 -15    8.78    0.95
  -2  15 -15    7.42    0.76
   2 -15  15    9.84    0.89
   2 -16 -15   19.36    1.32
  -2 -16  15   19.09    1.38
   2 -16 -15   21.45    1.41
  -2 -16  14    7.59    1.06
  -2 -16  14    6.54    0.67
   2 -16 -14    5.47    0.91
  -2 -16  14    6.78    1.04
   2 -16 -14    6.76    1.06
   2 -16 -13    2.21    0.81
  -2 -16  13    0.22    0.69
  -2 -16  13    1.54    0.53
  -2 -16  13    1.54    0.80
   2 -16 -13    1.70    0.67
   2 -16 -12   22.06    1.77
  -2 -16  12   22.82    2.19
  -2 -16  12   24.78    2.29
  -2 -16  12   26.19    1.79
   2 -16 -12   27.58    2.29
  -2 -16  11   17.30    2.12
  -2 -16  11   15.74    1.54
  -2 -16  11   18.12    1.98
   2 -16 -11   14.36    1.86
   2 -16 -11   15.21    1.59
  -2 -16  11   15.35    1.98
  -2 -16  10   45.40    3.36
  -2 -16  10   45.46    2.60
  -2 -16  10   45.10    3.04
  -2 -16  10   48.73    3.36
   2 -16 -10   45.02    3.20
   2 -16 -10   45.30    2.79
   2 -16  -9  134.43    5.52
   2 -16  -9  119.72    4.55
  -2 -16   9  124.91    5.06
  -2 -16   9  129.21    5.67
  -2 -16   9  127.65    4.43
   2 -16  -8   30.28    2.81
  -2 -16   8   25.77    2.31
   2 -16  -8   29.21    2.64
  -2 -16   8   27.88    2.30
  -2 -16   8   28.42    2.72
  -2 -16   7   51.51    3.62
  -2 -16   7   54.84    3.19
   2 -16  -7   49.48    3.47
  -2 -16   7   52.52    3.06
   2 -16  -7   51.24    3.57
  -2 -16   7   51.19    3.32
  -2 -16   6   90.69    4.57
  -2 -16   6   79.38    4.10
   2 -16  -6   81.10    4.34
   2 -16  -6   88.56    4.65
  -2 -16   6   82.81    4.52
  -2 -16   5   13.16    1.88
  -2 -16   5   14.21    1.89
   2 -16  -5   12.93    1.93
  -2 -16   5   12.35    1.89
   2 -16  -5   12.99    1.75
  -2 -16   4   65.48    3.88
   2 -16  -4   70.75    4.05
  -2 -16   4   62.94    3.77
  -2 -16   4   75.24    4.32
  -2 -16   4   66.53    3.95
   2 -16  -4   67.74    4.04
  -2 -16   3   16.85    2.11
  -2 -16   3   18.04    2.12
   2 -16  -3   18.32    3.53
  -2 -16   3   15.68    1.97
   2 -16  -3   16.02    2.02
   2 -16  -3   19.22    2.20
   2 -16  -2   -0.65    1.47
   2 -16  -2    0.50    0.76
  -2 -16   2   -0.15    0.75
   2 -16  -2    0.64    0.87
  -2 -16   2   -1.28    2.35
  -2 -16   2    0.34    0.73
  -2 -16   1    1.52    2.04
  -2  16   1    1.62    0.87
   2 -16  -1   -1.17    2.12
  -2 -16   1    0.59    0.64
   2 -16  -1   -3.90    1.22
   2 -16  -1   -0.49    0.91
  -2 -16   1   -3.85    1.13
  -2 -16   0   14.83    1.82
   2 -16   0   14.03    1.95
  -2 -16   0   14.80    1.91
   2 -16   0   12.50    1.79
  -2 -16   0    8.06    2.62
   2 -16   0   10.96    2.74
  -2 -16  -1   34.39    2.81
  -2 -16  -1   39.57    3.18
   2 -16   1   42.25    5.49
  -2 -16  -1   35.76    2.64
   2 -16   1   35.42    2.89
  -2 -16  -1   35.15    2.66
  -2 -16  -1   38.21    4.68
   2 -16   1   36.27    2.98
  -2  16  -1   24.13    3.44
   2 -16   2   30.40    2.80
  -2  16  -2   23.61    3.49
   2 -16   2   28.58    2.61
  -2 -16  -2   33.21    2.43
  -2 -16  -2   29.43    4.13
  -2 -16  -2   31.85    2.73
  -2 -16  -2   30.19    2.43
  -2 -16  -2   34.67    3.04
  -2  16  -2   32.25    2.66
   2 -16   3   -0.42    0.88
  -2 -16  -3   -0.67    1.06
   2 -16   3    1.02    0.96
  -2 -16  -3    1.41    0.73
  -2  16  -3    0.95    0.79
  -2 -16  -4   15.70    1.99
  -2  16  -4   15.49    2.04
   2 -16   4   14.63    2.11
  -2 -16  -4   13.77    1.66
  -2 -16  -4   13.52    1.87
  -2 -16  -5    1.14    0.85
  -2 -16  -5    0.84    0.67
  -2 -16  -5    0.97    0.81
  -2 -16  -5    1.71    0.86
   2 -16   5    0.75    0.98
  -2  16  -5    2.11    1.34
  -2 -16  -6   59.89    3.59
  -2 -16  -6   71.19    4.20
  -2  16  -6   63.89    4.00
  -2 -16  -6   71.49    4.09
  -2 -16  -6   64.83    3.63
   2 -16   6   66.56    4.10
   2 -16   7    3.41    1.29
  -2 -16  -7    2.65    0.76
  -2 -16  -7    3.35    0.98
  -2 -16  -7    3.54    1.13
  -2 -16  -7    2.81    0.99
  -2  16  -7    1.74    0.82
  -2 -16  -8    9.72    1.61
   2 -16   8   12.92    2.03
  -2 -16  -8   12.51    1.71
  -2 -16  -8   13.55    1.82
  -2 -16  -8   14.73    2.12
  -2  16  -8    8.53    1.66
  -2 -16  -9    7.55    1.48
  -2 -16  -9    4.33    1.24
   2 -16   9    6.37    1.50
  -2  16  -9    3.45    1.03
  -2 -16  -9    4.30    1.02
   2 -16   9    6.62    1.44
  -2 -16  -9    4.10    1.28
  -2 -16 -10    2.92    1.10
  -2  16 -10    4.29    1.25
  -2 -16 -10    3.55    1.07
   2 -16  10    3.90    1.20
  -2 -16 -10    4.03    0.99
  -2 -16 -10    5.20    1.35
   2 -16  10    5.66    1.36
  -2 -16 -11    8.23    1.46
  -2 -16 -11    8.72    1.21
   2 -16  11    9.27    1.55
  -2 -16 -11    6.36    1.44
  -2 -16 -11    8.04    1.39
   2 -16  11    6.44    1.24
  -2 -16 -12   -0.60    0.77
  -2 -16 -12    0.65    0.49
   2 -16  12    0.42    0.52
   2 -16  12    1.06    0.86
  -2 -16 -12   -0.36    0.74
   2 -16  13    5.24    1.00
   2 -16  13    4.69    0.68
  -2 -16 -13    5.41    0.65
  -2 -16 -13    5.76    1.01
   2 -16  13    4.90    0.96
   2 -16  14    0.83    0.49
  -2 -16 -14    1.35    0.57
   2 -16  14    1.56    0.58
  -2  16 -14    0.25    0.34
  -2 -17  14    3.49    0.61
  -2 -17  14    2.10    0.62
   2 -17 -14    1.64    0.54
   2  17 -14    2.62    0.50
   2 -17 -14    1.78    0.60
  -2 -17  13   12.05    1.33
   2 -17 -13    9.61    1.16
  -2 -17  13   11.47    1.34
   2 -17 -13    9.94    1.20
  -2 -17  12    4.99    1.11
  -2 -17  12    5.43    1.10
   2 -17 -12    5.20    1.10
   2 -17 -12    5.55    1.12
   2 -17 -11   47.41    2.94
  -2 -17  11   44.24    2.90
  -2 -17  11   47.98    3.06
   2 -17 -11   48.28    3.01
  -2 -17  10   -0.49    0.88
  -2 -17  10    1.08    0.81
   2 -17 -10   -0.02    0.78
   2 -17 -10    0.27    0.84
  -2 -17   9   66.37    3.93
   2 -17  -9   67.50    3.81
   2 -17  -9   74.12    4.05
  -2 -17   9   69.41    3.48
   2 -17  -8   47.38    3.30
   2 -17  -8   46.01    3.33
  -2 -17   8   49.92    3.45
  -2 -17   8   42.27    2.78
  -2 -17   8   49.09    2.85
  -2 -17   7    1.93    1.16
   2 -17  -7    1.37    1.13
  -2 -17   7    0.90    0.68
  -2 -17   7    2.25    1.03
   2 -17  -7    0.88    0.92
  -2 -17   6   95.68    4.64
  -2 -17   6  100.05    4.59
   2 -17  -6   97.95    4.78
   2 -17  -6   92.35    4.76
  -2 -17   6   98.69    4.87
  -2 -17   5   22.42    2.30
   2 -17  -5   22.24    2.45
  -2 -17   5   22.67    2.40
  -2 -17   5   19.71    2.22
   2 -17  -5   22.34    2.39
   2 -17  -4  133.66    5.61
  -2 -17   4  129.94    5.46
  -2 -17   4  142.93    5.84
  -2 -17   4  139.35    5.65
  -2 -17   4  136.85    5.89
   2 -17  -4  141.05    5.84
  -2 -17   3   89.70    4.51
  -2 -17   3   87.42    4.57
  -2 -17   3   96.12    4.98
   2 -17  -3   88.18    4.55
  -2 -17   3   85.58    4.68
   2 -17  -3   89.48    4.70
  -2 -17   3   91.17    4.51
  -2 -17   2    3.01    1.00
   2 -17  -2    1.27    1.02
  -2 -17   2    1.79    0.77
   2 -17  -2    3.03    1.19
  -2 -17   2    4.38    1.28
   2 -17  -1  130.44    5.59
  -2 -17   1  138.35    5.69
   2 -17  -1  137.09    5.67
  -2 -17   1  138.28    5.48
  -2 -17   1  128.86    5.80
  -2 -17   0   18.92    2.21
   2 -17   0   19.22    2.28
  -2 -17   0   20.80    2.54
   2 -17   0   18.80    2.19
  -2 -17   0   20.31    2.08
   2 -17   1   23.99    2.61
  -2 -17  -1   21.70    2.52
   2 -17   1   21.30    2.36
  -2 -17  -1   19.64    2.25
  -2 -17  -1   19.74    2.10
  -2  17  -1   20.24    2.13
   2 -17   2    7.43    1.56
   2 -17   2    6.54    1.53
  -2 -17  -2    6.45    1.46
  -2 -17  -2    4.76    1.09
  -2 -17  -2    7.57    1.53
  -2  17  -2    6.92    1.39
  -2 -17  -2    5.61    1.06
  -2 -17  -3   87.19    3.95
   2 -17   3   96.35    4.96
  -2 -17  -3   89.79    4.66
  -2 -17  -3   94.81    4.96
  -2  17  -3   90.73    4.44
  -2 -17  -3   90.90    4.31
  -2 -17  -4    1.05    0.64
  -2 -17  -4    1.22    0.94
  -2  17  -4   -0.57    1.31
   2 -17   4    0.71    0.97
  -2 -17  -4    0.27    0.77
  -2 -17  -4    0.43    0.61
   2 -17   5   11.50    1.93
  -2 -17  -5   14.42    2.00
  -2 -17  -5   16.69    2.07
  -2 -17  -5   12.57    1.67
  -2  17  -5   14.59    1.90
  -2 -17  -6  126.34    4.96
  -2 -17  -6  133.41    5.25
  -2 -17  -6  132.04    5.47
  -2  17  -6  128.70    5.29
  -2 -17  -7   17.70    1.84
   2 -17   7   16.68    2.12
   2 -17   7   17.37    1.99
  -2 -17  -7   17.64    2.11
  -2 -17  -7   18.26    1.88
  -2  17  -7   15.54    2.02
  -2 -17  -8    5.16    1.09
   2 -17   8    5.25    1.14
   2 -17   8    4.99    1.36
  -2  17  -8    4.10    1.06
  -2 -17  -8    7.04    1.44
   2 -17   9  131.77    5.36
  -2 -17  -9  128.00    5.10
   2 -17   9  118.74    4.83
  -2  17  -9  116.85    4.76
  -2 -17  -9  119.59    4.35
   2 -17  10    3.11    0.91
  -2  17 -10    4.06    1.06
  -2 -17 -10    3.18    1.02
   2 -17  10    2.91    1.10
  -2 -17 -10    2.86    0.79
  -2 -17 -11  119.21    4.34
   2 -17  11  115.26    4.34
  -2 -17 -11  105.47    3.36
   2 -17  11  115.32    4.33
   2 -17  12   12.64    1.20
   2 -17  12   12.39    1.42
  -2 -17 -12   13.18    1.40
   2 -17  12   10.71    1.36
  -2 -17 -12    9.59    0.87
   2 -17  13    2.28    0.64
   2 -17  13    2.52    0.69
  -2 -17 -13    1.69    0.57
  -2 -17 -14    2.70    0.48
  -2 -18  13    0.52    0.49
   2 -18 -13   -0.14    0.43
  -2 -18  13    0.74    0.52
   2 -18 -13    0.48    0.45
   2 -18 -12    3.68    0.86
   2 -18 -12    2.43    0.71
  -2 -18  12    2.13    0.75
  -2 -18  12    3.00    0.78
  -2 -18  11    0.29    0.62
  -2 -18  11    0.43    0.65
   2 -18 -11    0.51    0.63
   2 -18 -11    0.24    0.73
  -2 -18  10    5.21    1.09
  -2 -18  10    4.87    1.21
   2 -18 -10    5.40    1.09
   2 -18 -10    6.24    1.20
  -2 -18   9   26.82    2.30
  -2 -18   9   23.28    2.22
   2 -18  -9   27.69    2.38
   2 -18  -9   23.86    2.28
   2 -18  -8   13.59    1.86
  -2 -18   8   14.73    1.57
   2 -18  -8   13.58    1.86
  -2 -18   8   12.90    1.80
  -2 -18   8   13.00    1.70
  -2 -18   7    2.49    1.05
   2 -18  -7    2.79    0.80
  -2 -18   7    3.30    0.91
   2 -18  -7    2.97    1.04
   2 -18  -7    3.18    1.11
  -2 -18   7    2.58    0.87
   2 -18  -6    3.14    1.19
  -2 -18   6    6.14    1.25
   2 -18  -6    4.30    1.33
  -2 -18   6    5.06    1.23
  -2 -18   6    4.54    1.17
   2 -18  -5   10.14    1.64
  -2 -18   5   12.83    1.80
  -2 -18   5   12.34    1.75
   2 -18  -5   11.04    1.84
  -2 -18   5   11.05    1.68
  -2 -18   4    1.83    0.95
  -2 -18   4    0.84    0.87
   2 -18  -4    1.01    0.87
   2 -18  -4    1.14    0.92
  -2 -18   4    0.74    0.99
  -2 -18   3  137.16    5.38
  -2 -18   3  143.59    5.99
   2 -18  -3  149.96    5.95
  -2 -18   3  144.31    5.61
   2 -18  -3  147.75    5.97
  -2 -18   3  149.30    6.19
  -2 -18   2   30.29    2.47
  -2 -18   2   30.67    2.66
  -2 -18   2   31.95    2.78
  -2 -18   2   29.08    2.83
   2 -18  -2   30.62    2.82
   2 -18  -2   29.77    2.72
  -2 -18   2   30.82    2.96
   2 -18  -1   70.87    4.21
  -2 -18   1   73.03    4.41
   2 -18  -1   68.67    4.03
  -2 -18   1   62.38    3.63
  -2 -18   1   68.36    4.05
   2 -18   0   -0.38    1.03
  -2 -18   0    0.13    0.82
  -2 -18   0   -0.35    0.82
   2 -18   0    0.97    0.94
  -2 -18   0    0.37    0.87
  -2 -18  -1  127.31    5.01
   2 -18   1  129.17    5.56
   2 -18   1  129.93    5.72
  -2  18  -1  116.05    4.72
  -2 -18  -1  133.36    5.60
  -2 -18  -1  143.82    6.18
  -2 -18  -2  125.22    4.81
  -2 -18  -2  128.25    5.75
  -2  18  -2  117.17    4.81
  -2 -18  -2  131.14    5.55
   2 -18   2  125.87    5.63
  -2  18  -3   33.28    2.60
  -2 -18  -3   40.85    2.71
   2 -18   3   39.68    3.21
  -2 -18  -3   42.34    3.30
  -2 -18  -3   44.22    3.27
  -2 -18  -3   41.43    2.86
  -2 -18  -4   15.49    1.82
  -2 -18  -4   17.99    2.16
  -2  18  -4   14.02    1.75
  -2 -18  -4   17.43    2.04
   2 -18   4   16.93    2.19
  -2 -18  -5   97.21    4.61
  -2 -18  -5   94.30    4.21
   2 -18   5  102.83    5.02
   2 -18   5  105.33    4.22
  -2  18  -5   88.05    4.14
  -2 -18  -5  102.26    4.79
  -2 -18  -6  144.43    5.25
   2 -18   6  152.52    6.05
  -2 -18  -6  147.34    5.10
  -2 -18  -6  148.83    5.71
  -2  18  -6  137.35    5.07
   2 -18   6  146.95    4.92
   2 -18   7   23.47    1.92
  -2  18  -7   21.64    2.01
  -2 -18  -7   24.55    1.97
  -2 -18  -7   24.80    2.30
   2 -18   7   20.60    1.96
  -2 -18  -7   22.46    1.97
   2 -18   7   23.41    2.41
   2 -18   8   21.24    2.23
  -2  18  -8   19.45    1.81
  -2 -18  -8   21.68    1.83
   2 -18   8   24.41    2.09
  -2 -18  -8   20.75    2.13
  -2 -18  -9   10.23    1.46
   2 -18   9   11.41    1.43
   2 -18   9   10.50    1.56
  -2 -18  -9    9.11    1.14
  -2  18  -9    8.59    1.11
  -2 -18 -10    0.34    0.50
   2 -18  10    1.76    0.80
   2 -18  10    0.97    0.74
  -2 -18 -10    1.72    0.81
  -2 -18 -11   54.56    2.61
   2 -18  11   51.22    2.43
  -2 -18 -11   46.29    1.72
   2 -18  11   54.58    2.57
   2 -18  12    4.00    0.72
   2 -18  12    3.09    0.54
  -2 -18 -12    4.32    0.77
   2 -18  12    3.35    0.77
   2 -18  13   35.98    1.53
  -2 -18 -13   34.20    1.40
  -2 -19  12    0.66    0.44
   2 -19 -12    1.24    0.46
   2 -19 -12    1.08    0.48
  -2 -19  12    0.52    0.42
  -2 -19  11    1.33    0.61
  -2 -19  11    1.59    0.67
   2 -19 -11    0.69    0.51
   2 -19 -11    0.61    0.48
   2 -19 -10   22.62    1.80
   2 -19 -10   21.06    1.76
  -2 -19  10   25.13    1.81
  -2 -19  10   21.28    1.84
   2 -19  -9    2.59    0.90
  -2 -19   9    1.35    0.65
   2 -19  -9    2.16    0.85
  -2 -19   9    3.81    1.11
  -2 -19   8   15.21    1.60
   2 -19  -8   19.14    1.92
   2 -19  -8   19.24    1.92
  -2 -19   8   18.21    1.89
  -2 -19   7   21.20    1.87
  -2 -19   7   23.50    2.19
   2 -19  -7   22.51    2.20
   2 -19  -7   23.62    2.23
  -2 -19   7   21.73    1.79
  -2 -19   7   22.62    1.99
   2 -19  -7   18.95    1.67
   2 -19  -6    6.53    1.36
  -2 -19   6    4.69    1.16
   2 -19  -6    4.89    1.08
   2 -19  -6    3.97    1.20
  -2 -19   6    4.09    1.03
  -2 -19   6    6.11    1.16
  -2 -19   6    4.45    1.11
  -2 -19   5   11.44    1.61
  -2 -19   5   12.15    1.71
   2 -19  -5   11.89    1.78
  -2 -19   5    9.62    1.46
   2 -19  -5   12.53    1.81
  -2 -19   4  123.10    5.33
   2 -19  -4  122.55    5.22
  -2 -19   4  110.12    4.60
   2 -19  -4  114.53    5.01
  -2 -19   4  121.35    5.17
  -2 -19   3   26.20    2.64
   2 -19  -3   28.07    2.60
  -2 -19   3   23.63    2.17
   2 -19  -3   28.73    2.65
  -2 -19   3   28.93    2.74
   2 -19  -3   27.08    2.60
  -2 -19   2   42.36    2.79
  -2 -19   2   47.80    3.51
  -2 -19   2   43.25    3.01
  -2 -19   2   42.78    3.31
   2 -19  -2   43.87    3.27
   2 -19  -2   42.92    3.20
   2 -19  -1   16.48    2.12
  -2 -19   1   17.81    1.95
  -2 -19   1   17.15    2.28
  -2 -19   1   17.72    2.18
  -2 -19   1   19.35    2.35
  -2 -19   1   20.90    1.92
   2 -19  -1   17.32    2.02
   2 -19   0    6.21    1.49
  -2 -19   0    3.44    1.20
  -2 -19   0    5.56    1.16
  -2 -19   0    4.39    1.23
   2 -19   0    5.66    1.36
  -2 -19   0    4.38    1.33
  -2 -19  -1   47.26    3.31
   2 -19   1   49.18    3.46
  -2 -19  -1   46.19    3.49
  -2 -19  -1   45.48    2.94
   2 -19   2    1.27    0.99
  -2 -19  -2    1.61    0.93
  -2 -19  -2    1.70    1.03
  -2 -19  -2    1.52    0.78
  -2 -19  -3   61.79    3.10
  -2 -19  -3   63.82    3.89
  -2 -19  -3   61.77    3.73
   2 -19   3   64.47    3.97
  -2 -19  -4    0.69    0.78
  -2 -19  -4    0.42    0.85
   2 -19   4    1.05    1.16
   2 -19   4   -0.07    0.78
   2 -19   5   71.01    3.26
  -2 -19  -5   69.58    3.63
   2 -19   5   71.51    4.02
  -2 -19  -5   73.13    3.88
  -2 -19  -6   43.17    2.81
  -2 -19  -6   39.20    2.41
  -2 -19  -6   43.41    2.95
   2 -19   6   44.58    2.72
  -2 -19  -6   42.80    2.68
   2 -19   6   48.40    3.25
   2 -19   7  101.87    4.42
   2 -19   7  108.17    3.44
  -2 -19  -7  110.30    4.45
   2 -19   7  106.32    3.49
  -2 -19  -7  103.12    3.62
  -2 -19  -7  104.10    3.87
  -2 -19  -8  154.75    4.95
   2 -19   8  155.38    5.21
   2 -19   8  155.62    4.21
  -2 -19  -8  143.67    3.87
  -2 -19  -9   42.99    2.47
   2 -19   9   41.85    2.10
   2 -19   9   45.65    2.70
  -2 -19  -9   41.63    1.81
   2 -19  10  104.69    3.60
   2 -19  10  101.15    2.95
  -2 -19 -10  100.41    3.36
  -2 -19 -11   12.52    1.09
   2 -19  11   13.21    1.21
   2 -19  11   13.77    1.05
   2 -19  12   15.79    1.03
   2 -20 -11    1.34    0.36
  -2 -20  11    1.81    0.51
  -2 -20  10    3.19    0.57
   2 -20 -10    2.79    0.43
  -2 -20  10    3.74    0.82
   2 -20 -10    3.63    0.73
   2 -20 -10    3.06    0.66
  -2 -20   9    0.63    0.74
  -2 -20   9    0.52    0.45
   2 -20  -9   -0.09    0.50
   2 -20  -9    0.95    0.62
   2 -20  -9    1.08    0.68
   2 -20  -8    4.68    0.89
   2 -20  -8    3.56    0.87
  -2 -20   8    5.71    1.06
   2 -20  -8    6.23    1.08
  -2 -20   8    5.84    0.92
   2 -20  -7    0.60    0.72
   2 -20  -7    0.50    0.69
  -2 -20   7   -0.50    0.65
   2 -20  -7    0.27    0.39
  -2 -20   7    0.52    0.53
   2 -20  -7   -0.15    0.65
  -2 -20   6   11.52    1.44
  -2 -20   6   11.25    1.21
  -2 -20   6   13.38    1.49
  -2 -20   6    9.97    1.32
   2 -20  -6   11.99    1.45
   2 -20  -6   11.84    1.35
   2 -20  -6   13.39    1.65
   2 -20  -6   10.91    1.47
   2 -20  -5   41.54    2.74
  -2 -20   5   37.79    2.56
   2 -20  -5   40.25    2.67
  -2 -20   5   42.25    2.78
   2 -20  -5   36.49    2.62
  -2 -20   5   38.54    2.52
   2 -20  -4    2.37    0.89
  -2 -20   4    2.60    0.97
   2 -20  -4    3.71    1.14
  -2 -20   4    4.06    1.21
  -2 -20   4    1.82    0.79
   2 -20  -4    3.66    1.10
   2 -20  -3    2.53    1.18
   2 -20  -3    1.71    0.97
  -2 -20   3    1.84    0.76
  -2 -20   3    2.71    1.10
  -2 -20   3    2.68    1.02
  -2 -20   2   89.32    4.55
  -2 -20   2   84.66    3.45
  -2 -20   2   82.00    4.28
   2 -20  -2   89.29    4.27
   2 -20  -2   93.62    4.40
  -2 -20   1    1.90    1.09
   2 -20  -1    0.82    0.85
   2 -20  -1    0.56    1.01
  -2 -20   1    1.47    1.18
  -2 -20   0  143.86    4.77
  -2 -20   0  153.27    5.93
  -2 -20   0  161.04    6.11
  -2 -20   0  146.32    5.42
   2 -20   0  146.82    5.58
  -2 -20  -1    8.24    1.57
  -2 -20  -1    7.60    1.27
  -2 -20  -1    7.76    1.21
   2 -20   1    7.46    1.46
  -2 -20  -1    7.81    1.65
   2 -20   2   28.49    2.56
  -2 -20  -2   28.84    2.63
  -2 -20  -2   27.44    2.40
  -2 -20  -2   29.27    2.59
  -2 -20  -2   26.60    1.87
   2 -20   3   -0.10    0.83
   2 -20   3    0.17    0.77
  -2 -20  -3    0.98    0.80
  -2 -20  -3    0.24    0.84
  -2 -20  -3   -0.27    0.78
   2 -20   4   50.39    3.21
  -2 -20  -4   53.80    3.15
  -2 -20  -4   49.60    3.03
   2 -20   4   51.18    2.78
  -2 -20  -4   49.39    3.14
   2 -20   4   49.07    3.03
  -2 -20  -5    1.60    0.70
   2 -20   5    0.52    0.78
  -2 -20  -5    1.14    0.79
  -2 -20  -5    0.35    0.75
   2 -20   5    0.53    0.69
   2 -20   5    0.52    0.56
   2 -20   6   37.43    2.62
   2 -20   6   34.04    2.08
  -2 -20  -6   35.05    2.24
  -2 -20  -6   34.53    2.41
   2 -20   7   59.76    3.09
  -2 -20  -7   57.37    2.85
  -2 -20  -7   55.28    2.35
   2 -20   8    6.49    1.12
  -2 -20  -8    6.82    0.99
  -2 -20  -9   25.92    1.63
   2 -20   9   26.89    1.79
  -2 -20 -10    1.59    0.43
   2 -20  10    0.70    0.47
  -2 -21   9    9.39    0.94
   2 -21  -9    8.77    0.88
   2 -21  -8   -0.05    0.32
   2 -21  -8    0.31    0.54
  -2 -21   8   -0.30    0.53
   2 -21  -7    0.89    0.52
  -2 -21   7    0.19    0.47
   2 -21  -7    0.68    0.50
   2 -21  -6    4.19    0.84
  -2 -21   6    4.43    0.89
   2 -21  -6    4.55    0.76
   2 -21  -6    3.84    0.89
  -2 -21   5    5.78    1.07
  -2 -21   5    4.48    0.85
   2 -21  -5    6.12    1.06
   2 -21  -5    4.64    0.99
   2 -21  -5    4.82    0.91
  -2 -21   5    5.18    0.96
   2 -21  -4   18.45    1.71
  -2 -21   4   18.14    1.44
  -2 -21   4   16.47    1.69
  -2 -21   4   15.75    1.68
   2 -21  -4   15.41    1.62
   2 -21  -4   17.56    1.76
  -2 -21   3    1.46    0.48
   2 -21  -3    1.93    0.84
  -2 -21   3    1.15    0.80
   2 -21  -3   -0.50    0.80
  -2 -21   3    2.47    0.96
   2 -21  -3    2.40    0.93
   2 -21  -2   24.29    2.19
   2 -21  -2   20.54    1.91
  -2 -21   2   20.79    2.08
   2 -21  -2   21.93    2.02
  -2 -21   2   22.42    2.15
   2 -21  -1    0.76    0.77
   2 -21  -1    0.25    0.78
  -2 -21   1   -0.02    0.85
  -2 -21   1    0.26    0.87
   2 -21   0   19.04    1.91
  -2 -21   0   18.66    1.99
   2 -21   0   19.26    2.08
  -2 -21   0   16.66    1.32
  -2 -21   0   17.78    2.00
  -2 -21  -1   31.13    2.48
   2 -21   1   31.06    2.49
  -2 -21  -1   34.33    2.61
  -2 -21  -1   30.92    2.02
   2 -21   1   28.05    2.30
  -2 -21  -2    2.13    1.01
   2 -21   2    1.79    0.82
  -2 -21  -2   -0.27    0.74
   2 -21   2    1.89    0.87
   2 -21   2    1.34    0.84
  -2 -21  -2    0.91    0.70
   2 -21   2    0.40    0.61
  -2 -21  -3    3.22    0.94
  -2 -21  -3    3.86    0.98
   2 -21   3    4.61    1.03
  -2 -21  -3    1.43    0.71
   2 -21   3    4.07    0.95
   2 -21   3    1.15    0.66
  -2 -21  -4    0.01    0.60
   2 -21   4   -0.59    0.71
   2 -21   4   -1.07    0.78
  -2 -21  -4    0.07    0.61
   2 -21   4    0.08    0.44
  -2 -21  -4   -0.36    0.58
  -2 -21  -5   11.54    1.31
   2 -21   5   10.90    1.19
  -2 -21  -5   12.90    1.35
   2 -21   5   12.79    1.45
   2 -21   6    4.48    0.87
  -2 -21  -6    3.37    0.81
   2 -21   6    4.02    0.59
  -2 -21  -6    5.02    0.80
  -2 -21  -7    4.08    0.71
   2 -21   7    4.48    0.89
   2 -21   8    1.16    0.42
  -2 -21  -8    1.75    0.52
   2 -21   8    2.04    0.57
   2 -22  -7   13.49    1.01
  -2 -22   7   14.01    0.96
   2 -22  -7   14.16    0.93
   2 -22  -6   20.98    1.39
  -2 -22   6   22.33    1.32
   2 -22  -6   19.18    1.12
   2 -22  -6   20.53    1.41
   2 -22  -5    0.24    0.37
   2 -22  -5    0.43    0.40
   2 -22  -5    0.14    0.47
  -2 -22   5    0.03    0.39
   2 -22  -4   36.21    1.98
  -2 -22   4   35.85    2.02
   2 -22  -4   35.17    1.92
  -2 -22   4   34.49    1.61
   2 -22  -3   12.24    1.28
   2 -22  -3   11.74    1.30
  -2 -22   3   12.01    1.26
  -2 -22   3   12.63    1.35
   2 -22  -2   11.98    1.38
  -2 -22   2   11.36    1.36
   2 -22  -2   11.60    0.98
  -2 -22   2   10.55    1.33
   2 -22  -2   11.89    1.29
   2 -22  -1   -0.46    0.49
   2 -22  -1    0.68    0.63
  -2 -22   1    0.85    0.70
   2 -22  -1    0.18    0.58
   2 -22  -1   -0.55    0.74
  -2 -22   1   -0.21    0.62
  -2 -22   0    3.73    0.93
   2 -22   0    3.48    0.86
   2 -22   0    4.56    0.94
  -2 -22   0    4.00    0.99
   2 -22   0    4.39    0.98
   2 -22   0    4.04    0.81
   2 -22   1   10.20    1.17
  -2 -22  -1   11.61    1.41
  -2 -22  -1   11.55    1.41
   2 -22   1    8.83    1.22
   2 -22   1    9.00    1.16
  -2 -22  -2   16.83    1.16
   2 -22   2   16.69    1.42
   2 -22   2   17.21    1.47
  -2 -22  -2   17.01    1.57
   2 -22   2   19.85    1.71
  -2 -22  -2   18.42    1.65
   2 -22   3    8.71    0.91
  -2 -22  -3    8.11    1.09
   2 -22   3    5.14    0.86
   2 -22   3    5.70    0.93
  -2 -22  -3    6.47    0.81
   2 -22   4    5.16    0.87
  -2 -22  -4    4.91    0.77
  -2 -22  -4    5.29    0.84
   2 -22   4    5.61    0.81
   2 -22   5    0.25    0.43
   2 -22   5    0.01    0.31
  -2 -22  -5   -0.08    0.46
  -2 -22  -5   -0.24    0.37
  -2 -22  -5   -0.07    0.43
   2 -22   6    1.86    0.50
  -2 -22  -6    1.72    0.50
  -2 -22  -6    2.07    0.53
   2 -22   7    3.69    0.57
   2 -23  -4   27.06    1.43
   2 -23  -3    9.06    0.82
   2 -23  -3   10.10    0.98
  -2 -23   2    2.31    0.56
   2 -23  -2    1.64    0.54
   2 -23  -2    0.86    0.50
   2 -23  -1    1.76    0.55
   2 -23  -1    1.84    0.53
  -2 -23   0   32.13    1.79
   2 -23   0   34.87    1.83
   2 -23   0   31.52    1.65
   2 -23   1    2.52    0.63
  -2 -23  -1    2.64    0.64
   2 -23   1    2.88    0.54
   2 -23   2   12.13    1.02
  -2 -23  -2   13.25    1.10
  -2 -23  -3    3.11    0.51
  -3   0  21    0.18    0.44
   3   0 -21   -0.26    0.38
   3   0 -20   14.01    1.42
  -3   0  20   12.66    1.46
  -3   0  19    0.00    0.91
  -3   0  18   -0.19    0.98
   3   0 -18    1.50    1.04
   3   0 -17   -0.13    0.92
  -3   0  17   -1.45    1.18
   3   0 -17    0.05    1.06
   3   0 -16   15.73    2.14
  -3   0  16   16.54    2.39
   3   0 -16   14.83    2.17
   3   0 -15    0.43    1.04
   3   0 -15   -0.39    1.04
  -3   0  15    0.21    1.04
  -3   0  14   60.14    6.57
   3   0 -14   62.96    3.79
  -3   0  14   62.73    6.21
   3   0 -14   60.36    3.83
  -3   0  14   66.48    4.13
  -3   0  13   -0.39    1.22
   3   0 -13   -0.95    0.89
  -3   0  13    1.44    0.97
   3   0 -13   -0.06    0.77
  -3   0  13    1.37    1.71
   3   0 -12  167.33    8.35
  -3   0  12  165.69    9.94
  -3   0  12  171.82   10.26
  -3   0  11   -0.55    1.09
  -3   0  11   -0.49    1.51
  -3   0  10  721.60   19.17
  -3   0  10  711.68   18.65
  -3   0   9    1.90    1.40
  -3   0   9    0.57    1.34
  -3   0   8   74.82    5.54
  -3   0   8   74.81    5.51
  -3   0   7   -0.74    1.33
  -3   0   7   -0.40    1.41
  -3   0   6    2.87    1.33
  -3   0   6    2.04    0.55
  -3   0   6    1.12    1.04
  -3   0   5   -0.08    0.39
  -3   0   5    0.10    0.89
  -3   0   4  224.85    5.20
  -3   0   4  246.90    6.79
  -3   0   3   -0.17    0.65
  -3   0   2  723.94    8.87
  -3   0   1    0.50    0.40
  -3   0   0 2734.20   18.30
  -3   0   0 2662.35   13.62
  -3   0  -1   -0.51    0.75
  -3   0  -1   -0.07    0.64
  -3   0  -1   -0.06    0.35
  -3   0  -2  954.67   11.67
  -3   0  -2  948.01   11.56
  -3   0  -2  940.16    8.82
  -3   0  -3    0.12    0.50
  -3   0  -3    8.47    1.33
  -3   0  -4   80.49    4.15
  -3   0  -4   78.20    3.53
  -3   0  -4   78.29    4.35
  -3   0  -5   -0.47    0.91
  -3   0  -5   -1.02    1.00
  -3   0  -5   -0.61    1.19
  -3   0  -6  359.88   10.45
  -3   0  -6  339.75    8.07
  -3   0  -6  344.45    6.82
  -3   0  -6  361.39   10.72
  -3   0  -7    0.30    0.44
  -3   0  -7   -0.02    0.54
  -3   0  -7   -0.27    1.14
  -3   0  -7   -0.30    1.51
  -3   0  -8  287.97   10.80
  -3   0  -8  290.49   10.95
  -3   0  -9   -0.78    1.39
  -3   0  -9    1.62    1.21
  -3   0 -10  211.59   10.68
  -3   0 -10  235.82   10.79
  -3   0 -11    0.54    1.34
  -3   0 -11   -1.25    1.18
  -3   0 -12   97.79    4.32
  -3   0 -12   96.95    7.89
   3   0  12   81.98    3.48
  -3   0 -13   -2.25    0.79
   3   0  13   -2.77    0.85
   3   0  14   69.32    3.50
  -3   0 -14   74.48    4.27
  -3   0 -14   67.68    3.92
  -3   0 -14   78.45    3.70
  -3   0 -15    0.49    0.84
   3   0  15   -1.79    1.37
  -3   0 -15    0.18    0.70
  -3   0 -15   -0.49    0.86
   3   0  16    2.01    1.22
  -3   0 -16    1.35    0.89
  -3   0 -16    1.32    0.74
  -3   0 -16    1.26    0.83
  -3   0 -17   -0.04    0.75
   3   0  17   -1.05    1.12
   3   0  18    5.62    1.39
  -3   0 -18    4.15    0.99
  -3   0 -19   -0.12    0.49
   3   0  19   -0.49    0.68
   3   0  20   49.75    2.18
   3  -1 -21   10.07    0.93
  -3   1  21    9.62    1.03
  -3  -1  21    9.58    0.94
   3   1 -21    8.44    0.88
  -3   1  20   50.21    2.80
  -3  -1  20   48.70    2.62
   3  -1 -20   51.26    2.53
  -3  -1  19   21.19    2.18
  -3   1  19   22.22    2.27
  -3  -1  18   51.26    3.55
   3   1 -18   53.72    3.61
   3   1 -18   52.43    3.46
  -3   1  18   48.37    3.51
   3  -1 -17   13.25    2.04
  -3   1  17   13.74    2.07
  -3  -1  17   13.61    2.05
   3   1 -17   10.84    1.85
   3  -1 -17   12.03    1.96
   3   1 -17   11.54    1.80
  -3   1  16   72.03    4.53
   3   1 -16   77.35    4.52
   3  -1 -16   71.42    4.35
   3  -1 -16   70.23    4.28
   3   1 -16   70.25    4.22
  -3  -1  16   69.78    4.35
   3   1 -15   25.68    2.58
  -3  -1  15   27.14    2.77
   3  -1 -15   27.87    2.82
  -3   1  15   23.90    2.61
   3  -1 -15   24.27    2.55
   3   1 -15   25.42    2.62
  -3   1  14   38.29    5.12
   3   1 -14   41.64    3.10
  -3  -1  14   38.28    5.20
   3  -1 -14   34.22    2.90
   3  -1 -14   46.19    3.34
  -3  -1  14   25.33    3.97
  -3  -1  14   40.28    3.28
  -3   1  14   42.38    3.33
  -3   1  14   43.65    5.19
   3   1 -14   40.16    3.09
  -3  -1  13   28.86    4.47
  -3   1  13   30.24    2.67
   3   1 -13   32.06    2.59
   3  -1 -13   30.04    3.66
  -3  -1  13   31.44    4.58
  -3  -1  13   29.64    2.64
  -3  -1  13   30.94    2.11
   3  -1 -13   31.18    2.69
   3   1 -13   29.27    2.57
   3  -1 -13   32.64    2.65
  -3   1  13   25.99    4.17
  -3   1  13   28.04    4.46
  -3  -1  12   11.20    2.44
  -3   1  12   11.88    2.76
  -3   1  12   10.43    2.41
  -3  -1  12   13.22    2.93
  -3   1  11    1.36    1.50
  -3  -1  11    0.94    1.50
  -3  -1  11    1.66    1.53
  -3   1  11   -0.32    1.24
  -3   1  10    0.68    1.11
  -3   1  10    2.97    1.88
  -3  -1  10    2.84    1.27
  -3  -1  10    2.28    1.61
  -3   1   9  496.42   14.80
  -3  -1   9  502.15   15.03
  -3   1   9  487.23   14.81
  -3  -1   9  520.09   15.33
  -3  -1   8  366.59   11.94
  -3  -1   8  382.58   12.22
  -3   1   8  351.15   11.74
  -3   1   7  127.65    6.72
  -3  -1   7  123.14    6.44
  -3  -1   7  113.44    6.35
  -3  -1   6  409.80   10.84
  -3  -1   6  405.10   10.63
  -3   1   6  376.29   10.41
  -3   1   6  375.94    5.73
  -3  -1   5   32.93    2.92
  -3  -1   5   29.55    1.99
  -3   1   5   29.15    1.80
  -3  -1   5   33.65    2.29
  -3   1   5   27.56    2.66
  -3  -1   4  600.58    9.37
  -3  -1   4  578.79   10.68
  -3  -1   4  556.70    8.50
  -3   1   4  582.33   10.61
  -3  -1   4  552.66    9.97
  -3  -1   3    0.23    0.62
  -3   1   3   -0.06    0.67
  -3  -1   3   -0.43    0.64
  -3  -1   3    0.68    0.46
  -3  -1   2  828.58   10.57
  -3   1   2  813.90   10.08
  -3  -1   2  817.06    8.92
  -3   1   1  791.55    9.04
  -3  -1   1  764.12    7.05
  -3   1   0  892.67   10.73
  -3  -1   0  897.23    5.94
  -3   1   0  887.77    9.12
  -3   1  -1  593.40    9.21
  -3   1  -1  579.74    7.29
  -3  -1  -1  584.10    4.67
  -3  -1  -1  577.69    8.39
  -3  -1  -2 1604.62   14.41
  -3   1  -2 1626.91   14.60
  -3   1  -2 1605.22   13.12
  -3  -1  -2 1616.31   15.86
  -3  -1  -2 1656.37   16.77
  -3  -1  -3  308.96    7.06
  -3   1  -3  288.55    6.33
  -3  -1  -3  294.50    6.96
  -3  -1  -3  317.13    8.03
  -3   1  -3  312.68    7.67
  -3  -1  -3  291.99    6.44
  -3  -1  -4  499.33   10.03
  -3   1  -4  527.26   10.99
  -3  -1  -4  489.55    9.48
  -3  -1  -4  538.40    8.69
  -3  -1  -4  535.94   11.39
  -3  -1  -5   38.71    3.18
  -3  -1  -5   40.33    3.52
  -3  -1  -5   36.52    2.76
  -3   1  -5   37.66    2.40
  -3   1  -5   42.00    3.46
  -3  -1  -5   36.79    2.29
  -3  -1  -6   30.32    3.38
  -3  -1  -6   32.80    3.21
  -3   1  -6   39.65    3.71
  -3   1  -6   31.40    2.32
  -3   1  -6   36.01    3.38
  -3  -1  -6   33.75    2.77
  -3  -1  -6   35.70    2.19
  -3   1  -7    0.75    0.66
  -3  -1  -7    1.71    1.52
  -3   1  -7    2.51    1.42
  -3  -1  -7   -0.01    1.11
  -3  -1  -7   -0.46    0.76
  -3  -1  -8  100.88    6.61
  -3   1  -8   93.73    6.41
  -3   1  -8   90.54    6.03
  -3  -1  -8  102.92    6.54
  -3  -1  -9    0.03    1.43
  -3  -1  -9   -0.11    1.01
  -3   1  -9    0.34    1.16
  -3   1  -9   -1.89    1.29
  -3   1 -10  130.51    8.56
  -3  -1 -10  139.90    8.62
  -3  -1 -10  137.38    8.42
  -3  -1 -11   15.43    2.94
  -3  -1 -11   21.92    3.64
  -3   1 -11   20.02    3.64
  -3  -1 -12  121.16    4.63
  -3   1 -12  116.64    8.69
  -3  -1 -12  118.21    8.43
  -3  -1 -12  118.56    4.91
  -3   1 -12  112.84    4.55
  -3  -1 -12  127.23    8.98
   3  -1  12  118.70    4.36
  -3  -1 -13   44.65    3.25
  -3  -1 -13   44.98    5.40
   3  -1  13   46.83    2.95
  -3  -1 -13   47.99    3.21
  -3   1 -13   41.05    2.63
  -3   1 -13   42.96    3.03
  -3   1 -13   50.76    5.86
  -3   1 -14  217.96    6.84
   3  -1  14  216.72    6.51
  -3  -1 -14  223.68    7.17
  -3  -1 -14  207.38    6.86
  -3   1 -14  203.87    6.07
  -3   1 -14  215.87    7.17
  -3  -1 -15   85.85    4.49
  -3   1 -15   89.04    4.41
  -3   1 -15   91.66    4.74
   3   1  15   85.99    4.89
  -3   1 -15   91.43    4.16
  -3  -1 -15   87.25    4.50
  -3   1 -16   19.01    2.02
   3   1  16   17.13    2.22
  -3   1 -16   14.38    1.92
   3  -1  16   21.28    2.52
  -3   1 -16   17.56    1.83
  -3  -1 -16   22.20    2.36
  -3  -1 -16   20.14    2.24
  -3   1 -17    0.40    0.81
   3  -1  17   -0.25    1.28
  -3  -1 -17    1.33    0.91
   3   1  17   -0.05    0.92
  -3   1 -17    1.23    0.66
   3  -1  18   50.39    3.23
   3   1  18   59.92    3.47
  -3   1 -18   56.54    3.11
  -3  -1 -18   55.60    2.97
  -3  -1 -18   54.78    3.02
  -3   1 -19   42.85    2.28
   3  -1  19   47.64    2.71
   3   1  19   42.67    2.55
  -3  -1 -19   40.60    2.16
  -3   1 -19   43.05    2.10
   3   1  20   20.74    1.40
   3  -1  20   22.68    1.49
   3   2 -21   11.42    1.00
   3  -2 -21   14.92    1.02
  -3   2  21   12.47    1.12
  -3  -2  21   12.20    0.95
   3  -2 -20    0.47    0.55
  -3  -2  20    0.99    0.56
  -3   2  20    1.10    0.72
  -3  -2  19    0.64    0.75
  -3   2  19    0.56    0.85
   3  -2 -19    0.40    0.70
   3   2 -19    0.01    0.75
   3   2 -18    1.93    1.14
  -3   2  18    0.72    0.99
  -3  -2  18    3.07    1.28
   3   2 -18    0.49    1.04
  -3   2  17    2.70    1.36
   3   2 -17    1.73    1.00
  -3  -2  17    2.91    1.18
   3   2 -17    2.53    0.94
   3  -2 -16   16.02    2.12
   3  -2 -16   16.09    2.20
  -3   2  16   17.02    2.35
   3   2 -16   12.05    1.83
   3   2 -16   16.47    2.24
  -3  -2  16   14.43    2.11
  -3   2  15    9.64    1.83
   3   2 -15   11.80    1.73
  -3  -2  15    9.85    1.73
   3  -2 -15   13.92    1.99
   3   2 -15   11.73    1.98
   3  -2 -15   11.08    1.86
   3  -2 -14    3.59    1.18
   3   2 -14    2.89    0.94
   3  -2 -14    4.37    1.92
  -3   2  14    3.05    1.41
  -3  -2  14    1.55    1.29
  -3  -2  14    4.53    1.29
  -3  -2  14    4.87    1.01
   3   2 -14    2.86    1.10
   3  -2 -14    5.43    1.43
  -3   2  14    3.43    1.22
  -3   2  13   -2.52    1.71
   3  -2 -13    3.71    1.72
  -3  -2  13    1.80    1.41
  -3  -2  13    0.78    0.75
  -3   2  13   -4.39    2.00
   3   2 -13    2.87    1.15
   3  -2 -13    0.09    0.68
   3  -2 -13    0.65    0.84
   3   2 -13    0.71    0.76
  -3  -2  13   -0.88    1.23
  -3   2  13   -0.61    0.91
  -3  -2  13    1.74    0.55
  -3   2  12  146.94    9.24
  -3  -2  12  168.00   10.23
  -3   2  12  170.28   10.20
  -3  -2  12  161.82    9.81
  -3   2  11  129.12    8.33
  -3  -2  11  129.13    8.53
  -3   2  11  130.88    8.61
  -3  -2  11  143.70    9.07
  -3   2  10  204.83    9.94
  -3  -2  10  212.12   10.53
  -3   2  10  199.48   10.06
  -3  -2  10  206.93   10.29
  -3   2   9  125.11    7.51
  -3  -2   9  142.33    8.10
  -3  -2   9  135.04    7.90
  -3   2   9  134.75    7.87
  -3   2   8  596.39   15.56
  -3  -2   8  570.34   15.25
  -3  -2   8  611.23   15.56
  -3  -2   7   14.13    1.70
  -3  -2   7   13.33    2.42
  -3   2   7   14.05    2.51
  -3  -2   7   11.83    2.42
  -3  -2   6  517.95    9.38
  -3   2   6  500.41    6.71
  -3   2   6  526.39   12.54
  -3  -2   6  512.51   12.01
  -3  -2   6  530.05   12.61
  -3  -2   5   78.42    3.62
  -3   2   5   81.19    4.51
  -3  -2   5   77.22    4.22
  -3  -2   5   78.87    4.51
  -3  -2   4 1034.47   13.53
  -3  -2   4 1017.83   12.33
  -3  -2   4 1004.39   12.70
  -3  -2   4 1041.26   14.50
  -3   2   4 1025.94   14.72
  -3  -2   3   43.27    2.72
  -3  -2   3   44.10    2.59
  -3   2   3   48.63    2.92
  -3  -2   3   48.56    2.75
  -3  -2   2  169.78    4.75
  -3  -2   2  153.46    4.81
  -3   2   2  161.35    4.88
  -3  -2   2  158.57    3.95
  -3  -2   2  160.33    4.45
  -3  -2   1 1842.81   15.92
  -3   2   1 1800.45   15.28
  -3   2   0  116.84    3.79
  -3  -2   0  114.97    2.33
  -3   2   0  112.92    4.05
  -3  -2   0  117.62    1.56
  -3  -2   0  114.86    3.97
  -3   2  -1  255.09    6.28
  -3  -2  -1  250.31    6.09
  -3   2  -1  255.95    5.57
  -3  -2  -1  244.90    5.26
  -3  -2  -1  244.64    5.62
  -3  -2  -2 2797.06   17.89
  -3  -2  -2 2783.07   18.62
  -3  -2  -2 2863.90   22.32
  -3  -2  -2 2858.82   20.57
  -3   2  -2 2860.43   19.57
  -3  -2  -3  234.59    6.63
  -3   2  -3  217.67    5.30
  -3   2  -3  220.38    6.74
  -3  -2  -3  240.47    7.26
  -3  -2  -3  223.70    5.75
  -3  -2  -3  225.30    5.78
  -3  -2  -4  148.74    5.32
  -3   2  -4  150.69    4.46
  -3   2  -4  157.07    6.23
  -3  -2  -4  153.81    6.32
  -3  -2  -4  160.97    4.82
  -3  -2  -4  148.00    5.56
  -3  -2  -5    4.98    1.32
  -3   2  -5    3.97    0.80
  -3   2  -5    5.06    1.60
  -3  -2  -5    5.21    1.51
  -3  -2  -5    5.37    0.98
  -3  -2  -5    4.48    1.30
  -3  -2  -6   43.35    3.33
  -3  -2  -6   40.50    3.90
  -3   2  -6   42.72    3.92
  -3  -2  -6   39.64    3.49
  -3  -2  -6   38.60    2.27
  -3   2  -6   38.35    2.28
  -3   2  -7  196.93    4.93
  -3  -2  -7  191.20    8.16
  -3  -2  -7  202.51    9.01
  -3   2  -7  200.91    8.86
  -3  -2  -8   40.28    4.39
  -3  -2  -8   36.84    3.91
  -3   2  -8   41.24    4.41
  -3  -2  -9  509.13   15.88
  -3  -2  -9  477.37   14.75
  -3   2  -9  513.40   15.97
  -3  -2 -10   10.92    2.59
  -3  -2 -10    7.76    2.16
  -3   2 -10    4.47    1.49
  -3   2 -11    1.59    1.08
  -3  -2 -11    3.11    1.07
  -3  -2 -12   20.74    3.59
  -3  -2 -12   28.93    4.28
  -3  -2 -12   26.32    2.40
  -3   2 -12   30.10    4.51
  -3  -2 -12   28.98    2.29
   3  -2  12   26.56    2.27
  -3   2 -13   77.48    3.93
  -3   2 -13   72.78    7.24
  -3  -2 -13   78.12    4.03
  -3  -2 -13   82.26    4.34
  -3  -2 -13   77.51    7.03
  -3  -2 -13   74.51    6.79
   3  -2  13   70.33    3.81
  -3   2 -14  109.61    4.75
  -3   2 -14  105.88    4.56
  -3  -2 -14  108.67    4.92
   3   2  14  101.74    5.13
  -3  -2 -14  113.44    5.23
   3  -2  14  105.67    4.82
  -3  -2 -15   14.39    2.04
   3   2  15    9.72    1.86
   3  -2  15   13.93    1.87
  -3   2 -15   12.34    1.66
  -3   2 -15   12.60    1.70
  -3   2 -15   12.11    1.86
  -3  -2 -15   11.73    1.78
  -3   2 -16   14.20    1.72
   3  -2  16   13.04    2.11
  -3   2 -16   13.26    1.96
  -3   2 -16   12.16    1.55
   3   2  16   12.95    2.06
  -3  -2 -16   11.94    1.71
  -3   2 -17    0.64    0.88
   3   2  17    0.19    1.04
  -3   2 -17    0.58    0.53
  -3  -2 -17    1.58    0.96
   3  -2  17    0.04    1.09
  -3  -2 -18   -0.56    0.85
  -3   2 -18   -0.49    0.74
   3   2  18    1.37    0.99
   3  -2  18    0.42    0.77
  -3   2 -19    0.50    0.59
  -3  -2 -19   -0.95    0.64
  -3   2 -19   -0.47    0.47
   3   2  19    0.91    0.73
   3  -2  19   -0.19    0.65
   3   2  20    0.39    0.42
   3  -2  20    0.04    0.39
   3  -3 -21    0.16    0.32
  -3   3  21    0.57    0.47
   3   3 -21   -0.20    0.36
  -3  -3  20    1.64    0.60
  -3   3  20    1.34    0.77
   3  -3 -20    1.74    0.59
  -3   3  20    1.29    0.45
   3  -3 -19   12.26    1.53
  -3  -3  19   11.42    1.52
  -3   3  19   11.97    1.72
   3   3 -19    9.54    1.42
  -3  -3  18   12.20    1.78
  -3   3  18   13.66    2.00
   3   3 -18   12.04    1.78
   3  -3 -18   10.94    1.67
   3   3 -18   13.77    1.88
  -3   3  17   13.49    2.03
  -3  -3  17   20.34    2.30
   3   3 -17   17.04    2.12
   3   3 -17   17.05    2.21
   3   3 -16    1.78    1.06
  -3   3  16    1.62    1.26
  -3  -3  16    3.07    1.30
   3   3 -16    3.03    1.40
   3   3 -15   52.83    3.49
  -3  -3  15   45.54    3.48
   3  -3 -15   51.39    3.67
  -3   3  15   45.85    3.58
   3   3 -15   47.89    3.54
  -3  -3  15   50.17    3.06
   3  -3 -15   49.67    3.58
   3   3 -14   93.31    7.62
   3  -3 -14   97.88    7.19
  -3   3  14  103.86    7.70
  -3  -3  14  110.05    8.52
  -3   3  14  124.07    9.19
   3  -3 -14  103.12    4.95
   3   3 -14   99.28    4.91
  -3  -3  14  101.14    4.94
  -3   3  14  106.89    5.26
  -3  -3  14  101.65    4.20
   3   3 -14  106.25    4.93
   3  -3 -14  109.35    5.12
  -3  -3  13   61.46    6.49
   3  -3 -13   61.01    3.75
  -3  -3  13   65.93    3.22
  -3  -3  13   57.44    3.46
  -3   3  13   61.84    3.88
   3   3 -13   62.99    3.57
   3  -3 -13   62.39    3.73
  -3   3  13   59.07    5.96
  -3   3  13   64.25    6.64
  -3   3  12    0.04    1.28
  -3  -3  12    0.76    1.33
  -3   3  12    4.52    1.14
   3  -3 -12    5.70    1.13
   3  -3 -12    5.51    1.30
  -3   3  12    5.19    2.10
  -3  -3  11  361.30   14.53
  -3   3  11  364.94   13.94
  -3  -3  11  392.17   15.10
  -3   3  11  372.22   14.52
  -3   3  10   17.84    3.23
  -3  -3  10   14.12    2.87
  -3  -3  10   18.68    3.32
  -3   3  10   15.09    3.04
  -3   3   9   15.89    3.12
  -3  -3   9   16.26    3.08
  -3   3   9   20.79    3.14
  -3  -3   9   17.78    2.95
  -3  -3   8   33.91    2.71
  -3   3   8   40.10    4.23
  -3  -3   8   39.38    4.08
  -3  -3   8   39.95    4.30
  -3  -3   7  245.42    7.07
  -3  -3   7  239.38    9.38
  -3   3   7  248.06    9.53
  -3  -3   7  256.44    9.42
  -3  -3   6    0.18    0.75
  -3   3   6    1.67    1.43
  -3  -3   6    0.29    1.04
  -3  -3   6   -0.13    1.26
  -3  -3   5    8.62    1.40
  -3  -3   5    8.37    1.07
  -3  -3   5    7.97    1.81
  -3   3   5    8.76    1.83
  -3  -3   5   12.29    1.83
  -3  -3   4   74.60    3.77
  -3  -3   4   71.68    3.97
  -3  -3   4   75.81    3.13
  -3  -3   4   71.71    3.66
  -3   3   4   75.50    4.21
  -3  -3   3  648.87    9.26
  -3   3   3  620.41   11.11
  -3  -3   3  622.29   10.45
  -3  -3   3  680.41   10.85
  -3  -3   3  653.41   10.83
  -3  -3   3  650.62    9.54
  -3  -3   2 1016.61   10.03
  -3  -3   2 1028.02   11.70
  -3   3   2 1038.62   13.46
  -3  -3   2 1058.91   12.04
  -3  -3   2 1064.89   13.38
  -3  -3   1  148.38    4.72
  -3  -3   1  142.99    2.86
  -3  -3   1  142.64    3.71
  -3   3   1  148.18    4.82
  -3  -3   0  652.42   10.25
  -3   3   0  652.27    9.77
  -3  -3   0  673.14   10.18
  -3  -3  -1  571.32    9.18
  -3   3  -1  566.42    9.59
  -3  -3  -1  564.54    7.58
  -3   3  -1  572.65    9.31
  -3  -3  -1  572.80    9.70
  -3  -3  -1  569.41    9.30
  -3  -3  -2  364.23    8.27
  -3  -3  -2  369.88    7.78
  -3   3  -2  361.40    7.72
  -3  -3  -2  355.19    5.98
  -3  -3  -2  378.05    7.22
  -3  -3  -2  355.86    6.53
  -3  -3  -3   60.46    2.88
  -3  -3  -3   61.72    3.71
  -3  -3  -3   58.07    2.83
  -3  -3  -3   58.56    3.68
  -3  -3  -3   60.05    3.09
  -3   3  -3   58.65    2.72
  -3   3  -3   59.30    3.35
  -3  -3  -4   96.32    4.14
  -3  -3  -4  104.56    5.01
  -3   3  -4  103.57    5.23
  -3   3  -4  104.06    3.49
  -3  -3  -4  102.63    4.05
  -3  -3  -4  104.08    5.32
  -3  -3  -5   91.37    4.92
  -3   3  -5   88.47    3.17
   3   3   5   85.69    2.04
  -3  -3  -5   90.68    5.53
  -3   3  -5   85.41    5.18
  -3  -3  -5   83.22    4.39
  -3  -3  -5   90.39    3.71
  -3  -3  -6   81.08    5.62
  -3   3  -6   80.03    2.82
  -3   3  -6   83.12    5.50
  -3  -3  -6   85.65    4.88
  -3  -3  -6   83.68    4.92
  -3  -3  -7  502.84   14.55
  -3  -3  -7  502.60   12.96
  -3   3  -7  487.97   14.00
  -3   3  -8   46.09    4.67
  -3  -3  -8   42.71    4.66
  -3  -3  -8   38.10    3.97
  -3   3  -9   26.42    3.83
  -3  -3  -9   31.39    3.81
  -3  -3  -9   29.02    3.93
  -3  -3 -10    5.68    1.96
  -3   3 -10   11.80    2.68
  -3  -3 -10    8.71    2.36
  -3  -3 -11   43.22    4.93
  -3  -3 -11   43.62    5.27
  -3   3 -11   41.92    5.10
  -3  -3 -11   38.72    2.76
   3  -3  12    6.54    1.26
  -3  -3 -12    4.35    0.93
  -3  -3 -12    7.18    2.25
  -3  -3 -12    4.96    2.22
  -3   3 -12    9.79    2.67
  -3  -3 -12    6.10    1.38
  -3  -3 -13    1.31    1.02
  -3   3 -13    1.37    0.82
  -3  -3 -13    0.92    0.79
  -3  -3 -13    2.27    1.46
  -3   3 -13    0.71    1.88
  -3  -3 -13   -1.04    1.32
   3  -3  13    1.91    1.14
  -3   3 -14    1.15    0.81
  -3  -3 -14    0.29    0.70
   3  -3  14    2.08    0.97
  -3  -3 -14    0.86    1.07
   3   3  14   -0.54    0.92
  -3   3 -15    2.85    0.83
  -3  -3 -15    4.30    1.20
   3  -3  15    1.46    0.82
  -3   3 -15    1.94    0.90
   3   3  15    0.42    0.93
  -3  -3 -15    1.69    1.11
  -3   3 -16    6.88    1.29
  -3  -3 -16    5.45    1.17
  -3   3 -16    3.94    1.05
  -3   3 -16    5.36    1.39
   3  -3  16    5.29    1.50
   3   3  16    5.57    1.45
   3   3  17   37.29    2.96
  -3   3 -17   34.57    2.42
   3  -3  17   41.73    3.25
  -3   3 -17   30.55    2.67
  -3  -3 -17   33.38    2.69
  -3  -3 -18   15.01    1.69
   3   3  18   13.92    1.68
   3  -3  18   12.86    1.70
  -3  -3 -18   13.99    1.19
  -3   3 -18   13.21    1.23
  -3   3 -18   12.13    1.59
   3  -3  19   -0.85    0.80
   3   3  19    0.82    0.56
  -3  -3 -19   -0.41    0.65
  -3   3 -19    0.09    0.35
  -3   3 -19   -0.20    0.51
   3  -3  20   22.00    1.32
   3   4 -21    5.71    0.65
  -3   4  21    5.37    0.67
   3  -4 -20    0.75    0.52
  -3  -4  20    1.77    0.55
  -3   4  20    1.35    0.47
  -3   4  20    1.98    0.71
  -3   4  19   -0.04    0.81
   3  -4 -19   -0.81    0.74
   3   4 -19   -0.11    0.63
  -3  -4  19   -0.13    0.66
   3   4 -19    0.34    0.83
  -3  -4  18   23.20    2.21
   3  -4 -18   19.87    2.01
   3   4 -18   20.17    2.26
   3   4 -18   21.87    2.17
  -3   4  18   18.64    2.22
  -3  -4  17   37.29    2.99
   3   4 -17   34.61    3.04
   3  -4 -17   33.12    2.78
   3   4 -17   32.86    2.80
  -3   4  17   32.36    3.03
   3   4 -16  114.43    5.42
  -3   4  16  119.10    5.70
  -3  -4  16  124.06    5.44
   3  -4 -16  123.21    4.39
   3   4 -16  118.59    5.26
   3   4 -15   15.08    1.96
  -3   4  15   15.65    2.26
   3  -4 -15   15.07    1.62
   3   4 -15   14.96    2.06
  -3  -4  15   14.71    1.79
  -3  -4  15   12.95    1.79
   3  -4 -14    3.13    0.89
   3   4 -14    5.63    1.82
   3  -4 -14    3.45    2.48
  -3   4  14    2.62    1.59
   3   4 -14    4.32    1.17
  -3  -4  14    6.64    1.32
  -3   4  14    7.04    1.68
   3   4 -14    4.87    1.29
  -3  -4  14    3.48    1.05
  -3   4  14    1.17    1.74
   3  -4 -13  304.78    8.26
  -3   4  13  295.65   13.05
   3   4 -13  308.71    7.67
  -3  -4  13  311.84    7.39
   3  -4 -13  320.99    8.31
   3   4 -13  304.85   13.47
  -3   4  13  302.76    8.45
  -3  -4  13  288.56   13.83
   3  -4 -13  310.48    6.66
  -3  -4  13  300.64    7.67
  -3   4  13  304.02   14.06
  -3   4  12   41.91    4.98
  -3  -4  12   47.81    2.88
  -3   4  12   46.02    3.09
  -3  -4  12   57.19    6.16
   3  -4 -12   46.23    3.08
  -3   4  12   44.61    5.14
   3   4 -12   47.53    2.75
  -3  -4  12   46.67    2.72
   3  -4 -12   46.68    3.07
  -3   4  11  354.97   13.85
  -3  -4  11  340.87   14.36
  -3   4  11  348.18   14.04
  -3   4  10   98.84    7.07
  -3  -4  10  113.60    7.83
  -3   4  10  101.20    7.50
  -3  -4  10  118.48    8.05
  -3  -4   9  382.09    9.23
  -3   4   9  363.40   13.31
  -3  -4   9  379.22   13.61
  -3  -4   9  379.71   13.42
  -3  -4   8   95.45    6.50
  -3  -4   8   93.70    6.24
  -3   4   8   96.02    6.53
  -3  -4   8   95.44    4.85
  -3  -4   7    6.86    1.49
  -3  -4   7    6.37    2.00
  -3  -4   7    5.53    1.74
  -3   4   7    5.09    1.66
  -3  -4   6  335.84    5.66
  -3  -4   6  331.70   10.51
  -3   4   6  345.63   10.71
  -3  -4   6  339.55   10.02
  -3  -4   6  333.14    8.75
  -3  -4   5  346.66    6.34
  -3  -4   5  351.55    9.86
  -3   4   5  361.76   10.19
  -3  -4   5  356.90    9.32
  -3  -4   5  343.61    8.76
  -3  -4   4    0.26    0.74
  -3  -4   4   -0.30    0.71
  -3  -4   4    0.52    0.45
  -3   4   4   -0.33    0.78
  -3  -4   4   -0.25    0.78
  -3   4   3   18.48    2.17
  -3  -4   3   20.64    1.80
  -3  -4   3   19.56    1.69
  -3  -4   3   18.54    2.04
  -3  -4   3   13.66    1.71
  -3  -4   2 1035.37   14.29
  -3  -4   2 1024.04   12.52
  -3  -4   2 1064.43   12.67
  -3   4   1  161.96    5.57
  -3  -4   1  148.48    4.98
  -3   4   0 4636.76   27.29
  -3  -4   0 4573.85   29.80
  -3   4   0 4568.33   28.81
  -3   4  -1  204.78    6.16
  -3  -4  -1  205.97    5.70
  -3   4  -1  196.28    5.84
  -3  -4  -1  225.69    6.55
  -3  -4  -1  210.29    6.46
  -3  -4  -1  210.54    6.03
  -3  -4  -2   31.55    2.58
  -3   4  -2   29.64    2.51
  -3  -4  -2   27.67    2.32
  -3  -4  -2   29.06    1.78
  -3  -4  -2   31.79    2.74
  -3   4  -2   29.99    2.54
  -3  -4  -2   30.96    1.62
  -3   4  -3  160.18    6.01
  -3  -4  -3  163.92    5.46
  -3  -4  -3  170.01    6.37
  -3  -4  -3  162.05    6.32
  -3  -4  -3  164.10    4.52
  -3  -4  -3  172.20    5.10
  -3  -4  -4    9.88    1.85
  -3   4  -4    9.74    1.11
  -3   4  -4   12.71    2.05
  -3  -4  -4    9.07    1.21
   3   4   4   11.76    0.96
  -3  -4  -4   11.59    2.07
  -3  -4  -4   11.81    1.47
  -3   4  -4    9.64    1.76
  -3  -4  -5  145.63    7.04
  -3  -4  -5  145.78    5.68
  -3  -4  -5  138.89    6.45
   3   4   5  146.24    4.05
  -3   4  -5  152.12    6.97
  -3  -4  -6  179.00    7.59
  -3  -4  -6  175.75    6.84
  -3  -4  -6  188.97    8.60
   3   4   6  182.77    5.27
  -3   4  -6  190.70    8.27
   3   4   7    8.16    1.35
  -3  -4  -7    9.77    1.92
  -3   4  -7    9.98    2.17
  -3  -4  -7    5.59    1.98
  -3  -4  -8   68.63    5.09
  -3  -4  -8   68.54    5.93
  -3   4  -8   65.98    5.73
  -3   4  -9  176.90    9.68
  -3  -4  -9  176.46    8.86
  -3  -4  -9  188.48   10.20
  -3   4 -10    0.54    1.03
  -3  -4 -10    0.93    1.53
  -3  -4 -10    1.14    1.38
  -3  -4 -11    8.00    1.52
  -3  -4 -11    8.69    2.68
  -3   4 -11    4.86    1.90
   3  -4  11    8.08    1.36
  -3  -4 -11    4.81    1.96
  -3   4 -11    8.23    1.33
  -3  -4 -12   13.00    1.50
  -3   4 -12   12.40    2.93
  -3  -4 -12   12.40    2.84
   3  -4  12    8.86    1.51
  -3  -4 -12   10.43    2.70
  -3  -4 -12   13.76    1.92
  -3  -4 -13   83.67    4.56
  -3   4 -13   81.79    7.47
   3   4  13   70.80    4.04
  -3  -4 -13   64.62    5.97
   3  -4  13   75.70    3.36
  -3  -4 -13   75.24    7.19
   3  -4  13   78.16    4.30
  -3  -4 -13   73.29    3.68
  -3   4 -13   76.16    3.64
  -3  -4 -14   47.44    3.51
   3  -4  14   36.70    3.05
  -3   4 -14   40.01    2.65
   3   4  14   39.97    3.16
  -3  -4 -14   38.93    2.84
  -3   4 -15   45.88    2.78
   3   4  15   45.96    3.38
  -3   4 -15   45.78    3.18
  -3  -4 -15   47.68    3.12
   3  -4  15   44.00    3.25
  -3  -4 -16   12.57    1.89
   3  -4  16   13.03    1.94
  -3   4 -16   15.98    2.09
   3   4  16   13.79    1.96
  -3   4 -16   15.20    1.82
  -3  -4 -17    3.64    0.95
   3  -4  17    4.60    1.28
  -3   4 -17    2.90    0.96
   3   4  17    3.44    1.13
  -3  -4 -17    4.24    1.33
  -3   4 -17    1.29    0.88
   3  -4  18   18.99    1.95
  -3   4 -18   17.34    1.43
  -3  -4 -18   18.91    1.87
   3   4  18   15.79    1.65
  -3  -4 -18   17.62    1.35
  -3   4 -18   19.61    1.95
  -3  -4 -19    6.23    0.82
   3   4  19    4.92    0.84
  -3  -4 -19    6.04    0.92
   3  -4  19    5.34    0.95
  -3   4 -19    6.84    1.02
  -3   5  20    2.96    0.70
  -3  -5  20    2.49    0.46
   3  -5 -20    2.85    0.66
  -3   5  20    3.21    0.75
   3  -5 -19   17.97    1.66
  -3   5  19   16.59    1.76
   3   5 -19   18.28    1.68
  -3  -5  19   18.97    1.58
   3   5 -19   17.67    1.82
  -3  -5  18    0.19    0.71
   3  -5 -18   -0.50    0.82
  -3   5  18    0.39    0.90
   3   5 -18    0.54    0.83
   3   5 -18    0.67    0.88
   3  -5 -17   65.84    3.15
   3   5 -17   73.25    3.98
   3   5 -17   71.40    4.19
   3  -5 -17   67.71    3.82
  -3   5  17   66.21    4.10
  -3  -5  17   68.83    3.81
  -3  -5  16   -0.01    0.84
   3  -5 -16   -0.85    0.71
   3   5 -16   -0.17    0.86
  -3  -5  16   -0.15    0.81
  -3   5  16   -0.22    1.11
   3  -5 -16    0.21    0.82
   3   5 -16   -1.05    1.25
  -3  -5  15   21.29    2.28
  -3  -5  15   26.37    2.33
   3   5 -15   22.46    2.29
   3   5 -15   29.32    2.81
  -3   5  15   26.30    2.75
   3  -5 -15   27.51    2.29
  -3   5  14   27.15    2.80
   3   5 -14   23.72    3.47
   3  -5 -14   23.28    3.96
  -3   5  14   25.74    3.92
   3   5 -14   26.45    2.48
  -3  -5  14   25.27    2.41
  -3  -5  14   25.74    2.30
   3  -5 -14   26.21    2.26
  -3  -5  13   43.76    2.86
  -3   5  13   42.86    3.25
   3   5 -13   35.09    4.42
   3   5 -13   36.73    2.66
  -3   5  13   32.88    4.69
  -3  -5  13   38.28    2.97
  -3  -5  13   38.54    2.38
  -3   5  13   31.40    4.11
   3  -5 -13   42.42    2.65
  -3  -5  13   37.52    2.78
   3  -5 -12    1.16    0.82
  -3  -5  12   -0.73    0.90
   3   5 -12    2.47    1.57
  -3   5  12    1.41    0.80
  -3   5  12    0.71    0.98
  -3  -5  12    0.06    1.31
  -3  -5  12    1.31    0.61
  -3  -5  12   -0.01    0.98
  -3  -5  11    7.42    2.38
  -3   5  11   14.90    3.08
  -3   5  11   11.74    2.84
  -3   5  10    1.62    1.43
  -3  -5  10    2.10    1.81
  -3   5   9  162.78    9.18
  -3  -5   9  188.67    9.82
  -3  -5   9  184.39    6.93
  -3  -5   8    6.41    2.10
  -3   5   8    6.07    1.96
  -3  -5   8    4.89    1.43
  -3  -5   7   40.43    4.27
  -3   5   7   40.58    4.18
  -3  -5   7   37.79    3.22
  -3   5   6   21.71    3.04
  -3  -5   6   30.59    3.61
  -3  -5   6   33.30    3.08
  -3  -5   5   48.66    3.92
  -3  -5   5   42.18    2.19
  -3   5   5   48.59    4.08
  -3  -5   5   41.96    3.35
  -3  -5   4  102.82    5.13
  -3  -5   4  100.01    3.72
  -3   5   4   97.80    5.33
  -3  -5   4  105.95    5.24
  -3  -5   3   74.36    4.29
  -3   5   3   72.53    4.37
  -3  -5   3   69.02    3.27
  -3  -5   3   70.83    3.93
  -3   5   2   21.03    2.36
  -3  -5   2   19.74    2.22
  -3  -5   2   21.31    1.91
  -3  -5   1  372.60    8.26
   3   5  -1  362.69    5.02
  -3   5   1  370.26    9.10
  -3  -5   0  109.75    4.81
  -3   5   0  105.27    4.85
  -3  -5   0  107.28    4.73
  -3   5   0   98.10    4.12
  -3  -5   0  110.68    3.83
   3   5   0  101.71    1.99
  -3   5  -1  639.62   10.80
  -3  -5  -1  618.59   11.77
  -3  -5  -1  626.34   11.29
  -3   5  -1  630.70   11.80
  -3  -5  -1  626.64   10.35
  -3  -5  -2  399.89   10.05
  -3   5  -2  382.55    9.50
  -3  -5  -2  398.54    9.15
  -3   5  -2  421.61    9.35
  -3  -5  -2  419.89    8.91
  -3  -5  -2  384.23    5.70
  -3  -5  -3  146.29    5.11
  -3  -5  -3  151.42    6.30
  -3   5  -3  154.17    6.32
  -3  -5  -3  150.99    4.15
  -3  -5  -3  135.66    3.84
  -3  -5  -3  145.87    6.39
   3   5   4   77.99    2.22
  -3  -5  -4   82.66    5.06
  -3   5  -4   74.18    2.79
  -3  -5  -4   78.68    3.69
  -3  -5  -4   78.59    3.52
  -3  -5  -4   82.28    5.05
  -3   5  -4   77.63    4.80
  -3  -5  -5   30.11    2.09
  -3  -5  -5   34.07    2.67
  -3  -5  -5   27.20    3.18
  -3  -5  -5   32.21    3.57
   3   5   5   31.05    1.78
  -3   5  -5   36.26    3.59
  -3   5  -5   34.19    3.41
  -3   5  -6   71.34    5.32
   3   5   6   61.40    2.93
  -3  -5  -6   69.76    5.49
  -3  -5  -6   68.51    4.23
  -3  -5  -7    4.22    1.40
  -3  -5  -7    2.28    1.41
  -3   5  -7    5.49    1.83
  -3  -5  -8    0.53    1.16
  -3   5  -8   -0.36    1.05
  -3  -5  -8    1.49    1.39
  -3  -5  -9   77.35    5.83
  -3  -5  -9   70.90    6.45
  -3   5  -9   83.81    6.71
  -3   5 -10    2.45    1.42
  -3  -5 -10    0.24    1.02
  -3  -5 -10    1.73    1.68
  -3  -5 -11    4.62    1.29
  -3  -5 -11    5.33    2.02
  -3  -5 -11   -0.01    1.47
   3  -5  11    4.57    1.14
  -3   5 -11    4.09    1.28
  -3   5 -11    7.24    2.70
   3   5  12    0.77    0.75
  -3   5 -12    1.09    0.97
   3  -5  12   -0.18    0.92
  -3  -5 -12    1.02    0.73
  -3  -5 -12   -0.41    0.79
   3   5  13    0.26    0.74
  -3  -5 -13   -0.91    0.99
  -3   5 -13   -0.63    1.61
   3  -5  13   -0.10    0.87
   3  -5  13   -2.42    0.90
  -3  -5 -13    0.37    0.68
  -3  -5 -14   21.33    2.50
   3  -5  14   24.94    2.62
   3   5  14   21.18    2.37
   3  -5  14   21.25    2.00
  -3  -5 -14   20.21    2.03
   3  -5  15   33.78    2.98
   3  -5  15   37.52    2.51
   3   5  15   33.10    2.82
  -3  -5 -16    6.44    1.38
  -3   5 -16    7.40    1.50
   3  -5  16    9.82    1.78
  -3   5 -16    7.29    1.32
   3   5  16    4.69    1.24
  -3  -5 -17    6.05    1.33
   3  -5  17    4.63    1.22
  -3   5 -17    4.90    1.23
  -3  -5 -17    5.17    1.03
   3   5  17    6.32    1.31
  -3   5 -17    6.07    1.16
  -3   5 -18   10.11    1.07
  -3  -5 -18    9.89    1.41
   3  -5  18   11.34    1.44
  -3  -5 -18   11.25    1.13
   3   5  18   10.64    1.36
  -3   5 -18   11.32    1.47
   3   5  19    0.82    0.44
  -3  -5 -19    0.78    0.62
  -3   5 -19    1.21    0.60
  -3  -5 -19    0.92    0.36
   3  -5  19    0.59    0.53
   3   6 -20    0.67    0.54
  -3  -6  20   -0.53    0.48
  -3   6  20   -0.30    0.55
   3  -6 -20    0.00    0.41
  -3   6  20    0.25    0.46
   3   6 -19    5.40    1.04
   3  -6 -19    6.88    1.06
  -3   6  19    4.85    1.02
   3   6 -19    7.58    1.12
   3   6 -18    0.01    0.65
  -3  -6  18    0.54    0.55
   3  -6 -18   -0.30    0.81
   3   6 -18   -0.49    1.05
  -3   6  18    0.68    0.85
   3  -6 -17   -0.58    0.62
   3   6 -17   -0.75    0.96
   3  -6 -17    0.83    1.01
  -3   6  17    0.18    0.88
   3   6 -17   -1.55    1.24
  -3  -6  17    0.43    0.82
   3  -6 -16    2.77    1.12
   3  -6 -16    0.93    0.74
  -3  -6  16    2.24    0.98
   3   6 -16    1.32    0.84
  -3   6  16    3.23    1.19
   3   6 -16    1.81    1.04
  -3  -6  16    1.61    0.83
   3  -6 -15   10.02    1.58
  -3  -6  15   11.16    1.56
  -3  -6  15    8.20    1.46
   3   6 -15   11.25    1.85
   3   6 -15   10.23    1.65
   3  -6 -15   11.27    1.84
  -3   6  15    7.74    1.60
   3  -6 -14    6.82    1.35
  -3  -6  14    9.01    1.21
   3   6 -14    8.23    1.53
  -3  -6  14    5.28    1.32
  -3  -6  14    7.14    1.25
  -3   6  14    6.99    1.46
   3  -6 -14    6.11    1.40
  -3  -6  13   13.09    1.54
   3  -6 -13   11.92    1.65
   3   6 -13   15.04    2.99
  -3   6  13   12.01    2.60
  -3  -6  13   11.93    1.35
  -3  -6  13   14.18    1.85
   3   6 -13   11.93    1.61
  -3  -6  13   15.79    1.96
  -3   6  13   12.19    2.94
  -3   6  13   14.29    1.95
  -3  -6  12   18.97    2.14
  -3   6  12   20.10    2.15
  -3   6  12   16.23    3.21
  -3   6  12   20.37    3.52
  -3  -6  12   16.74    1.97
  -3  -6  12   18.69    1.75
   3  -6 -12   16.51    1.74
   3   6 -12   18.01    3.11
  -3   6  11  132.07    8.51
  -3  -6  11  126.07    4.81
   3   6 -11  134.41    7.95
  -3   6  11  137.73    8.92
  -3  -6  11  132.12    4.69
  -3   6  10   62.11    6.04
   3   6 -10   60.06    5.09
  -3   6   9   24.92    3.69
  -3  -6   9   30.12    3.10
  -3  -6   9   29.46    4.01
  -3  -6   8    3.29    1.27
  -3  -6   8    2.01    1.36
  -3   6   8    6.11    2.18
  -3  -6   7   24.42    2.93
  -3   6   7   21.75    3.11
  -3  -6   7   20.06    3.20
  -3  -6   6    0.96    1.22
  -3  -6   6   -0.30    1.11
  -3   6   6    0.29    1.21
  -3  -6   5    5.87    1.64
  -3  -6   5    6.80    0.91
  -3   6   5    5.51    1.74
  -3  -6   4  757.79   14.80
  -3  -6   4  792.27   10.65
  -3  -6   3   46.26    2.85
  -3  -6   3   51.83    3.90
  -3   6   3   50.09    3.89
   3   6  -3   49.64    1.73
  -3  -6   2  157.98    6.52
  -3   6   2  161.16    6.60
  -3  -6   2  171.26    5.62
   3   6  -2  160.76    4.49
   3   6  -1   46.53    2.06
  -3  -6   1   51.71    3.31
  -3  -6   1   50.63    3.75
  -3   6   1   53.38    3.78
   3   6   0    6.46    0.71
  -3  -6   0    6.90    1.12
  -3  -6   0    4.89    1.26
  -3   6   0    8.10    1.76
  -3  -6   0    6.69    1.63
  -3  -6  -1   85.29    4.74
  -3   6  -1   86.44    4.78
  -3  -6  -1   86.13    3.95
   3   6   1   82.44    1.96
  -3   6  -1   81.81    4.06
  -3  -6  -1   79.15    4.36
  -3  -6  -2  603.65   11.63
  -3   6  -2  563.83   11.17
   3   6   2  566.08    5.13
  -3   6  -2  566.55   12.38
  -3  -6  -2  568.43   12.66
  -3  -6  -2  600.85   11.50
  -3   6  -3  365.99   10.35
  -3  -6  -3  368.06    5.33
  -3  -6  -3  363.80    5.31
  -3  -6  -3  371.86   10.78
  -3  -6  -3  389.25    9.05
  -3  -6  -3  357.20    9.97
  -3   6  -4  118.61    6.22
  -3  -6  -4  104.56    4.64
  -3  -6  -4  110.72    3.86
  -3  -6  -4  115.28    6.29
  -3  -6  -4  115.60    3.65
  -3  -6  -4  108.72    6.00
  -3   6  -5   62.97    4.82
  -3  -6  -5   61.36    4.88
  -3  -6  -5   60.30    3.36
  -3  -6  -5   56.31    3.12
  -3  -6  -6   84.11    4.51
  -3  -6  -6   83.59    6.11
  -3   6  -6   81.61    5.78
  -3   6  -7  365.92   12.61
  -3   6  -7  364.06   12.49
  -3  -6  -7  344.04   12.93
  -3  -6  -7  324.11    9.87
  -3  -6  -8   78.63    6.53
  -3   6  -8   85.20    6.41
  -3  -6  -8   73.97    5.16
  -3  -6  -9  189.95   10.64
  -3  -6  -9  180.53    8.42
  -3   6  -9  188.94   10.04
  -3  -6 -10  142.26    7.75
  -3   6 -10  170.44    6.06
  -3   6 -10  159.96    9.70
  -3  -6 -10  143.98    9.67
  -3  -6 -10  150.31    5.40
  -3   6 -11  194.73    6.99
  -3  -6 -11  187.43    9.03
  -3   6 -11  193.52   11.11
  -3  -6 -11  188.12   11.30
   3  -6  11  182.52    6.46
   3   6  11  183.77    5.28
  -3  -6 -11  203.45    6.85
  -3   6 -11  194.62   10.78
   3  -6  12    1.58    0.92
  -3   6 -12    1.56    1.31
  -3  -6 -12   -0.62    1.40
  -3   6 -12   -0.13    1.29
  -3   6 -12    0.79    0.87
  -3  -6 -12   -0.49    0.90
   3   6  12   -2.15    0.88
  -3  -6 -13   52.28    3.74
   3   6  13   43.96    3.07
   3  -6  13   47.80    3.16
   3  -6  13   45.25    3.48
   3  -6  14   20.68    2.44
   3  -6  14   20.44    2.11
   3   6  14   17.87    2.15
  -3  -6 -15   40.49    3.24
   3  -6  15   41.21    3.28
   3   6  15   38.44    2.98
   3  -6  15   42.52    2.82
   3   6  16    1.91    0.97
  -3   6 -16    0.65    0.79
   3  -6  16    1.43    0.66
  -3  -6 -16    2.02    1.10
   3  -6  16    0.36    0.89
  -3  -6 -16    0.29    0.75
   3  -6  17    5.22    1.15
  -3  -6 -17    6.76    1.12
  -3   6 -17    4.75    0.95
  -3  -6 -17    5.96    1.36
  -3   6 -17    4.89    1.25
   3   6  17    5.03    0.97
  -3  -6 -18    0.86    0.69
  -3  -6 -18    0.09    0.48
   3   6  18    0.47    0.51
  -3   6 -18    0.18    0.66
  -3   6 -18   -0.35    0.59
   3  -6  18    0.49    0.59
  -3  -6 -18    0.05    0.43
   3  -6  19   11.72    1.03
  -3  -6 -19   11.93    0.95
  -3   6 -19   12.53    1.20
  -3  -6 -19   12.07    1.15
  -3   7  20    9.49    0.99
   3  -7 -20    9.98    0.94
   3  -7 -20    8.28    0.67
  -3   7  20    8.54    0.79
  -3  -7  20    7.36    0.87
   3   7 -20    9.37    0.98
   3  -7 -19   15.34    1.33
  -3   7  19   18.78    1.63
   3   7 -19   18.69    1.68
   3   7 -18    1.76    0.97
   3   7 -18    0.75    0.62
  -3   7  18    1.73    0.77
   3  -7 -18    2.13    0.79
   3   7 -17   71.54    4.04
   3  -7 -17   69.97    3.71
   3   7 -17   67.30    3.52
  -3   7  17   70.17    3.88
   3   7 -16    8.13    1.30
   3  -7 -16   10.05    1.68
   3  -7 -16    8.38    1.32
  -3   7  16    7.14    1.54
  -3  -7  16    8.88    1.45
   3   7 -16   11.11    1.83
   3  -7 -15   19.64    2.24
   3   7 -15   19.58    2.06
  -3  -7  15   21.43    2.24
  -3   7  15   23.14    2.54
   3  -7 -15   21.33    2.18
   3   7 -14   32.84    2.68
  -3  -7  14   34.05    2.82
  -3  -7  14   38.55    2.63
  -3  -7  14   36.38    3.07
  -3   7  14   32.48    2.83
   3  -7 -14   33.95    2.92
   3  -7 -14   38.31    2.83
   3  -7 -13    0.05    0.80
  -3  -7  13   -0.26    0.96
  -3   7  13   -2.29    1.42
  -3  -7  13   -0.39    0.72
   3  -7 -13   -0.52    0.99
  -3   7  13   -0.84    1.02
  -3  -7  13   -0.40    0.90
  -3   7  13   -0.03    0.88
  -3   7  12   11.56    3.05
  -3  -7  12   14.43    1.89
  -3  -7  12   10.05    1.46
  -3   7  12   13.04    1.73
   3   7 -12   12.60    2.59
   3  -7 -12   11.01    1.61
  -3  -7  12   10.55    1.74
  -3   7  12    8.39    1.74
   3  -7 -12   11.41    1.55
  -3   7  11   11.10    2.59
  -3  -7  11    9.48    1.54
   3  -7 -11    8.76    1.39
   3   7 -11   13.94    2.54
  -3  -7  11   10.01    1.54
  -3   7  11   12.03    1.55
  -3   7  11   11.74    2.80
  -3  -7  11   10.99    1.44
   3  -7 -11    9.62    1.46
  -3   7  10   75.64    6.69
   3   7 -10   70.43    5.35
  -3  -7   9    2.57    1.29
   3   7  -9    2.92    1.09
  -3   7   9    3.34    1.54
  -3   7   8    2.05    1.31
  -3  -7   8    5.11    1.72
   3   7  -8    1.60    0.91
  -3   7   7    5.97    1.92
   3   7  -7    8.20    1.68
  -3  -7   7    4.88    1.58
  -3   7   6   72.06    5.49
  -3  -7   6   71.22    5.08
   3   7  -6   68.72    3.73
  -3  -7   5    4.47    1.64
   3   7  -5    4.20    0.88
  -3   7   5    3.73    1.49
  -3  -7   4  217.23    8.49
  -3  -7   4  210.75    5.67
  -3   7   4  214.45    8.69
   3   7  -4  192.01    4.08
  -3  -7   3  117.85    4.74
  -3   7   3  127.52    6.43
  -3  -7   3  115.69    6.18
  -3  -7   2  258.88    7.37
  -3  -7   2  259.66    8.96
   3   7  -2  237.16    5.88
  -3   7   2  259.12    9.08
  -3  -7   1   15.44    2.55
  -3  -7   1   14.89    1.95
  -3   7   1   12.29    2.18
   3   7  -1   13.68    1.30
   3   7   0   16.88    1.28
  -3  -7   0   11.01    1.88
  -3  -7   0   10.31    1.33
  -3   7   0   10.43    2.07
  -3  -7   0    9.29    1.98
  -3   7  -1    0.97    0.81
  -3  -7  -1    3.62    1.30
  -3  -7  -1    0.22    0.75
  -3  -7  -1    0.76    1.10
  -3   7  -1    1.60    1.24
   3   7   1    1.45    0.44
  -3  -7  -2  339.24   10.46
  -3  -7  -2  351.38    9.16
   3   7   2  343.46    4.81
  -3   7  -2  338.45    8.80
  -3   7  -2  345.24   10.35
  -3  -7  -2  343.86    9.52
  -3  -7  -3  814.85   16.84
  -3   7  -3  831.09   16.54
  -3  -7  -3  815.02   15.47
  -3   7  -3  778.57   14.24
  -3  -7  -3  768.90   13.86
  -3   7  -4    6.23    1.94
  -3  -7  -4    4.62    1.61
  -3  -7  -4    5.49    1.39
  -3  -7  -5  290.01    7.60
  -3   7  -5  321.42   11.24
  -3  -7  -5  309.77   11.06
  -3   7  -6   61.18    5.22
  -3  -7  -6   55.41    5.13
  -3  -7  -7  292.11   12.31
  -3   7  -7  298.76   11.73
   3  -7   8   25.38    2.87
  -3  -7  -8   28.79    4.13
  -3   7  -8   24.42    3.63
  -3  -7  -9   41.76    5.08
  -3   7  -9   43.27    4.90
  -3  -7 -10  153.67   10.10
  -3   7 -10  153.72    9.53
   3  -7  10  146.58    5.26
  -3  -7 -10  150.75    5.60
  -3   7 -10  146.61    5.91
  -3  -7 -11   17.50    3.78
   3  -7  11   16.87    2.09
  -3   7 -11   14.15    3.05
  -3  -7 -11   18.87    2.17
  -3   7 -11   16.30    2.15
  -3  -7 -12    3.06    2.01
   3  -7  12    3.51    1.07
  -3   7 -12    4.13    1.29
   3   7  12    2.15    0.67
  -3   7 -12    6.02    2.59
   3  -7  13   36.91    2.93
   3  -7  13   34.23    3.06
   3   7  13   39.19    2.72
  -3  -7 -13   35.51    3.12
  -3  -7 -14    3.83    1.27
   3  -7  14    3.05    1.16
   3   7  14    3.67    1.21
   3  -7  14    4.13    1.13
   3  -7  15   62.70    3.85
   3  -7  15   61.76    3.46
   3   7  15   60.02    3.42
  -3  -7 -15   60.23    3.69
   3  -7  15   59.78    3.96
  -3  -7 -15   64.85    4.04
  -3  -7 -16    8.87    1.60
   3  -7  16    8.37    1.30
   3  -7  16    7.70    1.48
  -3   7 -16    7.14    1.41
   3   7  16    3.84    0.98
  -3  -7 -16    6.73    1.31
   3   7  17   36.53    2.12
   3  -7  17   35.58    2.47
  -3  -7 -17   41.04    2.56
  -3   7 -17   37.04    2.72
  -3  -7 -17   37.14    2.38
  -3  -7 -17   39.61    2.78
  -3   7 -17   37.42    2.41
  -3  -7 -18   17.24    1.44
  -3   7 -18   16.44    1.59
  -3  -7 -18   15.54    1.58
   3   7  18   15.47    1.05
  -3  -7 -18   13.26    1.16
  -3   7 -18   16.15    1.31
   3  -7  18   16.37    1.44
  -3  -7 -19    5.90    0.80
  -3   7 -19    5.19    0.76
  -3  -7 -19    4.55    0.55
  -3   8  20   12.48    0.98
  -3  -8  20   13.81    1.00
  -3   8  19    3.97    0.76
   3   8 -19    4.79    0.98
   3  -8 -19    4.00    0.70
  -3  -8  19    5.25    0.88
   3  -8 -19    4.55    0.78
   3   8 -18    6.99    1.02
   3  -8 -18    7.80    1.13
   3   8 -18    6.51    1.25
  -3   8  18    7.94    1.25
   3  -8 -17   48.63    2.97
  -3   8  17   46.58    3.00
  -3  -8  17   46.81    2.82
   3   8 -17   44.44    3.14
   3   8 -17   46.05    2.78
   3   8 -16    8.25    1.37
  -3  -8  16    8.51    1.47
   3  -8 -16    8.31    1.48
   3   8 -16    7.66    1.60
  -3   8  16    8.37    1.56
   3  -8 -16    6.32    1.20
   3   8 -15   51.57    3.28
   3  -8 -15   48.18    3.20
   3  -8 -15   58.02    3.60
  -3   8  15   58.89    3.73
  -3  -8  15   55.85    3.07
  -3  -8  15   57.12    3.62
   3   8 -14    3.39    1.17
  -3  -8  14    4.80    1.46
   3  -8 -14    2.62    1.08
  -3   8  14    2.11    0.83
  -3  -8  14    2.12    1.01
   3  -8 -14    1.08    0.85
  -3  -8  14    1.89    0.88
  -3   8  13   50.96    5.11
  -3  -8  13   46.55    3.45
  -3  -8  13   48.69    3.15
  -3  -8  13   55.78    3.65
   3  -8 -13   55.53    3.50
   3  -8 -13   49.84    3.42
  -3   8  13   51.98    3.48
   3  -8 -13   50.03    2.82
  -3  -8  12  105.72    4.50
   3  -8 -12  116.54    5.01
  -3  -8  12  117.10    5.11
  -3   8  12  112.31    7.45
  -3  -8  12  113.72    5.20
  -3   8  12  106.81    4.67
   3  -8 -12  102.12    3.98
  -3   8  12   98.43    7.56
   3  -8 -12  107.49    4.69
  -3  -8  11   76.01    3.75
   3  -8 -11   70.93    3.73
  -3  -8  11   75.90    4.13
   3  -8 -11   73.61    3.78
  -3   8  11   74.40    6.83
  -3   8  11   80.75    3.75
  -3  -8  11   78.53    4.07
   3  -8 -11   77.91    3.34
  -3  -8  10   23.92    2.25
  -3   8  10   29.61    4.18
   3  -8 -10   22.71    1.98
   3  -8 -10   21.19    1.96
  -3  -8  10   24.54    2.17
  -3  -8   9   -2.76    1.38
  -3   8   9   -0.40    1.60
  -3   8   8  185.06    9.82
  -3  -8   8  183.83    8.65
  -3  -8   7  252.48   10.04
  -3   8   7  250.27   10.92
  -3   8   6  605.99   16.21
  -3  -8   6  625.52   15.72
  -3  -8   5   16.97    2.68
  -3   8   5   14.95    2.56
  -3  -8   4   10.68    2.10
  -3   8   4    9.53    2.08
   3   8  -4    9.94    1.64
  -3   8   3   27.36    3.34
  -3  -8   3   29.64    3.54
   3   8  -3   28.84    2.43
  -3  -8   3   32.66    2.71
  -3  -8   2  953.89   18.24
  -3   8   2  921.75   18.17
   3   8  -2  950.44   12.45
  -3  -8   2  936.59   14.93
  -3  -8   1    0.33    0.90
   3   8  -1    0.51    0.51
  -3   8   1    1.09    1.61
  -3  -8   1    0.47    1.27
  -3  -8   0 1943.91   23.89
  -3  -8   0 1908.26   25.03
   3   8   0 2022.75   14.73
  -3  -8   0 1926.49   16.93
  -3   8   0 2033.66   26.06
  -3  -8  -1   19.06    2.60
  -3  -8  -1   22.57    2.27
  -3   8  -1   21.21    2.89
  -3  -8  -1   19.84    2.62
  -3   8  -1   18.01    1.99
  -3  -8  -2    0.29    1.03
  -3  -8  -2    0.61    0.82
  -3   8  -2   -0.84    1.17
  -3   8  -2   -0.16    0.95
  -3  -8  -3   50.96    4.03
  -3   8  -3   46.34    3.53
  -3   8  -3   49.70    4.38
  -3  -8  -3   44.84    3.69
  -3  -8  -4  313.81   10.77
  -3  -8  -4  315.99    9.31
  -3   8  -4  310.93    9.68
  -3   8  -4  323.23   11.27
  -3   8  -5   17.14    2.89
  -3  -8  -5    9.23    1.59
  -3  -8  -5   14.48    2.51
  -3   8  -6   -1.29    1.24
  -3  -8  -6   -0.51    1.13
  -3  -8  -7   -0.21    1.17
  -3   8  -7    1.01    1.09
   3  -8   8   66.23    4.77
  -3  -8  -8   58.82    5.91
  -3   8  -8   62.53    5.88
  -3  -8  -9    1.90    1.31
  -3   8  -9   -0.19    1.47
  -3   8  -9    4.09    1.30
  -3  -8  -9    2.22    0.92
   3  -8   9    1.93    0.92
  -3   8 -10  122.13    8.68
   3  -8  10  103.21    3.83
   3  -8  10  124.46    5.32
  -3  -8 -10  131.23    9.41
  -3  -8 -10  117.36    5.13
   3  -8  10  119.55    4.96
  -3   8 -10  119.39    5.55
  -3  -8 -10  113.96    5.03
  -3  -8 -11   73.94    7.26
   3  -8  11   62.41    3.99
  -3   8 -11   53.44    5.77
  -3   8 -11   64.81    4.24
  -3  -8 -11   65.82    3.94
   3  -8  12  167.89    6.59
  -3   8 -12  198.46   10.93
  -3  -8 -12  187.04    6.80
  -3   8 -12  198.81    7.55
   3  -8  13   16.04    2.04
   3  -8  13   15.31    2.22
  -3  -8 -13   15.75    2.16
  -3  -8 -14   35.06    3.00
   3  -8  14   32.61    3.14
  -3  -8 -14   35.64    3.09
   3  -8  14   32.65    2.72
   3  -8  15   23.82    2.26
   3  -8  15   20.77    2.40
   3  -8  15   21.28    2.12
  -3  -8 -15   22.68    2.29
  -3  -8 -15   22.74    2.47
  -3  -8 -16   14.97    1.94
   3  -8  16   16.33    1.69
   3  -8  16   15.90    1.83
  -3  -8 -16   14.96    1.73
  -3  -8 -16   16.87    1.88
   3  -8  17   19.21    1.68
  -3   8 -17   18.13    1.71
  -3  -8 -17   19.98    1.71
  -3  -8 -17   19.72    1.80
  -3  -8 -17   18.71    1.84
  -3   8 -17   17.09    1.85
  -3  -8 -18    1.69    0.58
  -3   8 -18    1.29    0.66
   3  -8  18    0.69    0.39
  -3   8 -18    1.46    0.51
  -3  -8 -18    1.30    0.63
  -3  -8 -18    0.84    0.46
  -3   8 -19   30.45    1.49
   3  -9 -19    4.10    0.57
  -3   9  19    4.30    0.57
   3  -9 -19    3.14    0.66
   3   9 -19    4.87    0.85
  -3  -9  19    3.05    0.66
   3  -9 -18    5.81    0.96
   3   9 -18    3.93    0.99
   3   9 -18    5.60    0.81
   3  -9 -18    5.16    0.89
  -3   9  18    4.80    0.93
  -3  -9  18    3.20    0.91
   3   9 -17   22.66    1.83
  -3  -9  17   23.24    2.00
  -3   9  17   23.64    2.03
   3  -9 -17   21.24    1.91
   3   9 -17   23.53    2.24
   3   9 -16    4.47    1.28
  -3   9  16    3.51    0.98
   3   9 -16    3.28    0.97
  -3  -9  16    5.10    1.18
   3  -9 -16    4.66    1.11
  -3  -9  15    0.84    0.74
  -3   9  15    1.99    1.02
   3   9 -15    1.18    0.84
  -3  -9  15    1.17    0.84
   3  -9 -15    2.12    0.94
   3  -9 -15    1.73    0.86
   3  -9 -14    2.83    1.09
   3   9 -14    2.88    0.91
   3  -9 -14    3.07    1.05
  -3  -9  14    1.88    1.10
  -3  -9  14    2.61    1.03
  -3  -9  14    2.42    1.13
  -3   9  14    2.02    0.95
   3  -9 -14    3.39    0.91
  -3   9  13   45.15    3.12
  -3  -9  13   45.62    3.51
  -3  -9  13   48.83    3.21
   3  -9 -13   40.69    2.68
   3  -9 -13   44.61    3.21
  -3  -9  13   45.88    3.38
   3  -9 -13   44.50    3.17
  -3  -9  12   65.12    3.74
  -3  -9  12   70.75    4.18
  -3   9  12   61.45    5.62
  -3   9  12   66.12    3.64
   3  -9 -12   63.58    3.77
   3  -9 -12   66.10    3.38
   3  -9 -12   64.94    3.85
  -3  -9  12   67.10    3.98
  -3   9  12   59.71    5.45
  -3   9  11  112.22    8.36
  -3  -9  11  122.94    5.36
  -3  -9  11  122.75    5.22
   3  -9 -11  124.50    5.06
  -3  -9  11  124.48    5.08
  -3   9  11  122.15    4.58
   3  -9 -11  120.35    4.50
   3  -9 -11  125.56    5.16
   3  -9 -10    1.26    0.84
  -3   9  10    0.99    0.66
  -3  -9  10    0.04    0.84
  -3   9  10    1.39    1.28
  -3  -9  10    0.32    0.74
   3  -9 -10   -0.11    0.75
   3  -9 -10    0.32    0.79
  -3  -9   9    0.37    0.64
  -3   9   9    1.04    0.99
  -3   9   8   41.34    4.83
  -3  -9   8   52.30    5.03
  -3  -9   7  253.11   10.68
  -3   9   7  272.42   11.67
  -3  -9   6    1.26    1.23
  -3   9   6    3.41    1.77
   3   9  -5  109.49    5.70
  -3   9   5  100.31    6.67
  -3  -9   5  101.52    6.67
  -3  -9   4  136.25    7.70
  -3   9   4  127.36    7.35
   3   9  -4  126.49    5.74
  -3  -9   3   -0.48    1.26
   3   9  -3    2.09    0.85
  -3   9   3    0.68    1.17
  -3  -9   2  157.16    8.00
  -3   9   2  166.98    8.14
   3   9  -2  158.30    5.44
  -3  -9   1   45.51    4.37
   3   9  -1   44.40    2.66
  -3   9   1   43.85    4.21
  -3  -9   0   74.47    5.32
  -3   9   0   78.70    5.55
  -3  -9  -1    8.79    2.05
  -3   9  -1    7.14    1.91
  -3  -9  -1    7.92    1.35
  -3   9  -2   79.71    4.38
  -3  -9  -2   76.22    5.23
  -3  -9  -2   75.57    4.58
  -3   9  -2   76.60    5.58
  -3  -9  -3  268.08    9.40
  -3  -9  -3  267.34    9.40
  -3   9  -3  279.92    8.67
  -3   9  -3  287.08   10.82
  -3   9  -4   10.32    2.27
  -3  -9  -4   11.50    2.35
  -3   9  -4   12.12    2.06
  -3  -9  -4   11.73    2.12
  -3   9  -5  153.17    8.48
  -3  -9  -5  160.46    8.38
  -3   9  -5  165.62    7.59
  -3  -9  -5  157.94    6.61
  -3  -9  -6   11.10    2.49
  -3   9  -6   15.58    2.91
  -3   9  -7   79.95    6.63
   3  -9   7   75.23    5.65
  -3  -9  -7   68.01    6.22
   3  -9   8    0.62    0.84
  -3   9  -8    1.42    1.40
   3  -9   8   -0.25    1.02
  -3  -9  -8    0.14    1.16
  -3   9  -8    0.97    0.84
  -3  -9  -9    7.24    1.42
  -3   9  -9    8.81    2.50
  -3  -9  -9    4.48    1.63
   3  -9   9    5.24    1.10
  -3  -9  -9    2.74    0.78
   3  -9   9    4.62    1.20
  -3   9  -9    7.71    1.55
  -3  -9 -10   17.00    2.03
   3  -9  10   16.16    2.08
  -3   9 -10   14.37    3.19
  -3  -9 -10   18.06    3.82
   3  -9  10   17.84    1.74
   3  -9  10   13.56    1.84
  -3   9 -10   14.11    2.11
  -3  -9 -10   15.31    1.73
   3  -9  11  120.58    4.43
   3  -9  11  126.32    5.64
  -3  -9 -11  140.37    9.89
  -3   9 -11  125.77    5.94
  -3   9 -11  126.96    9.07
  -3  -9 -11  117.78    5.30
   3  -9  12   78.09    3.51
  -3   9 -12   85.18    5.02
   3  -9  12   84.96    4.78
  -3  -9 -12   78.88    4.46
   3  -9  13   19.32    2.41
   3  -9  13   18.35    2.24
  -3  -9 -13   18.87    2.33
  -3  -9 -13   22.04    2.47
  -3  -9 -14    1.31    0.94
   3  -9  14    1.35    0.97
   3  -9  14    1.35    0.83
   3  -9  14    1.72    0.82
  -3  -9 -14    1.02    0.87
   3  -9  15    2.99    1.08
  -3  -9 -15    3.43    1.08
  -3  -9 -15    4.22    1.35
   3  -9  15    3.65    1.09
  -3  -9 -15    1.52    0.88
   3  -9  16    1.67    0.66
   3  -9  16   -0.17    0.64
  -3  -9 -16    1.13    0.83
  -3  -9 -16    1.02    0.68
  -3  -9 -16    0.71    0.69
  -3  -9 -17    0.65    0.73
   3  -9  17   -0.86    0.49
  -3  -9 -17    0.36    0.59
  -3   9 -17    0.10    0.55
  -3  -9 -17    0.75    0.57
  -3   9 -17   -0.67    0.69
  -3   9 -18    0.95    0.43
  -3  -9 -18   -0.72    0.54
  -3   9 -18   -0.16    0.50
  -3  -9 -18    0.53    0.41
  -3  -9 -18    0.35    0.48
   3 -10 -19   35.30    1.40
  -3  10  19   33.59    1.88
  -3 -10  19   35.84    1.70
   3  10 -19   31.88    1.65
   3 -10 -19   36.47    1.45
  -3  10  18    0.00    0.38
   3 -10 -18   -0.24    0.50
  -3 -10  18   -0.20    0.60
   3  10 -18    0.66    0.55
   3 -10 -18    0.40    0.46
   3 -10 -17   -0.58    0.70
  -3  10  17    0.02    0.50
   3  10 -17    0.28    0.49
   3  10 -17    0.06    0.75
  -3 -10  17    0.51    0.66
   3 -10 -17    0.13    0.65
  -3 -10  17    0.17    0.70
   3  10 -16    4.96    1.02
   3  10 -16    4.53    1.15
  -3 -10  16    5.73    1.01
   3 -10 -16    6.68    1.26
  -3 -10  16    7.08    1.36
  -3  10  16    5.26    1.12
   3  10 -15   23.52    1.98
  -3 -10  15   25.82    2.18
  -3  10  15   23.71    2.18
  -3 -10  15   24.63    2.44
   3 -10 -15   26.65    2.36
  -3 -10  14   -0.52    1.02
   3  10 -14   -1.66    0.78
  -3  10  14   -2.19    0.92
   3 -10 -14   -0.64    0.82
  -3 -10  14    1.09    0.92
   3 -10 -14   -0.22    0.79
  -3 -10  13   36.81    2.83
  -3 -10  13   34.95    3.10
   3 -10 -13   37.10    2.70
   3 -10 -13   35.40    2.89
  -3 -10  13   34.24    3.02
   3 -10 -13   38.80    2.99
  -3  10  13   34.03    2.62
  -3 -10  12   51.18    3.63
   3 -10 -12   47.02    3.29
  -3 -10  12   45.09    3.20
  -3 -10  12   42.20    3.32
  -3  10  12   49.90    2.96
   3 -10 -12   43.09    2.92
   3 -10 -12   47.22    3.31
   3 -10 -11    0.49    0.77
  -3 -10  11    1.08    1.01
  -3  10  11   -2.44    0.87
   3 -10 -11    0.45    0.84
  -3 -10  11    0.25    0.79
   3 -10 -11    0.30    0.85
  -3  10  11   -2.43    1.62
   3 -10 -10  227.29    6.42
  -3 -10  10  241.65    7.38
  -3  10  10  222.66   11.60
   3 -10 -10  226.93    6.81
  -3 -10  10  235.49    7.22
   3 -10 -10  243.55    7.17
  -3 -10   9   26.38    2.42
   3 -10  -9   28.04    2.22
  -3 -10   9   20.26    3.14
  -3 -10   9   24.82    2.30
  -3  10   9   19.26    3.41
   3 -10  -9   28.01    2.31
   3 -10  -9   26.91    2.34
  -3  10   8   30.44    4.06
   3  10  -8   28.74    3.75
  -3 -10   8   25.73    3.80
   3  10  -7   17.34    2.63
  -3  10   7   20.90    3.39
  -3 -10   7   13.49    2.74
  -3  10   6   16.33    3.10
  -3 -10   6   18.58    3.15
   3  10  -6   15.35    2.42
  -3 -10   5  162.08    8.96
  -3  10   5  169.08    8.98
   3  10  -5  147.70    6.89
  -3 -10   4    9.19    2.47
   3  10  -4    5.19    1.09
  -3  10   4    5.21    1.50
  -3  10   3  104.51    6.79
   3  10  -3  101.69    4.92
  -3 -10   3   99.96    6.83
   3  10  -2    4.87    1.05
  -3 -10   2    8.23    2.18
  -3  10   2    4.37    1.66
  -3  10   1  225.64    9.84
  -3 -10   1  220.79    9.83
  -3 -10   0   96.86    6.54
  -3  10   0   98.87    6.58
  -3 -10  -1   10.18    2.23
  -3  10  -1   12.02    2.42
  -3 -10  -2    9.64    1.67
  -3 -10  -2    9.09    2.14
  -3  10  -2   12.34    2.53
  -3 -10  -3   36.71    3.77
  -3 -10  -3   30.78    3.33
  -3  10  -3   45.53    3.46
  -3  10  -3   41.35    4.47
  -3 -10  -4    7.12    1.67
  -3  10  -4    4.68    1.70
  -3  10  -4    6.57    1.67
  -3 -10  -4    4.33    1.47
  -3 -10  -5  112.72    7.19
  -3  10  -5  108.74    7.43
  -3  10  -5   98.34    5.74
  -3  10  -6   -0.11    1.58
  -3  10  -6    1.24    1.44
  -3 -10  -6    1.57    1.52
  -3  10  -7    2.67    1.09
  -3 -10  -7    5.06    1.04
  -3 -10  -7    8.30    2.40
  -3  10  -7    2.43    1.05
   3 -10   7    5.07    0.99
   3 -10   7    6.31    1.80
   3 -10   8   40.78    4.00
  -3 -10  -8   43.96    5.36
  -3  10  -8   47.18    4.55
  -3  10  -8   53.62    5.60
   3 -10   8   44.47    3.13
  -3 -10  -8   43.90    2.85
  -3 -10  -8   47.97    3.02
  -3  10  -8   46.43    3.36
  -3 -10  -8   43.21    2.78
  -3 -10  -9    0.54    1.40
   3 -10   9    2.21    0.91
   3 -10   9   -0.07    0.83
  -3  10  -9    1.03    1.21
   3 -10   9    2.09    0.95
  -3  10  -9   -1.72    1.46
  -3 -10  -9   -0.43    0.84
  -3 -10  -9    1.17    0.67
  -3 -10  -9    1.12    0.70
  -3 -10  -9    1.81    0.92
  -3  10 -10    6.19    2.29
  -3 -10 -10    3.93    0.99
  -3 -10 -10    4.15    1.28
  -3 -10 -10    4.38    1.24
  -3 -10 -10    1.68    1.66
   3 -10  10    5.19    1.15
  -3  10 -10    4.71    1.38
   3 -10  10    6.71    1.56
   3 -10  10    4.01    1.21
  -3 -10 -10    5.33    1.20
  -3 -10 -11    1.42    1.03
   3 -10  11   -0.65    0.68
  -3  10 -11    0.40    1.07
   3 -10  11    0.23    0.84
  -3 -10 -11    1.33    1.01
  -3 -10 -11    0.93    0.68
  -3 -10 -11   -0.19    1.01
  -3 -10 -12    3.19    1.13
   3 -10  12    5.53    1.39
  -3 -10 -12    6.15    1.45
   3 -10  12    6.11    1.16
  -3  10 -12    5.62    1.49
  -3 -10 -12    7.07    1.61
[truncated: 1,025,783 more chars]
