# Supplementary material for: Isomerisation and Insertion Chemistry of Imidosilanes Enabled by Reversible Si(IV)/Si(II) Redox Shuttling
Source: Angew Chem Int Ed Engl. 2025 May 16;64(26):e202505872. doi: 10.1002/anie.202505872 (PMC12184292; doi:10.1002/anie.202505872)
Supplement: Supplementary file 2 — Supporting Information S2 [file ANIE-64-e202505872-s001.zip › 2-Sn_118jtaec23.cif]

data_118jtaec23_auto
_audit_creation_date               2023-02-07
_audit_creation_method
;
Olex2 1.5
(compiled 2022.04.07 svn.rca3783a0 for OlexSys, GUI svn.r6498)
;
_shelx_SHELXL_version_number       '2018/3'
_audit_contact_author_address      ?
_audit_contact_author_email        ?
_audit_contact_author_name         ''
_audit_contact_author_phone        ?
_publ_contact_author_id_orcid      ?
_publ_section_references
;
Dolomanov, O.V., Bourhis, L.J., Gildea, R.J, Howard, J.A.K. & Puschmann, H.
 (2009), J. Appl. Cryst. 42, 339-341.

Sheldrick, G.M. (2015). Acta Cryst. A71, 3-8.

Sheldrick, G.M. (2015). Acta Cryst. C71, 3-8.
;
_chemical_name_common              ?
_chemical_name_systematic          ?
_chemical_formula_moiety           'C44 H68 B N5 Si Sn'
_chemical_formula_sum              'C44 H68 B N5 Si Sn'
_chemical_formula_weight           824.62
_chemical_melting_point            ?
_chemical_oxdiff_formula           'C35 H35 B1 Sn1 N3 Si1'
loop_
  _atom_type_symbol
  _atom_type_description
  _atom_type_scat_dispersion_real
  _atom_type_scat_dispersion_imag
  _atom_type_scat_source
 'C' 'C' 0.0181 0.0091 'International Tables Vol C Tables 4.2.6.8 and 6.1.1.4'
 'H' 'H' 0.0000 0.0000 'International Tables Vol C Tables 4.2.6.8 and 6.1.1.4'
 'B' 'B' 0.0090 0.0039 'International Tables Vol C Tables 4.2.6.8 and 6.1.1.4'
 'N' 'N' 0.0311 0.0180 'International Tables Vol C Tables 4.2.6.8 and 6.1.1.4'
 'Si' 'Si' 0.2541 0.3302 'International Tables Vol C Tables 4.2.6.8 and 6.1.1.4'
 'Sn' 'Sn' 0.0259 5.4591 'International Tables Vol C Tables 4.2.6.8 and 6.1.1.4'

_shelx_space_group_comment
;
The symmetry employed for this shelxl refinement is uniquely defined
by the following loop, which should always be used as a source of
symmetry information in preference to the above space-group names.
They are only intended as comments.
;
_space_group_crystal_system        'monoclinic'
_space_group_IT_number             14
_space_group_name_H-M_alt          'P 1 21/n 1'
_space_group_name_Hall             '-P 2yn'
loop_
  _space_group_symop_operation_xyz
 'x, y, z'
 '-x+1/2, y+1/2, -z+1/2'
 '-x, -y, -z'
 'x-1/2, -y-1/2, z-1/2'

_cell_length_a                     11.93521(6)
_cell_length_b                     18.56922(7)
_cell_length_c                     21.25962(8)
_cell_angle_alpha                  90
_cell_angle_beta                   97.6432(4)
_cell_angle_gamma                  90
_cell_volume                       4669.86(3)
_cell_formula_units_Z              4
_cell_measurement_reflns_used      73332
_cell_measurement_temperature      150.0(2)
_cell_measurement_theta_max        76.1360
_cell_measurement_theta_min        3.1360
_shelx_estimated_absorpt_T_max     0.611
_shelx_estimated_absorpt_T_min     0.239
_exptl_absorpt_coefficient_mu      4.838
_exptl_absorpt_correction_T_max    1.00000
_exptl_absorpt_correction_T_min    0.65338
_exptl_absorpt_correction_type     multi-scan
_exptl_absorpt_process_details
;
CrysAlisPro 1.171.42.72a (Rigaku Oxford Diffraction, 2022)
Empirical absorption correction using spherical harmonics,
implemented in SCALE3 ABSPACK scaling algorithm.
;
_exptl_absorpt_special_details     ?
_exptl_crystal_colour              colourless
_exptl_crystal_colour_primary      colourless
_exptl_crystal_density_diffrn      1.173
_exptl_crystal_density_meas        ?
_exptl_crystal_density_method      ?
_exptl_crystal_description         block
_exptl_crystal_F_000               1744
_exptl_crystal_size_max            0.415
_exptl_crystal_size_mid            0.13
_exptl_crystal_size_min            0.113
_exptl_transmission_factor_max     ?
_exptl_transmission_factor_min     ?
_diffrn_reflns_av_R_equivalents    0.0420
_diffrn_reflns_av_unetI/netI       0.0144
_diffrn_reflns_Laue_measured_fraction_full  1.000
_diffrn_reflns_Laue_measured_fraction_max  0.995
_diffrn_reflns_limit_h_max         15
_diffrn_reflns_limit_h_min         -15
_diffrn_reflns_limit_k_max         23
_diffrn_reflns_limit_k_min         -23
_diffrn_reflns_limit_l_max         26
_diffrn_reflns_limit_l_min         -26
_diffrn_reflns_number              126615
_diffrn_reflns_point_group_measured_fraction_full  1.000
_diffrn_reflns_point_group_measured_fraction_max  0.995
_diffrn_reflns_theta_full          67.684
_diffrn_reflns_theta_max           76.329
_diffrn_reflns_theta_min           3.172
_diffrn_ambient_environment        N~2~
_diffrn_ambient_temperature        150.0(2)
_diffrn_detector                   'CCD plate'
_diffrn_detector_area_resol_mean   10.4102
_diffrn_detector_type              Atlas
_diffrn_measured_fraction_theta_full  1.000
_diffrn_measured_fraction_theta_max  0.995
_diffrn_measurement_details
;
List of Runs (angles in degrees, time in seconds):

  # Type    Start    End  Width  t~exp~   \w     \q     \k     \f   Frames
--------------------------------------------------------------------------
  1  \w      1.00  36.00   1.00    1.00    --  -42.66  19.00   0.00   35
  2  \w     -2.00  29.00   1.00    1.00    --  -42.66  19.00  60.00   31
  3  \w     -2.00  34.00   1.00    1.00    --  -42.66  19.00 150.00   36
  4  \w     -3.00  29.00   1.00    1.00    --  -42.66  19.00  30.00   32
  5  \w     -3.00  35.00   1.00    1.00    --  -42.66  19.00 120.00   38
  6  \w     -5.00  36.00   1.00    1.00    --  -42.66  19.00  90.00   41
  7  \w     84.00 115.00   1.00    1.00    --   42.66 178.00-180.00   31
  8  \w     63.00  91.00   1.00    4.00    --  111.00 -95.00-150.00   28
  9  \w     42.00  72.00   1.00    4.00    --  111.00 -45.00  60.00   30
 10  \w     40.00  70.00   1.00    4.00    --  111.00 -45.00  30.00   30
 11  \w    110.00 151.00   1.00    4.00    --  111.00  77.00 150.00   41
 12  \w     61.00  92.00   1.00    4.00    --  111.00 -61.00  30.00   31
 13  \w     42.00  71.00   1.00    4.00    --  111.00-125.00   0.00   29
 14  \w     41.00  69.00   1.00    4.00    --  111.00 -45.00-180.00   28
 15  \w    110.00 136.00   1.00    4.00    --  111.00 125.00  90.00   26
 16  \w    124.00 175.00   1.00    4.00    --  111.00  30.00 -60.00   51
 17  \w     84.00 109.00   1.00    4.00    --  111.00 -77.00  30.00   25
 18  \w     54.00  79.00   1.00    4.00    --  111.00 -77.00  30.00   25
 19  \w     41.00  66.00   1.00    4.00    --  111.00 -61.00 -90.00   25
 20  \w     41.00  70.00   1.00    4.00    --  111.00 -45.00   0.00   29
 21  \w    147.00 177.00   1.00    4.00    --  111.00 125.00  90.00   30
 22  \w     31.00 103.00   1.00    4.00    --  111.00 -95.00 150.00   72
 23  \w    113.00 159.00   1.00    4.00    --  111.00  77.00  60.00   46
 24  \w     42.00  70.00   1.00    4.00    --  111.00 -45.00 -60.00   28
 25  \w     40.00  72.00   1.00    4.00    --  111.00 -45.00 -30.00   32
 26  \w     49.00  74.00   1.00    4.00    --  111.00 -61.00  60.00   25
 27  \w     40.00  72.00   1.00    4.00    --  111.00 -45.00 120.00   32
 28  \w     42.00 101.00   1.00    4.00    --  111.00 -95.00 -90.00   59
 29  \w    -21.00   5.00   1.00    1.00    --  -42.66  38.00-180.00   26
 30  \w      4.00  30.00   1.00    1.00    --  -42.66  19.00-150.00   26
 31  \w     64.00 122.00   1.00    1.00    --   42.66 178.00   0.00   58
 32  \w     67.00 124.00   1.00    1.00    --   42.66 178.00-120.00   57
 33  \w     69.00 123.00   1.00    1.00    --   42.66 178.00  90.00   54
 34  \w    135.00 161.00   1.00    4.00    --  111.00  30.00 -30.00   26
 35  \w     94.00 120.00   1.00    4.00    --  111.00  30.00 -30.00   26
 36  \w    100.00 126.00   1.00    4.00    --  111.00-143.00  32.67   26
 37  \w     42.00  68.00   1.00    4.00    --  111.00-125.00  30.00   26
 38  \w     93.00 119.00   1.00    4.00    --  111.00  30.00-180.00   26
 39  \w     88.00 152.00   1.00    4.00    --  111.00  45.00-150.00   64
 40  \w     58.00 106.00   1.00    4.00    --  111.00 -95.00  30.00   48
 41  \w    108.00 170.00   1.00    4.00    --  111.00  45.00  60.00   62
 42  \w     40.00  65.00   1.00    4.00    --  111.00 -45.00-120.00   25
 43  \w     71.00 108.00   1.00    4.00    --  111.00-106.00  -2.10   37
 44  \w     43.00  89.00   1.00    4.00    --  111.00 -61.00-180.00   46
 45  \w     89.00 135.00   1.00    4.00    --  111.00  45.00  30.00   46
 46  \w    141.00 175.00   1.00    4.00    --  111.00  30.00 -90.00   34
 47  \w     93.00 132.00   1.00    4.00    --  111.00  30.00 -90.00   39
 48  \w    145.00 176.00   1.00    4.00    --  111.00  30.00-180.00   31
 49  \w     84.00 110.00   1.00    4.00    --  111.00-115.00 -67.99   26
 50  \w     87.00 112.00   1.00    4.00    --  111.00-125.00  30.00   25
 51  \w     62.00  88.00   1.00    4.00    --  111.00 -61.00-120.00   26
 52  \w     87.00 112.00   1.00    4.00    --  111.00-125.00 150.00   25
 53  \w     80.00 106.00   1.00    4.00    --  111.00 -95.00-150.00   26
 54  \w     41.00  66.00   1.00    4.00    --  111.00 -61.00  90.00   25
 55  \w     81.00 107.00   1.00    4.00    --  111.00-103.00 125.90   26
 56  \w     73.00 111.00   1.00    4.00    --  111.00-125.00-150.00   38
 57  \w    146.00 172.00   1.00    4.00    --  111.00  77.00-120.00   26
 58  \w     66.00 109.00   1.00    4.00    --  111.00-110.00-149.40   43
 59  \w      6.00  31.00   1.00    1.00    --   38.00  80.00   7.35   25
 60  \w      7.00  32.00   1.00    1.00    --   38.00  76.00 174.44   25
 61  \w    -68.00 -16.00   1.00    1.00    --  -42.66 -57.00 -30.00   52
 62  \w   -115.00 -22.00   1.00    1.00    --  -42.66 -38.00  60.00   93
 63  \w   -113.00 -76.00   1.00    1.00    --  -42.66 -57.00 -30.00   37
 64  \w     70.00  95.00   1.00    1.00    --   42.66  38.00 150.00   25
 65  \w     21.00  61.00   1.00    1.00    --   42.66  38.00 150.00   40
 66  \w     14.00  41.00   1.00    1.00    --   46.00  82.00 131.13   27
 67  \w     14.00  39.00   1.00    1.00    --   46.00  81.00 -41.75   25
 68  \w     14.00  40.00   1.00    1.00    --   46.00  81.00  47.56   26
 69  \w     13.00  38.00   1.00    1.00    --   46.00  82.00-137.61   25
 70  \w     28.00  54.00   1.00    1.00    --   58.00  71.00  85.73   26
 71  \w     34.00  61.00   1.00    1.00    --   62.00  69.00 -36.82   27
 72  \w     32.00  64.00   1.00    1.00    --   62.00  71.00  22.77   32
 73  \w     32.00  59.00   1.00    1.00    --   62.00  71.00 140.26   27
 74  \w     32.00  58.00   1.00    1.00    --   62.00  71.00 178.90   26
 75  \w     37.00  62.00   1.00    1.00    --   66.00  71.00 -99.19   25
 76  \w     41.00  67.00   1.00    1.00    --   70.00  69.00 102.12   26
 77  \w     40.00  66.00   1.00    1.00    --   70.00  70.00 -27.10   26
 78  \w     40.00  66.00   1.00    1.00    --   70.00  71.00 175.55   26
 79  \w     41.00  67.00   1.00    1.00    --   70.00  69.00-129.35   26
 80  \w     40.00  67.00   1.00    1.00    --   70.00  71.00 -72.47   27
 81  \w     46.00  73.00   1.00    1.00    --   74.00  68.00  55.79   27
 82  \w     48.00  74.00   1.00    4.00    --   78.00  70.00  20.56   26
 83  \w     49.00  76.00   1.00    4.00    --   78.00  71.00-131.35   27
 84  \w     49.00  77.00   1.00    4.00    --   78.00  69.00-169.00   28
 85  \w     48.00  76.00   1.00    4.00    --   78.00  70.00 147.14   28
 86  \w    110.00 136.00   1.00    4.00    --   78.00  71.00 -27.39   26
 87  \w     48.00  74.00   1.00    4.00    --   78.00  71.00 -27.39   26
 88  \w     48.00  75.00   1.00    4.00    --   78.00  71.00  -9.70   27
 89  \w     56.00  82.00   1.00    4.00    --   82.00  55.00 -85.57   26
 90  \w     60.00  87.00   1.00    4.00    --   86.00  60.00 109.72   27
 91  \w     58.00  84.00   1.00    4.00    --   86.00  63.00 -67.43   26
 92  \w     61.00  88.00   1.00    4.00    --   90.00  69.00 -33.60   27
 93  \w     60.00  85.00   1.00    4.00    --   90.00  70.00  74.70   25
 94  \w     62.00  90.00   1.00    4.00    --   90.00  65.00-173.30   28
 95  \w     61.00 129.00   1.00    4.00    --   90.00  69.00  21.14   68
 96  \w     62.00  88.00   1.00    4.00    --   90.00  62.00 -56.31   26
 97  \w    128.00 161.00   1.00    4.00    --   98.00  55.00  52.32   33
 98  \w     73.00  99.00   1.00    4.00    --   98.00  55.00  52.32   26
 99  \w     73.00 104.00   1.00    4.00    --  102.00  66.00-148.00   31
100  \w     82.00 110.00   1.00    4.00    --  111.00  66.00  77.44   28
101  \w     84.00 176.00   1.00    4.00    --  111.00  61.00 -18.62   92
102  \w    128.00 178.00   1.00    4.00    --  111.00  64.00 -37.30   50
103  \w    126.00 152.00   1.00    4.00    --  111.00  61.00 120.00   26
104  \w     83.00 112.00   1.00    4.00    --  111.00  61.00 120.00   29
105  \w     83.00 109.00   1.00    4.00    --  111.00  64.00 -37.30   26
106  \w    128.00 164.00   1.00    4.00    --  111.00  61.00 150.00   36
107  \w     82.00 161.00   1.00    4.00    --  111.00  67.00  95.49   79
108  \w     83.00 110.00   1.00    4.00    --  111.00  61.00 150.00   27
109  \w    126.00 176.00   1.00    4.00    --  111.00  61.00 -60.00   50
110  \w     83.00 113.00   1.00    4.00    --  111.00  61.00 -60.00   30
111  \w    152.00 178.00   1.00    4.00    --  111.00  61.00-180.00   26
112  \w     83.00 109.00   1.00    4.00    --  111.00  61.00-180.00   26
113  \w    136.00 162.00   1.00    4.00    --  111.00  61.00-120.00   26
114  \w     83.00 108.00   1.00    4.00    --  111.00  61.00-120.00   25
115  \w     83.00 109.00   1.00    4.00    --  111.00  61.00  60.00   26
116  \w    152.00 178.00   1.00    4.00    --  111.00  61.00 -90.00   26
117  \w     83.00 124.00   1.00    4.00    --  111.00  61.00 -90.00   41
118  \w    132.00 172.00   1.00    4.00    --  111.00  63.00   5.12   40
119  \w     83.00 121.00   1.00    4.00    --  111.00  63.00   5.12   38
120  \w    141.00 171.00   1.00    4.00    --  111.00  61.00-150.00   30
121  \w    148.00 174.00   1.00    4.00    --  111.00  66.00 123.88   26
122  \w     84.00 119.00   1.00    4.00    --  111.00  61.00-150.00   35
123  \w     82.00 138.00   1.00    4.00    --  111.00  66.00 123.88   56
124  \w    134.00 178.00   1.00    4.00    --  111.00  66.00  24.00   44
125  \w     83.00 116.00   1.00    4.00    --  111.00  66.00  24.00   33
126  \w    135.00 165.00   1.00    4.00    --  111.00  66.00  77.44   30
;
_diffrn_measurement_device         'four-circle diffractometer'
_diffrn_measurement_device_type    'SuperNova, Dual, Cu at home/near, Atlas'
_diffrn_measurement_method         '\w scans'
_diffrn_orient_matrix_type        
 'CrysAlisPro convention (1999,Acta A55,543-557)'
_diffrn_orient_matrix_UB_11        0.0961488000
_diffrn_orient_matrix_UB_12        0.0148537000
_diffrn_orient_matrix_UB_13        -0.0399562000
_diffrn_orient_matrix_UB_21        0.0298084000
_diffrn_orient_matrix_UB_22        0.0697170000
_diffrn_orient_matrix_UB_23        0.0378514000
_diffrn_orient_matrix_UB_31        0.0825154000
_diffrn_orient_matrix_UB_32        -0.0425314000
_diffrn_orient_matrix_UB_33        0.0481204000
_diffrn_radiation_monochromator    mirror
_diffrn_radiation_probe            x-ray
_diffrn_radiation_type             'Cu K\a'
_diffrn_radiation_wavelength       1.54184
_diffrn_source                     'micro-focus sealed X-ray tube'
_diffrn_source_type                'SuperNova (Cu) X-ray Source'
_reflns_Friedel_coverage           0.000
_reflns_Friedel_fraction_full      .
_reflns_Friedel_fraction_max       .
_reflns_number_gt                  9119
_reflns_number_total               9729
_reflns_special_details
;
 Reflections were merged by SHELXL according to the crystal
 class for the calculation of statistics and refinement.
 
 _reflns_Friedel_fraction is defined as the number of unique
 Friedel pairs measured divided by the number that would be
 possible theoretically, ignoring centric projections and
 systematic absences.
;
_reflns_threshold_expression       'I > 2\s(I)'
_computing_cell_refinement         'CrysAlisPro 1.171.42.72a (Rigaku OD, 2022)'
_computing_data_collection         'CrysAlisPro 1.171.42.72a (Rigaku OD, 2022)'
_computing_data_reduction          'CrysAlisPro 1.171.42.72a (Rigaku OD, 2022)'
_computing_molecular_graphics      'Olex2 1.5 (Dolomanov et al., 2009)'
_computing_publication_material    'Olex2 1.5 (Dolomanov et al., 2009)'
_computing_structure_refinement    'SHELXL 2018/3 (Sheldrick, 2015)'
_computing_structure_solution      'SHELXT 2018/2 (Sheldrick, 2018)'
_refine_diff_density_max           0.500
_refine_diff_density_min           -0.649
_refine_diff_density_rms           0.047
_refine_ls_extinction_coef         .
_refine_ls_extinction_method       none
_refine_ls_goodness_of_fit_ref     1.054
_refine_ls_hydrogen_treatment      constr
_refine_ls_matrix_type             full
_refine_ls_number_parameters       508
_refine_ls_number_reflns           9729
_refine_ls_number_restraints       342
_refine_ls_R_factor_all            0.0238
_refine_ls_R_factor_gt             0.0218
_refine_ls_restrained_S_all        1.036
_refine_ls_shift/su_max            0.005
_refine_ls_shift/su_mean           0.000
_refine_ls_structure_factor_coef   Fsqd
_refine_ls_weighting_details      
 'w=1/[\s^2^(Fo^2^)+(0.0319P)^2^+1.6464P] where P=(Fo^2^+2Fc^2^)/3'
_refine_ls_weighting_scheme        calc
_refine_ls_wR_factor_gt            0.0560
_refine_ls_wR_factor_ref           0.0578
_refine_special_details            ?
_olex2_refinement_description
;
1. Fixed Uiso
 At 1.2 times of:
  All C(H) groups, All C(H,H) groups
 At 1.5 times of:
  All C(H,H,H) groups
2. Rigid bond restraints
 C29B, C30, C27, C26B
 with sigma for 1-2 distances of 0.01 and sigma for 1-3 distances of 0.01
 C26B, C26A
 with sigma for 1-2 distances of 0.01 and sigma for 1-3 distances of 0.01
 C29B, C29A
 with sigma for 1-2 distances of 0.01 and sigma for 1-3 distances of 0.01
 C3, C2, C1
 with sigma for 1-2 distances of 0.01 and sigma for 1-3 distances of 0.01
3. Uiso/Uaniso restraints and constraints
All non-hydrogen atoms have similar U: within 2A with sigma of 0.04 and sigma
for terminal atoms of 0.08 within 2A
4. Rigid body (RIGU) restrains
 C29B, C30
 with sigma for 1-2 distances of 0.004 and sigma for 1-3 distances of 0.004
 C27, C26B
 with sigma for 1-2 distances of 0.004 and sigma for 1-3 distances of 0.004
5. Others
 Sof(H25A)=Sof(C26B)=Sof(H26A)=Sof(H26B)=Sof(H26C)=1-FVAR(1)
 Sof(H25)=Sof(C26A)=Sof(H26D)=Sof(H26E)=Sof(H26F)=FVAR(1)
 Sof(H28A)=Sof(C29B)=Sof(H29A)=Sof(H29B)=Sof(H29C)=1-FVAR(2)
 Sof(H28)=Sof(C29A)=Sof(H29D)=Sof(H29E)=Sof(H29F)=FVAR(2)
6.a Ternary CH refined with riding coordinates:
 C42(H42), C25(H25A), C25(H25), C39(H39), C28(H28A), C28(H28)
6.b Aromatic/amide H refined with riding coordinates:
 C31(H31), C32(H32), C35(H35), C10(H10), C21(H21), C9(H9), C36(H36), C37(H37),
 C22(H22), C8(H8), C23(H23), C6(H6), C7(H7)
6.c Idealised Me refined as rotating group:
 C30(H30A,H30B,H30C), C14(H14A,H14B,H14C), C16(H16A,H16B,H16C), C13(H13A,H13B,
 H13C), C12(H12A,H12B,H12C), C40(H40A,H40B,H40C), C44(H44A,H44B,H44C), C1(H1A,
 H1B,H1C), C3(H3A,H3B,H3C), C18(H18A,H18B,H18C), C17(H17A,H17B,H17C), C43(H43A,
 H43B,H43C), C41(H41A,H41B,H41C), C27(H27A,H27B,H27C), C2(H2A,H2B,H2C),
 C29B(H29A,H29B,H29C), C26B(H26A,H26B,H26C), C26A(H26D,H26E,H26F), C29A(H29D,
 H29E,H29F)
;
_atom_sites_solution_hydrogens     geom
_atom_sites_solution_primary       dual
_atom_sites_solution_secondary     ?
loop_
  _atom_site_label
  _atom_site_type_symbol
  _atom_site_fract_x
  _atom_site_fract_y
  _atom_site_fract_z
  _atom_site_U_iso_or_equiv
  _atom_site_adp_type
  _atom_site_occupancy
  _atom_site_site_symmetry_order
  _atom_site_calc_flag
  _atom_site_refinement_flags_posn
  _atom_site_refinement_flags_adp
  _atom_site_refinement_flags_occupancy
  _atom_site_disorder_assembly
  _atom_site_disorder_group
 Sn1 Sn 0.40425(2) 0.74191(2) 0.58219(2) 0.01783(4) Uani 1 1 d . U . . .
 Si1 Si 0.58181(4) 0.73008(2) 0.47794(2) 0.03035(9) Uani 1 1 d . U . . .
 N3 N 0.50390(10) 0.68779(6) 0.66154(5) 0.0219(2) Uani 1 1 d . U . . .
 N2 N 0.50751(10) 0.80609(6) 0.65411(5) 0.0226(2) Uani 1 1 d . U . . .
 N5 N 0.13936(10) 0.68316(6) 0.56364(6) 0.0224(2) Uani 1 1 d . U . . .
 N1 N 0.45232(11) 0.73428(8) 0.50005(6) 0.0293(3) Uani 1 1 d . U . . .
 N4 N 0.14396(10) 0.80521(6) 0.55987(6) 0.0230(2) Uani 1 1 d . U . . .
 C31 C 0.03050(12) 0.70937(8) 0.54357(8) 0.0282(3) Uani 1 1 d . U . . .
 H31 H -0.035006 0.680481 0.533036 0.034 Uiso 1 1 calc R U . . .
 C33 C 0.15593(11) 0.60825(7) 0.58036(7) 0.0225(3) Uani 1 1 d . U . . .
 C19 C 0.16717(12) 0.87986(7) 0.57501(7) 0.0240(3) Uani 1 1 d . U . . .
 C32 C 0.03291(12) 0.78182(8) 0.54150(8) 0.0284(3) Uani 1 1 d . U . . .
 H32 H -0.030450 0.812145 0.529527 0.034 Uiso 1 1 calc R U . . .
 C35 C 0.20982(13) 0.48845(8) 0.55553(8) 0.0299(3) Uani 1 1 d . U . . .
 H35 H 0.235581 0.454803 0.527005 0.036 Uiso 1 1 calc R U . . .
 C38 C 0.12998(12) 0.58535(8) 0.63993(7) 0.0259(3) Uani 1 1 d . U . . .
 C34 C 0.19439(12) 0.56026(8) 0.53701(7) 0.0251(3) Uani 1 1 d . U . . .
 C24 C 0.16210(13) 0.90218(8) 0.63777(8) 0.0289(3) Uani 1 1 d . U . . .
 C20 C 0.19174(13) 0.92776(8) 0.52789(7) 0.0288(3) Uani 1 1 d . U . . .
 C10 C 0.73832(14) 0.74905(8) 0.75189(8) 0.0291(3) Uani 1 1 d . U . . .
 H10 H 0.770989 0.744726 0.713682 0.035 Uiso 1 1 calc R U . . .
 C11 C 0.51756(12) 0.61248(8) 0.68460(7) 0.0264(3) Uani 1 1 d . U . . .
 C21 C 0.21481(14) 0.99934(8) 0.54573(8) 0.0338(3) Uani 1 1 d . U . . .
 H21 H 0.231151 1.033120 0.514646 0.041 Uiso 1 1 calc R U . . .
 C4 C 0.54532(12) 0.74873(7) 0.68824(7) 0.0210(3) Uani 1 1 d . U . . .
 C5 C 0.62143(13) 0.75249(7) 0.74982(7) 0.0246(3) Uani 1 1 d . U . . .
 C9 C 0.80736(16) 0.75197(9) 0.81004(9) 0.0361(4) Uani 1 1 d . U . . .
 H9 H 0.887133 0.749524 0.811287 0.043 Uiso 1 1 calc R U . . .
 C36 C 0.18837(14) 0.46533(8) 0.61455(8) 0.0333(3) Uani 1 1 d . U . . .
 H36 H 0.201242 0.416451 0.626600 0.040 Uiso 1 1 calc R U . . .
 C37 C 0.14821(13) 0.51316(8) 0.65610(8) 0.0311(3) Uani 1 1 d . U . . .
 H37 H 0.132778 0.496545 0.696330 0.037 Uiso 1 1 calc R U . . .
 C22 C 0.21429(15) 1.02186(8) 0.60753(9) 0.0364(4) Uani 1 1 d . U . . .
 H22 H 0.231945 1.070460 0.618756 0.044 Uiso 1 1 calc R U . . .
 C8 C 0.76078(18) 0.75839(9) 0.86612(9) 0.0387(4) Uani 1 1 d . U . . .
 H8 H 0.808254 0.760585 0.905656 0.046 Uiso 1 1 calc R U . . .
 C42 C 0.21312(14) 0.58351(9) 0.47077(7) 0.0316(3) Uani 1 1 d . U . . .
 H42 H 0.223155 0.636978 0.471424 0.038 Uiso 1 1 calc R U . . .
 C15 C 0.54847(13) 0.88164(8) 0.65928(7) 0.0280(3) Uani 1 1 d . U . . .
 C23 C 0.18816(15) 0.97390(9) 0.65320(8) 0.0357(4) Uani 1 1 d . U . . .
 H23 H 0.187930 0.989962 0.695615 0.043 Uiso 1 1 calc R U . . .
 C25 C 0.12878(16) 0.85097(9) 0.68802(8) 0.0369(4) Uani 1 1 d . U . . .
 H25A H 0.118185 0.804967 0.663491 0.044 Uiso 0.25(2) 1 calc R U P A 2
 H25 H 0.099454 0.805564 0.666500 0.044 Uiso 0.75(2) 1 calc R U P A 1
 C39 C 0.07632(14) 0.63508(9) 0.68435(8) 0.0332(3) Uani 1 1 d . U . . .
 H39 H 0.085122 0.685841 0.670084 0.040 Uiso 1 1 calc R U . . .
 C30 C 0.30806(18) 0.91477(11) 0.43812(9) 0.0453(4) Uani 1 1 d . U . . .
 H30A H 0.303390 0.903464 0.392817 0.068 Uiso 1 1 calc R U . . .
 H30B H 0.362528 0.882425 0.462394 0.068 Uiso 1 1 calc R U . . .
 H30C H 0.332784 0.964763 0.445333 0.068 Uiso 1 1 calc R U . . .
 C6 C 0.57444(15) 0.75892(8) 0.80615(8) 0.0309(3) Uani 1 1 d . U . . .
 H6 H 0.494719 0.761486 0.805098 0.037 Uiso 1 1 calc R U . . .
 C14 C 0.47190(15) 0.56596(9) 0.62812(9) 0.0387(4) Uani 1 1 d . U . . .
 H14A H 0.392199 0.577681 0.614862 0.058 Uiso 1 1 calc R U . . .
 H14B H 0.478737 0.515045 0.640158 0.058 Uiso 1 1 calc R U . . .
 H14C H 0.515325 0.575161 0.592942 0.058 Uiso 1 1 calc R U . . .
 C7 C 0.64443(17) 0.76159(9) 0.86401(8) 0.0374(4) Uani 1 1 d . U . . .
 H7 H 0.612071 0.765643 0.902335 0.045 Uiso 1 1 calc R U . . .
 C28 C 0.19284(16) 0.90495(10) 0.45947(8) 0.0381(4) Uani 1 1 d . U . . .
 H28A H 0.183645 0.851471 0.460802 0.046 Uiso 0.41(4) 1 calc R U P B 2
 H28 H 0.169266 0.853388 0.454274 0.046 Uiso 0.59(4) 1 calc R U P B 1
 C16 C 0.47773(16) 0.92189(9) 0.60606(10) 0.0430(4) Uani 1 1 d . U . . .
 H16A H 0.489762 0.900938 0.565187 0.064 Uiso 1 1 calc R U . . .
 H16B H 0.500062 0.972709 0.607233 0.064 Uiso 1 1 calc R U . . .
 H16C H 0.397631 0.918050 0.611366 0.064 Uiso 1 1 calc R U . . .
 C13 C 0.64085(15) 0.59146(9) 0.70544(10) 0.0438(4) Uani 1 1 d . U . . .
 H13A H 0.687183 0.606849 0.673129 0.066 Uiso 1 1 calc R U . . .
 H13B H 0.646347 0.539085 0.710662 0.066 Uiso 1 1 calc R U . . .
 H13C H 0.667994 0.614966 0.745873 0.066 Uiso 1 1 calc R U . . .
 C12 C 0.44711(19) 0.59988(11) 0.73815(10) 0.0504(5) Uani 1 1 d . U . . .
 H12A H 0.474239 0.631221 0.774047 0.076 Uiso 1 1 calc R U . . .
 H12B H 0.453998 0.549431 0.751656 0.076 Uiso 1 1 calc R U . . .
 H12C H 0.367700 0.610853 0.723245 0.076 Uiso 1 1 calc R U . . .
 C40 C -0.05057(15) 0.61846(11) 0.68012(10) 0.0457(4) Uani 1 1 d . U . . .
 H40A H -0.060892 0.568475 0.692968 0.069 Uiso 1 1 calc R U . . .
 H40B H -0.086548 0.625376 0.636348 0.069 Uiso 1 1 calc R U . . .
 H40C H -0.085210 0.650940 0.708332 0.069 Uiso 1 1 calc R U . . .
 C44 C 0.31780(19) 0.55062(12) 0.44880(10) 0.0517(5) Uani 1 1 d . U . . .
 H44A H 0.307295 0.498512 0.443620 0.078 Uiso 1 1 calc R U . . .
 H44B H 0.383602 0.560091 0.480475 0.078 Uiso 1 1 calc R U . . .
 H44C H 0.330050 0.572034 0.408141 0.078 Uiso 1 1 calc R U . . .
 C1 C 0.70056(15) 0.70007(13) 0.53999(9) 0.0482(5) Uani 1 1 d . U . . .
 H1A H 0.706563 0.733169 0.576184 0.072 Uiso 1 1 calc R U . . .
 H1B H 0.771772 0.700127 0.521748 0.072 Uiso 1 1 calc R U . . .
 H1C H 0.685007 0.651333 0.554248 0.072 Uiso 1 1 calc R U . . .
 B1 B 0.21438(13) 0.74344(8) 0.57419(8) 0.0199(3) Uani 1 1 d . U . . .
 C3 C 0.58008(19) 0.66393(15) 0.41075(9) 0.0582(6) Uani 1 1 d . U . . .
 H3A H 0.572159 0.614964 0.426784 0.087 Uiso 1 1 calc R U . . .
 H3B H 0.650908 0.667696 0.392352 0.087 Uiso 1 1 calc R U . . .
 H3C H 0.516274 0.674676 0.378123 0.087 Uiso 1 1 calc R U . . .
 C18 C 0.67216(15) 0.88687(11) 0.64869(12) 0.0525(5) Uani 1 1 d . U . . .
 H18A H 0.719749 0.863092 0.683747 0.079 Uiso 1 1 calc R U . . .
 H18B H 0.693898 0.937651 0.646909 0.079 Uiso 1 1 calc R U . . .
 H18C H 0.682287 0.863241 0.608618 0.079 Uiso 1 1 calc R U . . .
 C17 C 0.5319(3) 0.91594(11) 0.72253(10) 0.0645(7) Uani 1 1 d . U . . .
 H17A H 0.453291 0.909429 0.730122 0.097 Uiso 1 1 calc R U . . .
 H17B H 0.549107 0.967479 0.721360 0.097 Uiso 1 1 calc R U . . .
 H17C H 0.582522 0.892948 0.756763 0.097 Uiso 1 1 calc R U . . .
 C43 C 0.1065(2) 0.56648(15) 0.42476(10) 0.0573(6) Uani 1 1 d . U . . .
 H43A H 0.117862 0.580859 0.381714 0.086 Uiso 1 1 calc R U . . .
 H43B H 0.042222 0.593021 0.437565 0.086 Uiso 1 1 calc R U . . .
 H43C H 0.091067 0.514674 0.425564 0.086 Uiso 1 1 calc R U . . .
 C41 C 0.12907(18) 0.62918(12) 0.75400(9) 0.0500(5) Uani 1 1 d . U . . .
 H41A H 0.092156 0.663469 0.779634 0.075 Uiso 1 1 calc R U . . .
 H41B H 0.209981 0.640149 0.757553 0.075 Uiso 1 1 calc R U . . .
 H41C H 0.118763 0.580155 0.769302 0.075 Uiso 1 1 calc R U . . .
 C27 C 0.2291(2) 0.83180(15) 0.73771(10) 0.0672(7) Uani 1 1 d . U . . .
 H27A H 0.290207 0.811781 0.716549 0.101 Uiso 1 1 calc R U . . .
 H27B H 0.205339 0.796086 0.767208 0.101 Uiso 1 1 calc R U . . .
 H27C H 0.255906 0.875235 0.761214 0.101 Uiso 1 1 calc R U . . .
 C2 C 0.6263(2) 0.81870(14) 0.44676(15) 0.0781(9) Uani 1 1 d . U . . .
 H2A H 0.569610 0.834755 0.411994 0.117 Uiso 1 1 calc R U . . .
 H2B H 0.699454 0.813091 0.431110 0.117 Uiso 1 1 calc R U . . .
 H2C H 0.633186 0.854535 0.480902 0.117 Uiso 1 1 calc R U . . .
 C29B C 0.0932(18) 0.9288(17) 0.4179(9) 0.075(4) Uani 0.41(4) 1 d . U P B 2
 H29A H 0.086882 0.981288 0.420237 0.113 Uiso 0.41(4) 1 calc R U P B 2
 H29B H 0.025673 0.906520 0.431211 0.113 Uiso 0.41(4) 1 calc R U P B 2
 H29C H 0.099694 0.914535 0.374119 0.113 Uiso 0.41(4) 1 calc R U P B 2
 C26B C 0.0015(19) 0.8719(9) 0.6939(16) 0.069(5) Uani 0.25(2) 1 d . U P A 2
 H26A H -0.000695 0.919809 0.713103 0.104 Uiso 0.25(2) 1 calc R U P A 2
 H26B H -0.030618 0.836519 0.720702 0.104 Uiso 0.25(2) 1 calc R U P A 2
 H26C H -0.042763 0.872333 0.651661 0.104 Uiso 0.25(2) 1 calc R U P A 2
 C26A C 0.0370(7) 0.8816(3) 0.7245(5) 0.0612(17) Uani 0.75(2) 1 d . U P A 1
 H26D H 0.068644 0.921030 0.751903 0.092 Uiso 0.75(2) 1 calc R U P A 1
 H26E H 0.009607 0.843565 0.750541 0.092 Uiso 0.75(2) 1 calc R U P A 1
 H26F H -0.025900 0.899725 0.694319 0.092 Uiso 0.75(2) 1 calc R U P A 1
 C29A C 0.1070(8) 0.9541(8) 0.4150(5) 0.052(2) Uani 0.59(4) 1 d . U P B 1
 H29D H 0.134083 1.003995 0.417162 0.078 Uiso 0.59(4) 1 calc R U P B 1
 H29E H 0.032310 0.951884 0.429262 0.078 Uiso 0.59(4) 1 calc R U P B 1
 H29F H 0.101671 0.936824 0.371165 0.078 Uiso 0.59(4) 1 calc R U P B 1

loop_
  _atom_site_aniso_label
  _atom_site_aniso_U_11
  _atom_site_aniso_U_22
  _atom_site_aniso_U_33
  _atom_site_aniso_U_23
  _atom_site_aniso_U_13
  _atom_site_aniso_U_12
 Sn1 0.01554(5) 0.02198(5) 0.01581(5) -0.00068(3) 0.00143(3) 0.00040(3)
 Si1 0.0259(2) 0.0397(2) 0.0276(2) 0.00570(17) 0.01107(16) 0.00595(17)
 N3 0.0212(5) 0.0234(6) 0.0198(5) 0.0006(4) -0.0019(4) 0.0003(4)
 N2 0.0211(6) 0.0233(6) 0.0219(5) -0.0018(4) -0.0020(4) -0.0015(4)
 N5 0.0173(5) 0.0217(6) 0.0278(6) -0.0001(4) 0.0018(4) 0.0008(4)
 N1 0.0239(6) 0.0458(8) 0.0183(6) -0.0004(5) 0.0031(5) 0.0050(5)
 N4 0.0188(6) 0.0221(6) 0.0278(6) -0.0013(4) 0.0019(5) 0.0004(4)
 C31 0.0171(7) 0.0290(7) 0.0372(8) -0.0003(6) -0.0009(6) -0.0013(5)
 C33 0.0167(6) 0.0209(6) 0.0292(7) -0.0012(5) 0.0009(5) -0.0022(5)
 C19 0.0200(6) 0.0198(6) 0.0323(7) -0.0005(5) 0.0039(5) 0.0028(5)
 C32 0.0179(7) 0.0281(7) 0.0379(8) 0.0003(6) -0.0009(6) 0.0031(6)
 C35 0.0292(8) 0.0244(7) 0.0362(8) -0.0055(6) 0.0048(6) 0.0011(6)
 C38 0.0222(7) 0.0245(7) 0.0318(7) -0.0008(6) 0.0063(6) -0.0006(5)
 C34 0.0199(6) 0.0258(7) 0.0291(7) -0.0035(6) 0.0013(5) -0.0018(5)
 C24 0.0296(8) 0.0245(7) 0.0344(8) -0.0025(6) 0.0105(6) 0.0006(6)
 C20 0.0263(7) 0.0276(7) 0.0318(8) 0.0034(6) 0.0010(6) 0.0001(6)
 C10 0.0255(8) 0.0330(8) 0.0274(8) -0.0025(6) -0.0017(6) 0.0001(5)
 C11 0.0229(7) 0.0236(7) 0.0317(7) 0.0045(6) -0.0004(6) -0.0009(5)
 C21 0.0335(8) 0.0257(7) 0.0416(9) 0.0072(6) 0.0026(7) -0.0008(6)
 C4 0.0165(6) 0.0287(7) 0.0179(7) -0.0017(5) 0.0026(5) 0.0001(5)
 C5 0.0249(8) 0.0266(7) 0.0208(7) -0.0014(5) -0.0027(6) -0.0003(5)
 C9 0.0283(9) 0.0385(9) 0.0377(10) -0.0013(6) -0.0099(7) -0.0012(6)
 C36 0.0332(8) 0.0224(7) 0.0448(9) 0.0025(6) 0.0065(7) 0.0021(6)
 C37 0.0315(8) 0.0279(7) 0.0353(8) 0.0046(6) 0.0096(6) -0.0002(6)
 C22 0.0381(9) 0.0209(7) 0.0507(10) -0.0033(7) 0.0079(7) 0.0013(6)
 C8 0.0456(11) 0.0385(9) 0.0269(8) -0.0014(6) -0.0139(8) -0.0025(7)
 C42 0.0372(9) 0.0309(8) 0.0268(7) -0.0044(6) 0.0045(6) -0.0026(6)
 C15 0.0287(7) 0.0233(7) 0.0311(7) -0.0021(6) 0.0004(6) -0.0041(6)
 C23 0.0412(9) 0.0272(8) 0.0412(9) -0.0075(6) 0.0141(7) -0.0005(6)
 C25 0.0494(10) 0.0292(8) 0.0358(8) -0.0037(6) 0.0195(8) -0.0046(7)
 C39 0.0363(9) 0.0294(8) 0.0369(8) -0.0001(6) 0.0152(7) 0.0028(6)
 C30 0.0551(12) 0.0486(10) 0.0339(9) 0.0019(8) 0.0119(8) -0.0015(9)
 C6 0.0308(8) 0.0374(8) 0.0239(8) -0.0012(6) 0.0016(7) -0.0001(6)
 C14 0.0396(9) 0.0254(7) 0.0474(10) -0.0028(7) -0.0076(8) 0.0010(6)
 C7 0.0492(11) 0.0414(9) 0.0204(7) -0.0020(6) 0.0000(7) -0.0019(7)
 C28 0.0448(10) 0.0397(9) 0.0288(8) 0.0036(7) 0.0011(7) -0.0065(7)
 C16 0.0379(9) 0.0264(8) 0.0601(11) 0.0075(7) -0.0101(8) -0.0033(7)
 C13 0.0311(9) 0.0305(8) 0.0649(12) 0.0055(8) -0.0120(8) 0.0043(7)
 C12 0.0598(12) 0.0460(11) 0.0492(11) 0.0091(9) 0.0208(10) -0.0130(9)
 C40 0.0348(9) 0.0517(11) 0.0537(11) 0.0015(9) 0.0174(8) 0.0103(8)
 C44 0.0612(13) 0.0550(12) 0.0437(10) -0.0014(9) 0.0249(10) 0.0101(10)
 C1 0.0239(8) 0.0735(14) 0.0466(10) -0.0011(9) 0.0032(7) 0.0072(8)
 B1 0.0161(7) 0.0239(7) 0.0201(7) -0.0012(5) 0.0040(6) 0.0007(5)
 C3 0.0536(12) 0.0884(17) 0.0333(9) -0.0091(10) 0.0093(9) 0.0365(12)
 C18 0.0298(9) 0.0403(10) 0.0859(15) 0.0198(10) 0.0026(9) -0.0058(7)
 C17 0.115(2) 0.0335(10) 0.0483(12) -0.0182(9) 0.0226(13) -0.0191(11)
 C43 0.0619(14) 0.0700(15) 0.0356(10) 0.0001(9) -0.0100(9) -0.0197(11)
 C41 0.0459(11) 0.0634(13) 0.0420(10) -0.0130(9) 0.0108(8) 0.0076(9)
 C27 0.0824(17) 0.0757(16) 0.0419(11) 0.0170(11) 0.0028(11) -0.0201(13)
 C2 0.0732(17) 0.0647(15) 0.107(2) 0.0321(15) 0.0514(16) 0.0011(13)
 C29B 0.091(9) 0.081(11) 0.046(5) 0.001(6) -0.022(5) 0.010(6)
 C26B 0.068(9) 0.074(7) 0.076(12) 0.009(8) 0.052(9) -0.017(6)
 C26A 0.070(3) 0.059(2) 0.064(3) 0.012(2) 0.044(3) 0.0117(19)
 C29A 0.040(3) 0.076(5) 0.035(2) 0.013(3) -0.0082(17) 0.003(3)

_geom_special_details
;
 All esds (except the esd in the dihedral angle between two l.s. planes)
 are estimated using the full covariance matrix.  The cell esds are taken
 into account individually in the estimation of esds in distances, angles
 and torsion angles; correlations between esds in cell parameters are only
 used when they are defined by crystal symmetry.  An approximate (isotropic)
 treatment of cell esds is used for estimating esds involving l.s. planes.
;
loop_
  _geom_bond_atom_site_label_1
  _geom_bond_atom_site_label_2
  _geom_bond_distance
  _geom_bond_site_symmetry_2
  _geom_bond_publ_flag
 Sn1 N3 2.1763(11) . ?
 Sn1 N2 2.1854(11) . ?
 Sn1 N1 1.9145(12) . ?
 Sn1 C4 2.6314(15) . ?
 Sn1 B1 2.2501(16) . ?
 Si1 N1 1.6759(14) . ?
 Si1 C1 1.8873(19) . ?
 Si1 C3 1.882(2) . ?
 Si1 C2 1.877(2) . ?
 N3 C11 1.4838(18) . ?
 N3 C4 1.3314(18) . ?
 N2 C4 1.3333(18) . ?
 N2 C15 1.4848(18) . ?
 N5 C31 1.3998(18) . ?
 N5 C33 1.4428(17) . ?
 N5 B1 1.4323(19) . ?
 N4 C19 1.4415(18) . ?
 N4 C32 1.4000(19) . ?
 N4 B1 1.4307(19) . ?
 C31 H31 0.9500 . ?
 C31 C32 1.347(2) . ?
 C33 C38 1.409(2) . ?
 C33 C34 1.402(2) . ?
 C19 C24 1.406(2) . ?
 C19 C20 1.400(2) . ?
 C32 H32 0.9500 . ?
 C35 H35 0.9500 . ?
 C35 C34 1.396(2) . ?
 C35 C36 1.382(2) . ?
 C38 C37 1.394(2) . ?
 C38 C39 1.522(2) . ?
 C34 C42 1.518(2) . ?
 C24 C23 1.397(2) . ?
 C24 C25 1.522(2) . ?
 C20 C21 1.400(2) . ?
 C20 C28 1.517(2) . ?
 C10 H10 0.9500 . ?
 C10 C5 1.391(2) . ?
 C10 C9 1.393(2) . ?
 C11 C14 1.520(2) . ?
 C11 C13 1.530(2) . ?
 C11 C12 1.521(2) . ?
 C21 H21 0.9500 . ?
 C21 C22 1.380(2) . ?
 C4 C5 1.493(2) . ?
 C5 C6 1.393(2) . ?
 C9 H9 0.9500 . ?
 C9 C8 1.386(3) . ?
 C36 H36 0.9500 . ?
 C36 C37 1.383(2) . ?
 C37 H37 0.9500 . ?
 C22 H22 0.9500 . ?
 C22 C23 1.383(2) . ?
 C8 H8 0.9500 . ?
 C8 C7 1.385(3) . ?
 C42 H42 1.0000 . ?
 C42 C44 1.519(2) . ?
 C42 C43 1.532(3) . ?
 C15 C16 1.516(2) . ?
 C15 C18 1.526(2) . ?
 C15 C17 1.524(2) . ?
 C23 H23 0.9500 . ?
 C25 H25A 1.0000 . ?
 C25 H25 1.0000 . ?
 C25 C27 1.529(3) . ?
 C25 C26B 1.590(17) . ?
 C25 C26A 1.533(4) . ?
 C39 H39 1.0000 . ?
 C39 C40 1.537(2) . ?
 C39 C41 1.534(3) . ?
 C30 H30A 0.9800 . ?
 C30 H30B 0.9800 . ?
 C30 H30C 0.9800 . ?
 C30 C28 1.515(3) . ?
 C6 H6 0.9500 . ?
 C6 C7 1.393(2) . ?
 C14 H14A 0.9800 . ?
 C14 H14B 0.9800 . ?
 C14 H14C 0.9800 . ?
 C7 H7 0.9500 . ?
 C28 H28A 1.0000 . ?
 C28 H28 1.0000 . ?
 C28 C29B 1.454(16) . ?
 C28 C29A 1.587(11) . ?
 C16 H16A 0.9800 . ?
 C16 H16B 0.9800 . ?
 C16 H16C 0.9800 . ?
 C13 H13A 0.9800 . ?
 C13 H13B 0.9800 . ?
 C13 H13C 0.9800 . ?
 C12 H12A 0.9800 . ?
 C12 H12B 0.9800 . ?
 C12 H12C 0.9800 . ?
 C40 H40A 0.9800 . ?
 C40 H40B 0.9800 . ?
 C40 H40C 0.9800 . ?
 C44 H44A 0.9800 . ?
 C44 H44B 0.9800 . ?
 C44 H44C 0.9800 . ?
 C1 H1A 0.9800 . ?
 C1 H1B 0.9800 . ?
 C1 H1C 0.9800 . ?
 C3 H3A 0.9800 . ?
 C3 H3B 0.9800 . ?
 C3 H3C 0.9800 . ?
 C18 H18A 0.9800 . ?
 C18 H18B 0.9800 . ?
 C18 H18C 0.9800 . ?
 C17 H17A 0.9800 . ?
 C17 H17B 0.9800 . ?
 C17 H17C 0.9800 . ?
 C43 H43A 0.9800 . ?
 C43 H43B 0.9800 . ?
 C43 H43C 0.9800 . ?
 C41 H41A 0.9800 . ?
 C41 H41B 0.9800 . ?
 C41 H41C 0.9800 . ?
 C27 H27A 0.9800 . ?
 C27 H27B 0.9800 . ?
 C27 H27C 0.9800 . ?
 C2 H2A 0.9800 . ?
 C2 H2B 0.9800 . ?
 C2 H2C 0.9800 . ?
 C29B H29A 0.9800 . ?
 C29B H29B 0.9800 . ?
 C29B H29C 0.9800 . ?
 C26B H26A 0.9800 . ?
 C26B H26B 0.9800 . ?
 C26B H26C 0.9800 . ?
 C26A H26D 0.9800 . ?
 C26A H26E 0.9800 . ?
 C26A H26F 0.9800 . ?
 C29A H29D 0.9800 . ?
 C29A H29E 0.9800 . ?
 C29A H29F 0.9800 . ?

loop_
  _geom_angle_atom_site_label_1
  _geom_angle_atom_site_label_2
  _geom_angle_atom_site_label_3
  _geom_angle
  _geom_angle_site_symmetry_1
  _geom_angle_site_symmetry_3
  _geom_angle_publ_flag
 N3 Sn1 N2 60.68(5) . . ?
 N3 Sn1 C4 30.31(4) . . ?
 N3 Sn1 B1 120.37(5) . . ?
 N2 Sn1 C4 30.37(4) . . ?
 N2 Sn1 B1 120.97(5) . . ?
 N1 Sn1 N3 118.28(5) . . ?
 N1 Sn1 N2 117.97(5) . . ?
 N1 Sn1 C4 123.36(5) . . ?
 N1 Sn1 B1 110.67(6) . . ?
 B1 Sn1 C4 125.97(5) . . ?
 N1 Si1 C1 116.91(8) . . ?
 N1 Si1 C3 109.02(9) . . ?
 N1 Si1 C2 111.90(10) . . ?
 C3 Si1 C1 105.62(9) . . ?
 C2 Si1 C1 106.51(13) . . ?
 C2 Si1 C3 106.21(14) . . ?
 C11 N3 Sn1 135.73(9) . . ?
 C4 N3 Sn1 94.11(9) . . ?
 C4 N3 C11 129.94(12) . . ?
 C4 N2 Sn1 93.65(9) . . ?
 C4 N2 C15 129.07(12) . . ?
 C15 N2 Sn1 135.77(9) . . ?
 C31 N5 C33 120.10(12) . . ?
 C31 N5 B1 108.15(12) . . ?
 B1 N5 C33 130.73(12) . . ?
 Si1 N1 Sn1 131.19(8) . . ?
 C32 N4 C19 120.48(12) . . ?
 C32 N4 B1 108.55(12) . . ?
 B1 N4 C19 129.31(12) . . ?
 N5 C31 H31 125.2 . . ?
 C32 C31 N5 109.53(12) . . ?
 C32 C31 H31 125.2 . . ?
 C38 C33 N5 118.24(12) . . ?
 C34 C33 N5 119.79(13) . . ?
 C34 C33 C38 121.95(13) . . ?
 C24 C19 N4 117.64(13) . . ?
 C20 C19 N4 120.25(13) . . ?
 C20 C19 C24 122.10(13) . . ?
 N4 C32 H32 125.5 . . ?
 C31 C32 N4 108.93(12) . . ?
 C31 C32 H32 125.5 . . ?
 C34 C35 H35 119.3 . . ?
 C36 C35 H35 119.3 . . ?
 C36 C35 C34 121.31(14) . . ?
 C33 C38 C39 122.39(13) . . ?
 C37 C38 C33 117.79(13) . . ?
 C37 C38 C39 119.70(14) . . ?
 C33 C34 C42 122.04(13) . . ?
 C35 C34 C33 117.65(14) . . ?
 C35 C34 C42 120.23(13) . . ?
 C19 C24 C25 122.01(13) . . ?
 C23 C24 C19 117.87(14) . . ?
 C23 C24 C25 120.11(14) . . ?
 C19 C20 C21 117.51(14) . . ?
 C19 C20 C28 122.57(14) . . ?
 C21 C20 C28 119.91(14) . . ?
 C5 C10 H10 120.0 . . ?
 C5 C10 C9 119.91(16) . . ?
 C9 C10 H10 120.0 . . ?
 N3 C11 C14 105.22(12) . . ?
 N3 C11 C13 113.29(12) . . ?
 N3 C11 C12 110.18(13) . . ?
 C14 C11 C13 108.28(14) . . ?
 C14 C11 C12 109.15(14) . . ?
 C12 C11 C13 110.51(15) . . ?
 C20 C21 H21 119.3 . . ?
 C22 C21 C20 121.36(15) . . ?
 C22 C21 H21 119.3 . . ?
 N3 C4 Sn1 55.58(7) . . ?
 N3 C4 N2 111.56(13) . . ?
 N3 C4 C5 124.19(12) . . ?
 N2 C4 Sn1 55.98(7) . . ?
 N2 C4 C5 124.22(12) . . ?
 C5 C4 Sn1 177.74(11) . . ?
 C10 C5 C4 121.08(14) . . ?
 C10 C5 C6 119.55(15) . . ?
 C6 C5 C4 119.36(14) . . ?
 C10 C9 H9 119.7 . . ?
 C8 C9 C10 120.62(17) . . ?
 C8 C9 H9 119.7 . . ?
 C35 C36 H36 119.9 . . ?
 C35 C36 C37 120.15(14) . . ?
 C37 C36 H36 119.9 . . ?
 C38 C37 H37 119.5 . . ?
 C36 C37 C38 121.08(15) . . ?
 C36 C37 H37 119.5 . . ?
 C21 C22 H22 119.9 . . ?
 C21 C22 C23 120.22(15) . . ?
 C23 C22 H22 119.9 . . ?
 C9 C8 H8 120.3 . . ?
 C7 C8 C9 119.41(16) . . ?
 C7 C8 H8 120.3 . . ?
 C34 C42 H42 107.6 . . ?
 C34 C42 C44 113.55(14) . . ?
 C34 C42 C43 108.75(14) . . ?
 C44 C42 H42 107.6 . . ?
 C44 C42 C43 111.62(16) . . ?
 C43 C42 H42 107.6 . . ?
 N2 C15 C16 105.39(12) . . ?
 N2 C15 C18 111.39(13) . . ?
 N2 C15 C17 112.33(13) . . ?
 C16 C15 C18 108.20(15) . . ?
 C16 C15 C17 109.11(16) . . ?
 C17 C15 C18 110.21(17) . . ?
 C24 C23 H23 119.6 . . ?
 C22 C23 C24 120.85(16) . . ?
 C22 C23 H23 119.6 . . ?
 C24 C25 H25A 101.2 . . ?
 C24 C25 H25 108.3 . . ?
 C24 C25 C27 112.13(15) . . ?
 C24 C25 C26B 104.1(7) . . ?
 C24 C25 C26A 113.2(2) . . ?
 C27 C25 H25A 101.2 . . ?
 C27 C25 H25 108.3 . . ?
 C27 C25 C26B 132.1(12) . . ?
 C27 C25 C26A 106.5(4) . . ?
 C26B C25 H25A 101.2 . . ?
 C26A C25 H25 108.3 . . ?
 C38 C39 H39 108.3 . . ?
 C38 C39 C40 109.55(14) . . ?
 C38 C39 C41 113.78(14) . . ?
 C40 C39 H39 108.3 . . ?
 C41 C39 H39 108.3 . . ?
 C41 C39 C40 108.48(15) . . ?
 H30A C30 H30B 109.5 . . ?
 H30A C30 H30C 109.5 . . ?
 H30B C30 H30C 109.5 . . ?
 C28 C30 H30A 109.5 . . ?
 C28 C30 H30B 109.5 . . ?
 C28 C30 H30C 109.5 . . ?
 C5 C6 H6 120.0 . . ?
 C7 C6 C5 119.96(17) . . ?
 C7 C6 H6 120.0 . . ?
 C11 C14 H14A 109.5 . . ?
 C11 C14 H14B 109.5 . . ?
 C11 C14 H14C 109.5 . . ?
 H14A C14 H14B 109.5 . . ?
 H14A C14 H14C 109.5 . . ?
 H14B C14 H14C 109.5 . . ?
 C8 C7 C6 120.55(17) . . ?
 C8 C7 H7 119.7 . . ?
 C6 C7 H7 119.7 . . ?
 C20 C28 H28A 103.6 . . ?
 C20 C28 H28 109.6 . . ?
 C20 C28 C29A 108.9(5) . . ?
 C30 C28 C20 112.19(15) . . ?
 C30 C28 H28A 103.6 . . ?
 C30 C28 H28 109.6 . . ?
 C30 C28 C29A 107.0(4) . . ?
 C29B C28 C20 112.8(7) . . ?
 C29B C28 C30 118.9(11) . . ?
 C29B C28 H28A 103.6 . . ?
 C29A C28 H28 109.6 . . ?
 C15 C16 H16A 109.5 . . ?
 C15 C16 H16B 109.5 . . ?
 C15 C16 H16C 109.5 . . ?
 H16A C16 H16B 109.5 . . ?
 H16A C16 H16C 109.5 . . ?
 H16B C16 H16C 109.5 . . ?
 C11 C13 H13A 109.5 . . ?
 C11 C13 H13B 109.5 . . ?
 C11 C13 H13C 109.5 . . ?
 H13A C13 H13B 109.5 . . ?
 H13A C13 H13C 109.5 . . ?
 H13B C13 H13C 109.5 . . ?
 C11 C12 H12A 109.5 . . ?
 C11 C12 H12B 109.5 . . ?
 C11 C12 H12C 109.5 . . ?
 H12A C12 H12B 109.5 . . ?
 H12A C12 H12C 109.5 . . ?
 H12B C12 H12C 109.5 . . ?
 C39 C40 H40A 109.5 . . ?
 C39 C40 H40B 109.5 . . ?
 C39 C40 H40C 109.5 . . ?
 H40A C40 H40B 109.5 . . ?
 H40A C40 H40C 109.5 . . ?
 H40B C40 H40C 109.5 . . ?
 C42 C44 H44A 109.5 . . ?
 C42 C44 H44B 109.5 . . ?
 C42 C44 H44C 109.5 . . ?
 H44A C44 H44B 109.5 . . ?
 H44A C44 H44C 109.5 . . ?
 H44B C44 H44C 109.5 . . ?
 Si1 C1 H1A 109.5 . . ?
 Si1 C1 H1B 109.5 . . ?
 Si1 C1 H1C 109.5 . . ?
 H1A C1 H1B 109.5 . . ?
 H1A C1 H1C 109.5 . . ?
 H1B C1 H1C 109.5 . . ?
 N5 B1 Sn1 127.18(10) . . ?
 N4 B1 Sn1 125.69(10) . . ?
 N4 B1 N5 104.83(12) . . ?
 Si1 C3 H3A 109.5 . . ?
 Si1 C3 H3B 109.5 . . ?
 Si1 C3 H3C 109.5 . . ?
 H3A C3 H3B 109.5 . . ?
 H3A C3 H3C 109.5 . . ?
 H3B C3 H3C 109.5 . . ?
 C15 C18 H18A 109.5 . . ?
 C15 C18 H18B 109.5 . . ?
 C15 C18 H18C 109.5 . . ?
 H18A C18 H18B 109.5 . . ?
 H18A C18 H18C 109.5 . . ?
 H18B C18 H18C 109.5 . . ?
 C15 C17 H17A 109.5 . . ?
 C15 C17 H17B 109.5 . . ?
 C15 C17 H17C 109.5 . . ?
 H17A C17 H17B 109.5 . . ?
 H17A C17 H17C 109.5 . . ?
 H17B C17 H17C 109.5 . . ?
 C42 C43 H43A 109.5 . . ?
 C42 C43 H43B 109.5 . . ?
 C42 C43 H43C 109.5 . . ?
 H43A C43 H43B 109.5 . . ?
 H43A C43 H43C 109.5 . . ?
 H43B C43 H43C 109.5 . . ?
 C39 C41 H41A 109.5 . . ?
 C39 C41 H41B 109.5 . . ?
 C39 C41 H41C 109.5 . . ?
 H41A C41 H41B 109.5 . . ?
 H41A C41 H41C 109.5 . . ?
 H41B C41 H41C 109.5 . . ?
 C25 C27 H27A 109.5 . . ?
 C25 C27 H27B 109.5 . . ?
 C25 C27 H27C 109.5 . . ?
 H27A C27 H27B 109.5 . . ?
 H27A C27 H27C 109.5 . . ?
 H27B C27 H27C 109.5 . . ?
 Si1 C2 H2A 109.5 . . ?
 Si1 C2 H2B 109.5 . . ?
 Si1 C2 H2C 109.5 . . ?
 H2A C2 H2B 109.5 . . ?
 H2A C2 H2C 109.5 . . ?
 H2B C2 H2C 109.5 . . ?
 C28 C29B H29A 109.5 . . ?
 C28 C29B H29B 109.5 . . ?
 C28 C29B H29C 109.5 . . ?
 H29A C29B H29B 109.5 . . ?
 H29A C29B H29C 109.5 . . ?
 H29B C29B H29C 109.5 . . ?
 C25 C26B H26A 109.5 . . ?
 C25 C26B H26B 109.5 . . ?
 C25 C26B H26C 109.5 . . ?
 H26A C26B H26B 109.5 . . ?
 H26A C26B H26C 109.5 . . ?
 H26B C26B H26C 109.5 . . ?
 C25 C26A H26D 109.5 . . ?
 C25 C26A H26E 109.5 . . ?
 C25 C26A H26F 109.5 . . ?
 H26D C26A H26E 109.5 . . ?
 H26D C26A H26F 109.5 . . ?
 H26E C26A H26F 109.5 . . ?
 C28 C29A H29D 109.5 . . ?
 C28 C29A H29E 109.5 . . ?
 C28 C29A H29F 109.5 . . ?
 H29D C29A H29E 109.5 . . ?
 H29D C29A H29F 109.5 . . ?
 H29E C29A H29F 109.5 . . ?

loop_
  _geom_torsion_atom_site_label_1
  _geom_torsion_atom_site_label_2
  _geom_torsion_atom_site_label_3
  _geom_torsion_atom_site_label_4
  _geom_torsion
  _geom_torsion_site_symmetry_1
  _geom_torsion_site_symmetry_2
  _geom_torsion_site_symmetry_3
  _geom_torsion_site_symmetry_4
  _geom_torsion_publ_flag
 Sn1 N3 C11 C14 18.34(18) . . . . ?
 Sn1 N3 C11 C13 136.44(13) . . . . ?
 Sn1 N3 C11 C12 -99.19(16) . . . . ?
 Sn1 N3 C4 N2 -0.78(12) . . . . ?
 Sn1 N3 C4 C5 177.28(13) . . . . ?
 Sn1 N2 C4 N3 0.78(12) . . . . ?
 Sn1 N2 C4 C5 -177.28(13) . . . . ?
 Sn1 N2 C15 C16 14.95(19) . . . . ?
 Sn1 N2 C15 C18 -102.16(16) . . . . ?
 Sn1 N2 C15 C17 133.65(16) . . . . ?
 N3 C4 C5 C10 89.86(18) . . . . ?
 N3 C4 C5 C6 -89.58(18) . . . . ?
 N2 C4 C5 C10 -92.33(18) . . . . ?
 N2 C4 C5 C6 88.23(18) . . . . ?
 N5 C31 C32 N4 0.34(17) . . . . ?
 N5 C33 C38 C37 -178.87(13) . . . . ?
 N5 C33 C38 C39 5.2(2) . . . . ?
 N5 C33 C34 C35 179.59(13) . . . . ?
 N5 C33 C34 C42 -3.6(2) . . . . ?
 N4 C19 C24 C23 177.93(14) . . . . ?
 N4 C19 C24 C25 -2.5(2) . . . . ?
 N4 C19 C20 C21 -179.28(13) . . . . ?
 N4 C19 C20 C28 1.4(2) . . . . ?
 C31 N5 C33 C38 -77.54(17) . . . . ?
 C31 N5 C33 C34 100.99(16) . . . . ?
 C31 N5 B1 Sn1 -162.95(11) . . . . ?
 C31 N5 B1 N4 0.47(16) . . . . ?
 C33 N5 C31 C32 169.17(13) . . . . ?
 C33 N5 B1 Sn1 28.8(2) . . . . ?
 C33 N5 B1 N4 -167.74(13) . . . . ?
 C33 C38 C37 C36 -1.2(2) . . . . ?
 C33 C38 C39 C40 101.71(17) . . . . ?
 C33 C38 C39 C41 -136.69(16) . . . . ?
 C33 C34 C42 C44 140.55(16) . . . . ?
 C33 C34 C42 C43 -94.53(19) . . . . ?
 C19 N4 C32 C31 -166.67(13) . . . . ?
 C19 N4 B1 Sn1 -31.4(2) . . . . ?
 C19 N4 B1 N5 164.81(13) . . . . ?
 C19 C24 C23 C22 2.2(2) . . . . ?
 C19 C24 C25 C27 109.2(2) . . . . ?
 C19 C24 C25 C26B -102.6(13) . . . . ?
 C19 C24 C25 C26A -130.3(5) . . . . ?
 C19 C20 C21 C22 0.5(2) . . . . ?
 C19 C20 C28 C30 -118.51(17) . . . . ?
 C19 C20 C28 C29B 104.0(16) . . . . ?
 C19 C20 C28 C29A 123.3(5) . . . . ?
 C32 N4 C19 C24 87.16(17) . . . . ?
 C32 N4 C19 C20 -91.76(17) . . . . ?
 C32 N4 B1 Sn1 163.47(11) . . . . ?
 C32 N4 B1 N5 -0.27(16) . . . . ?
 C35 C34 C42 C44 -42.8(2) . . . . ?
 C35 C34 C42 C43 82.2(2) . . . . ?
 C35 C36 C37 C38 -0.8(3) . . . . ?
 C38 C33 C34 C35 -1.9(2) . . . . ?
 C38 C33 C34 C42 174.83(14) . . . . ?
 C34 C33 C38 C37 2.6(2) . . . . ?
 C34 C33 C38 C39 -173.25(14) . . . . ?
 C34 C35 C36 C37 1.6(2) . . . . ?
 C24 C19 C20 C21 1.9(2) . . . . ?
 C24 C19 C20 C28 -177.49(15) . . . . ?
 C20 C19 C24 C23 -3.2(2) . . . . ?
 C20 C19 C24 C25 176.43(15) . . . . ?
 C20 C21 C22 C23 -1.5(3) . . . . ?
 C10 C5 C6 C7 -0.2(2) . . . . ?
 C10 C9 C8 C7 0.3(3) . . . . ?
 C11 N3 C4 Sn1 -175.20(17) . . . . ?
 C11 N3 C4 N2 -175.98(13) . . . . ?
 C11 N3 C4 C5 2.1(2) . . . . ?
 C21 C20 C28 C30 62.2(2) . . . . ?
 C21 C20 C28 C29B -75.4(16) . . . . ?
 C21 C20 C28 C29A -56.0(5) . . . . ?
 C21 C22 C23 C24 0.1(3) . . . . ?
 C4 N3 C11 C14 -168.53(15) . . . . ?
 C4 N3 C11 C13 -50.4(2) . . . . ?
 C4 N3 C11 C12 73.95(19) . . . . ?
 C4 N2 C15 C16 176.99(15) . . . . ?
 C4 N2 C15 C18 59.9(2) . . . . ?
 C4 N2 C15 C17 -64.3(2) . . . . ?
 C4 C5 C6 C7 179.21(14) . . . . ?
 C5 C10 C9 C8 -0.1(2) . . . . ?
 C5 C6 C7 C8 0.4(2) . . . . ?
 C9 C10 C5 C4 -179.36(14) . . . . ?
 C9 C10 C5 C6 0.1(2) . . . . ?
 C9 C8 C7 C6 -0.5(3) . . . . ?
 C36 C35 C34 C33 -0.2(2) . . . . ?
 C36 C35 C34 C42 -177.04(15) . . . . ?
 C37 C38 C39 C40 -74.10(19) . . . . ?
 C37 C38 C39 C41 47.5(2) . . . . ?
 C15 N2 C4 Sn1 -167.56(16) . . . . ?
 C15 N2 C4 N3 -166.78(13) . . . . ?
 C15 N2 C4 C5 15.2(2) . . . . ?
 C23 C24 C25 C27 -71.2(2) . . . . ?
 C23 C24 C25 C26B 77.0(13) . . . . ?
 C23 C24 C25 C26A 49.3(5) . . . . ?
 C25 C24 C23 C22 -177.45(16) . . . . ?
 C39 C38 C37 C36 174.79(15) . . . . ?
 C28 C20 C21 C22 179.88(16) . . . . ?
 C1 Si1 N1 Sn1 21.22(15) . . . . ?
 B1 N5 C31 C32 -0.52(17) . . . . ?
 B1 N5 C33 C38 89.49(18) . . . . ?
 B1 N5 C33 C34 -91.98(18) . . . . ?
 B1 N4 C19 C24 -76.39(19) . . . . ?
 B1 N4 C19 C20 104.70(18) . . . . ?
 B1 N4 C32 C31 -0.04(17) . . . . ?
 C3 Si1 N1 Sn1 140.84(12) . . . . ?
 C2 Si1 N1 Sn1 -101.97(15) . . . . ?

_shelx_res_file
;
TITL 118jtaec23_auto_a.res in P2(1)/n
    118jtaec23_auto.res
    created by SHELXL-2018/3 at 15:28:39 on 07-Feb-2023
REM Old TITL 118jtaec23_auto in P2(1)/n
REM SHELXT solution in P2(1)/n: R1 0.071, Rweak 0.002, Alpha 0.016
REM <I/s> 0.324 for 316 systematic absences, Orientation as input
REM Formula found by SHELXT: C45 N5 Si Sn
CELL 1.54184 11.935215 18.569221 21.259617 90 97.6432 90
ZERR 4 0.000055 0.000067 0.000084 0 0.0004 0
LATT 1
SYMM 0.5-X,0.5+Y,0.5-Z
SFAC C H B N Si Sn
UNIT 176 272 4 20 4 4
SIMU
RIGU C29B C30
RIGU C27 C26B
DELU C29B C30 C27 C26B
DELU C26B C26A
DELU C29B C29A
DELU C3 C2 C1

L.S. 10
PLAN  20
SIZE 0.113 0.13 0.415
TEMP -123
CONF
BOND
list 4
fmap 2 53
MORE -1
BOND $H
ACTA
REM <olex2.extras>
REM <HklSrc "%.\\118jtaec23_auto.hkl">
REM </olex2.extras>

WGHT    0.031900    1.646400
FVAR       0.24699   0.74565   0.58697
SN1   6    0.404251    0.741907    0.582192    11.00000    0.01554    0.02198 =
         0.01581   -0.00068    0.00143    0.00040
SI1   5    0.581812    0.730077    0.477941    11.00000    0.02587    0.03966 =
         0.02756    0.00570    0.01107    0.00595
N3    4    0.503902    0.687790    0.661539    11.00000    0.02122    0.02336 =
         0.01975    0.00060   -0.00189    0.00028
N2    4    0.507514    0.806093    0.654111    11.00000    0.02114    0.02333 =
         0.02193   -0.00177   -0.00195   -0.00148
N5    4    0.139356    0.683156    0.563644    11.00000    0.01734    0.02170 =
         0.02779   -0.00013    0.00181    0.00078
N1    4    0.452320    0.734284    0.500047    11.00000    0.02387    0.04580 =
         0.01834   -0.00037    0.00307    0.00501
N4    4    0.143960    0.805211    0.559871    11.00000    0.01879    0.02207 =
         0.02777   -0.00127    0.00190    0.00040
C31   1    0.030497    0.709366    0.543575    11.00000    0.01706    0.02900 =
         0.03721   -0.00031   -0.00092   -0.00132
AFIX  43
H31   2   -0.035006    0.680481    0.533036    11.00000   -1.20000
AFIX   0
C33   1    0.155929    0.608246    0.580360    11.00000    0.01674    0.02092 =
         0.02921   -0.00119    0.00087   -0.00223
C19   1    0.167167    0.879860    0.575005    11.00000    0.02005    0.01980 =
         0.03226   -0.00047    0.00386    0.00277
C32   1    0.032910    0.781823    0.541505    11.00000    0.01794    0.02809 =
         0.03794    0.00027   -0.00088    0.00309
AFIX  43
H32   2   -0.030450    0.812145    0.529527    11.00000   -1.20000
AFIX   0
C35   1    0.209819    0.488455    0.555535    11.00000    0.02917    0.02437 =
         0.03615   -0.00554    0.00484    0.00115
AFIX  43
H35   2    0.235581    0.454803    0.527005    11.00000   -1.20000
AFIX   0
C38   1    0.129981    0.585345    0.639930    11.00000    0.02223    0.02448 =
         0.03180   -0.00077    0.00631   -0.00065
C34   1    0.194394    0.560259    0.537010    11.00000    0.01990    0.02576 =
         0.02914   -0.00353    0.00131   -0.00175
C24   1    0.162098    0.902175    0.637772    11.00000    0.02956    0.02452 =
         0.03443   -0.00250    0.01045    0.00064
C20   1    0.191744    0.927759    0.527886    11.00000    0.02628    0.02755 =
         0.03182    0.00337    0.00100    0.00010
C10   1    0.738322    0.749054    0.751890    11.00000    0.02554    0.03298 =
         0.02737   -0.00249   -0.00165    0.00007
AFIX  43
H10   2    0.770989    0.744726    0.713682    11.00000   -1.20000
AFIX   0
C11   1    0.517562    0.612477    0.684604    11.00000    0.02287    0.02364 =
         0.03167    0.00448   -0.00035   -0.00089
C21   1    0.214806    0.999341    0.545731    11.00000    0.03354    0.02575 =
         0.04155    0.00721    0.00260   -0.00077
AFIX  43
H21   2    0.231151    1.033120    0.514646    11.00000   -1.20000
AFIX   0
C4    1    0.545319    0.748732    0.688242    11.00000    0.01655    0.02867 =
         0.01787   -0.00165    0.00260    0.00012
C5    1    0.621430    0.752492    0.749822    11.00000    0.02495    0.02660 =
         0.02085   -0.00144   -0.00267   -0.00026
C9    1    0.807363    0.751966    0.810042    11.00000    0.02833    0.03849 =
         0.03770   -0.00129   -0.00986   -0.00117
AFIX  43
H9    2    0.887133    0.749524    0.811287    11.00000   -1.20000
AFIX   0
C36   1    0.188365    0.465327    0.614551    11.00000    0.03324    0.02235 =
         0.04475    0.00247    0.00649    0.00211
AFIX  43
H36   2    0.201242    0.416451    0.626600    11.00000   -1.20000
AFIX   0
C37   1    0.148205    0.513157    0.656099    11.00000    0.03154    0.02786 =
         0.03534    0.00459    0.00961   -0.00020
AFIX  43
H37   2    0.132778    0.496545    0.696330    11.00000   -1.20000
AFIX   0
C22   1    0.214292    1.021858    0.607528    11.00000    0.03809    0.02088 =
         0.05068   -0.00334    0.00789    0.00132
AFIX  43
H22   2    0.231945    1.070460    0.618756    11.00000   -1.20000
AFIX   0
C8    1    0.760780    0.758394    0.866119    11.00000    0.04562    0.03849 =
         0.02692   -0.00144   -0.01389   -0.00255
AFIX  43
H8    2    0.808254    0.760585    0.905656    11.00000   -1.20000
AFIX   0
C42   1    0.213123    0.583506    0.470769    11.00000    0.03716    0.03087 =
         0.02681   -0.00438    0.00449   -0.00261
AFIX  13
H42   2    0.223155    0.636978    0.471424    11.00000   -1.20000
AFIX   0
C15   1    0.548473    0.881636    0.659281    11.00000    0.02874    0.02331 =
         0.03110   -0.00210    0.00043   -0.00408
C23   1    0.188157    0.973904    0.653205    11.00000    0.04117    0.02717 =
         0.04120   -0.00746    0.01407   -0.00054
AFIX  43
H23   2    0.187930    0.989962    0.695615    11.00000   -1.20000
AFIX   0
C25   1    0.128779    0.850967    0.688018    11.00000    0.04940    0.02916 =
         0.03583   -0.00372    0.01946   -0.00463
PART 2
AFIX  13
H25A  2    0.118185    0.804967    0.663491   -21.00000   -1.20000
AFIX  13
PART 1
H25   2    0.099454    0.805564    0.666500    21.00000   -1.20000
AFIX   0
PART 0
C39   1    0.076324    0.635080    0.684352    11.00000    0.03628    0.02939 =
         0.03687   -0.00014    0.01515    0.00277
AFIX  13
H39   2    0.085122    0.685841    0.670084    11.00000   -1.20000
AFIX   0
C30   1    0.308063    0.914768    0.438118    11.00000    0.05509    0.04856 =
         0.03388    0.00191    0.01186   -0.00155
AFIX 137
H30A  2    0.303390    0.903464    0.392817    11.00000   -1.50000
H30B  2    0.362528    0.882425    0.462394    11.00000   -1.50000
H30C  2    0.332784    0.964763    0.445333    11.00000   -1.50000
AFIX   0
C6    1    0.574444    0.758924    0.806155    11.00000    0.03080    0.03744 =
         0.02393   -0.00118    0.00162   -0.00009
AFIX  43
H6    2    0.494719    0.761486    0.805098    11.00000   -1.20000
AFIX   0
C14   1    0.471900    0.565959    0.628124    11.00000    0.03956    0.02544 =
         0.04745   -0.00285   -0.00765    0.00104
AFIX 137
H14A  2    0.392199    0.577681    0.614862    11.00000   -1.50000
H14B  2    0.478737    0.515045    0.640158    11.00000   -1.50000
H14C  2    0.515325    0.575161    0.592942    11.00000   -1.50000
AFIX   0
C7    1    0.644426    0.761593    0.864006    11.00000    0.04917    0.04137 =
         0.02036   -0.00204    0.00000   -0.00192
AFIX  43
H7    2    0.612071    0.765643    0.902335    11.00000   -1.20000
AFIX   0
C28   1    0.192838    0.904954    0.459473    11.00000    0.04485    0.03972 =
         0.02876    0.00361    0.00113   -0.00652
PART 2
AFIX  13
H28A  2    0.183645    0.851471    0.460802   -31.00000   -1.20000
AFIX  13
PART 1
H28   2    0.169266    0.853388    0.454274    31.00000   -1.20000
AFIX   0
PART 0
C16   1    0.477731    0.921891    0.606064    11.00000    0.03794    0.02636 =
         0.06009    0.00752   -0.01009   -0.00332
AFIX 137
H16A  2    0.489762    0.900938    0.565187    11.00000   -1.50000
H16B  2    0.500062    0.972709    0.607233    11.00000   -1.50000
H16C  2    0.397631    0.918050    0.611366    11.00000   -1.50000
AFIX   0
C13   1    0.640849    0.591456    0.705439    11.00000    0.03107    0.03051 =
         0.06487    0.00546   -0.01202    0.00431
AFIX 137
H13A  2    0.687183    0.606849    0.673129    11.00000   -1.50000
H13B  2    0.646347    0.539085    0.710662    11.00000   -1.50000
H13C  2    0.667994    0.614966    0.745873    11.00000   -1.50000
AFIX   0
C12   1    0.447114    0.599876    0.738146    11.00000    0.05981    0.04601 =
         0.04918    0.00913    0.02078   -0.01301
AFIX 137
H12A  2    0.474239    0.631221    0.774047    11.00000   -1.50000
H12B  2    0.453998    0.549431    0.751656    11.00000   -1.50000
H12C  2    0.367700    0.610853    0.723245    11.00000   -1.50000
AFIX   0
C40   1   -0.050571    0.618463    0.680116    11.00000    0.03476    0.05172 =
         0.05374    0.00153    0.01737    0.01033
AFIX 137
H40A  2   -0.060892    0.568475    0.692968    11.00000   -1.50000
H40B  2   -0.086548    0.625376    0.636348    11.00000   -1.50000
H40C  2   -0.085210    0.650940    0.708332    11.00000   -1.50000
AFIX   0
C44   1    0.317803    0.550619    0.448802    11.00000    0.06120    0.05497 =
         0.04373   -0.00142    0.02494    0.01012
AFIX 137
H44A  2    0.307295    0.498512    0.443620    11.00000   -1.50000
H44B  2    0.383602    0.560091    0.480475    11.00000   -1.50000
H44C  2    0.330050    0.572034    0.408141    11.00000   -1.50000
AFIX   0
C1    1    0.700560    0.700070    0.539987    11.00000    0.02394    0.07352 =
         0.04660   -0.00109    0.00320    0.00716
AFIX 137
H1A   2    0.706563    0.733169    0.576184    11.00000   -1.50000
H1B   2    0.771772    0.700127    0.521748    11.00000   -1.50000
H1C   2    0.685007    0.651333    0.554248    11.00000   -1.50000
AFIX   0
B1    3    0.214376    0.743436    0.574187    11.00000    0.01608    0.02388 =
         0.02011   -0.00121    0.00399    0.00073
C3    1    0.580081    0.663927    0.410749    11.00000    0.05363    0.08845 =
         0.03334   -0.00905    0.00926    0.03651
AFIX 137
H3A   2    0.572159    0.614964    0.426784    11.00000   -1.50000
H3B   2    0.650908    0.667696    0.392352    11.00000   -1.50000
H3C   2    0.516274    0.674676    0.378123    11.00000   -1.50000
AFIX   0
C18   1    0.672162    0.886873    0.648692    11.00000    0.02981    0.04033 =
         0.08589    0.01983    0.00256   -0.00579
AFIX 137
H18A  2    0.719749    0.863092    0.683747    11.00000   -1.50000
H18B  2    0.693898    0.937651    0.646909    11.00000   -1.50000
H18C  2    0.682287    0.863241    0.608618    11.00000   -1.50000
AFIX   0
C17   1    0.531865    0.915935    0.722528    11.00000    0.11489    0.03351 =
         0.04829   -0.01824    0.02256   -0.01908
AFIX 137
H17A  2    0.453291    0.909429    0.730122    11.00000   -1.50000
H17B  2    0.549107    0.967479    0.721360    11.00000   -1.50000
H17C  2    0.582522    0.892948    0.756763    11.00000   -1.50000
AFIX   0
C43   1    0.106465    0.566482    0.424760    11.00000    0.06186    0.07005 =
         0.03564    0.00012   -0.00998   -0.01966
AFIX 137
H43A  2    0.117862    0.580859    0.381714    11.00000   -1.50000
H43B  2    0.042222    0.593021    0.437565    11.00000   -1.50000
H43C  2    0.091067    0.514674    0.425564    11.00000   -1.50000
AFIX   0
C41   1    0.129067    0.629181    0.753997    11.00000    0.04592    0.06343 =
         0.04205   -0.01299    0.01078    0.00759
AFIX 137
H41A  2    0.092156    0.663469    0.779634    11.00000   -1.50000
H41B  2    0.209981    0.640149    0.757553    11.00000   -1.50000
H41C  2    0.118763    0.580155    0.769302    11.00000   -1.50000
AFIX   0
C27   1    0.229064    0.831796    0.737710    11.00000    0.08240    0.07566 =
         0.04195    0.01695    0.00277   -0.02012
AFIX 137
H27A  2    0.290207    0.811781    0.716549    11.00000   -1.50000
H27B  2    0.205339    0.796086    0.767208    11.00000   -1.50000
H27C  2    0.255906    0.875235    0.761214    11.00000   -1.50000
AFIX   0
C2    1    0.626336    0.818705    0.446761    11.00000    0.07325    0.06468 =
         0.10708    0.03206    0.05143    0.00110
AFIX 137
H2A   2    0.569610    0.834755    0.411994    11.00000   -1.50000
H2B   2    0.699454    0.813091    0.431110    11.00000   -1.50000
H2C   2    0.633186    0.854535    0.480902    11.00000   -1.50000
AFIX   0
PART 2
C29B  1    0.093150    0.928764    0.417871   -31.00000    0.09076    0.08062 =
         0.04586    0.00087   -0.02193    0.01026
AFIX 137
H29A  2    0.086882    0.981288    0.420237   -31.00000   -1.50000
H29B  2    0.025673    0.906520    0.431211   -31.00000   -1.50000
H29C  2    0.099694    0.914535    0.374119   -31.00000   -1.50000
AFIX   0
C26B  1    0.001471    0.871915    0.693939   -21.00000    0.06797    0.07437 =
         0.07623    0.00894    0.05191   -0.01660
AFIX 137
H26A  2   -0.000695    0.919809    0.713103   -21.00000   -1.50000
H26B  2   -0.030618    0.836519    0.720702   -21.00000   -1.50000
H26C  2   -0.042763    0.872333    0.651661   -21.00000   -1.50000
AFIX   0
PART 1
C26A  1    0.037007    0.881583    0.724483    21.00000    0.07037    0.05921 =
         0.06367    0.01218    0.04450    0.01168
AFIX 137
H26D  2    0.068644    0.921030    0.751903    21.00000   -1.50000
H26E  2    0.009607    0.843565    0.750541    21.00000   -1.50000
H26F  2   -0.025900    0.899725    0.694319    21.00000   -1.50000
AFIX   0
C29A  1    0.107020    0.954114    0.415015    31.00000    0.04044    0.07569 =
         0.03536    0.01307   -0.00818    0.00253
AFIX 137
H29D  2    0.134083    1.003995    0.417162    31.00000   -1.50000
H29E  2    0.032310    0.951884    0.429262    31.00000   -1.50000
H29F  2    0.101671    0.936824    0.371165    31.00000   -1.50000
AFIX   0
HKLF 4


REM  118jtaec23_auto_a.res in P2(1)/n
REM wR2 = 0.0578, GooF = S = 1.054, Restrained GooF = 1.036 for all data
REM R1 = 0.0218 for 9119 Fo > 4sig(Fo) and 0.0238 for all 9729 data
REM 508 parameters refined using 342 restraints

END

WGHT      0.0319      1.6464

REM Highest difference peak  0.500,  deepest hole -0.649,  1-sigma level  0.047
Q1    1   0.1721  0.8695  0.7475  11.00000  0.05    0.50
Q2    1   0.4925  0.7398  0.5570  11.00000  0.05    0.31
Q3    1   0.3149  0.7547  0.6034  11.00000  0.05    0.31
Q4    1   0.3834  0.7403  0.5371  11.00000  0.05    0.27
Q5    1   0.1286  0.5182  0.4198  11.00000  0.05    0.26
Q6    1   0.2064  0.5757  0.5022  11.00000  0.05    0.26
Q7    1   0.1379  0.8775  0.6578  11.00000  0.05    0.25
Q8    1   0.1949  0.9173  0.4978  11.00000  0.05    0.25
Q9    1   0.5850  0.7474  0.7215  11.00000  0.05    0.25
Q10   1   0.4057  0.7210  0.5277  11.00000  0.05    0.25
Q11   1   0.1641  0.6001  0.6172  11.00000  0.05    0.24
Q12   1   0.4256  0.7379  0.6238  11.00000  0.05    0.24
Q13   1   0.1908  0.5801  0.5587  11.00000  0.05    0.24
Q14   1   0.5749  0.6960  0.4362  11.00000  0.05    0.24
Q15   1   0.1732  0.6654  0.7430  11.00000  0.05    0.24
Q16   1   0.2018  0.9608  0.5387  11.00000  0.05    0.23
Q17   1   0.1242  0.5937  0.6012  11.00000  0.05    0.23
Q18   1   0.5276  0.8981  0.7608  11.00000  0.05    0.23
Q19   1   0.4033  0.7603  0.5283  11.00000  0.05    0.22
Q20   1   0.5004  0.7506  0.4990  11.00000  0.05    0.22
;
_shelx_res_checksum                16575
_shelx_hkl_file
;
   0   0   2 1599.78   16.42
   0   0  -2 1612.97   15.34
   0   0  -2 1612.07   11.13
   0   0  -2 1627.06   12.12
   0   0   3    0.26    0.75
   0   0  -3    0.34    0.61
   0   0  -3   -0.14    0.44
   0   0   4  237.77    9.10
   0   0  -4  232.12    8.51
   0   0  -4  231.73    7.06
   0   0   4  252.09    9.46
   0   0   5   -0.86    1.38
   0   0  -5    0.23    1.01
   0   0  -5   -0.04    0.92
   0   0  -5   -0.12    0.82
   0   0   5    0.16    1.14
   0   0  -6 2355.88   27.65
   0   0   6 2450.11   37.67
   0   0  -7    1.90    1.33
   0   0  -7   -0.14    1.25
   0   0  -7   -0.66    1.03
   0   0   7    0.73    1.47
   0   0  -8 1615.18   26.31
   0   0   8 1517.38   32.21
   0   0  -8 1640.19   29.29
   0   0  -8 1582.24   33.14
   0   0  -8 1594.67   31.52
   0   0   8 1617.13   36.35
   0   0  -8 1565.08   31.49
   0   0  -9    0.31    1.03
   0   0   9    3.09    2.16
   0   0  -9    0.17    1.62
   0   0  -9    1.42    1.75
   0   0  -9    0.62    1.93
   0   0  -9    0.06    2.14
   0   0   9    0.21    1.58
   0   0  -9   -0.76    1.89
   0   0 -10  288.91   12.55
   0   0  10  291.26   16.21
   0   0 -10  332.93   17.93
   0   0 -10  314.17   15.29
   0   0 -10  336.65   17.82
   0   0 -10  322.64   16.69
   0   0  10  305.10   18.50
   0   0 -10  318.74   16.58
   0   0  11    1.04    2.74
   0   0 -11    3.56    2.02
   0   0 -11    0.63    2.58
   0   0 -11   -4.81    2.70
   0   0 -11    2.73    2.60
   0   0 -11    2.82    3.07
   0   0  11    1.17    2.64
   0   0  12  933.77   32.89
   0   0 -12 1005.69   33.19
   0   0 -12  994.61   35.27
   0   0 -12  992.50   31.00
   0   0 -12  988.87   34.11
   0   0  12  950.68   36.64
   0   0  12  960.06   33.31
   0   0  13    0.39    2.33
   0   0  13   -3.21    2.09
   0   0 -13    0.36    2.15
   0   0 -13    0.49    0.74
   0   0 -13   -5.95    3.48
   0   0  13   -2.61    3.00
   0   0  13    1.38    2.89
   0   0  14   84.77    8.42
   0   0  14  103.77   12.26
   0   0 -14  105.40   12.08
   0   0 -14  100.11    5.03
   0   0 -14   94.84   11.98
   0   0  14  108.26   13.89
   0   0  14   99.26   12.17
   0   0  15  -11.22    4.37
   0   0 -15   -4.19    2.92
   0   0 -15   -1.34    2.43
   0   0 -15    0.55    0.90
   0   0 -15   -5.76    3.92
   0   0 -15   -5.38    3.50
   0   0  15    2.64    3.54
   0   0  16   24.73    3.09
   0   0  16   26.31    3.46
   0   0  16   29.95    3.49
   0   0 -16   22.26    6.32
   0   0  16   27.18    2.77
   0   0  16   23.60    2.91
   0   0 -16   31.09    7.26
   0   0 -16   25.98    2.80
   0   0 -16   21.38    6.11
   0   0 -16   29.44    7.52
   0   0  16   27.22    3.34
   0   0  16   17.58    5.55
   0   0  17   -4.53    3.53
   0   0  17    1.87    1.64
   0   0  17    0.23    1.49
   0   0  17    0.09    1.51
   0   0  17    2.12    1.38
   0   0  17   -4.47    1.75
   0   0 -17   -0.65    1.47
   0   0 -17   -2.21    4.26
   0   0 -17   12.73    4.53
   0   0  17   -0.17    0.90
   0   0  17    2.52    1.32
   0   0 -17   -5.49    3.84
   0   0 -17    5.35    3.58
   0   0  18 1247.82   23.91
   0   0  18 1227.51   47.69
   0   0  18 1361.51   25.83
   0   0  18 1258.14   23.77
   0   0  18 1318.74   25.17
   0   0  18 1222.25   22.58
   0   0 -18 1339.30   25.82
   0   0 -18 1325.60   50.36
   0   0 -18 1287.94   50.74
   0   0 -18 1134.19   44.74
   0   0 -18 1185.15   39.88
   0   0  18 1270.58   22.45
   0   0  18 1201.77   22.88
   0   0  18 1212.77   20.16
   0   0  19    1.27    1.74
   0   0  19   -0.81    1.53
   0   0  19    0.87    1.66
   0   0  19    0.01    1.31
   0   0  19    2.04    2.06
   0   0  19    0.13    1.52
   0   0 -19   -0.31    1.66
   0   0 -19   -3.02    4.26
   0   0  19    0.25    1.23
   0   0  19   -1.97    2.18
   0   0  20  129.72    7.93
   0   0  20  134.10    8.36
   0   0  20  125.77    7.56
   0   0 -20  122.79    6.63
   0   0  20  134.64    8.21
   0   0  20  130.88    8.46
   0   0 -20  128.83    8.16
   0   0 -20  129.42   15.83
   0   0 -20  155.93   17.38
   0   0  20  127.60    7.90
   0   0  20  137.81    7.86
   0   0  21    1.09    1.62
   0   0  21   -1.39    1.48
   0   0 -21    0.19    1.50
   0   0  21    1.17    1.51
   0   0  21    0.41    1.56
   0   0 -21   -2.99    1.95
   0   0 -21   -2.02    3.73
   0   0  21   -1.89    2.07
   0   0  22   24.96    3.51
   0   0  22   22.78    3.31
   0   0 -22   23.09    2.92
   0   0 -22   18.58    2.47
   0   0 -22   26.49    3.70
   0   0  22   25.23    3.58
   0   0  22   25.02    3.66
   0   0 -23   -1.14    1.36
   0   0  23    0.69    1.24
   0   0  23    0.88    1.58
   0   0  23    0.75    1.53
   0   0 -23    1.80    1.69
   0   0  24  213.33    8.70
   0   0  24  202.59    8.60
   0   0 -25   -2.45    1.51
   0   0  25    0.12    0.75
   0   0  25    0.18    1.05
   0   0 -26  132.17    4.12
   0   0  26  162.56    5.65
   0   1   1   57.60    2.82
   0  -1  -1   58.77    2.44
   0   1   1   61.56    2.97
   0   1   1   64.92    2.82
   0   1  -1   59.27    2.25
   0   1  -2 5731.15   27.93
   0   1  -2 5957.81   25.79
   0   1   2 5690.74   36.19
   0  -1  -2 5625.14   29.02
   0   1  -2 5901.30   20.13
   0   1   2 5839.46   35.08
   0  -1  -2 5902.14   30.43
   0  -1   2 5684.46   26.12
   0  -1   2 6042.51   33.56
   0  -1   2 5751.26   29.39
   0   1   3   -0.01    1.02
   0   1  -3    0.15    0.58
   0   1  -3   -0.21    0.58
   0  -1  -3    0.21    0.69
   0  -1  -3   -0.02    0.66
   0  -1   3   -0.23    0.61
   0  -1   3   -0.48    0.82
   0   1   3    0.17    0.85
   0  -1   3    0.24    0.88
   0   1  -4  279.56    8.61
   0   1   4  245.33   10.21
   0   1  -4  243.92    8.62
   0  -1  -4  256.94    8.20
   0   1  -4  254.16    6.27
   0  -1   4  270.65    9.79
   0   1   4  275.05   10.31
   0   1  -5   16.36    2.43
   0   1  -5   14.34    2.60
   0   1  -5   13.50    1.51
   0   1   5   14.82    2.95
   0   1  -5   15.71    1.84
   0  -1  -5   14.99    2.25
   0   1   5   15.66    3.07
   0   1  -6  347.86   12.26
   0  -1  -6  342.06   13.49
   0   1  -6  333.13    9.75
   0   1  -6  334.54   12.53
   0   1   6  313.33   14.15
   0  -1  -6  318.51   10.83
   0   1   6  302.59   12.89
   0   1   6  308.15   13.79
   0   1   7    1.53    1.66
   0  -1  -7    1.06    1.23
   0   1  -7    0.67    0.87
   0  -1  -7    0.72    1.38
   0  -1  -7    2.62    1.63
   0  -1  -7    0.22    1.39
   0   1  -7    0.94    1.63
   0   1  -7    0.57    1.18
   0   1   7    1.22    1.92
   0  -1   7   -0.23    1.31
   0   1  -7    0.82    1.19
   0  -1  -8  523.14   16.04
   0   1   8  520.29   19.95
   0   1  -8  527.41   14.66
   0   1  -8  555.22   15.57
   0   1  -8  533.41   18.10
   0  -1  -8  575.52   20.78
   0  -1  -8  563.70   18.37
   0   1  -8  547.29   19.50
   0  -1  -8  580.28   20.31
   0   1  -8  580.83   19.32
   0  -1  -8  537.48   18.51
   0   1   8  552.96   21.81
   0  -1   8  553.32   20.94
   0   1  -8  556.96   19.31
   0  -1   9   26.03    4.36
   0  -1   9   28.67    4.10
   0   1   9   35.46    5.67
   0   1  -9   26.80    3.53
   0  -1  -9   32.75    4.26
   0   1  -9   20.75    3.34
   0   1  -9   36.50    5.29
   0  -1  -9   32.74    5.46
   0  -1  -9   26.48    4.79
   0  -1  -9   36.32    5.87
   0   1  -9   37.12    5.45
   0  -1  -9   28.84    4.73
   0   1  -9   27.36    5.05
   0   1   9   33.29    6.02
   0  -1   9   29.78    5.46
   0   1  -9   33.25    5.37
   0  -1  -9   30.59    4.93
   0  -1  10 2462.44   38.18
   0  -1  10 2350.30   44.05
   0   1 -10 2444.55   34.40
   0   1  10 2386.97   48.90
   0  -1 -10 2439.53   38.21
   0  -1 -10 2513.73   45.64
   0   1 -10 2476.13   46.80
   0   1 -10 2488.40   39.84
   0   1 -10 2570.72   46.56
   0  -1 -10 2688.74   51.81
   0  -1 -10 2673.63   50.78
   0  -1 -10 2526.85   46.86
   0   1 -10 2649.00   49.72
   0  -1 -10 2618.45   46.47
   0  -1  10 2427.25   47.18
   0   1  10 2512.08   53.54
   0  -1  10 2455.92   51.03
   0   1  11   39.28    6.88
   0  -1  11   37.86    6.22
   0   1 -11   40.63    4.46
   0  -1  11   34.89    5.05
   0   1 -11   42.57    6.86
   0  -1 -11   42.91    6.46
   0  -1 -11   45.54    2.92
   0   1 -11   41.60    6.74
   0  -1 -11   42.79    6.67
   0   1 -11   45.42    5.99
   0  -1 -11   44.47    7.23
   0   1 -11   42.96    7.26
   0  -1 -11   48.37    7.03
   0  -1 -11   48.20    7.53
   0  -1  11   35.11    6.35
   0  -1  11   44.13    7.68
   0   1  11   34.44    6.73
   0   1  12  324.88   20.32
   0  -1  12  321.40   18.58
   0  -1  12  344.01   15.87
   0  -1 -12  369.19   19.87
   0   1 -12  355.97   20.10
   0   1 -12  334.88    7.55
   0  -1 -12  334.78    8.61
   0   1 -12  361.92   21.26
   0   1 -12  349.53   20.05
   0   1 -12  369.97   17.97
   0  -1 -12  351.35   20.38
   0  -1 -12  347.41   19.32
   0  -1 -12  350.84   21.21
   0  -1  12  325.41   19.59
   0  -1  12  325.26   21.34
   0   1  12  326.20   21.96
   0   1  13   25.02    6.05
   0  -1  13   25.57    4.34
   0  -1  13   11.62    4.03
   0  -1 -13   20.05    5.59
   0   1 -13   23.07    5.68
   0  -1 -13   21.31    2.41
   0   1 -13   21.52    2.11
   0   1 -13   25.58    6.31
   0  -1 -13   22.45    5.66
   0  -1  13   25.27    6.07
   0  -1  13   19.44    5.82
   0   1  13   20.66    5.75
   0   1  13   27.17    6.26
   0  -1  14  473.76   24.13
   0   1  14  475.47   27.08
   0   1 -14  522.34   26.86
   0  -1 -14  532.64   26.20
   0   1 -14  506.88   10.32
   0  -1 -14  500.02   11.98
   0  -1 -14  528.10   28.13
   0   1 -14  520.66   25.09
   0  -1 -14  458.78   25.96
   0   1 -14  521.66   27.60
   0   1  14  468.83   26.27
   0  -1  14  462.09   28.23
   0  -1  14  446.01   25.22
   0   1  15    5.14    3.59
   0  -1 -15   12.11    5.17
   0  -1 -15   15.29    5.04
   0   1 -15    6.23    4.31
   0  -1 -15   16.29    2.42
   0   1 -15   12.89    5.10
   0  -1 -15   10.32    4.54
   0   1 -15   10.65    4.07
   0  -1  15   18.31    5.72
   0   1  15   17.37    5.92
   0  -1  16  197.57   18.27
   0   1  16  222.10    9.06
   0  -1  16  229.41    9.53
   0   1  16  229.24   19.68
   0   1  16  217.63    9.05
   0  -1  16  213.14    8.90
   0   1  16  223.90    9.40
   0   1  16  238.91    9.88
   0  -1  16  234.87    9.86
   0   1  16  189.83   17.40
   0  -1  16  230.27    9.72
   0  -1  16  219.82    8.60
   0   1 -16  244.37   10.23
   0  -1 -16  231.14    8.97
   0   1 -16  230.77   20.36
   0   1 -16  221.26   17.24
   0   1 -16  204.12   18.63
   0  -1 -16  227.19   19.76
   0  -1 -16  243.61   21.08
   0  -1 -16  224.56   18.79
   0  -1 -16  228.86   18.77
   0  -1  16  217.55    8.97
   0  -1  16  228.27    8.73
   0   1 -16  228.30   19.42
   0   1  16  203.48    7.72
   0   1  16  222.45    8.52
   0  -1  17   -6.19    4.25
   0   1  17   -5.14    4.25
   0  -1  17    0.80    1.19
   0  -1  17   -1.10    1.88
   0   1  17   -0.97    1.40
   0   1  17   -1.47    1.50
   0  -1  17   -1.70    1.73
   0  -1  17    0.30    1.47
   0   1  17   -1.43    1.58
   0  -1  17    0.11    1.35
   0   1  17    0.49    1.19
   0  -1  17   -0.35    1.21
   0   1 -17   -0.12    1.60
   0  -1 -17    0.15    1.46
   0  -1 -17    0.47    1.16
   0   1 -17   -0.15    2.86
   0   1 -17    8.12    3.45
   0  -1 -17   -0.86    2.89
   0  -1 -17   -1.93    2.97
   0   1 -17    6.45    3.57
   0  -1 -17   -0.37    2.66
   0   1  17   -0.61    1.03
   0  -1  17    0.59    1.07
   0  -1 -17   -3.80    3.17
   0   1  17    1.27    1.12
   0  -1  17    0.02    1.45
   0  -1  18    9.95    4.86
   0  -1  18    2.05    1.45
   0   1  18    0.27    1.22
   0  -1  18    2.22    2.04
   0   1  18   -4.01    3.32
   0   1  18    0.84    1.34
   0  -1  18    2.00    1.96
   0   1  18    0.80    1.69
   0  -1  18    1.36    1.83
   0   1  18    2.99    2.03
   0  -1  18    0.95    1.59
   0   1  18   -1.68    2.00
   0  -1  18   -0.44    1.86
   0   1 -18    3.51    2.40
   0  -1 -18    1.87    2.28
   0  -1 -18   17.37    5.17
   0   1 -18   -6.15    4.32
   0  -1 -18    1.81    3.46
   0   1 -18    2.96    5.44
   0   1 -18    2.06    2.53
   0  -1  18   -0.07    1.42
   0  -1 -18    3.65    2.67
   0  -1  18    0.51    1.33
   0   1  18   -0.81    1.44
   0   1  18    1.23    1.39
   0  -1  19   31.07    4.21
   0   1  19   28.94    4.00
   0  -1  19   25.44    3.72
   0  -1  19   27.95    3.49
   0   1  19   30.30    3.78
   0   1  19   31.55    4.35
   0  -1  19   28.78    3.99
   0   1  19   32.83    4.26
   0   1  19   28.60    3.83
   0  -1  19   27.79    3.82
   0   1 -19   31.62    4.24
   0  -1 -19   32.42    4.32
   0   1 -19   29.34    8.22
   0  -1 -19   34.13    8.88
   0   1  19   28.14    3.51
   0  -1  19   26.52    3.74
   0  -1  19   31.67    3.85
   0   1  19   30.68    3.55
   0   1  19   20.78    3.17
   0  -1  20  226.60   10.56
   0   1  20  246.41   11.14
   0   1  20  226.54   10.47
   0  -1  20  240.03   10.37
   0   1  20  239.86   10.41
   0  -1 -20  227.27    9.39
   0  -1  20  261.48   11.38
   0   1  20  244.16   11.42
   0  -1  20  255.47   11.80
   0   1  20  239.32   10.90
   0   1 -20  253.13   11.26
   0  -1 -20  246.51   11.16
   0   1 -20  256.51   22.75
   0   1 -20  256.50   22.95
   0  -1 -20  265.95   22.34
   0   1  20  253.06   10.93
   0  -1  20  246.41   10.91
   0   1  20  237.98   10.25
   0   1  21    1.64    1.57
   0  -1  21    1.48    1.52
   0   1 -21    1.77    1.29
   0  -1  21    0.84    1.38
   0   1  21   -0.09    1.44
   0  -1 -21    1.35    1.27
   0   1  21    1.49    1.48
   0   1  21   -0.80    1.63
   0  -1  21    0.21    1.43
   0  -1 -21    2.12    1.72
   0   1 -21    0.06    1.86
   0   1 -21    5.48    4.55
   0  -1 -21   -5.10    4.50
   0   1 -21   -2.06    3.53
   0  -1 -21   -2.07    3.78
   0  -1  21    0.05    1.40
   0   1  21    1.37    1.41
   0   1  21   -0.67    1.27
   0   1  22  297.17   11.68
   0  -1  22  311.68   11.93
   0  -1  22  309.76   11.33
   0   1  22  300.10   11.24
   0   1 -22  278.73    9.29
   0  -1 -22  291.84   10.26
   0  -1 -22  297.19    9.84
   0   1  22  319.83   12.30
   0  -1 -22  304.70   11.47
   0   1 -22  291.27   11.14
   0   1 -22  317.39   23.29
   0  -1 -22  318.98   22.43
   0  -1  22  308.29   11.87
   0   1  22  303.65   11.72
   0   1  23    3.85    1.59
   0  -1  23    2.63    1.54
   0   1  23    6.45    1.98
   0  -1 -23    5.42    1.72
   0   1 -23    2.87    1.03
   0  -1 -23    4.65    1.70
   0   1 -23    4.78    1.70
   0  -1  23    5.27    1.96
   0   1  23    4.41    1.76
   0  -1  23    5.56    1.84
   0   1  23    6.22    2.19
   0  -1 -23    4.51    1.28
   0   1  24   36.65    3.57
   0  -1 -24   28.35    2.72
   0  -1  24   34.88    3.62
   0  -1  24   32.59    3.01
   0   1  24   32.02    3.53
   0   1  24   28.82    3.36
   0  -1 -25    0.71    0.67
   0  -1  25   -0.51    0.92
   0  -1  25    0.64    1.12
   0   1  25   -0.41    1.19
   0   1  25    1.19    0.78
   0  -1 -25    0.32    1.05
   0   1 -25    0.42    1.03
   0   1  26  107.35    4.58
   0  -1  26  114.51    4.74
   0  -1 -26   90.59    3.63
   0   2   0 4421.55   25.40
   0   2   0 4486.69   23.14
   0  -2   1    8.37    1.33
   0   2   1    8.81    1.43
   0   2  -1    7.73    0.95
   0  -2  -1    8.30    0.88
   0  -2   1    9.20    1.59
   0  -2  -1    6.71    0.78
   0  -2  -1    7.98    1.17
   0   2   1    7.26    1.33
   0  -2   1    6.70    0.87
   0   2  -2  209.63    6.02
   0  -2  -2  227.63    6.00
   0  -2  -2  227.28    7.29
   0   2  -2  212.94    4.25
   0   2  -2  214.00    5.30
   0  -2  -2  217.22    6.71
   0   2   2  219.30    5.60
   0   2   2  201.34    7.78
   0  -2   2  239.60    8.40
   0   2   2  242.67    7.89
   0  -2   2  212.05    5.84
   0   2   2  222.96    7.92
   0   2  -2  217.70    4.61
   0   2  -3    5.00    1.34
   0  -2  -3    4.57    1.28
   0   2  -3    4.24    1.02
   0   2   3    5.23    1.73
   0  -2  -3    4.58    1.16
   0   2  -3    4.76    0.93
   0  -2   3    5.50    1.26
   0   2   3    7.03    1.83
   0  -2   3    4.63    1.07
   0  -2   3    3.22    1.19
   0  -2   3    6.55    1.35
   0   2  -3    5.46    0.92
   0   2   3    5.64    1.70
   0   2   4  164.08    8.95
   0  -2  -4  152.50    7.07
   0   2  -4  164.16    6.93
   0  -2   4  166.19    7.02
   0  -2   4  162.22    7.18
   0  -2   4  170.26    8.27
   0   2   4  167.20    8.48
   0   2   4  160.87    8.50
   0  -2   4  156.46    6.31
   0  -2  -5  141.76    7.73
   0   2   5  144.95    9.26
   0   2  -5  145.78    7.43
   0   2   5  142.39    8.80
   0  -2   5  145.46    7.64
   0  -2   5  152.84    8.67
   0  -2   5  138.15    6.47
   0  -2  -5  131.76    7.12
   0   2  -5  138.35    5.24
   0   2   5  140.14    8.65
   0   2  -6  572.52   16.68
   0   2   6  575.99   20.22
   0  -2  -6  584.83   17.29
   0   2  -6  583.04   16.55
   0  -2   6  576.12   18.45
   0   2   6  579.49   19.46
   0   2  -6  547.90   11.19
   0  -2  -6  534.39   15.12
   0  -2   6  541.74   13.73
   0   2   6  555.98   18.75
   0   2  -7   55.73    5.91
   0  -2  -7   61.57    6.05
   0  -2  -7   58.67    6.09
   0   2  -7   57.39    5.47
   0   2  -7   62.12    3.38
   0  -2  -7   66.44    6.82
   0   2  -7   60.89    5.98
   0  -2   7   48.62    5.35
   0   2   7   56.29    6.55
   0  -2  -7   62.71    5.61
   0  -2   7   53.97    4.76
   0   2   7   50.38    6.18
   0   2  -7   55.46    3.85
   0   2  -8  540.73   19.42
   0  -2  -8  528.39   19.15
   0  -2  -8  509.79   19.29
   0   2  -8  537.35   19.17
   0   2  -8  509.00   17.35
   0  -2  -8  541.85   18.71
   0  -2  -8  554.55   21.19
   0  -2   8  502.85   18.50
   0  -2   8  527.38   20.22
   0   2   8  536.45   21.87
   0  -2   8  487.88   15.12
   0   2   8  513.12   20.76
   0   2  -9  133.61   10.47
   0   2  -9  124.72    7.47
   0   2  -9  130.41    9.74
   0  -2  -9  125.05   10.00
   0  -2  -9  123.24    9.84
   0  -2  -9  142.11   11.53
   0  -2  -9  120.18   10.17
   0   2  -9  138.41   10.63
   0   2   9  124.01   11.51
   0  -2   9  120.89    9.84
   0  -2   9  115.34   10.42
   0   2  -9  115.50    7.19
   0  -2   9  120.55    8.04
   0   2   9  131.36   11.29
   0   2 -10  247.41   15.27
   0  -2 -10  239.66   13.99
   0  -2  10  247.92   12.11
   0   2  10  235.56   16.02
   0   2 -10  227.96   10.21
   0  -2  10  217.74   12.86
   0   2 -10  231.72   13.99
   0  -2 -10  238.01   15.30
   0  -2 -10  265.09   16.97
   0  -2 -10  250.84   15.13
   0  -2 -10  254.91   15.34
   0   2 -10  250.94   15.39
   0   2 -10  207.88   10.63
   0  -2  10  241.27   14.65
   0  -2  10  232.88   15.72
   0   2  10  230.41   16.63
   0  -2 -11   30.89    5.35
   0   2 -11   27.58    5.49
   0  -2 -11   34.52    2.78
   0   2  11   24.49    5.72
   0  -2  11   27.81    4.52
   0  -2  11   26.21    4.93
   0  -2 -11   32.80    6.52
   0   2 -11   27.14    5.16
   0   2 -11   33.06    6.55
   0  -2 -11   29.07    5.57
   0   2 -11   31.10    4.37
   0  -2 -11   36.27    6.81
   0  -2 -11   27.06    5.59
   0  -2  11   23.15    5.68
   0   2  11   27.84    6.53
   0  -2  11   26.43    5.38
   0   2 -12 1875.10   46.74
   0  -2 -12 1662.33   41.48
   0  -2 -12 1676.08   20.58
   0  -2  12 1604.68   38.99
   0  -2  12 1672.23   34.51
   0   2  12 1666.05   47.46
   0   2 -12 1779.54   44.62
   0  -2 -12 1691.89   45.08
   0  -2 -12 1857.71   49.97
   0  -2 -12 1632.39   44.90
   0   2 -12 1747.18   46.00
   0   2 -12 1742.82   40.01
   0  -2  12 1605.65   43.20
   0   2  12 1685.32   50.25
   0  -2  12 1648.46   47.21
   0   2 -13    0.49    2.34
   0  -2 -13    0.04    1.24
   0  -2 -13   -0.47    2.40
   0  -2 -13    0.45    1.03
   0  -2  13    3.08    2.24
   0  -2  13   -1.95    1.71
   0   2  13    3.31    2.84
   0  -2 -13   -0.66    3.67
   0   2 -13    1.60    2.36
   0   2 -13   -4.27    2.74
   0  -2  13   -0.79    2.73
   0   2  13   -2.91    2.91
   0  -2  13   -3.57    3.21
   0   2 -14  213.74   17.57
   0  -2 -14  222.54   16.72
   0  -2 -14  212.35    8.21
   0   2  14  195.84   17.97
   0  -2 -14  198.96   17.55
   0   2 -14  192.43   16.71
   0  -2 -14  206.73   17.62
   0   2 -14  209.46   15.68
   0  -2  14  188.10   17.71
   0  -2  14  182.24   16.21
   0   2  14  197.32   17.15
   0  -2 -15   66.06   10.12
   0   2 -15   75.48   11.22
   0  -2 -15   78.76   10.86
   0   2  15   79.91   11.80
   0   2  15   65.14    9.73
   0  -2 -15   80.93    5.33
   0  -2 -15   73.85   11.40
   0   2 -15   71.78    9.35
   0   2 -15   82.16   11.78
   0   2  15   68.55   10.61
   0  -2  15   65.36   10.86
   0  -2  15   64.49   10.15
   0  -2  16    3.14    1.39
   0  -2  16    7.05    1.98
   0  -2  16    4.25    3.64
   0   2  16    4.62    1.36
   0   2  16    6.16    3.42
   0  -2  16    6.23    1.55
   0  -2  16    4.52    1.69
   0   2  16    4.76    1.14
   0  -2  16    2.66    1.50
   0   2  16    6.40    1.96
   0   2  16    4.72    1.63
   0  -2  16    4.10    1.58
   0   2  16    4.55    1.32
   0  -2 -16    4.53    1.55
   0   2 -16    3.90    1.75
   0   2 -16    7.00    3.52
   0  -2 -16    9.19    4.79
   0   2 -16    1.24    2.49
   0   2  16    5.81    1.68
   0  -2 -16    8.09    4.06
   0  -2  16   11.70    2.20
   0  -2 -16    9.64    4.51
   0  -2  16    2.64    1.32
   0   2  17    5.91    1.77
   0   2  17    1.68    3.14
   0  -2  17    8.80    2.24
   0  -2  17    6.23    1.97
   0  -2  17    5.22    3.92
   0  -2  17    7.59    2.18
   0  -2  17   11.54    2.67
   0   2  17    8.82    4.44
   0  -2  17    9.22    2.29
   0   2  17    7.77    2.02
   0   2  17    8.82    2.26
   0   2  17    6.80    2.15
   0  -2  17    4.09    1.69
   0   2  17    8.41    1.91
   0   2 -17    6.01    1.97
   0  -2 -17    9.54    2.87
   0  -2 -17    9.55    2.14
   0  -2 -17    7.96    4.61
   0   2 -17    6.75    3.74
   0   2 -17    4.45    4.80
   0  -2 -17    5.15    4.84
   0  -2 -17    9.26    4.25
   0  -2  17    7.45    2.07
   0  -2 -17    3.59    3.12
   0   2 -17    0.22    2.06
   0  -2  17    9.20    2.34
   0   2  17    8.45    2.06
   0   2  18 1016.15   21.14
   0   2  18  981.54   42.19
   0  -2  18  967.65   41.22
   0  -2  18 1000.61   20.89
   0  -2  18 1027.29   22.34
   0   2  18 1066.87   22.84
   0   2  18 1046.80   22.10
   0  -2  18 1029.88   21.67
   0   2  18  976.48   21.02
   0  -2  18 1042.57   22.76
   0  -2  18 1008.13   20.62
   0   2 -18 1088.52   22.90
   0  -2 -18 1054.74   22.89
   0  -2 -18  960.50   38.02
   0   2 -18 1166.30   48.73
   0   2 -18  821.46   37.08
   0  -2 -18 1071.74   46.74
   0  -2 -18  965.75   42.02
   0   2  18 1004.51   19.80
   0  -2  18 1014.87   21.41
   0   2  18  968.74   18.98
   0  -2  18 1027.92   20.47
   0   2  19    4.65    1.84
   0  -2  19    8.28    2.30
   0   2  19    3.00    1.54
   0  -2  19    3.80    1.83
   0   2  19    3.02    1.78
   0  -2  19    4.34    2.11
   0   2  19    4.15    1.66
   0  -2  19    6.75    2.47
   0   2  19    5.30    2.07
   0  -2 -19    6.39    2.33
   0   2 -19    5.62    2.16
   0   2 -19    4.82    4.76
   0  -2 -19    7.84    4.88
   0   2 -19    8.94    5.25
   0   2  19    5.97    2.05
   0   2  19    4.43    1.62
   0  -2  19    6.36    2.06
   0  -2  20  149.88    8.43
   0   2  20  149.35    8.58
   0  -2  20  153.44    8.34
   0   2  20  143.79    8.11
   0  -2 -20  139.91    7.50
   0  -2  20  147.23    9.05
   0   2  20  136.41    8.23
   0  -2  20  148.59    8.58
   0   2  20  145.98    8.71
   0  -2 -20  148.98    8.72
   0   2 -20  149.97    8.58
   0   2 -20  156.53   18.19
   0  -2 -20  157.72   16.84
   0   2 -20  154.42   18.06
   0  -2  20  136.84    8.29
   0   2  20  141.46    7.61
   0   2  20  138.50    8.02
   0   2  20  147.49    8.07
   0  -2  21   15.97    2.98
   0   2  21   18.85    3.26
   0   2  21   16.43    3.03
   0   2  21   16.59    2.92
   0   2 -21   14.88    2.37
   0  -2  21   14.49    2.71
   0  -2 -21   16.11    2.81
   0   2  21   16.32    2.97
   0   2 -21   16.78    3.10
   0  -2 -21   20.38    3.34
   0   2 -21   17.39    7.31
   0   2 -21   10.40    6.37
   0  -2 -21   28.47    7.87
   0  -2 -21   20.63    6.60
   0  -2  21   15.89    3.03
   0   2  21   13.48    2.67
   0   2  21   15.42    2.69
   0   2  22   26.62    3.77
   0  -2  22   25.89    3.67
   0  -2 -22   24.56    3.34
   0   2  22   20.76    3.15
   0  -2  22   23.08    3.26
   0  -2 -22   24.48    3.20
   0   2  22   27.36    3.78
   0   2 -22   19.64    3.10
   0  -2 -22   25.51    3.52
   0   2 -22   24.23    6.89
   0  -2 -22   18.82    5.75
   0   2  22   25.92    3.46
   0   2  22   27.65    3.69
   0  -2  22   29.56    3.93
   0   2  23    1.25    1.62
   0   2  23   -0.65    1.27
   0  -2 -23    0.64    1.47
   0   2 -23    1.55    1.46
   0  -2 -23    0.37    1.38
   0  -2  23   -0.80    1.55
   0  -2  23    0.89    1.08
   0   2  23    1.20    1.47
   0   2  23    0.17    1.48
   0  -2 -23    0.02    1.32
   0  -2 -24  184.76    6.92
   0   2  24  221.58    8.20
   0   2  24  205.20    8.49
   0  -2  24  220.35    8.66
   0  -2  24  208.99    6.98
   0   2  24  215.13    8.61
   0  -2  24  199.17    6.36
   0  -2 -24  199.78    6.32
   0  -2 -25   10.19    1.50
   0  -2  25   10.16    1.45
   0  -2  25   13.30    2.12
   0   2  25   11.69    1.91
   0   2 -25    9.96    1.39
   0  -2  26   54.50    3.21
   0   2  26   56.07    3.33
   0  -2 -26   48.33    2.69
   0   3   0    0.48    0.80
   0  -3   0   -0.26    0.66
   0   3   0    1.96    0.77
   0  -3   0    1.00    0.88
   0  -3  -1  122.92    5.19
   0  -3   1  120.63    5.68
   0   3  -1  127.19    4.80
   0   3   1  122.89    5.96
   0  -3  -1  133.36    4.56
   0  -3   1  131.95    6.31
   0   3  -1  107.82    5.89
   0   3  -1  124.37    3.35
   0   3   1  130.09    5.97
   0   3  -1  115.81    2.33
   0  -3   1  127.24    4.10
   0   3   2   38.26    3.74
   0   3  -2   32.02    2.42
   0  -3  -2   43.49    2.14
   0  -3  -2   38.94    3.38
   0  -3  -2   40.48    3.27
   0   3   2   39.18    3.86
   0  -3  -2   37.02    2.52
   0   3  -2   35.04    2.09
   0  -3   2   38.86    4.27
   0  -3   2   38.88    2.65
   0   3  -3   21.23    2.50
   0   3   3   20.10    2.19
   0  -3  -3   19.30    2.81
   0   3  -3   19.54    2.11
   0  -3  -3   22.19    2.75
   0  -3  -3   20.77    2.43
   0   3   3   21.55    3.31
   0  -3   3   20.88    3.26
   0  -3   3   20.39    2.28
   0   3   3   18.71    3.04
   0   3  -3   21.20    1.77
   0   3  -4 9078.63   56.42
   0  -3  -4 9415.52   55.73
   0  -3  -4 9486.07   60.71
   0   3   4 9354.12   72.25
   0   3  -4 9139.35   51.44
   0  -3   4 9487.38   68.39
   0  -3   4 9345.24   58.02
   0   3   4 9747.27   69.33
   0   3   4 9476.01   70.11
   0   3  -5   19.73    3.16
   0   3   5   16.98    3.66
   0   3  -5   18.00    2.18
   0  -3  -5   20.89    3.32
   0   3  -5   17.95    2.65
   0  -3  -5   16.24    2.79
   0   3  -5   18.85    2.41
   0  -3   5   17.61    2.79
   0  -3   5   18.74    2.91
   0   3   5   17.57    3.54
   0  -3   5   17.16    3.24
   0  -3   5   17.08    2.55
   0   3   5   17.44    3.71
   0   3  -5   17.27    1.78
   0   3  -6  190.39   10.04
   0   3  -6  179.18    8.24
   0   3   6  185.67   12.28
   0  -3  -6  193.84   10.51
   0   3  -6  178.12    8.99
   0  -3  -6  195.82   11.22
   0  -3  -6  186.18    9.73
   0   3  -6  169.88    7.34
   0  -3  -6  191.70   10.32
   0  -3   6  183.67    9.61
   0   3   6  194.07   11.71
   0  -3   6  176.72    9.37
   0  -3   6  172.81   10.83
   0   3   6  173.87   11.32
   0  -3   6  198.66    8.79
   0   3  -7    8.40    2.56
   0  -3  -7    8.08    2.70
   0  -3  -7   10.49    3.05
   0   3  -7    7.70    2.24
   0  -3  -7   10.67    2.92
   0   3  -7    9.00    1.98
   0   3  -7   10.12    2.27
   0  -3  -7    7.95    2.51
   0   3   7    9.65    3.12
   0  -3   7    9.47    3.26
   0  -3   7    7.79    2.33
   0   3  -7    9.53    1.65
   0   3   7    7.61    3.01
   0  -3   7    8.84    2.11
   0   3  -8 1090.51   28.12
   0  -3  -8 1144.23   29.58
   0   3  -8 1037.15   24.64
   0   3  -8 1004.98   13.99
   0   3  -8 1028.22   22.11
   0  -3  -8 1021.66   25.94
   0  -3  -8 1156.97   28.88
   0   3  -8 1085.24   27.01
   0  -3  -8 1050.49   30.25
   0  -3  -8 1057.83   28.64
   0   3   8 1069.75   31.94
   0  -3   8 1018.42   27.50
   0  -3   8  997.79   26.14
   0  -3   8 1095.45   30.76
   0  -3   8 1088.47   23.11
   0   3   8  993.62   30.65
   0   3  -8  947.07   15.69
   0  -3  -9   29.55    5.44
   0   3  -9   26.56    5.07
   0   3   9   30.19    6.06
   0  -3   9   25.75    4.05
   0  -3  -9   31.94    5.55
   0  -3  -9   25.74    4.70
   0  -3  -9   33.70    6.05
   0  -3  -9   31.98    5.75
   0   3  -9   26.56    3.90
   0   3  -9   29.92    5.08
   0   3  -9   23.46    4.15
   0   3   9   31.15    6.25
   0  -3   9   24.93    5.00
   0  -3   9   21.90    4.40
   0  -3 -10 2215.98   41.54
   0   3 -10 2393.19   47.86
   0  -3 -10 2247.80   21.63
   0  -3  10 2125.90   36.45
   0   3 -10 2050.08   30.07
   0  -3  10 2004.78   36.40
   0   3  10 2066.93   49.80
   0  -3 -10 2224.22   45.22
   0  -3 -10 2312.59   47.68
   0   3 -10 2177.34   38.30
   0  -3 -10 2285.58   47.45
   0   3 -10 2220.81   45.17
   0  -3 -10 2335.34   51.25
   0   3 -10 2260.11   42.56
   0  -3 -10 2142.52   46.35
   0   3 -10 2237.19   32.31
   0  -3  10 2109.77   43.82
   0   3  10 2235.95   52.38
   0  -3  10 2170.35   47.24
   0   3 -11  350.41   19.65
   0  -3 -11  298.50   16.33
   0  -3 -11  320.70    8.88
   0  -3  11  311.68   14.51
   0   3  11  301.51   19.91
   0  -3  11  289.16   14.60
   0  -3 -11  327.96   19.37
   0  -3 -11  321.46   19.04
   0   3 -11  321.95   18.66
   0   3 -11  319.99   17.51
   0  -3 -11  332.29   18.86
   0  -3 -11  366.51   21.59
   0   3 -11  333.75   16.21
   0  -3  11  325.88   18.36
   0  -3  11  316.56   19.34
   0  -3 -12  127.45   11.41
   0   3 -12  143.29   13.27
   0  -3 -12  123.44    5.88
   0  -3  12  112.95    9.16
   0   3  12  103.93   12.44
   0  -3 -12  122.74   12.30
   0   3 -12  127.54   10.74
   0  -3 -12  118.57   13.06
   0   3 -12  124.31   11.88
   0  -3 -12  107.90   11.75
   0  -3  12  113.26   12.52
   0  -3  12  122.83   12.02
   0   3 -13   -4.26    3.36
   0  -3 -13    3.07    1.98
   0  -3 -13    3.38    3.01
   0  -3 -13   -0.09    1.24
   0   3  13    0.03    2.90
   0   3 -13    1.72    2.32
   0  -3 -13    0.92    2.62
   0  -3 -13   -0.70    2.65
   0   3 -13    0.35    1.92
   0  -3  13    1.29    2.44
   0  -3  13   -2.80    3.31
   0   3 -14  299.00   21.11
   0  -3 -14  305.98   19.44
   0   3  14  274.68   21.73
   0  -3 -14  299.12   10.05
   0  -3 -14  319.26   22.24
   0  -3 -14  282.44   20.64
   0   3 -14  308.58   17.78
   0   3 -14  311.71   20.89
   0  -3  14  263.52   20.96
   0   3  14  265.14   19.89
   0  -3  14  257.66   19.13
   0   3  15    9.05    4.65
   0  -3  15    1.03    2.92
   0  -3  15    6.46    1.61
   0  -3  15    5.48    1.52
   0  -3  15    4.66    4.30
   0   3  15   -2.06    2.82
   0  -3  15    5.33    1.60
   0   3  15    6.98    1.75
   0   3  15    5.02    3.45
   0   3  15    7.70    1.93
   0   3  15    6.44    1.71
   0  -3  15    7.62    2.33
   0   3 -15    7.94    1.99
   0  -3 -15    5.95    1.71
   0  -3 -15    2.72    3.15
   0   3 -15    2.62    2.62
   0  -3 -15    1.23    1.90
   0  -3  15    5.22    1.15
   0  -3 -15    7.89    3.65
   0  -3  15    6.60    1.75
   0   3 -15    4.02    2.90
   0  -3  16  111.98    6.59
   0   3  16  113.44   14.18
   0   3  16  108.79    6.26
   0  -3  16  116.66    7.11
   0  -3  16   87.70   12.34
   0  -3  16  121.44    6.63
   0   3  16  117.70    6.80
   0  -3 -16  113.46    5.65
   0  -3  16  114.80    5.88
   0  -3  16  120.00    6.73
   0  -3  16  128.61    7.29
   0   3  16   97.13   12.50
   0   3  16  120.77    7.33
   0   3  16  103.39   14.14
   0  -3  16  114.89    7.08
   0   3  16  120.81    7.08
   0   3  16  114.99    6.71
   0   3  16  116.41    6.58
   0   3 -16  122.71    7.22
   0  -3 -16  120.98    7.05
   0  -3 -16  113.52   14.78
   0   3 -16  117.12   14.38
   0   3 -16  127.93   15.79
   0  -3 -16  121.98   14.53
   0   3  16  111.41    6.08
   0  -3 -16  104.55   12.04
   0  -3  16  117.46    6.95
   0  -3  16  136.49    7.11
   0   3  16  113.91    6.27
   0  -3  17   39.42    4.26
   0  -3  17   44.14    4.66
   0   3  17   34.42    3.81
   0   3  17   47.44    9.38
   0  -3  17   37.30    8.01
   0  -3  17   39.94    4.11
   0  -3  17   34.50    3.46
   0  -3 -17   41.39    3.58
   0   3  17   39.78    4.31
   0   3  17   37.83    4.12
   0   3  17   48.64    9.82
   0   3  17   47.25    4.57
   0  -3  17   44.63    4.56
   0  -3  17   46.09    4.85
   0  -3 -17   44.76    4.55
   0   3 -17   45.76    4.71
   0  -3 -17   47.80    4.90
   0   3 -17   42.44    8.79
   0   3 -17   48.02   10.45
   0  -3 -17   33.12    9.00
   0  -3 -17   49.92    9.51
   0   3  17   42.16    3.94
   0   3 -17   19.29    5.83
   0  -3 -17   46.95    8.27
   0  -3  17   45.79    4.60
   0   3  17   40.08    3.99
   0  -3 -17   34.27    7.97
   0  -3  18    9.60    2.43
   0   3  18    8.96    5.55
   0   3  18    8.22    2.33
   0  -3  18    8.25    4.52
   0  -3  18    7.83    1.99
   0  -3 -18    9.15    1.71
   0  -3  18    6.06    1.71
   0  -3  18    4.25    2.14
   0   3  18    7.14    2.24
   0  -3  18    8.58    2.35
   0   3  18   10.15    2.41
   0   3  18    7.27    2.20
   0   3 -18    8.91    2.61
   0  -3 -18    7.32    2.51
   0  -3 -18    5.84    4.89
   0   3 -18   10.09    7.15
   0  -3 -18    7.39    4.15
   0   3  18    4.52    1.48
   0   3 -18    7.12    3.67
   0   3  18    7.07    1.77
   0  -3  18    9.76    2.53
   0  -3 -18   -2.27    2.08
   0   3  19   41.49    4.48
   0  -3  19   40.61    4.47
   0  -3  19   40.11    4.45
   0  -3 -19   43.72    3.79
   0  -3  19   39.74    3.85
   0   3  19   36.40    4.33
   0   3  19   41.11    4.53
   0   3  19   40.97    4.79
   0  -3  19   41.84    4.65
   0  -3  19   35.28    4.51
   0   3 -19   37.62    4.47
   0  -3 -19   42.98    4.87
   0   3 -19   52.27   10.58
   0  -3 -19   42.63    8.60
   0   3 -19   48.94   11.07
   0   3  19   43.74    4.38
   0  -3  19   39.35    4.47
   0   3  19   40.36    4.29
   0  -3  20  103.45    7.10
   0   3  20  114.24    7.44
   0   3  20   99.08    6.78
   0  -3  20  105.72    6.92
   0  -3 -20   95.61    6.42
   0   3  20   97.61    6.94
   0  -3  20  104.69    7.68
   0   3  20  112.05    7.55
   0  -3 -20  110.34    7.51
   0   3 -20  106.11    7.14
   0   3 -20  125.35   16.07
   0   3 -20  112.42   15.36
   0  -3 -20  109.51   13.75
   0  -3  20  104.75    7.33
   0   3  20  101.44    6.52
   0   3  20  103.27    6.73
   0   3  20  101.25    6.86
   0  -3  21    2.86    1.69
   0   3  21   -1.20    2.06
   0   3  21    3.02    1.84
   0   3  21    0.45    1.67
   0  -3  21    3.07    1.73
   0  -3 -21    3.70    1.84
   0   3  21    0.39    1.31
   0   3 -21   -0.50    1.75
   0  -3 -21    0.64    1.48
   0  -3 -21    8.85    4.71
   0   3 -21   -1.07    3.08
   0  -3 -21   -7.27    4.02
   0   3 -21    4.26    4.30
   0   3  21    1.16    1.64
   0   3  21    1.98    1.33
   0  -3  21    1.10    1.53
   0   3  22  332.61   12.49
   0  -3  22  348.78   12.26
   0  -3 -22  320.64   11.23
   0   3  22  330.12   11.77
   0  -3 -22  320.74   10.88
   0   3  22  355.68   12.77
   0  -3 -22  333.19   11.81
   0   3 -22  298.68   10.75
   0  -3 -22  350.50   21.19
   0   3 -22  363.33   24.99
   0   3  22  344.32   11.72
   0  -3  22  348.77   12.76
   0   3  22  340.01   12.08
   0   3  23   21.13    3.17
   0  -3 -23   22.86    3.01
   0   3  23   21.25    2.95
   0   3 -23   14.70    2.28
   0  -3 -23   21.16    2.91
   0  -3  23   18.53    2.92
   0   3  23   23.10    3.34
   0  -3  23   22.63    2.80
   0   3  23   20.94    3.06
   0  -3 -23   15.72    2.33
   0   3  24   25.99    2.93
   0  -3 -24   23.41    2.63
   0  -3  24   21.73    2.21
   0   3  24   24.64    3.10
   0  -3  24   24.00    2.99
   0  -3  24   23.60    2.18
   0   3  24   23.31    3.01
   0   3 -24   21.59    2.20
   0  -3 -24   25.30    2.61
   0  -3 -25    0.30    0.97
   0  -3  25   -0.06    0.86
   0   3  25   -0.03    1.00
   0   3  25    1.77    1.12
   0  -3  25    0.71    0.95
   0  -3 -25    1.63    0.64
   0   3 -25    0.33    0.72
   0  -3  26  183.38    5.56
   0   3  26  176.01    5.56
   0   4   0 2093.87   25.60
   0   4   0 2046.35   22.66
   0   4   1   33.90    3.65
   0   4  -1   31.60    2.92
   0  -4  -1   35.63    2.97
   0   4  -1   31.85    2.23
   0   4   1   37.19    3.64
   0  -4  -1   35.49    3.25
   0  -4   1   32.59    3.41
   0   4   2 3009.51   36.60
   0  -4  -2 3040.19   22.06
   0   4  -2 2878.85   17.20
   0  -4  -2 2870.04   30.56
   0   4   2 2867.50   35.25
   0  -4  -2 2872.77   30.22
   0  -4   2 2850.48   23.85
   0   4  -3  295.18    7.89
   0   4   3  314.06   12.91
   0  -4  -3  316.84    5.86
   0  -4  -3  316.49   10.77
   0   4  -3  294.99    7.40
   0   4   3  314.23    9.52
   0   4   3  315.75   13.02
   0  -4  -3  309.69   11.38
   0  -4   3  300.95    8.71
   0  -4   3  324.20   14.00
   0   4  -4  215.73    9.25
   0   4   4  230.98   11.93
   0  -4  -4  233.42    4.61
   0  -4  -4  220.82    9.88
   0   4   4  214.19   11.89
   0  -4  -4  244.26   11.15
   0  -4  -4  235.91    8.91
   0   4  -4  217.66    7.65
   0  -4   4  233.41   12.29
   0  -4   4  216.59    8.39
   0   4  -5  153.59    8.58
   0  -4  -5  149.86    8.92
   0  -4  -5  156.60    8.21
   0  -4  -5  140.47    8.70
   0   4   5  146.00   10.67
   0  -4  -5  155.57    9.74
   0   4  -5  141.62    7.08
   0  -4   5  143.94   10.14
   0  -4   5  148.89    7.79
   0  -4   5  151.51    8.42
   0   4  -5  134.64    5.63
   0   4   5  147.59   10.30
   0   4  -6  687.66   19.74
   0   4   6  662.67   15.29
   0  -4  -6  756.54   21.97
   0   4  -6  665.39   13.87
   0  -4  -6  743.38   19.60
   0  -4  -6  666.03   20.10
   0  -4  -6  650.87   17.92
   0  -4  -6  752.70   23.12
   0   4  -6  693.53   15.64
   0   4  -6  716.73   17.99
   0   4   6  665.73   24.53
   0  -4   6  708.64   19.34
   0  -4   6  706.36   23.19
   0  -4   6  694.32   18.51
   0   4   6  688.82   23.70
   0   4  -7   23.46    4.13
   0  -4  -7   22.08    4.10
   0  -4  -7   23.03    4.48
   0   4  -7   15.10    2.90
   0   4  -7   21.25    2.92
   0  -4  -7   19.33    4.25
   0  -4  -7   23.02    3.73
   0  -4  -7   21.39    3.80
   0   4  -7   19.33    3.46
   0  -4   7   20.28    4.53
   0  -4   7   17.64    3.55
   0  -4   7   16.48    3.36
   0   4   7   15.67    4.30
   0   4  -8  140.62   10.60
   0   4  -8  123.15    5.86
   0   4   8  131.21   11.86
   0  -4  -8  144.33   11.64
   0  -4  -8  133.36    9.61
   0   4  -8  141.01    9.02
   0  -4  -8  152.37   11.31
   0  -4  -8  135.76   10.79
   0   4  -8  136.03    7.74
   0  -4  -8  147.36   10.47
   0   4  -8  128.89    9.21
   0  -4   8  135.61    9.64
   0  -4   8  143.54   11.81
   0   4  -9   35.13    5.84
   0  -4  -9   38.83    2.84
   0   4   9   36.90    6.61
   0  -4  -9   37.59    5.93
   0   4  -9   36.48    4.51
   0  -4  -9   39.87    6.90
   0  -4  -9   39.22    6.40
   0   4  -9   42.34    6.04
   0   4  -9   43.35    5.41
   0  -4  -9   49.55    7.03
   0  -4  -9   43.58    6.17
   0  -4   9   36.05    5.79
   0  -4   9   30.12    4.93
   0  -4   9   37.19    6.44
   0   4 -10  213.49   14.88
   0  -4 -10  207.61    7.08
   0   4  10  207.96   16.59
   0  -4  10  181.89    9.88
   0   4 -10  211.02   11.46
   0  -4 -10  227.27   15.84
   0   4 -10  229.40   13.53
   0  -4 -10  203.38   13.94
   0  -4 -10  232.15   16.65
   0   4 -10  225.70   14.36
   0  -4 -10  206.69   14.84
   0  -4  10  209.41   13.68
   0  -4  10  197.79   14.22
   0   4 -11   31.92    6.16
   0  -4 -11   32.82    5.45
   0  -4 -11   36.27    3.21
   0   4  11   33.34    7.13
   0  -4 -11   44.03    7.33
   0   4 -11   37.67    5.26
   0  -4 -11   31.22    6.22
   0  -4 -11   46.26    8.23
   0   4 -11   35.01    5.74
   0   4 -11   42.76    6.83
   0  -4  11   31.30    5.78
   0  -4  11   28.75    5.94
   0   4 -12  591.84   27.56
   0  -4 -12  537.00   22.93
   0  -4 -12  551.87   12.87
   0   4  12  544.28   29.26
   0   4 -12  562.62   21.03
   0   4 -12  575.62   24.85
   0  -4 -12  561.73   28.70
   0  -4 -12  525.00   25.70
   0  -4 -12  543.92   26.59
   0  -4  12  522.06   24.23
   0  -4  12  523.40   26.09
   0  -4 -13   -1.64    2.34
   0   4 -13   -1.19    2.57
   0  -4 -13    2.61    2.45
   0  -4 -13   -0.68    1.35
   0   4  13   -6.44    3.77
   0  -4 -13   -7.65    3.81
   0   4 -13   -0.08    1.91
   0  -4 -13    0.94    2.98
   0  -4  13    0.69    2.50
   0  -4  13    3.70    3.05
   0  -4 -14  204.14   15.53
   0   4  14  199.29   19.01
   0  -4 -14  213.29    8.88
   0   4 -14  224.09    8.65
   0   4 -14  220.39   19.42
   0   4 -14  192.66   16.41
   0  -4 -14  198.06   17.43
   0  -4 -14  225.58   18.74
   0  -4  14  213.70   18.24
   0   4  14  215.98   18.02
   0  -4  14  203.30   16.64
   0   4  15   11.37    2.00
   0  -4  15   14.63    2.54
   0  -4  15   -1.93    2.72
   0  -4  15   10.62    2.35
   0  -4  15    4.18    3.17
   0   4  15   14.70    5.18
   0  -4  15   13.92    2.29
   0  -4  15   12.70    2.25
   0   4  15    8.92    4.36
   0   4  15   15.12    2.63
   0   4  15    6.30    4.88
   0  -4  15   13.43    2.37
   0   4  15   12.89    2.18
   0   4  15   12.97    2.26
   0  -4  15   12.61    2.17
   0   4  15   11.94    2.10
   0  -4 -15   10.61    2.32
   0   4 -15   15.09    2.56
   0   4 -15    6.30    3.87
   0  -4 -15    9.85    4.60
   0   4 -15   15.21    6.00
   0  -4 -15   13.35    4.42
   0  -4  15   12.10    2.31
   0  -4 -15   17.29    5.40
   0   4  16   37.42    3.74
   0  -4  16   15.50    5.55
   0   4  16   40.45    8.39
   0  -4  16   43.54    4.25
   0   4  16   39.14    3.71
   0   4  16   40.43    4.18
   0  -4  16   41.50    4.06
   0  -4  16   45.28    4.68
   0   4  16   35.16    8.73
   0   4  16   28.70    7.29
   0   4  16   41.69    4.39
   0   4  16   40.78    4.07
   0  -4  16   37.91    3.97
   0  -4 -16   36.45    3.46
   0  -4  16   32.10    3.18
   0  -4 -16   42.73    4.36
   0   4 -16   41.98    4.21
   0  -4 -16   39.02    4.27
   0   4 -16   41.85   10.03
   0   4 -16   31.72    7.40
   0  -4 -16   36.28    8.81
   0  -4 -16   45.00    8.76
   0  -4  16   39.06    4.14
   0  -4 -16   36.43    7.05
   0   4  16   43.94    4.01
   0  -4  17   10.14    4.89
   0   4  17    2.80    3.10
   0   4  17    9.63    2.15
   0  -4  17   10.70    2.26
   0   4  17    6.00    1.67
   0   4  17   11.33    2.43
   0   4  17    9.11    2.28
   0  -4  17    8.20    2.25
   0  -4  17    9.15    2.35
   0   4  17   17.26    6.20
   0   4  17   12.12    2.63
   0  -4  17    8.37    2.07
   0  -4  17    7.63    1.90
   0   4  17    9.38    2.21
   0   4 -17    8.59    2.47
   0  -4 -17   10.09    2.40
   0  -4 -17    9.73    2.62
   0   4 -17    4.20    4.01
   0  -4 -17   10.96    5.02
   0  -4 -17    9.76    5.49
   0   4 -17    5.89    5.78
   0   4  17    8.94    2.22
   0  -4  17   11.15    2.55
   0  -4 -17   -1.64    2.27
   0  -4 -17    6.23    3.69
   0  -4  18  535.36   15.40
   0   4  18  521.44   14.90
   0  -4  18  531.48   15.19
   0  -4 -18  529.91   13.74
   0  -4  18  541.91   13.83
   0   4  18  517.85   15.29
   0  -4  18  554.35   16.82
   0   4  18  556.89   15.70
   0  -4  18  581.75   16.38
   0   4  18  569.29   16.39
   0   4 -18  541.67   15.76
   0  -4 -18  586.70   16.82
   0   4 -18  590.58   35.53
   0  -4 -18  560.31   31.48
   0   4 -18  620.16   36.07
   0   4  18  548.02   15.10
   0   4  18  535.09   14.68
   0  -4  18  553.16   16.24
   0   4  19    6.92    2.19
   0  -4  19    7.08    2.27
   0  -4  19    6.38    2.25
   0  -4 -19    4.55    1.89
   0  -4  19    5.45    1.76
   0   4  19    6.48    2.07
   0   4  19    5.07    2.00
   0   4  19    6.76    2.13
   0  -4  19    4.52    2.06
   0   4 -19    4.09    1.90
   0  -4 -19    5.80    2.06
   0  -4 -19    5.87    4.55
   0   4 -19   10.12    5.50
   0   4 -19    3.37    4.25
   0   4  19    6.15    1.98
   0   4  19    7.37    1.95
   0  -4  19    5.87    2.04
   0  -4  20   53.19    5.33
   0   4  20   48.58    4.62
   0   4  20   48.03    4.61
   0  -4 -20   50.81    4.21
   0  -4 -20   51.98    4.93
   0  -4  20   47.11    4.17
   0   4  20   48.72    4.86
   0   4  20   51.68    5.10
   0  -4 -20   49.06    4.90
   0   4 -20   54.40    5.01
   0  -4 -20   51.53    8.73
   0   4 -20   56.02   11.03
   0   4 -20   52.75   11.03
   0  -4  20   53.19    5.17
   0   4  20   53.97    5.12
   0  -4  21    7.36    2.25
   0  -4  21    4.72    1.66
   0   4  21    4.68    1.68
   0   4  21    6.27    2.26
   0  -4 -21    4.51    1.67
   0  -4 -21    6.44    2.20
   0   4  21    9.52    2.55
   0  -4 -21    7.17    2.27
   0   4 -21    6.72    2.11
   0   4 -21   -1.97    4.16
   0   4 -21    4.23    4.30
   0  -4 -21   -1.75    2.98
   0   4  21    4.62    1.70
   0   4  21    6.95    2.07
   0   4  21    6.13    1.71
   0   4  22    7.82    2.39
   0  -4  22    8.56    2.40
   0  -4  22    5.33    1.63
   0  -4 -22    9.49    2.37
   0   4  22    9.73    2.37
   0  -4 -22   10.76    2.41
   0   4  22    8.37    2.36
   0  -4 -22   11.27    2.60
   0   4 -22    7.29    1.92
   0   4  22    7.18    1.98
   0   4  22   11.09    2.60
   0  -4 -23   18.15    2.75
   0   4  23   20.33    2.81
   0  -4 -23   16.28    2.46
   0   4 -23   15.71    1.99
   0   4  23   21.86    3.28
   0   4 -23   13.57    2.38
   0  -4 -23   19.96    2.68
   0  -4  23   22.59    3.10
   0   4  23   17.37    2.76
   0  -4  23   20.01    2.51
   0   4  23   21.82    3.08
   0  -4  23   17.05    2.42
   0   4 -24  201.68    5.45
   0  -4 -24  226.98    7.43
   0  -4 -24  212.13    7.58
   0   4  24  242.05    8.26
   0   4  24  244.39    9.05
   0   4  24  240.54    8.94
   0  -4  24  244.98    8.77
   0   4  24  238.74    8.55
   0  -4 -25    0.32    0.69
   0   4  25    0.45    1.08
   0  -4  25   -0.06    1.09
   0   4  25   -0.33    0.92
   0  -4  25   -0.07    0.84
   0  -4 -25   -0.35    0.98
   0   4  25   -0.62    0.95
   0   4  26   63.46    3.18
   0  -4  26   60.56    2.99
   0  -4 -26   57.89    2.76
   0  -5   0    2.04    1.29
   0   5   0    0.76    0.91
   0   5   0    0.02    1.18
   0  -5  -1  788.75   17.01
   0  -5   1  767.55   18.23
   0  -5  -1  745.36   15.13
   0   5   1  722.23   17.26
   0   5  -1  731.86   15.75
   0   5   1  726.07   18.45
   0   5   1  768.92   18.78
   0  -5  -1  789.14   15.42
   0  -5  -2   60.67    4.97
   0  -5   2   57.71    5.31
   0   5   2   54.54    5.38
   0  -5  -2   63.33    5.01
   0   5  -2   58.13    5.71
   0   5  -2   60.68    4.24
   0   5   2   63.04    5.94
   0  -5   2   59.78    3.81
   0  -5  -2   65.35    3.89
   0  -5   3   65.18    7.33
   0  -5   3   69.17    4.46
   0   5  -3   68.89    6.30
   0   5   3   56.73    6.03
   0   5   3   67.23    4.94
   0   5  -3   66.56    3.31
   0   5  -3   68.37    4.77
   0  -5  -3   65.06    5.60
   0  -5  -3   71.58    5.66
   0   5   3   64.07    6.44
   0   5  -3   60.33    4.26
   0  -5  -3   67.95    3.21
   0  -5   4 1609.59   23.28
   0  -5   4 1582.54   35.55
   0   5   4 1558.44   33.69
   0   5   4 1638.48   27.97
   0   5   4 1619.20   24.72
   0   5  -4 1574.49   25.19
   0  -5  -4 1626.21   30.34
   0   5  -4 1531.56   19.74
   0  -5  -4 1627.99   28.65
   0  -5  -4 1668.92   28.89
   0  -5  -4 1556.25   20.89
   0   5  -4 1663.91   31.64
   0   5   4 1708.58   34.92
   0   5  -4 1486.94   19.19
   0  -5  -5   69.86    6.64
   0   5   5   74.93    5.40
   0  -5  -5   76.09    7.19
   0  -5  -5   73.14    5.26
   0  -5  -5   70.31    6.42
   0   5   5   66.09    6.11
   0   5  -5   73.14    5.05
   0   5  -5   76.18    6.23
   0   5   5   68.92    7.86
   0   5   5   70.25    7.72
   0  -5   5   71.17    5.52
   0  -5   5   66.72    7.83
   0   5   6   60.52    7.47
   0   5  -6   53.32    3.76
   0   5   6   61.51    5.14
   0  -5  -6   59.41    6.41
   0   5  -6   58.80    4.46
   0   5  -6   61.88    5.24
   0  -5  -6   66.37    7.24
   0  -5  -6   68.40    7.14
   0   5  -6   59.80    5.97
   0  -5  -6   61.32    5.50
   0  -5   6   60.94    6.07
   0  -5   6   53.08    7.29
   0  -5   6   59.91    5.60
   0   5  -6   60.71    6.25
   0   5   7    2.38    2.63
   0   5  -7    2.39    1.25
   0   5  -7    6.72    2.09
   0  -5  -7    0.89    1.38
   0  -5  -7   -1.06    2.10
   0  -5  -7    2.96    1.89
   0  -5   7    0.47    2.29
   0  -5   7   -2.51    1.78
   0  -5   7    0.91    1.10
   0  -5  -7    0.44    1.62
   0   5  -7    2.29    1.42
   0   5   8  982.43   33.72
   0   5  -8 1017.27   28.76
   0  -5  -8  965.99   26.16
   0  -5  -8  994.43   29.18
   0   5  -8  964.25   23.04
   0  -5  -8 1001.02   31.59
   0   5  -8  997.76   25.40
   0  -5  -8 1017.09   30.67
   0  -5   8  933.08   25.41
   0  -5   8  882.16   30.83
   0  -5   8  973.34   26.59
   0   5   9    6.42    3.43
   0  -5  -9   -0.64    0.97
   0  -5  -9    1.58    2.31
   0   5  -9    1.26    2.52
   0   5  -9   -1.58    1.15
   0   5  -9   -0.99    1.38
   0  -5  -9   -1.28    2.57
   0  -5  -9   -0.07    2.42
   0   5  -9   -0.01    1.74
   0  -5   9   -2.10    2.93
   0  -5   9   -0.89    1.84
   0  -5   9    2.14    1.75
   0   5  10  461.94   25.52
   0  -5 -10  483.91   11.37
   0   5 -10  498.19   23.15
   0   5 -10  484.92   20.86
   0  -5 -10  531.85   25.89
   0   5 -10  497.95   19.61
   0  -5 -10  463.41   22.44
   0   5 -10  518.53   16.20
   0  -5 -10  472.81   21.31
   0  -5  10  458.74   20.43
   0  -5  10  498.21   22.38
   0  -5  10  474.77   24.76
   0   5  11    4.25    3.22
   0  -5 -11    1.62    1.00
   0  -5 -11    2.08    1.80
   0  -5 -11    6.29    2.91
   0   5 -11    1.51    2.16
   0  -5 -11    2.68    2.84
   0   5 -11   -1.35    1.37
   0  -5 -11    4.07    2.52
   0  -5  11    2.75    1.69
   0  -5  11   -1.26    2.06
   0   5  12   76.07   11.49
   0   5 -12   70.69    4.29
   0  -5 -12   65.37    4.72
   0  -5 -12   71.57    8.26
   0   5 -12   61.59    8.02
   0  -5 -12   60.16    9.14
   0   5 -12   78.89   10.57
   0  -5 -12   75.04   10.77
   0  -5 -12   58.81    8.73
   0  -5  12   61.69    8.87
   0  -5  12   71.68    9.11
   0   5  13   92.78   12.67
   0   5 -13  115.05    5.83
   0  -5 -13  110.38    6.39
   0  -5 -13  107.07   10.53
   0  -5 -13  106.35   13.63
   0   5 -13  111.05   13.23
   0  -5 -13   93.36   11.54
   0  -5 -13   98.25   12.07
   0   5 -13  109.00   11.57
   0  -5  13   97.63   11.72
   0  -5  13   95.08   11.03
   0   5  14  473.25   30.25
   0   5  14  444.15   28.55
   0  -5 -14  502.74   23.26
   0   5 -14  530.44   13.21
   0  -5 -14  524.13   14.45
   0   5 -14  564.16   31.08
   0  -5 -14  510.66   28.29
   0  -5 -14  478.81   27.65
   0   5 -14  517.17   26.47
   0   5  14  503.36   27.34
   0  -5  14  436.69   24.58
   0  -5  14  467.90   25.82
   0  -5  15    7.28    3.82
   0   5  15   -2.27    2.69
   0  -5  15    1.64    2.64
   0  -5  15    0.67    1.54
   0  -5  15    3.66    2.01
   0   5  15   -4.39    3.70
   0   5  15    1.14    1.31
   0  -5  15   -0.62    1.19
   0   5  15   -4.81    3.64
   0   5  15    3.07    1.42
   0   5  15    2.54    1.03
   0   5  15    0.99    0.96
   0  -5  15    1.04    1.14
   0  -5  15    0.16    0.97
   0  -5 -15    1.12    1.17
   0   5  15    1.12    1.14
   0  -5 -15    0.99    1.35
   0   5 -15    0.79    1.12
   0   5 -15    2.22    3.89
   0  -5 -15   -2.45    3.22
   0   5 -15   -5.15    3.22
   0  -5 -15    1.44    2.23
   0  -5  15    0.86    1.13
   0  -5 -15    3.41    3.30
   0   5  16  261.19   20.72
   0  -5  16  272.34   20.68
   0   5  16  279.54    9.93
   0  -5  16  302.88   11.09
   0  -5  16  306.56   10.99
   0   5  16  302.39   11.15
   0  -5 -16  309.84   10.53
   0  -5  16  284.88    9.78
   0  -5  16  299.41   11.57
   0   5  16  301.75   25.29
   0   5  16  281.39    9.43
   0   5  16  240.92    9.00
   0  -5  16  319.55   11.07
   0   5  16  320.69   12.13
   0   5  16  301.81   23.85
   0   5  16  311.68   11.19
   0  -5 -16  314.79   12.27
   0   5 -16  317.30   11.23
   0  -5 -16  322.71   11.77
   0  -5 -16  285.50   22.70
   0   5 -16  307.59   24.85
   0   5 -16  354.34   26.54
   0  -5 -16  319.78   24.10
   0  -5  16  322.26   11.93
   0   5  16  301.14   10.79
   0  -5  17   39.58    8.53
   0  -5  17   37.61    4.11
   0   5  17   35.87    3.91
   0   5  17   25.40    6.18
   0   5  17   34.40    3.99
   0  -5  17   39.25    4.14
   0  -5 -17   40.57    4.15
   0  -5  17   35.61    3.70
   0   5  17   34.72    3.95
   0  -5  17   43.66    4.74
   0   5  17   40.97    4.12
   0   5  17   44.81   10.04
   0   5  17   55.52   10.59
   0   5  17   32.78    3.95
   0   5 -17   39.60    4.29
   0  -5 -17   38.08    4.50
   0  -5 -17   43.23    4.60
   0   5 -17   45.20   10.72
   0  -5 -17   42.26    9.03
   0   5 -17   36.47    9.29
   0   5  17   41.19    4.20
   0  -5  17   38.09    4.38
   0  -5 -17   19.19    6.28
   0  -5  18   45.59    4.77
   0   5  18   39.55    4.17
   0   5  18   46.22    4.75
   0   5  18   43.90    4.64
   0  -5  18   53.33    5.39
   0   5  18   51.14    4.86
   0  -5  18   47.58    4.81
   0   5  18   46.25    4.76
   0  -5 -18   46.07    4.46
   0  -5  18   49.05    4.74
   0  -5 -18   50.18    5.11
   0   5 -18   47.14    4.66
   0   5 -18   50.04   11.20
   0   5 -18   49.74   11.68
   0   5  18   43.62    4.55
   0  -5  18   51.09    5.29
   0   5  18   42.92    4.33
   0   5  19    5.16    1.93
   0   5  19    7.83    2.28
   0   5  19    6.59    2.05
   0   5  19    3.23    1.58
   0  -5  19    5.60    2.20
   0  -5 -19    9.06    2.27
   0  -5  19    5.15    1.74
   0   5  19    3.48    1.74
   0   5 -19    5.99    2.10
   0  -5 -19    5.05    2.09
   0   5 -19    2.48    4.33
   0   5 -19    5.63    5.08
   0   5  19    6.43    2.18
   0  -5  19    8.04    2.51
   0   5  20  246.96   10.30
   0   5  20  239.34   10.08
   0  -5 -20  236.35   10.43
   0  -5 -20  237.65    9.34
   0  -5  20  235.46    9.20
   0   5  20  223.39   10.37
   0   5 -20  230.92    9.78
   0  -5 -20  256.25   10.81
   0  -5 -20  253.13   18.74
   0   5 -20  269.10   23.40
   0   5 -20  222.67   21.26
   0   5  20  233.21   10.08
   0  -5  20  248.75   10.77
   0  -5  20  240.99   10.13
   0   5  21   13.36    2.55
   0  -5  21   19.06    3.16
   0  -5  21   10.76    2.17
   0   5  21   14.13    2.82
   0  -5 -21   17.15    2.99
   0  -5 -21   15.23    2.49
   0   5  21   16.71    3.16
   0  -5 -21   16.85    2.94
   0   5 -21   13.87    2.49
   0   5  21   17.84    3.10
   0   5  21   14.95    2.59
   0   5  21   17.35    2.93
   0  -5 -22  369.99   12.15
   0   5  22  397.96   12.70
   0   5 -22  354.34    9.02
   0  -5 -22  379.43   12.15
   0  -5 -22  381.19    9.81
   0   5  22  402.48   13.16
   0  -5 -22  376.92   11.66
   0  -5  22  415.88   13.03
   0   5  22  356.80   12.87
   0  -5  22  383.70   11.21
   0   5  22  404.77   12.16
   0   5  22  380.98   12.23
   0  -5  22  369.20   11.74
   0  -5 -23    4.61    1.51
   0   5  23    6.26    1.70
   0  -5 -23    7.61    2.09
   0   5  23    7.67    2.10
   0   5  23    4.97    1.74
   0  -5  23    7.06    1.99
   0  -5  23    6.61    1.41
   0  -5  23    8.83    1.78
   0   5  23    6.22    1.71
   0   5  23    7.50    1.89
   0  -5 -24    4.78    1.42
   0   5  24    5.38    1.57
   0  -5 -24    3.13    1.30
   0   5  24    5.51    1.53
   0  -5  24    6.66    1.67
   0   5  24    6.45    1.79
   0  -5  24    4.66    1.47
   0   5  24    4.43    1.47
   0  -5 -25    6.41    1.35
   0  -5 -25    7.10    1.23
   0  -5 -25    8.36    1.48
   0   5  25    6.04    1.10
   0   5  25    6.83    1.38
   0  -5  25    5.64    1.20
   0   5  25    8.46    1.65
   0  -5  25    8.39    1.61
   0   6   0 8496.70   63.08
   0   6   0 8642.16   69.57
   0  -6   0 8651.57   64.63
   0   6   0 8160.04   64.11
   0   6  -1   13.86    2.59
   0   6   1   13.89    3.16
   0  -6  -1   16.95    2.59
   0  -6   1   17.82    3.27
   0  -6  -1   14.20    2.74
   0   6   1   14.65    3.10
   0   6  -1   14.12    2.59
   0  -6  -2  271.72   10.94
   0   6   2  278.31   12.67
   0   6   2  287.66   12.99
   0   6  -2  252.25   12.75
   0  -6  -2  287.87   11.63
   0  -6   2  255.33   12.09
   0   6   2  307.42   14.02
   0   6  -2  270.62   10.10
   0   6   2  268.27   13.26
   0  -6  -3  310.20   12.73
   0   6   3  294.69   11.70
   0  -6  -3  306.76   12.73
   0   6  -3  291.74   14.18
   0   6   3  312.24   13.13
   0   6  -3  262.29    9.78
   0   6   3  304.25   14.57
   0  -6   3  289.20   16.90
   0  -6   3  301.05    9.74
   0   6   3  314.16   15.20
   0   6  -3  284.99   10.47
   0   6  -4   26.31    4.50
   0  -6  -4   30.06    4.21
   0  -6  -4   29.53    2.94
   0   6   4   27.63    3.66
   0  -6  -4   29.55    4.38
   0   6   4   40.21    5.13
   0   6  -4   26.67    3.56
   0  -6   4   27.82    3.26
   0  -6   4   28.92    5.69
   0   6   4   31.83    5.34
   0   6  -4   22.50    2.77
   0  -6  -5    0.62    1.42
   0   6   5    1.80    1.84
   0  -6   5   -0.51    2.37
   0  -6   5    0.70    1.05
   0   6  -5    2.58    2.45
   0   6  -5    2.40    1.47
   0   6   5    0.48    1.14
   0   6  -5    0.80    0.73
   0   6  -5   -2.45    1.29
   0  -6  -5    3.02    1.28
   0  -6  -5    1.84    2.10
   0   6   6 1030.84   33.02
   0   6  -6  919.40   17.42
   0  -6   6  995.82   22.71
   0  -6   6 1026.37   25.87
   0  -6   6  963.43   32.28
   0   6  -6 1002.81   17.25
   0   6  -6 1070.50   21.10
   0   6  -6 1037.59   23.92
   0  -6  -6 1075.21   28.00
   0   6  -6 1075.09   30.28
   0  -6  -6 1044.74   29.42
   0   6   6 1008.47   22.59
   0   6  -6 1032.28   25.15
   0  -6  -6 1027.61   22.29
   0   6   7  105.17   11.09
   0   6  -7   97.90    5.01
   0  -6  -7  118.21    8.59
   0  -6  -7  124.99   10.27
   0   6  -7  111.90    6.55
   0   6  -7  123.77    9.50
   0   6  -7  114.99    7.79
   0   6   7  116.47    7.79
   0  -6  -7  117.34   10.70
   0  -6   7  115.62    9.02
   0  -6   7  108.27    8.20
   0  -6   7  108.81   11.38
   0  -6  -8    7.32    2.87
   0  -6  -8   10.20    1.60
   0   6   8    3.45    2.88
   0   6  -8    6.48    2.57
   0  -6  -8    7.34    2.48
   0  -6  -8    8.31    3.87
   0   6  -8    9.24    2.55
   0   6  -8    4.26    1.76
   0  -6   8    5.14    3.43
   0  -6   8    7.61    2.77
   0  -6   8   10.39    3.15
   0  -6  -9  188.42    6.93
   0   6  -9  180.82    4.97
   0   6   9  203.40   16.94
   0   6  -9  176.81   10.35
   0  -6  -9  193.82   14.18
   0  -6  -9  188.97   15.11
   0  -6  -9  171.92   12.10
   0   6  -9  185.08   13.38
   0  -6   9  174.98   15.41
   0  -6   9  162.98   11.76
   0  -6   9  178.36   12.11
   0  -6 -10  424.84   17.41
   0  -6 -10  427.87   11.09
   0   6 -10  426.01    8.50
   0   6  10  393.06   24.61
   0  -6 -10  434.75   22.26
   0  -6 -10  446.69   24.34
   0   6 -10  445.25   18.22
   0  -6 -10  421.86   20.36
   0   6 -10  459.10   22.60
   0  -6  10  402.97   19.65
   0  -6  10  402.66   23.85
   0  -6  10  422.73   19.60
   0  -6 -11  112.63    9.68
   0  -6 -11  119.58    6.17
   0   6 -11  126.43    5.09
   0   6  11  112.81   13.86
   0   6 -11  112.53    9.79
   0   6 -11  133.82   13.22
   0  -6 -11  127.42   12.63
   0  -6 -11  120.40   11.72
   0  -6 -11  138.85   14.33
   0  -6  11  122.54   11.44
   0  -6  11  113.59   10.98
   0  -6  11  113.38   13.19
   0  -6 -12  510.51   21.34
   0  -6 -12  480.23   13.08
   0   6 -12  516.70   11.17
   0   6  12  478.64   29.32
   0  -6 -12  503.46   26.26
   0   6 -12  526.65   27.32
   0  -6 -12  501.41   28.48
   0  -6 -12  471.98   24.56
   0   6 -12  517.06   22.93
   0  -6  12  452.09   22.43
   0  -6  12  459.69   22.90
   0  -6 -13    5.35    2.70
   0  -6 -13   -0.23    1.91
   0   6  13    3.02    2.96
   0   6  13    2.29    3.17
   0   6 -13    1.89    0.91
   0  -6 -13    1.35    1.31
   0   6 -13    6.99    3.10
   0   6 -13   -0.80    3.14
   0  -6 -13    2.96    2.37
   0  -6 -13    0.43    2.60
   0  -6  13    6.41    3.19
   0  -6  14  193.75   16.25
   0   6  14  212.28   17.55
   0  -6  14  211.57    8.44
   0   6  14  208.35    8.86
   0  -6  14  220.63    8.38
   0   6  14  210.45    8.49
   0  -6 -14  205.63    8.19
   0   6  14  199.06   19.69
   0   6  14  192.72   19.80
   0   6  14  215.81    8.72
   0  -6 -14  216.93    9.69
   0   6 -14  219.30    8.44
   0   6 -14  230.78   20.11
   0  -6 -14  204.70   17.90
   0  -6 -14  218.96   18.69
   0   6 -14  237.95   20.49
   0  -6  14  216.70    8.90
   0  -6  15   96.46   11.99
   0   6  15   92.78   11.94
   0  -6  15  110.22    6.54
   0   6  15  114.93    6.96
   0   6  15   94.21   13.94
   0   6  15  121.97    6.42
   0   6  15  109.59   15.51
   0  -6  15  117.55    6.74
   0  -6  15  113.38    6.55
   0   6  15  110.51    6.62
   0  -6 -15  117.46    5.87
   0  -6 -15  103.12    6.25
   0  -6  15  102.40    5.86
   0   6 -15  120.58    6.61
   0  -6 -15  115.58    7.45
   0  -6 -15  121.37    6.97
   0  -6 -15  113.38   13.80
   0   6 -15  127.82   15.97
   0  -6 -15  123.71   14.27
   0   6 -15  125.29   15.98
   0  -6  15  114.90    6.99
   0   6  15  112.84    6.62
   0  -6  16   16.89    2.96
   0  -6  16   20.50    5.80
   0   6  16   17.58    2.59
   0   6  16   26.41    6.28
   0  -6  16   18.73    3.10
   0   6  16   19.67    3.11
   0   6  16   19.68    2.62
   0   6  16   17.36    6.34
   0   6  16   17.00    2.75
   0   6  16    5.14    4.32
   0   6  16   14.45    2.64
   0  -6  16   16.05    2.56
   0  -6 -16   19.87    2.57
   0  -6 -16   15.30    2.68
   0   6  16   16.81    2.62
   0  -6 -16   19.69    3.08
   0   6 -16   18.36    2.83
   0  -6 -16   18.69    3.38
   0  -6 -16    2.59    3.21
   0   6 -16   22.73    8.41
   0   6 -16   19.34    7.36
   0  -6 -16   11.44    4.88
   0  -6  16   22.16    3.37
   0  -6  17    6.34    3.57
   0   6  17    2.45    1.29
   0  -6  17    3.87    1.98
   0   6  17  -16.39    5.23
   0   6  17   21.62    7.02
   0   6  17    2.61    1.49
   0   6  17    4.32    1.77
   0   6  17    3.15    1.67
   0   6  17    4.91    1.64
   0  -6  17    1.16    1.52
   0   6  17    2.99    1.69
   0  -6  17    4.28    1.82
   0  -6 -17    3.82    1.84
   0   6  17    2.51    1.56
   0  -6 -17    3.44    1.89
   0  -6 -17    2.37    1.43
   0   6 -17    2.13    1.24
   0   6 -17    8.94    5.55
   0   6 -17    5.51    4.70
   0  -6  17    0.87    1.45
   0  -6 -17   -6.86    3.85
   0  -6  18 1330.07   23.80
   0  -6  18 1317.87   24.47
   0   6  18 1243.35   22.45
   0   6  18 1329.26   24.74
   0   6  18 1249.46   23.75
   0   6  18 1343.14   22.73
   0   6  18 1247.69   21.12
   0   6  18 1324.09   24.79
   0  -6 -18 1260.35   22.81
   0  -6  18 1252.60   22.19
   0  -6 -18 1328.91   24.38
   0   6 -18 1317.05   23.21
   0   6 -18 1356.70   53.19
   0   6 -18 1325.01   52.39
   0   6  18 1258.73   22.88
   0   6  18 1284.88   23.95
   0   6  19    6.41    2.23
   0   6  19    6.14    2.02
   0   6  19    5.38    1.82
   0   6  19    7.21    2.03
   0  -6 -19    8.26    2.31
   0  -6  19    5.66    1.74
   0   6  19    7.69    1.97
   0  -6 -19    6.11    2.07
   0   6 -19    6.62    2.15
   0   6 -19    4.92    5.51
   0   6 -19   -3.95    4.99
   0  -6  19    7.13    2.29
   0   6  19    9.38    2.21
   0  -6  19    4.03    1.55
   0   6  20  291.74   11.27
   0   6  20  280.80   10.83
   0  -6 -20  274.02   10.29
   0  -6 -20  283.25   11.50
   0   6  20  275.30   11.39
   0   6 -20  279.17    9.75
   0  -6 -20  290.09   11.13
   0   6 -20  263.59   22.63
   0   6 -20  274.67   22.57
   0  -6  20  304.29   11.78
   0  -6  20  282.91   10.79
   0   6  20  282.30   10.74
   0  -6  21   46.00    4.22
   0   6  21   44.09    4.21
   0  -6  21   48.62    4.74
   0  -6 -21   44.52    4.49
   0  -6 -21   44.77    4.00
   0  -6 -21   46.73    4.64
   0   6  21   46.25    4.73
   0  -6 -21   42.03    4.14
   0   6 -21   46.30    8.78
   0  -6  21   41.35    4.22
   0   6  21   49.50    4.54
   0   6  21   45.59    4.29
   0   6  22   43.47    4.24
   0  -6 -22   42.67    4.21
   0  -6 -22   47.98    4.51
   0  -6 -22   45.59    3.65
   0   6  22   44.25    4.44
   0   6 -22   46.92    4.40
   0  -6 -22   46.78    3.85
   0  -6  22   46.54    4.43
   0  -6  22   44.29    3.70
   0   6  22   47.07    4.15
   0   6  22   44.27    4.06
   0  -6  22   40.59    3.84
   0   6  22   37.96    3.90
   0  -6 -23   26.82    2.28
   0  -6 -23   25.06    2.92
   0  -6 -23   23.28    2.88
   0   6  23   27.42    3.11
   0   6  23   30.07    3.43
   0   6  23   24.88    3.29
   0  -6  23   30.95    3.39
   0  -6  23   23.60    2.22
   0   6  23   30.67    3.16
   0   6  23   28.10    3.09
   0  -6  23   27.29    2.83
   0  -6  23   24.58    2.55
   0  -6 -24  195.42    6.80
   0  -6 -24  184.85    6.80
   0   6  24  193.90    6.87
   0   6  24  208.00    7.71
   0   6  24  188.99    7.45
   0  -6  24  206.97    7.37
   0   6  24  192.77    6.92
   0  -6  24  171.20    5.34
   0  -6  24  189.73    6.93
   0  -6 -25    3.49    0.93
   0  -6 -25    4.87    1.08
   0   6  25    5.51    1.03
   0  -6 -25    5.60    1.20
   0  -6  25    4.85    1.25
   0   6  25    6.43    1.37
   0   6  25    6.99    1.23
   0  -6  25    7.17    1.38
   0   7   0    0.38    1.18
   0  -7   0    2.52    0.96
   0   7   0   -0.37    1.26
   0   7   0    0.69    1.27
   0  -7   0    0.10    1.37
   0   7   1  890.53   24.67
   0  -7   1  836.22   13.21
   0  -7  -1  839.80   18.25
   0   7  -1  867.42   23.11
   0   7  -1  853.04   20.98
   0   7   1  833.08   23.75
   0  -7  -1  920.31   22.74
   0  -7   1  874.75   23.49
   0  -7  -2 1448.53   26.77
   0   7  -2 1504.13   31.50
   0   7   2 1520.75   32.81
   0   7   2 1491.43   33.81
   0   7  -2 1433.37   25.58
   0  -7  -2 1562.79   29.74
   0  -7   2 1344.81   29.99
   0   7  -3   33.22    4.09
   0   7   3   43.32    6.29
   0   7   3   45.56    6.47
   0  -7  -3   37.97    4.87
   0   7  -3   38.18    5.80
   0   7   3   33.31    4.41
   0  -7  -3   35.29    4.68
   0   7   3   36.83    5.19
   0  -7   3   45.26    7.56
   0   7  -4  937.70   19.24
   0   7   4 1033.41   31.34
   0  -7   4 1023.39   20.21
   0  -7  -4 1061.97   26.19
   0   7   4 1014.57   27.54
   0  -7  -4 1009.99   26.30
   0   7   4  969.75   23.61
   0   7  -4  917.67   27.87
   0  -7   4  996.87   34.43
   0  -7  -5    0.57    1.69
   0   7   5    2.37    0.85
   0   7  -5   -2.38    1.44
   0  -7  -5   -0.24    0.82
   0   7  -5    2.62    2.60
   0   7   5    3.07    1.47
   0   7   5    1.44    1.55
   0  -7  -5    1.06    1.68
   0   7  -5   -2.03    1.60
   0  -7   5    3.64    3.68
   0  -7   5    5.55    1.87
   0   7  -5   -0.68    0.83
   0   7   5    6.03    3.44
   0  -7  -6   26.57    4.90
   0   7   6   22.96    5.65
   0   7  -6   36.14    5.16
   0   7  -6   23.98    3.80
   0  -7  -6   18.71    4.39
   0   7  -6   25.63    5.39
   0  -7  -6   25.03    3.54
   0   7   6   23.06    3.79
   0  -7   6   20.81    3.45
   0  -7   6   22.69    6.06
   0  -7  -7    4.86    2.38
   0  -7  -7    9.00    1.44
   0   7   7    9.88    3.80
   0  -7  -7    7.39    2.38
   0   7  -7    7.55    3.60
   0   7  -7   12.49    3.14
   0  -7  -7   11.48    3.64
   0   7   7    9.08    2.54
   0   7  -7    5.39    2.46
   0  -7   7    6.46    2.51
   0  -7   7    6.47    3.99
   0  -7   7    5.35    1.97
   0   7   8 2457.88   23.20
   0  -7  -8 2551.04   24.96
   0   7   8 2557.23   59.57
   0   7   8 2300.49   38.03
   0  -7  -8 2565.93   43.25
   0  -7  -8 2660.59   51.39
   0   7  -8 2495.06   47.03
   0   7  -8 2648.79   46.95
   0  -7  -8 2622.34   54.09
   0   7  -8 2665.50   55.43
   0  -7   8 2207.69   55.86
   0  -7   8 2354.85   42.57
   0  -7   8 2449.44   41.79
   0  -7  -9   26.52    5.65
   0  -7  -9   25.46    2.77
   0   7   9   23.30    6.11
   0   7  -9   26.41    5.25
   0   7  -9   13.56    4.82
   0   7  -9   22.96    5.05
   0  -7  -9   19.74    5.54
   0  -7  -9   20.43    4.19
   0  -7   9   20.94    6.35
   0  -7   9   24.08    4.49
   0  -7   9   16.84    3.93
   0  -7 -10 1233.01   28.27
   0  -7 -10 1302.22   20.08
   0   7  10 1308.60   46.38
   0  -7 -10 1378.90   40.30
   0   7 -10 1343.02   39.53
   0  -7 -10 1374.68   43.89
   0  -7 -10 1334.30   36.37
   0   7 -10 1334.90   38.25
   0   7 -10 1449.13   44.48
   0  -7  10 1184.31   42.68
   0  -7  10 1251.82   33.82
   0  -7 -11   17.93    4.96
   0  -7 -11   22.66    2.98
   0   7 -11   22.17    2.15
   0   7  11   26.04    6.79
   0   7  11   26.01    6.96
   0   7 -11   27.59    5.85
   0   7 -11   22.71    6.04
   0  -7 -11   22.15    6.08
   0  -7 -11   17.65    4.74
   0  -7  11   28.29    5.57
   0  -7  11   20.58    6.62
   0  -7 -12   -1.29    2.08
   0  -7 -12    1.99    1.32
   0   7 -12    1.94    0.74
   0   7  12    2.36    3.30
   0   7  12   -3.38    3.10
   0  -7 -12    1.80    2.34
   0   7 -12    7.06    3.89
   0   7 -12   -2.44    2.92
   0  -7 -12    0.17    3.12
   0  -7  12   -9.29    3.57
   0  -7 -13   35.62    7.13
   0   7  13   21.85    6.42
   0   7  13   32.82    8.59
   0   7 -13   34.26    3.10
   0  -7 -13   29.84    3.60
   0  -7 -13   33.18    7.89
   0   7 -13   30.01    7.46
   0   7 -13   37.74    8.32
   0  -7 -13   29.90    7.01
   0   7 -13   35.94    8.34
   0  -7  13   26.61    6.08
   0   7  14  327.83   11.68
   0   7  14  322.97   11.00
   0   7  14  327.47    9.53
   0  -7  14  328.50   10.52
   0  -7 -14  321.31   11.01
   0  -7 -14  322.01   10.03
   0   7  14  291.54   24.65
   0   7  14  336.39   11.12
   0   7  14  348.72   10.00
   0   7  14  343.56   27.02
   0  -7  14  336.19   10.56
   0  -7 -14  348.77   11.10
   0  -7 -14  351.33   12.81
   0   7 -14  367.18   10.49
   0   7 -14  378.88   26.28
   0  -7 -14  356.95   23.33
   0   7 -14  340.63   24.97
   0   7 -14  365.89   25.52
   0  -7 -14  364.37   24.36
   0  -7  14  331.54   11.07
   0  -7  14  319.71   20.59
   0   7  14  345.81   21.46
   0  -7  14  336.30   10.44
   0  -7  15    8.67    3.88
   0  -7  15    0.67    1.40
   0  -7  15    2.05    1.34
   0   7  15   -5.02    3.00
   0   7  15    2.88    1.22
   0  -7 -15    0.69    1.10
   0  -7 -15    1.94    1.23
   0  -7  15    2.97    1.36
   0   7  15    3.22    1.53
   0   7  15   10.77    5.23
   0  -7  15    2.13    1.70
   0   7  15    4.82    4.33
   0   7  15    2.88    1.61
   0  -7 -15    1.33    1.30
   0   7 -15    2.22    1.47
   0  -7 -15    1.46    1.60
   0  -7 -15   -2.87    3.27
   0   7 -15    9.08    4.17
   0   7 -15    5.31    4.33
   0   7 -15    2.27    3.22
   0  -7 -15    6.61    3.47
   0   7  16  338.06   10.57
   0  -7  16  351.40   21.31
   0  -7  16  386.78   12.31
   0  -7  16  387.78   12.87
   0   7  16  350.83   21.68
   0   7  16  374.66   12.74
   0  -7 -16  358.50   12.35
   0  -7  16  375.32   12.05
   0  -7 -16  385.66   11.42
   0   7  16  376.42   11.99
   0   7  16  385.32   13.25
   0  -7  16  367.62   12.78
   0   7  16  373.12   27.48
   0  -7 -16  382.63   14.19
   0  -7 -16  383.00   12.57
   0   7 -16  365.47   11.48
   0   7 -16  407.97   28.60
   0  -7 -16  390.87   26.26
   0   7 -16  382.42   27.83
   0   7 -16  367.49   27.05
   0   7  16  362.46   12.69
   0  -7  17   97.80    6.44
   0   7  17   92.07    5.88
   0  -7  17  106.41    6.97
   0   7  17   95.99    6.19
   0   7  17  106.18    6.77
   0   7  17  101.27    6.85
   0  -7 -17   96.70    5.77
   0  -7 -17   96.90    6.54
   0  -7  17   97.54    6.36
   0   7 -17   98.84    5.99
   0  -7 -17   99.48    6.54
   0   7 -17   91.50   14.09
   0   7 -17  116.99   15.55
   0   7 -17   97.16   14.60
   0   7  17   98.35    6.74
   0   7  18   23.58    3.47
   0   7  18   21.50    3.03
   0   7  18   22.91    3.40
   0   7  18   21.77    3.42
   0  -7 -18   20.97    3.31
   0  -7  18   20.05    3.14
   0   7  18   24.46    3.51
   0   7 -18   23.18    2.97
   0  -7 -18   26.22    3.58
   0   7 -18   22.27    7.43
   0   7 -18   19.29    7.61
   0  -7  18   29.09    3.71
   0  -7  18   24.11    3.62
   0   7  18   20.56    2.89
   0   7  19  138.14    7.50
   0  -7  19  152.36    8.03
   0  -7  19  143.50    8.22
   0   7  19  138.43    8.17
   0  -7 -19  135.96    8.11
   0  -7 -19  142.22    7.79
   0   7  19  138.88    8.03
   0  -7 -19  141.99    7.71
   0   7 -19  131.03   16.53
   0   7 -19  139.96   16.33
   0   7  19  142.14    8.12
   0  -7  19  133.26    8.05
   0   7  19  132.44    7.57
   0   7  20  230.36    9.73
   0  -7  20  227.89   10.07
   0   7  20  246.77   10.34
   0  -7 -20  241.26   10.53
   0  -7 -20  234.18    9.63
   0   7  20  232.15   10.23
   0  -7 -20  241.51    9.58
   0   7 -20  264.99   11.12
   0   7 -20  224.77   20.30
   0  -7  20  242.79    9.77
   0   7  20  242.71    9.62
   0  -7  20  257.66   10.79
   0  -7 -21   -0.81    1.98
   0  -7 -21    1.35    1.38
   0  -7 -21    1.48    1.60
   0   7  21    0.89    1.34
   0  -7 -21    1.72    1.39
   0   7 -21    1.41    1.63
   0  -7  21    1.70    1.79
   0  -7  21    1.62    1.41
   0   7  21    3.22    1.30
   0   7  21    1.88    1.34
   0  -7  21    3.77    1.59
   0   7  21    1.65    1.51
   0  -7 -22  283.78   10.13
   0   7  22  301.39   10.50
   0  -7 -22  296.76   10.53
   0  -7 -22  285.27    8.95
   0   7  22  296.53   10.62
   0   7 -22  296.86    9.96
   0  -7  22  307.33   10.70
   0  -7  22  278.45    8.43
   0  -7  22  261.30    9.18
   0   7  22  272.14    9.65
   0   7  22  280.53    9.65
   0   7  22  288.27    9.82
   0   7  23   15.80    2.38
   0  -7 -23   14.53    2.30
   0  -7 -23   17.26    2.52
   0  -7 -23   14.12    1.74
   0   7  23   14.68    2.37
   0   7 -23   13.74    2.00
   0   7  23   16.21    2.50
   0  -7  23   15.47    2.47
   0   7  23   15.53    2.12
   0  -7  23   15.46    2.36
   0  -7  23   13.98    2.11
   0   7  23   16.20    2.32
   0  -7  23   11.10    1.62
   0  -7 -24    0.83    1.06
   0   7  24    1.56    1.01
   0   7  24    1.09    0.89
   0   7  24    0.46    1.03
   0  -7  24    0.14    1.04
   0  -7  24   -0.22    0.96
   0  -7  24   -0.19    0.75
   0   7  24   -0.36    1.12
   0  -7 -24    1.09    1.12
   0  -7 -25   42.77    2.56
   0  -7  25   41.40    2.52
   0  -7  25   43.19    2.59
   0   7  25   45.63    2.81
   0  -7 -25   45.71    2.51
   0  -7 -25   42.16    2.21
   0   8   0 2709.41   20.62
   0  -8   0 2803.75   43.89
   0   8   0 2701.01   43.45
   0   8   0 2769.93   46.98
   0   8   0 2666.83   42.90
   0   8  -1   68.62    3.44
   0   8   1   74.63    3.43
   0  -8   1   75.20    7.51
   0  -8  -1   81.59    7.53
   0  -8  -1   71.68    5.61
   0   8  -1   69.66    7.16
   0  -8   1   71.83    3.98
   0   8   1   64.85    7.25
   0   8  -1   69.75    6.66
   0   8   1   63.10    7.14
   0   8   2  200.60    6.07
   0  -8  -2  210.39   11.91
   0  -8   2  178.15   11.89
   0   8   2  195.56   12.74
   0   8  -2  179.38   11.76
   0  -8  -2  190.83   10.20
   0   8   2  197.66   13.23
   0   8  -2  186.91   10.10
   0   8  -3   93.03    7.28
   0   8   3   98.98    9.93
   0   8   3  105.34    4.53
   0  -8  -3  111.29    8.89
   0   8   3  101.85    9.27
   0   8  -3  109.23    9.30
   0   8   3  104.09    8.42
   0  -8  -3  115.54    8.66
   0  -8   3   94.35   11.80
   0   8  -4   40.36    4.49
   0   8   4   51.50    7.81
   0  -8  -4   48.61    6.10
   0   8   4   46.75    3.19
   0   8   4   40.32    5.38
   0   8   4   47.65    6.65
   0  -8  -4   35.65    5.29
   0   8  -4   44.67    6.97
   0  -8   4   40.27    7.70
   0   8   5   70.00    9.10
   0   8   5   92.80   10.60
   0   8  -5   73.98    5.25
   0  -8   5   80.31    6.41
   0  -8  -5   87.47    8.45
   0   8   5   89.46    4.59
   0   8  -5   73.19    3.29
   0   8   5   74.17    8.56
   0   8  -5   69.50    5.90
   0   8  -5   86.02    9.64
   0  -8  -5   75.16    8.12
   0   8   5   86.74    7.63
   0  -8   5   73.53   10.21
   0  -8  -6  463.27   20.11
   0   8   6  447.34   10.68
   0   8   6  454.14    9.89
   0   8  -6  388.04    8.16
   0  -8  -6  436.91    9.14
   0   8   6  475.34   24.54
   0   8   6  454.32   24.09
   0   8   6  420.67   17.57
   0  -8  -6  441.84   20.79
   0   8  -6  397.31   16.88
   0   8  -6  437.34   21.93
   0  -8  -6  448.22   14.14
   0   8  -6  383.25   15.26
   0   8   6  450.52   21.30
   0  -8   6  433.06   25.20
   0  -8   6  434.13   15.69
   0  -8  -7   82.42    9.00
   0   8   7   91.98   11.37
   0   8   7  101.35   11.96
   0   8   7   80.35    7.66
   0  -8  -7   85.70    9.76
   0   8  -7   86.85   10.45
   0  -8  -7   93.58    7.29
   0   8  -7   82.88    7.60
   0   8  -7   77.02    8.17
   0  -8   7   85.80    7.61
   0  -8   7   85.45    8.16
   0  -8   7   90.82   11.86
   0   8   7   93.81    4.78
   0  -8  -7   83.22    4.43
   0   8   8  186.60   16.94
   0   8   8  173.69   16.20
   0   8  -8  175.41   12.87
   0  -8  -8  173.37   11.16
   0  -8  -8  178.62   14.81
   0   8  -8  166.56   14.99
   0  -8  -8  186.92   14.23
   0   8  -8  181.42   12.50
   0  -8   8  174.69   16.86
   0  -8   8  180.60   11.59
   0   8   8  176.58    6.88
   0   8   8  177.37    6.30
   0  -8  -8  192.62    7.22
   0   8   9  537.72   29.35
   0   8   9  600.38   31.49
   0   8  -9  530.71   23.23
   0  -8  -9  577.60   26.00
   0   8  -9  557.05   24.40
   0  -8  -9  564.68   21.88
   0   8  -9  565.15   27.95
   0  -8  -9  569.20   27.58
   0  -8   9  515.08   29.24
   0  -8   9  516.36   20.68
   0  -8  -9  548.69   13.02
   0   8   9  546.97   12.62
   0   8   9  505.60   11.06
   0   8  10  436.36   27.73
   0   8  10  387.45   25.92
   0   8 -10  432.08   25.50
   0  -8 -10  424.35   24.84
   0   8 -10  402.23   22.25
   0  -8 -10  432.43   20.73
   0  -8 -10  428.05   23.33
   0   8 -10  436.54   22.46
   0  -8  10  402.58   19.24
   0  -8  10  378.73   25.55
   0   8  10  382.39    9.97
   0  -8 -10  405.43   11.65
   0   8  11  164.21   17.61
   0   8  11  165.27   17.47
   0   8 -11  188.01   17.34
   0   8 -11  161.43   14.72
   0  -8 -11  154.74   13.28
   0  -8 -11  178.87   17.13
   0  -8 -11  183.96   15.94
   0   8 -11  164.65   15.19
   0  -8  11  152.21   12.62
   0  -8  11  150.15   16.42
   0  -8 -11  160.93    6.05
   0  -8 -11  172.65    8.02
   0   8  12 1063.14   45.19
   0   8  12 1257.31   50.02
   0  -8 -12 1252.12   22.63
   0  -8 -12 1196.74   17.94
   0  -8 -12 1225.37   39.61
   0  -8 -12 1239.13   46.32
   0   8 -12 1233.32   42.49
   0  -8 -12 1245.86   42.64
   0   8 -12 1178.43   42.37
   0   8 -12 1359.81   48.17
   0  -8  12 1183.38   36.36
   0  -8  12 1103.89   45.56
   0   8  13   -3.84    2.35
   0  -8  13   -4.18    1.45
   0  -8  13    3.31    2.67
   0  -8  13   -0.16    1.15
   0   8  13   -0.23    1.10
   0  -8 -13    0.38    1.13
   0  -8  13   -0.01    1.31
   0  -8 -13    0.00    1.32
   0  -8  13   -2.70    1.24
   0   8  13    0.85    0.83
   0   8  13    1.94    3.18
   0   8  13    0.63    2.80
   0  -8 -13    0.93    1.01
   0  -8 -13   -1.32    1.61
   0  -8 -13    2.79    4.45
   0  -8 -13    3.70    2.47
   0   8 -13   -0.60    2.62
   0   8 -13   -2.10    3.29
   0  -8 -13    3.22    3.44
   0   8  13   -0.52    1.34
   0   8  14   91.42    6.15
   0   8  14   63.25    4.30
   0   8  14   84.23    6.36
   0  -8 -14   92.37    6.17
   0  -8  14   91.62    5.94
   0  -8  14   90.14    5.48
   0  -8 -14   96.56    6.01
   0  -8  14   93.68    5.66
   0   8  14   99.76   14.92
   0   8  14   89.65   14.17
   0   8  14   97.78    6.09
   0  -8 -14   94.78    5.76
   0  -8 -14   98.38    6.98
   0  -8 -14  108.98   13.64
   0   8 -14  111.24   15.08
   0  -8 -14   90.49   11.86
   0   8 -14   92.74   13.24
   0   8 -14   90.74   13.06
   0  -8  14   75.61    9.54
   0  -8  14  100.52    6.44
   0   8  14   96.89   10.96
   0  -8  14   93.51    5.77
   0  -8  15    4.56    1.97
   0  -8  15    4.44    2.73
   0  -8  15    4.22    1.60
   0   8  15   10.34    5.42
   0   8  15    4.22    1.15
   0   8  15    3.42    1.72
   0   8  15    2.37    1.64
   0   8  15    2.26    1.30
   0  -8  15    5.23    1.36
   0  -8 -15    2.82    1.61
   0  -8  15    1.71    1.25
   0  -8 -15    4.80    1.80
   0  -8 -15    3.79    1.88
   0  -8 -15    4.57    1.64
   0   8 -15    4.51    5.26
   0   8 -15    8.82    5.05
   0   8 -15    4.83    3.50
   0  -8 -15    7.05    3.77
   0  -8  16   15.00    2.72
   0  -8  16   16.58    2.92
   0   8  16   15.69    2.33
   0  -8  16   15.09    4.63
   0   8  16   18.66    6.99
   0   8  16   17.18    2.65
   0   8  16   14.86    2.88
   0   8  16   12.30    2.53
   0  -8  16   14.52    2.79
   0  -8 -16   15.82    2.96
   0  -8 -16   17.58    2.87
   0   8  16   13.33    2.64
   0  -8 -16   16.87    2.77
   0   8 -16   -5.26    4.65
   0   8 -16   14.30    6.30
   0   8 -16   -1.53    3.74
   0  -8 -16   19.50    6.13
   0  -8  16   13.74    2.77
   0  -8  17    9.88    2.37
   0  -8  17    7.63    1.91
   0   8  17    4.84    1.61
   0   8  17   11.58    2.31
   0   8  17   12.69    2.72
   0  -8 -17   12.85    2.87
   0   8  17    9.21    2.32
   0  -8 -17   10.31    2.21
   0   8 -17    6.12    5.42
   0   8 -17   10.20    5.02
   0  -8  17   11.23    2.71
   0   8  18  799.48   17.09
   0  -8  18  839.76   19.88
   0  -8  18  813.16   18.44
   0   8  18  818.23   19.53
   0  -8 -18  794.00   19.05
   0   8  18  776.06   18.54
   0   8  18  794.59   18.20
   0   8  18  864.89   18.90
   0  -8 -18  821.33   17.69
   0   8 -18  836.21   40.46
   0   8 -18  820.89   39.39
   0  -8  18  775.09   19.70
   0   8  18  801.68   19.45
   0   8  19   27.68    3.30
   0  -8  19   28.97    3.94
   0  -8  19   25.33    3.28
   0   8  19   28.26    3.82
   0  -8 -19   26.51    3.86
   0  -8 -19   26.81    3.57
   0   8  19   26.57    3.44
   0   8  19   25.35    3.54
   0   8 -19   26.35    3.87
   0  -8 -19   24.26    3.09
   0   8 -19    9.63    5.10
   0   8 -19   33.59    7.15
   0   8  19   24.36    3.63
   0   8  19   25.91    3.60
   0  -8  19   21.49    3.52
   0  -8  20   79.27    5.98
   0  -8  20   74.83    5.23
   0   8  20   72.31    5.08
   0  -8 -20   82.03    6.02
   0  -8 -20   72.18    5.79
   0  -8 -20   74.29    5.53
   0   8  20   72.70    5.64
   0   8 -20   80.03    5.96
   0  -8 -20   72.56    4.76
   0   8 -20   50.00    8.88
   0   8  20   75.63    5.74
   0  -8  20   66.67    5.51
   0   8  20   73.83    5.46
   0  -8 -21   56.13    4.85
   0  -8 -21   58.48    4.56
   0  -8 -21   55.28    4.92
   0   8  21   51.12    4.61
   0   8 -21   59.08    4.82
   0  -8  21   52.94    4.72
   0  -8  21   52.42    4.04
   0   8  21   54.93    4.13
   0  -8  21   45.87    4.29
   0   8  21   53.63    4.47
   0   8  21   50.32    4.43
   0  -8 -22   43.59    3.98
   0   8  22   54.09    4.41
   0  -8 -22   48.83    4.32
   0  -8 -22   53.10    3.89
   0   8  22   49.60    4.23
   0   8 -22   40.33    3.40
   0  -8  22   44.43    4.03
   0  -8  22   45.37    3.98
   0  -8  22   42.70    3.80
   0   8  22   47.68    3.90
   0   8  22   41.20    3.61
   0  -8  22   44.39    3.64
   0   8  22   49.61    4.02
   0  -8 -23    7.11    1.31
   0  -8 -23   10.43    1.95
   0  -8 -23    9.83    1.95
   0   8  23    9.69    1.69
   0   8  23   11.19    1.98
   0   8  23   10.67    2.03
   0  -8  23    8.50    1.84
   0   8  23    9.64    1.75
   0  -8  23    7.11    1.31
   0  -8  23    9.66    1.79
   0   8  23    9.64    1.71
   0  -8  23   11.74    1.97
   0  -8 -24  155.79    5.58
   0  -8 -24  142.52    4.54
   0  -8 -24  149.18    5.41
   0   8  24  151.18    5.11
   0   8  24  150.22    5.81
   0  -8  24  150.30    5.52
   0  -8  24  149.15    5.49
   0   8  24  143.81    4.95
   0  -8  24  147.61    4.63
   0  -9   0    0.53    1.80
   0  -9   0    1.54    0.97
   0   9   0    1.51    0.77
   0   9   0    0.87    1.66
   0   9   0    2.51    2.20
   0   9   0    0.53    1.69
   0   9  -1  228.64    6.76
   0   9   1  223.80    6.49
   0  -9   1  233.37   14.14
   0  -9  -1  248.05   14.06
   0  -9  -1  226.14   10.03
   0   9  -1  240.06   15.07
   0   9  -1  251.10   14.47
   0   9   1  240.34   15.23
   0   9   1  232.77   14.52
   0   9  -1  231.49   12.86
   0   9  -2   42.14    5.67
   0   9   2   46.23    7.08
   0   9   2   44.75    3.24
   0   9  -2   42.68    3.10
   0  -9  -2   47.18    6.29
   0  -9  -2   44.49    5.00
   0   9  -2   48.05    6.56
   0   9   2   41.71    6.69
   0  -9   2   40.06    8.51
   0   9  -3    4.37    2.00
   0   9   3    1.32    1.90
   0   9   3    1.15    0.90
   0  -9  -3    2.92    2.31
   0   9   3    1.33    1.82
   0  -9  -3    2.42    2.05
   0   9  -3    1.35    1.83
   0   9   3    3.49    2.03
   0  -9   3    2.25    3.45
   0   9   4  431.41   23.02
   0   9  -4  415.37   14.97
   0   9   4  445.98   10.68
   0   9  -4  408.17    7.43
   0  -9  -4  467.72   19.91
   0  -9  -4  440.83   18.78
   0   9  -4  463.40   20.97
   0   9   4  440.04   18.61
   0   9   4  464.16   21.70
   0  -9   4  433.22   26.07
   0   9   5   19.74    5.27
   0   9   5   16.60    2.23
   0  -9  -5   18.59    1.90
   0   9  -5   16.93    1.65
   0  -9  -5   18.11    4.43
   0  -9  -5   11.49    3.39
   0   9  -5   19.04    5.25
   0   9   5   19.54    4.72
   0   9   5   20.72    4.27
   0  -9   5   18.74    6.35
   0   9   6   17.76    5.10
   0  -9  -6   13.15    3.77
   0   9  -6   12.53    1.58
   0   9   6   14.21    2.18
   0  -9  -6   14.89    1.85
   0   9   6   13.32    2.05
   0   9   6    9.52    4.01
   0   9  -6   10.82    4.11
   0   9  -6    8.54    2.54
   0  -9  -6   14.31    3.81
   0   9   6   10.52    3.11
   0  -9   6   11.44    5.01
   0  -9   6   13.16    3.19
   0   9   7  119.14   13.62
   0   9   7  100.45   12.42
   0  -9   7  102.23    8.32
   0   9  -7   91.68    4.46
   0  -9  -7  106.10    5.31
   0   9   7  102.20    5.46
   0  -9  -7  121.26   11.31
   0  -9  -7   97.76   10.63
   0   9   7   97.78    9.12
   0   9  -7  108.56    8.90
   0   9  -7  110.13   12.16
   0  -9   7  103.25   13.63
   0   9   8  702.27   33.94
   0   9   8  657.49   32.63
   0   9   8  625.97   14.02
   0   9  -8  602.15   12.20
   0   9   8  603.15   12.47
   0  -9  -8  669.92   14.05
   0  -9  -8  723.77   28.65
   0   9  -8  693.68   31.22
   0   9  -8  622.58   24.77
   0   9  -8  612.11   23.22
   0  -9  -8  673.15   29.29
   0  -9   8  634.45   21.65
   0  -9   8  651.81   33.99
   0   9   9   38.73    8.39
   0   9   9   36.30    8.12
   0   9  -9   31.41    3.22
   0  -9  -9   37.92    3.63
   0   9   9   33.91    3.45
   0   9   9   30.71    3.02
   0  -9  -9   36.56    6.92
   0   9  -9   43.21    8.46
   0  -9  -9   35.62    7.31
   0   9  -9   28.23    5.75
   0   9  -9   36.39    6.41
   0  -9   9   40.12    5.77
   0  -9   9   30.59    7.59
   0   9  10 1472.73   52.23
   0   9  10 1399.09   50.39
   0   9  10 1309.82   19.70
   0  -9 -10 1413.09   22.50
   0  -9 -10 1374.09   18.90
   0  -9 -10 1482.97   44.20
   0   9 -10 1434.75   42.38
   0   9 -10 1427.78   47.81
   0   9 -10 1409.94   41.04
   0  -9 -10 1471.08   47.42
   0  -9 -10 1352.90   35.42
   0  -9  10 1356.93   34.67
   0  -9  10 1256.53   48.52
   0   9  11  395.78   28.08
   0   9  11  315.69   24.93
   0  -9 -11  379.73   23.13
   0  -9 -11  359.59    9.72
   0  -9 -11  364.09   12.10
   0   9  11  341.14   10.32
   0   9 -11  348.56   21.87
   0   9 -11  379.63   25.29
   0  -9 -11  347.71   19.45
   0  -9 -11  351.13   23.99
   0   9 -11  351.97   22.38
   0  -9  11  359.76   18.40
   0  -9  11  311.49   24.75
   0  -9  12    4.04    4.80
   0  -9  12    1.21    0.92
   0  -9  12    0.92    1.17
   0  -9  12    0.39    1.49
   0   9  12    2.36    2.76
   0   9  12    2.81    1.86
   0  -9 -12    1.07    1.20
   0  -9  12    2.06    1.42
   0  -9 -12    3.92    1.61
   0  -9  12    0.51    1.59
   0  -9 -12    1.25    1.17
   0  -9 -12    0.96    0.91
   0  -9 -12    6.77    4.34
   0   9 -12   -7.13    4.22
   0   9 -12    2.06    3.36
   0   9 -12   -9.49    4.17
   0   9  12    1.98    1.55
   0  -9  12   -0.18    1.24
   0  -9 -12   -0.55    1.92
   0  -9  13   78.38    5.74
   0  -9  13   39.89    6.33
   0  -9  13   78.91    5.27
   0   9  13   52.89   10.83
   0   9  13   78.57    5.14
   0   9  13   77.84    4.66
   0   9  13   77.04    6.01
   0  -9 -13   79.24    5.66
   0  -9 -13   75.13    5.68
   0  -9  13   76.72    5.32
   0  -9 -13   74.13    4.64
   0  -9 -13   91.73    6.69
   0   9 -13   80.57   11.96
   0   9 -13   89.82   12.81
   0   9 -13   76.12   12.34
   0  -9  13   75.63    5.81
   0   9  13   79.63    5.94
   0  -9 -13   76.06   11.29
   0  -9  14  287.72   17.69
   0  -9  14  319.44   10.98
   0  -9  14  323.77   11.75
   0   9  14  327.41   12.77
   0   9  14  311.14   11.57
   0   9  14  308.71    9.46
   0  -9 -14  325.85   11.78
   0  -9 -14  309.33   11.63
   0  -9  14  298.98   10.50
   0   9  14  325.08   27.08
   0   9  14  331.32   11.30
   0  -9 -14  318.03   12.88
   0  -9 -14  323.19    9.92
   0   9 -14  302.06   23.41
   0   9 -14  328.19   24.06
   0   9 -14  354.46   26.65
   0  -9 -14  343.46   23.81
   0  -9  14  308.26   12.26
   0  -9  15    4.58    1.66
   0  -9  15    3.44    1.63
   0   9  15    3.40    1.72
   0   9  15    3.34    1.58
   0  -9 -15    4.00    1.77
   0  -9  15    2.42    1.26
   0  -9 -15    3.76    1.64
   0   9  15    9.38    3.20
   0   9  15    3.79    1.51
   0  -9 -15    5.20    1.48
   0   9 -15   16.34    7.95
   0   9 -15   -2.24    3.41
   0   9 -15   16.41    6.16
   0  -9  15    4.86    2.18
   0  -9 -15   -6.62    4.15
   0   9  16  305.47    9.54
   0  -9  16  319.15   12.13
   0  -9  16  316.98   11.50
   0   9  16  316.84   12.03
   0  -9 -16  326.85   11.94
   0  -9  16  297.24   10.64
   0  -9 -16  297.89   11.87
   0   9  16  328.63   12.19
   0  -9 -16  322.71   10.44
   0   9 -16  317.52   12.65
   0   9 -16  288.40   23.63
   0   9 -16  299.58   23.93
   0   9  16  303.64   11.96
   0  -9  16  308.71   12.56
   0  -9  17   63.81    5.62
   0   9  17   67.15    4.67
   0  -9  17   64.00    5.33
   0   9  17   67.54    4.93
   0   9  17   66.31    5.65
   0  -9  17   60.51    4.75
   0  -9 -17   65.32    5.77
   0   9 -17   67.12    5.81
   0  -9 -17   64.09    4.69
   0   9 -17   54.93   10.30
   0   9 -17   72.04   11.94
   0  -9  17   59.00    5.64
   0   9  17   59.92    5.43
   0  -9  18   13.02    2.89
   0  -9  18   13.92    2.57
   0   9  18   11.06    2.16
   0   9  18   15.82    2.81
   0   9  18   13.23    2.72
   0   9  18   12.12    2.77
   0  -9 -18   10.22    2.84
   0  -9 -18    9.43    2.54
   0   9  18   13.69    2.79
   0   9 -18   11.16    2.53
   0   9 -18   11.04    5.12
   0  -9  18   11.27    2.86
   0  -9  19  185.65    9.23
   0   9  19  184.35    7.64
   0  -9  19  171.19    8.06
   0  -9 -19  182.54    8.86
   0   9  19  191.71    9.30
   0  -9 -19  190.98    9.47
   0  -9 -19  187.41    9.11
   0   9  19  179.12    8.34
   0   9  19  182.80    8.85
   0   9 -19  181.18    9.02
   0   9 -19  150.36   15.09
   0  -9  19  175.30    9.06
   0   9  19  182.79    8.72
   0   9  19  176.94    9.02
   0  -9 -20  188.05    8.73
   0  -9 -20  196.20    9.19
   0  -9 -20  189.53    8.64
   0   9  20  174.53    8.32
   0   9 -20  174.36    7.81
   0   9 -20  191.91    8.63
   0  -9  20  168.43    7.40
   0   9  20  187.29    7.22
   0  -9  20  181.88    8.75
   0   9  20  185.98    8.37
   0  -9  20  172.36    8.46
   0   9  20  190.07    8.91
   0  -9 -21   -0.05    1.57
   0  -9 -21   -1.59    1.87
   0  -9 -21    0.52    1.31
   0   9  21    0.49    1.24
   0   9 -21   -0.07    1.35
   0   9 -21   -0.68    1.30
   0  -9  21    0.92    1.37
   0  -9  21    2.51    1.22
   0  -9  21    0.48    1.12
   0  -9  21    0.18    1.39
   0   9  21    2.00    1.42
   0   9  21    0.48    1.21
   0  -9 -22  251.34    8.66
   0   9  22  250.54    8.76
   0  -9 -22  250.92    8.04
   0  -9 -22  256.21    8.99
   0   9  22  249.11    8.58
   0  -9  22  225.43    6.66
   0   9 -22  238.51    6.82
   0  -9  22  238.25    8.59
   0   9  22  248.50    8.46
   0  -9  22  246.11    8.53
   0  -9  22  216.91    7.10
   0   9  22  244.64    8.08
   0  -9  22  255.62    8.66
   0   9  22  236.17    7.91
   0   9  23    6.41    1.47
   0  -9 -23    5.70    1.47
   0   9  23    7.58    1.50
   0   9  23    4.05    1.35
   0  -9  23    3.24    1.20
   0   9  23    5.62    1.34
   0  -9  23    5.13    1.47
   0  -9  23    5.57    1.35
   0   9  23    4.27    1.09
   0  -9 -23    6.34    1.28
   0  -9 -23    6.09    1.52
   0  -9 -23    3.43    0.94
   0  -9 -24   14.84    1.68
   0  -9  24   13.45    1.63
   0  -9  24   14.23    1.44
   0   9  24   16.67    1.85
   0  -9  24   12.98    1.55
   0  -9 -24   12.96    1.64
   0  10   0  330.14    8.53
   0 -10   0  333.27   17.88
   0  10   0  326.98   17.13
   0  10   0  366.35   19.88
   0 -10   1    8.13    2.96
   0 -10  -1    8.45    3.20
   0  10   1   11.85    1.76
   0  10  -1    4.90    2.59
   0  10   1   12.39    3.80
   0  10  -1    8.53    3.29
   0  10  -1    9.56    1.51
   0  10   1   14.53    4.01
   0  10  -1   14.41    3.70
   0  10   2   27.03    5.28
   0  10  -2   27.33    5.05
   0  10   2   29.56    2.90
   0  10  -2   30.80    2.70
   0 -10  -2   29.36    5.34
   0  10  -2   23.00    4.81
   0 -10  -2   34.55    4.52
   0  10   2   24.96    5.55
   0  10  -2   37.24    6.61
   0  10   2   35.72    6.44
   0 -10   2   27.67    7.32
   0  10  -3   13.72    3.28
   0  10   3   11.81    3.63
   0  10  -3   15.37    2.04
   0  10   3   14.35    2.16
   0 -10  -3   18.42    4.45
   0  10   3   15.78    4.12
   0  10   3   11.00    3.12
   0 -10  -3   12.83    3.27
   0  10  -3   11.53    3.58
   0 -10   3   14.55    5.04
   0  10   4   19.00    5.28
   0  10   4   30.20    3.08
   0 -10  -4   33.53    5.99
   0  10   4   27.30    5.75
   0  10   4   29.50    5.18
   0 -10  -4   28.26    5.08
   0  10  -4   40.20    6.81
   0 -10   4   32.63    8.42
   0  10   5   94.75   11.80
   0  10  -5   88.21    3.82
   0  10   5   99.84    5.57
   0 -10  -5   96.26    4.43
   0 -10  -5   87.86    9.36
   0  10   5   86.88    8.66
   0 -10  -5   87.68    9.33
   0  10   5   93.57   11.04
   0  10  -5  101.79   10.84
   0 -10   5  100.14   13.59
   0  10   6  703.60   32.96
   0  10  -6  648.22   11.02
   0 -10  -6  644.78   12.42
   0  10   6  691.09   15.14
   0  10   6  656.17   14.31
   0 -10  -6  711.63   27.67
   0  10   6  661.19   25.50
   0 -10  -6  724.30   27.99
   0  10   6  695.74   30.29
   0  10  -6  681.80   30.06
   0  10  -6  705.33   29.28
   0 -10   6  680.26   35.14
   0  10   7  279.38   21.44
   0  10   7  238.14    8.99
   0  10  -7  238.87    7.22
   0 -10  -7  252.41    8.43
   0 -10  -7  291.72   18.27
   0  10  -7  266.56   19.57
   0 -10  -7  276.89   18.25
   0  10   7  232.40   15.00
   0 -10   7  226.83   20.71
   0  10   8   26.94    7.15
   0  10   8   23.29    3.06
   0 -10  -8   21.16    2.69
   0  10   8   21.35    2.70
   0  10  -8   18.98    2.32
   0 -10  -8   23.45    5.77
   0 -10  -8   26.28    6.39
   0  10  -8   20.76    5.92
   0  10  -8   20.99    4.39
   0 -10   8   12.61    6.22
   0  10   9  540.41   31.89
   0  10   9  517.07   13.96
   0  10   9  481.74   12.44
   0 -10  -9  515.67   13.61
   0  10  -9  514.02   12.29
   0 -10  -9  570.91   27.25
   0  10  -9  532.03   29.12
   0 -10  -9  568.60   28.70
   0  10  -9  479.67   22.01
   0 -10   9  469.62   30.54
   0  10  10  649.70   35.69
   0 -10 -10  735.64   32.22
   0 -10 -10  705.72   16.59
   0  10 -10  651.38   14.58
   0 -10 -10  671.50   14.81
   0  10  10  645.70   14.79
   0  10 -10  639.22   27.12
   0  10 -10  721.60   34.82
   0 -10 -10  739.37   34.19
   0 -10  10  649.24   36.43
   0 -10  11   45.21    3.90
   0 -10  11   42.73    4.14
   0 -10  11   53.28   11.06
   0  10  11   48.36   10.56
   0  10  11   49.84    4.74
   0 -10  11   42.22    3.92
   0 -10 -11   43.97    4.10
   0 -10 -11   45.40    4.44
   0 -10 -11   48.92    4.00
   0 -10 -11   50.55    4.79
   0 -10 -11   43.27    3.72
   0  10  11   42.99    3.93
   0  10 -11   49.50    4.48
   0  10 -11   40.91    7.42
   0 -10 -11   37.11    7.98
   0  10 -11   53.34   10.55
   0 -10 -11   51.92    9.27
   0  10  11   46.19    4.41
   0 -10  11   49.31    4.62
   0 -10  12  633.77   15.87
   0 -10  12  573.95   34.51
   0 -10  12  633.46   14.72
   0  10  12  630.37   13.62
   0  10  12  604.57   36.30
   0  10  12  633.94   17.19
   0 -10  12  583.04   13.85
   0 -10 -12  600.17   15.67
   0 -10  12  611.24   15.18
   0 -10 -12  633.28   16.49
   0 -10  12  663.99   16.31
   0 -10 -12  541.40   13.13
   0 -10 -12  648.88   17.40
   0  10 -12  623.08   15.77
   0 -10 -12  622.29   13.93
   0  10 -12  588.36   29.46
   0  10 -12  663.37   35.42
   0 -10  12  617.37   16.86
   0 -10 -12  687.77   32.82
   0  10  12  630.54   16.63
   0 -10  13  150.22    7.57
   0 -10  13  143.60    7.79
   0  10  13  149.90    7.09
   0  10  13  117.98   16.71
   0  10  13  140.39    8.40
   0  10  13  144.65    6.26
   0 -10 -13  154.62    8.45
   0 -10  13  135.45    7.46
   0 -10 -13  139.58    7.88
   0 -10 -13  140.16    6.82
   0  10 -13  134.96    7.64
   0 -10 -13  141.69    8.51
   0 -10 -13  158.23    6.87
   0  10 -13  136.59   16.62
   0  10 -13  131.78   14.72
   0 -10 -13  163.32   16.30
   0  10  13  136.77    7.94
   0 -10  13  137.66    8.30
   0 -10  14   38.47    4.11
   0 -10  14   40.05    4.38
   0  10  14   35.60    9.21
   0  10  14   42.91    4.20
   0  10  14   41.06    4.29
   0  10  14   32.27    3.15
   0  10  14   36.56    4.52
   0 -10  14   37.42    4.07
   0 -10 -14   30.38    3.89
   0 -10 -14   40.41    4.40
   0 -10 -14   37.75    3.52
   0  10 -14   34.28    4.19
   0  10 -14   33.73    7.48
   0  10 -14   46.56    9.68
   0 -10 -14   36.14    8.39
   0 -10  14   33.20    4.32
   0 -10  15   42.44    4.51
   0 -10  15   37.28    4.07
   0  10  15   40.75    4.40
   0  10  15   32.45    4.17
   0 -10 -15   39.05    4.34
   0 -10 -15   45.73    4.82
   0 -10  15   40.50    4.23
   0  10  15   47.56    4.60
   0  10 -15   44.31    4.74
   0  10 -15   41.35    8.23
   0  10 -15   54.42    9.95
   0 -10  15   37.49    4.47
   0 -10  16   11.00    2.59
   0 -10 -16    9.73    2.07
   0 -10  16    6.19    1.71
   0  10  16   11.77    2.56
   0 -10 -16    8.43    2.52
   0 -10  16   12.36    2.63
   0  10 -16   10.77    2.70
   0  10 -16   11.38    5.05
   0 -10  16    7.58    2.48
   0 -10  17    8.73    2.33
   0 -10  17    9.18    2.17
   0  10  17    9.81    2.51
   0 -10 -17   12.75    2.68
   0 -10 -17   12.28    2.82
   0  10  17    9.88    2.30
   0  10 -17   17.19    3.59
   0  10 -17   13.02    2.71
   0 -10  17    8.70    2.45
   0 -10  18  678.07   17.60
   0 -10  18  607.09   15.23
   0  10  18  635.81   16.63
   0  10  18  617.35   15.69
   0 -10 -18  618.89   16.08
   0  10  18  661.37   17.17
   0 -10 -18  656.32   17.31
   0 -10 -18  661.84   17.40
   0 -10  18  635.67   15.03
   0  10 -18  649.32   15.46
   0  10 -18  682.94   17.17
   0 -10  18  608.08   17.20
   0  10  18  650.94   17.52
   0  10  19   21.43    3.04
   0  10  19   20.74    2.96
   0  10  19   23.80    3.41
   0 -10 -19   20.53    3.06
   0 -10 -19   21.90    3.41
   0 -10 -19   23.67    3.37
   0  10  19   19.54    3.18
   0  10 -19   20.01    3.06
   0  10 -19   22.30    2.92
   0 -10  19   21.04    3.33
   0 -10  19   18.50    2.65
   0  10  19   24.48    3.32
   0 -10  19   16.96    2.92
   0 -10 -20  114.42    6.45
   0 -10 -20  116.52    6.66
   0 -10 -20  113.35    6.79
   0  10  20  113.21    5.71
   0  10  20  108.78    6.24
   0  10 -20  111.84    5.53
   0  10 -20  109.18    5.83
   0 -10  20   93.84    5.08
   0 -10  20  124.26    6.99
   0 -10  20   99.09    6.18
   0  10  20  119.13    6.87
   0 -10  20  111.43    6.31
   0  10  20  113.47    6.33
   0 -10 -21   96.56    5.52
   0 -10 -21  107.19    5.87
   0 -10 -21  102.46    6.00
   0  10  21  102.36    5.55
   0  10 -21   90.29    4.25
   0 -10  21  100.42    5.82
   0 -10  21   94.55    5.47
   0  10  21   93.21    5.30
   0  10  21  102.30    5.80
   0 -10  21   94.38    5.64
   0 -10  21   85.60    5.09
   0 -10 -22   20.87    1.90
   0 -10 -22   22.30    2.70
   0 -10 -22   23.40    2.52
   0  10  22   21.81    2.55
   0 -10 -22   22.84    2.58
   0  10  22   21.55    2.42
   0 -10  22   20.91    2.02
   0 -10  22   22.91    2.65
   0 -10  22   21.54    2.49
   0 -10  22   20.42    2.46
   0  10  22   19.82    2.27
   0  10  22   19.24    2.20
   0  10  22   21.36    2.48
   0 -10 -23   11.22    1.43
   0 -10 -23   13.55    1.89
   0 -10 -23   11.77    1.66
   0  10  23   12.20    1.59
   0 -10  23   12.02    1.67
   0  10  23   11.31    1.46
   0  10  23   11.18    1.34
   0 -10  23   12.07    1.66
   0  10  23   11.23    1.67
   0 -10  23   10.69    1.60
   0  10  23   12.59    1.61
   0  11   0   -1.32    1.80
   0  11   0   -2.27    2.56
   0  11   0    0.75    0.75
   0 -11   0   -3.22    2.33
   0  11  -1  782.61   13.96
   0  11   1  773.97   15.13
   0  11  -1  777.84   25.76
   0  11   1  772.24   29.45
   0  11  -1  718.01   27.33
   0  11  -1  796.38   28.86
   0  11   1  756.00   31.29
   0  11  -1  783.02   31.20
   0 -11   1  743.74   27.96
   0 -11  -1  779.90   28.52
   0 -11  -2   24.32    5.17
   0  11   2   19.98    2.59
   0  11  -2   21.44    2.48
   0  11  -2   15.47    3.87
   0  11   2   14.59    4.27
   0  11   2   27.94    6.34
   0  11  -2   17.43    4.56
   0  11   2   17.93    5.02
   0  11  -2   21.14    5.57
   0 -11   2   15.85    6.21
   0 -11  -3   78.10    9.19
   0  11   3   88.28    5.34
   0  11  -3   87.46    4.89
   0  11   3   85.84   10.72
   0  11  -3   80.77    8.07
   0  11   3   73.12    9.76
   0  11  -3  103.46   11.56
   0  11  -3   96.70   10.52
   0  11   3   87.54    9.57
   0 -11   3   91.21   13.46
   0 -11  -4  785.84   29.24
   0  11   4  739.75   15.70
   0  11  -4  740.19   14.52
   0  11   4  739.77   32.73
   0  11   4  674.83   30.39
   0 -11  -4  734.69   24.73
   0  11   4  709.62   26.25
   0  11  -4  784.91   30.68
   0 -11   4  731.86   37.70
   0 -11  -5   71.26    9.01
   0  11   5   73.11    5.15
   0  11   5   78.35   11.14
   0  11   5   61.73    9.51
   0 -11  -5   77.18    8.72
   0  11  -5   78.67   10.04
   0 -11   5   67.54   11.96
   0 -11  -6   17.15    4.65
   0  11   6   13.72    2.46
   0  11   6   14.58    2.41
   0 -11  -6   13.17    2.00
   0  11   6    5.92    3.64
   0 -11  -6   11.91    3.55
   0  11   6   10.98    3.54
   0  11  -6   16.35    4.86
   0  11   6   10.98    4.38
   0 -11   6    7.10    3.99
   0 -11  -7   79.03    9.93
   0 -11  -7   77.93    4.87
   0  11   7   75.08    5.37
   0  11  -7   81.48    4.29
   0  11   7   73.76   11.35
   0  11  -7   83.07   10.70
   0 -11  -7   73.28    9.66
   0 -11   7   72.54   12.48
   0 -11  -8  934.47   35.23
   0  11   8  885.34   40.62
   0  11   8  825.38   18.20
   0  11  -8  843.88   14.72
   0  11   8  787.05   16.64
   0 -11  -8  836.69   17.04
   0  11  -8  874.67   36.59
   0 -11  -8  875.50   34.60
   0  11  -8  875.16   37.43
   0 -11   8  805.42   40.83
   0 -11   9   13.68    5.89
   0  11   9   11.83    5.14
   0  11   9   13.10    2.48
   0 -11   9   14.30    2.58
   0 -11  -9   11.61    2.46
   0 -11  -9   11.12    2.23
   0  11  -9   11.43    2.12
   0  11   9   13.28    2.52
   0  11   9   12.34    2.28
   0 -11  -9   13.37    2.50
   0 -11  -9   12.10    4.72
   0  11  -9   10.28    4.68
   0 -11  -9   15.77    5.16
   0  11   9   11.17    2.29
   0 -11  10  115.20    6.63
   0 -11  10   96.67   14.59
   0 -11  10  117.59    6.24
   0  11  10  110.63   14.92
   0  11  10  115.05    7.16
   0 -11  10  113.65    6.40
   0 -11 -10  114.71    6.99
   0 -11  10  109.83    6.58
   0 -11 -10  113.08    6.44
   0 -11 -10  117.40    6.59
   0  11  10  115.17    6.66
   0 -11 -10  118.04    7.05
   0  11 -10  116.43    6.25
   0 -11 -10  113.53    6.49
   0  11 -10  117.84   14.85
   0 -11 -10  124.03   14.20
   0 -11  10  105.63    6.95
   0 -11 -10  127.41   13.72
   0  11  10  109.46    6.71
   0 -11  11   57.85    4.57
   0 -11  11   58.21    4.99
   0 -11  11   63.18   12.20
   0  11  11   41.18    9.10
   0  11  11   52.12    5.10
   0 -11 -11   64.71    5.48
   0  11  11   54.52    4.49
   0 -11 -11   56.58    4.89
   0 -11  11   54.80    4.58
   0 -11  11   48.66    4.61
   0 -11 -11   60.31    4.81
   0 -11  11   60.82    4.91
   0 -11 -11   64.54    4.92
   0  11  11   53.08    4.55
   0  11 -11   55.35    4.54
   0 -11 -11   64.86    5.56
   0  11 -11   57.15   10.54
   0 -11 -11   53.76    9.07
   0  11  11   60.53    5.27
   0 -11  11   55.17    5.29
   0 -11  11   50.23    4.11
   0 -11  12   22.79    7.66
   0 -11  12   29.35    3.54
   0 -11  12   28.30    3.54
   0  11  12   19.94    6.96
   0  11  12   30.79    4.04
   0 -11 -12   28.73    3.77
   0 -11  12   25.54    3.52
   0 -11  12   26.76    3.31
   0 -11 -12   29.99    3.71
   0 -11 -12   32.03    3.63
   0  11 -12   24.16    2.80
   0 -11 -12   29.11    3.36
   0  11 -12   27.36    3.38
   0  11 -12   24.72    6.36
   0 -11 -12   30.17    6.88
   0 -11  12   21.75    2.63
   0 -11  12   31.38    4.24
   0  11  12   29.75    3.93
   0 -11  13   23.01    3.18
   0 -11  13   32.34    4.00
   0  11  13   27.89    3.27
   0  11  13   28.67    8.37
   0  11  13   26.85    3.90
   0 -11 -13   23.14    3.59
   0 -11  13   23.62    3.47
   0 -11 -13   22.09    3.29
   0 -11  13   23.10    3.12
   0 -11 -13   25.81    3.23
   0 -11 -13   25.91    3.20
   0  11 -13   24.56    3.51
   0  11 -13   27.33    3.14
   0  11 -13   31.92    8.58
   0  11  13   28.86    3.86
   0 -11 -13   20.87    5.62
   0 -11  13   24.54    3.82
   0 -11  14  101.73    6.89
   0 -11  14   96.39    6.42
   0  11  14  115.58    6.58
   0  11  14   96.79    6.71
   0  11  14  105.91    7.60
   0 -11  14   94.88    6.68
   0 -11 -14  109.58    7.42
   0 -11 -14   97.99    6.82
   0 -11 -14   97.03    6.03
   0  11 -14   91.73    5.71
   0  11 -14  112.34    7.13
   0  11 -14  108.09   14.50
   0 -11  14   90.28    6.97
   0  11  15    5.10    1.64
   0  11  15    3.59    1.57
   0  11  15    2.04    1.81
   0 -11  15    4.30    1.79
   0 -11 -15    4.21    1.69
   0 -11 -15    4.08    1.81
   0 -11 -15    4.25    1.52
   0  11 -15    5.33    1.72
   0  11 -15    3.13    1.79
   0 -11 -15    5.43    1.78
   0 -11  15    6.20    1.99
   0 -11  15    4.42    1.79
   0 -11  15    2.54    1.74
   0  11  16  113.68    7.30
   0 -11 -16  117.64    6.97
   0 -11 -16  117.69    7.28
   0 -11 -16  110.68    7.29
   0  11 -16  118.47    7.23
   0  11 -16  123.06    6.65
   0 -11 -16  122.10    6.30
   0 -11  16  113.26    7.43
   0 -11  16  107.80    6.76
   0 -11  16  114.77    7.78
   0  11  17   50.36    4.87
   0 -11 -17   45.71    4.41
   0 -11 -17   49.78    4.89
   0 -11 -17   49.18    4.97
   0 -11  17   46.40    4.45
   0  11 -17   50.73    4.64
   0  11 -17   52.14    4.23
   0 -11  17   47.14    4.33
   0 -11  17   49.62    4.90
   0 -11  17   45.64    4.93
   0  11  17   47.95    4.93
   0  11  18   16.17    2.90
   0  11  18   13.59    2.39
   0 -11 -18   15.25    2.77
   0  11  18   15.40    2.81
   0 -11 -18   12.60    2.68
   0 -11 -18   14.47    2.88
   0  11  18   14.48    2.75
   0 -11  18   16.59    2.60
   0  11 -18   15.89    2.58
   0  11 -18   14.54    2.33
   0 -11  18   15.72    2.51
   0 -11  18   11.66    2.74
   0 -11  18   14.34    2.45
   0 -11  18    9.40    2.29
   0 -11 -19  107.81    6.21
   0  11  19  106.96    6.52
   0 -11 -19  120.70    7.07
   0 -11 -19  108.20    6.68
   0  11  19  109.32    6.24
   0  11  19  111.03    6.23
   0  11 -19   99.13    4.83
   0  11 -19  115.06    5.80
   0 -11  19   92.83    5.21
   0 -11  19  108.61    6.69
   0 -11  19  104.71    6.10
   0 -11  19   93.04    6.22
   0  11  19  109.54    6.75
   0  11  19  104.05    6.24
   0 -11 -20   88.00    5.24
   0  11  20   82.50    4.61
   0  11  20   84.55    5.09
   0 -11 -20   92.04    5.77
   0 -11 -20   93.66    5.83
   0 -11  20   86.42    5.59
   0 -11  20   85.05    5.17
   0  11  20   87.68    5.65
   0  11  20   87.26    5.29
   0 -11  20   82.42    5.42
   0 -11  20   73.69    5.01
   0 -11 -21    1.66    1.30
   0 -11  21    1.52    1.20
   0  11  21   -1.53    1.05
   0 -11 -21    0.35    1.18
   0 -11 -21   -1.14    1.36
   0 -11  21    0.62    1.24
   0  11  21    2.55    1.31
   0  11  21   -0.41    1.05
   0 -11  21    0.86    0.98
   0 -11  21    0.07    1.12
   0  11  21    1.42    1.00
   0  11  22  149.25    5.71
   0 -11 -22  149.15    5.38
   0  11  22  148.10    5.22
   0 -11  22  133.44    4.44
   0 -11  22  125.66    5.22
   0  11  22  150.13    5.61
   0  11  22  146.79    5.28
   0 -11  22  145.95    5.52
   0  11  22  141.57    4.66
   0 -11  22  147.90    5.81
   0 -11 -22  145.18    5.48
   0 -11 -22  152.94    5.88
   0 -11 -23   29.76    1.91
   0 -11  23   31.36    2.21
   0 -11  23   32.45    2.22
   0  11  23   32.70    2.32
   0 -11  23   28.42    1.95
   0 -11 -23   33.01    2.33
   0 -11 -23   31.27    1.94
   0  12   0 1497.54   20.45
   0 -12   0 1464.89   39.87
   0  12   0 1539.34   47.18
   0  12   0 1530.87   39.64
   0  12  -1    5.24    2.72
   0  12   1    8.30    3.68
   0 -12   1    7.34    1.65
   0  12   1    7.05    1.75
   0 -12  -1   10.77    3.82
   0  12   1   -2.12    2.35
   0  12  -1    5.49    3.48
   0  12  -1    6.30    1.58
   0  12   1    1.80    2.73
   0 -12   1    3.70    4.72
   0  12  -2   71.18    8.27
   0  12   2   98.94   11.43
   0 -12   2   76.44    4.54
   0  12  -2   85.98    5.01
   0  12   2   85.65    5.56
   0 -12  -2   84.88    9.81
   0  12   2   73.82   10.37
   0  12  -2   77.75   10.82
   0  12  -2   97.70   10.98
   0  12   2   76.62    9.62
   0 -12   2   95.00   14.28
   0  12   3  167.52   15.40
   0  12  -3  149.86    6.75
   0 -12   3  145.63    6.06
   0  12   3  157.86    7.60
   0 -12  -3  152.17   13.22
   0  12  -3  160.43   15.36
   0  12  -3  164.65   14.57
   0  12   3  153.61   14.93
   0  12   3  149.33   13.06
   0 -12   3  149.64   17.91
   0  12   4   39.81    7.87
   0  12   4   47.01    4.26
   0  12  -4   49.19    3.95
   0 -12  -4   48.70    7.42
   0  12  -4   44.05    8.54
   0  12   4   46.73    8.78
   0  12   4   45.78    7.03
   0  12  -4   35.84    7.09
   0 -12   4   44.08    9.90
   0  12   5    0.85    2.06
   0  12   5    2.86    1.40
   0  12   5    1.68    1.00
   0 -12  -5    1.26    2.66
   0  12  -5    0.42    1.81
   0  12   5    5.40    3.42
   0  12  -5    1.46    1.22
   0 -12   5   -0.59    3.41
   0  12   6  639.56   33.59
   0 -12  -6  692.30   29.29
   0  12   6  654.87   16.70
   0  12   6  625.10   15.73
   0  12   6  585.37   26.86
   0  12   6  661.19   32.99
   0  12  -6  674.09   31.23
   0  12  -6  693.08   15.39
   0 -12   6  636.77   36.94
   0 -12   7  243.59   23.14
   0  12   7  230.72   20.75
   0  12   7  229.49    9.47
   0 -12   7  213.83    9.04
   0 -12  -7  227.14    9.30
   0  12   7  223.36    9.69
   0 -12  -7  227.47    9.43
   0  12  -7  235.07   19.08
   0 -12  -7  219.88   15.76
   0 -12  -7  253.84   18.18
   0 -12   8   32.82    8.47
   0 -12   8   41.48    3.92
   0  12   8   42.86    9.23
   0 -12   8   32.49    3.41
   0  12   8   41.62    4.25
   0 -12   8   40.62    4.18
   0 -12   8   41.10    4.15
   0 -12  -8   33.04    3.12
   0 -12  -8   37.44    4.06
   0 -12  -8   45.91    4.40
   0  12   8   38.62    4.28
   0 -12  -8   39.56    4.03
   0  12   8   35.71    3.86
   0 -12  -8   34.56    6.66
   0  12  -8   36.93    8.33
   0 -12  -8   49.40    8.45
   0 -12   8   36.23    4.23
   0  12   8   40.66    4.17
   0 -12   9  177.31   19.91
   0 -12   9  177.39    7.88
   0 -12   9  186.46    8.49
   0  12   9  188.77   19.91
   0  12   9  176.91    9.12
   0 -12   9  177.79    7.86
   0 -12   9  184.81    8.75
   0 -12  -9  166.88    7.66
   0 -12  -9  190.33    9.24
   0 -12   9  174.50    8.65
   0 -12  -9  187.60    8.86
   0  12   9  189.28    9.30
   0 -12  -9  189.64    8.79
   0  12   9  178.33    8.59
   0  12  -9  182.26    7.10
   0  12  -9  181.12   17.89
   0 -12  -9  200.01   16.82
   0  12   9  184.82    8.91
   0 -12  -9  182.84   16.12
   0 -12   9  186.22    9.57
   0 -12  10   90.59    5.86
   0 -12  10   97.04    6.48
   0 -12  10   85.15   14.08
   0  12  10  109.47   15.10
   0 -12  10   95.52    5.85
   0  12  10  106.58    7.26
   0 -12  10   99.80    6.83
   0 -12 -10  102.21    6.94
   0 -12  10   93.46    6.33
   0 -12 -10   92.21    6.02
   0 -12 -10  101.80    6.62
   0  12 -10   99.38    5.59
   0 -12 -10  104.22    6.58
   0  12  10   92.68    6.26
   0  12 -10  100.25   13.78
   0 -12 -10  114.08   12.80
   0  12  10   95.53    6.60
   0 -12  10   86.26    4.60
   0 -12  10  112.46    7.68
   0 -12  11  190.94    8.68
   0 -12  11  212.64   21.70
   0 -12  11  192.88    9.24
   0  12  11  173.32   19.44
   0  12  11  197.69   10.10
   0  12  11  180.63    8.43
   0 -12  11  191.70    9.43
   0 -12 -11  187.99    9.05
   0 -12  11  189.10    9.04
   0 -12 -11  197.83    9.84
   0 -12 -11  198.30    9.33
   0 -12 -11  200.72    9.08
   0  12 -11  201.20    8.31
   0  12  11  191.73    8.89
   0  12 -11  204.83   19.92
   0 -12 -11  207.52   17.15
   0 -12  11  190.46   10.04
   0  12  11  194.91    9.52
   0 -12  12  208.98    9.30
   0 -12  12  215.33    9.81
   0 -12  12  187.99   19.38
   0  12  12  201.94   21.54
   0  12  12  208.98   10.56
   0 -12  12  212.06   10.04
   0 -12 -12  215.91    8.81
   0 -12  12  211.77    9.42
   0 -12 -12  209.52    9.75
   0 -12 -12  224.65   10.56
   0 -12 -12  225.94    9.89
   0  12 -12  235.61    9.29
   0 -12 -12  215.41    9.32
   0  12 -12  218.55   21.03
   0  12 -12  219.38   21.02
   0 -12  12  195.63   10.26
   0  12  12  215.86   10.32
   0 -12 -12  239.30   18.49
   0 -12  13    2.48    1.35
   0 -12  13    4.00    1.98
   0  12  13    5.15    2.00
   0 -12  13    6.51    1.80
   0 -12 -13    3.70    1.35
   0 -12 -13    3.07    1.61
   0 -12 -13    4.28    1.98
   0 -12  13    7.42    2.43
   0 -12 -13    5.30    1.81
   0  12 -13    4.18    1.62
   0 -12 -13    2.88    1.68
   0  12 -13   10.68    5.54
   0 -12  13    0.66    1.71
   0  12  13    5.55    1.96
   0 -12  14  126.95    7.34
   0 -12 -14  132.74    7.21
   0 -12  14  123.91    7.68
   0  12  14  147.25    7.08
   0  12  14  125.95    8.35
   0  12  14  124.43    7.64
   0 -12 -14  123.50    6.61
   0 -12 -14  125.00    7.30
   0 -12 -14  127.37    7.86
   0 -12 -14  128.78    7.30
   0 -12 -14  130.64    6.80
   0  12 -14  133.60    7.15
   0  12 -14  121.62   15.61
   0 -12  14  117.86    8.14
   0 -12 -15  114.13    6.53
   0 -12  15  101.31    6.54
   0 -12  15  106.46    7.19
   0 -12 -15  104.06    6.33
   0  12  15  111.94    7.88
   0  12  15  104.80    7.03
   0 -12 -15  112.57    7.45
   0 -12 -15  105.56    6.72
   0 -12  15  108.46    7.18
   0 -12 -15  107.38    6.39
   0  12 -15  107.47    6.33
   0  12 -15   97.58   14.22
   0 -12  15  102.13    6.19
   0 -12  15  110.35    7.73
   0 -12  16    1.36    1.48
   0 -12  16    1.17    1.22
   0 -12 -16    3.48    1.57
   0 -12 -16    1.41    1.36
   0  12  16    1.73    1.35
   0 -12 -16    4.84    1.99
   0 -12 -16    5.96    2.03
   0 -12  16    0.31    1.23
   0 -12 -16    5.03    1.53
   0  12 -16   -1.77    2.03
   0 -12  16    1.72    1.68
   0 -12  16    1.85    1.38
   0 -12  17    5.24    1.96
   0 -12 -17    6.97    1.64
   0  12  17    5.63    1.71
   0 -12 -17    2.83    1.50
   0  12  17    4.38    1.80
   0 -12 -17    6.16    2.00
   0 -12 -17    8.62    2.54
   0  12  17    3.74    1.64
   0 -12  17    6.29    2.01
   0  12 -17    3.53    1.37
   0  12 -17    2.89    3.30
   0 -12  17    6.84    1.98
   0 -12  17    8.07    2.37
   0  12  18  375.03   12.15
   0  12  18  370.20   10.99
   0 -12 -18  366.13   11.04
   0  12  18  376.27   12.18
   0 -12 -18  396.49   12.90
   0 -12 -18  361.75   11.83
   0 -12  18  374.11   11.06
   0  12 -18  412.68   10.38
   0 -12  18  387.51   12.51
   0 -12  18  339.67   12.05
   0  12  18  368.82   12.58
   0 -12  18  356.15   11.01
   0 -12 -19   19.70    2.61
   0  12  19   19.31    2.73
   0  12  19   16.92    2.40
   0  12  19   16.54    2.33
   0 -12 -19   21.14    3.04
   0 -12 -19   18.95    2.93
   0 -12  19   19.23    2.84
   0  12  19   19.33    2.89
   0  12  19   17.99    2.60
   0 -12  19   17.30    2.52
   0 -12  19   15.65    2.61
   0 -12 -20   45.27    3.43
   0 -12  20   43.41    3.67
   0  12  20   44.72    3.33
   0  12  20   40.41    2.93
   0 -12 -20   43.59    3.68
   0 -12 -20   45.92    3.91
   0 -12  20   44.61    3.75
   0 -12  20   46.14    3.87
   0 -12  20   40.53    3.34
   0  12  20   49.65    4.06
   0  12  20   45.31    3.52
   0 -12 -21   62.90    3.48
   0 -12  21   58.93    3.66
   0  12  21   65.16    3.42
   0 -12  21   60.11    3.79
   0 -12  21   66.70    3.79
   0 -12  21   63.05    4.04
   0  12  21   64.93    3.68
   0  12  21   59.98    3.13
   0  12  21   68.39    4.11
   0 -12 -21   68.05    4.08
   0 -12 -21   69.41    4.15
   0  12  22   19.88    1.84
   0 -12 -22   20.38    1.63
   0 -12  22   22.05    1.94
   0  12  22   20.58    1.74
   0  12  22   19.59    1.82
   0 -12  22   19.70    2.00
   0  12  22   20.66    2.12
   0 -12  22   19.60    1.81
   0 -12 -22   23.24    2.08
   0 -12 -22   23.18    2.11
   0 -13   0    1.29    1.18
   0  13   0    1.76    1.57
   0 -13   0    0.59    3.58
   0  13   0    1.03    2.83
   0  13   1  571.32   15.00
   0  13  -1  562.36   13.34
   0 -13  -1  555.68   14.22
   0 -13   1  536.33   13.26
   0 -13   1  651.57   37.61
   0  13   1  581.96   30.47
   0  13  -1  577.66   30.34
   0  13   1  582.41   30.77
   0  13  -1  576.05   25.56
   0  13   1  577.93   26.18
   0 -13   2  180.67    7.46
   0 -13  -2  202.20    8.80
   0  13   2  202.62    9.07
   0  13  -2  201.26    8.10
   0 -13   2  204.36   21.37
   0  13   2  207.63   16.09
   0  13  -2  209.62   18.33
   0  13   2  199.55   18.00
   0  13   2  227.34   17.59
   0 -13   3   -2.89    1.18
   0  13   3    1.10    1.20
   0 -13  -3   -0.20    1.23
   0 -13   3    3.63    4.75
   0  13  -3    1.09    1.01
   0  13  -3   -9.92    4.13
   0  13   3    0.08    2.16
   0  13   3    3.51    2.84
   0  13  -3    0.14    2.66
   0  13   3   -7.31    3.71
   0  13   4  113.22   13.68
   0 -13  -4  115.97   11.68
   0 -13  -4  110.13    6.75
   0  13  -4  116.71    6.37
   0  13   4  121.79    7.21
   0  13   4  104.22   13.61
   0  13  -4  116.25   12.92
   0  13  -4  109.80   13.66
   0 -13   4  129.62   17.22
   0 -13   5  150.25   18.75
   0 -13   5  123.97    6.60
   0  13   5  148.05   16.09
   0 -13  -5  132.09    6.85
   0 -13   5  133.19    7.24
   0 -13   5  137.95    7.49
   0 -13  -5  133.51    6.78
   0 -13  -5  137.47    7.41
   0 -13   5  135.95    7.50
   0  13   5  144.87    8.14
   0  13  -5  141.99    5.83
   0  13  -5  140.96    7.10
   0  13   5  124.22    7.33
   0 -13  -5  142.59    7.62
   0  13  -5  159.73   16.50
   0  13  -5  165.57   15.78
   0  13   5  143.12   15.62
   0 -13  -5  150.62   13.54
   0  13   5  133.59    6.97
   0 -13   6   18.26    8.33
   0 -13   6   13.71    2.51
   0  13   6   -0.21    2.27
   0  13   6   10.73    2.12
   0 -13   6    7.24    1.81
   0 -13   6    7.66    1.87
   0 -13  -6    8.55    1.77
   0 -13   6   13.87    2.75
   0 -13  -6   11.56    2.37
   0 -13   6   13.25    2.59
   0 -13  -6   14.08    2.62
   0 -13  -6   11.11    2.36
   0  13   6   10.89    2.24
   0  13  -6   10.21    4.62
   0  13   6   14.25    5.72
   0  13  -6   10.71    2.12
   0  13  -6   11.60    4.50
   0  13   6    9.12    2.01
   0 -13  -6    7.43    3.30
   0 -13   7   14.78    6.30
   0 -13   7    8.10    2.12
   0  13   7    9.00    4.68
   0  13   7   12.53    2.66
   0 -13   7   10.84    2.35
   0 -13  -7   11.65    2.11
   0 -13   7   13.43    2.48
   0 -13   7   13.82    2.66
   0 -13  -7   11.73    2.14
   0 -13  -7   12.05    2.52
   0 -13  -7   12.77    2.43
   0 -13   7   11.43    2.42
   0  13   7   14.27    2.76
   0  13   7   11.01    2.41
   0 -13  -7   11.28    2.43
   0  13  -7   14.91    5.35
   0  13  -7   15.17    2.57
   0 -13  -7   13.73    4.38
   0  13   7   15.48    2.71
   0 -13   8  421.67   31.36
   0 -13   8  407.57   12.83
   0  13   8  450.92   30.56
   0 -13   8  378.75   11.29
   0 -13  -8  404.99   10.78
   0 -13   8  396.30   12.75
   0  13   8  417.44   14.07
   0 -13   8  409.23   13.67
   0 -13  -8  432.67   14.07
   0 -13  -8  380.76   11.35
   0 -13   8  450.40   14.37
   0 -13  -8  412.77   13.69
   0  13   8  400.45   13.26
   0  13   8  396.28   13.66
   0 -13  -8  419.05   13.55
   0  13  -8  420.58   26.79
   0  13  -8  435.71   13.46
   0 -13  -8  448.25   24.04
   0  13   8  427.49   13.76
   0 -13   9   -3.92    4.95
   0 -13   9   -0.25    1.89
   0  13   9   -3.68    3.58
   0 -13   9    1.42    1.33
   0  13   9    0.70    1.39
   0 -13  -9    0.68    1.31
   0 -13  -9    2.03    1.24
   0 -13   9    0.70    1.37
   0 -13   9    1.15    1.17
   0 -13  -9   -0.34    1.50
   0  13   9    0.01    1.20
   0  13   9   -0.95    1.47
   0 -13  -9   -0.65    1.71
   0  13  -9   -4.70    3.38
   0  13  -9   -0.64    1.59
   0  13   9   -0.19    1.26
   0 -13  -9    4.45    2.99
   0 -13  10  354.47   12.50
   0 -13  10  348.76   27.44
   0  13  10  349.34   27.75
   0 -13  10  342.51   11.64
   0  13  10  373.43   13.93
   0 -13  10  361.62   13.03
   0 -13 -10  359.49   12.29
   0 -13 -10  392.62   13.91
   0 -13 -10  380.85   13.22
   0 -13  10  381.47   13.42
   0  13  10  352.96   12.38
   0 -13 -10  372.64   12.93
   0  13 -10  358.12   25.79
   0 -13 -10  386.37   22.78
   0  13  10  365.97   13.22
   0 -13  10  369.61   14.16
   0 -13  11   87.00   13.90
   0 -13  11   69.96    5.82
   0 -13  11   72.81    5.85
   0  13  11   81.25   13.04
   0 -13  11   67.84    5.16
   0  13  11   71.68    6.34
   0 -13 -11   66.67    5.60
   0  13  11   65.11    5.23
   0 -13  11   71.69    5.92
   0 -13  11   74.38    6.13
   0 -13 -11   70.54    5.82
   0  13  11   68.15    5.46
   0 -13 -11   67.30    5.58
   0  13 -11   74.09   12.12
   0  13  11   76.08    6.19
   0 -13  11   75.73    6.66
   0 -13  11   61.10    4.13
   0 -13 -11   56.08    8.85
   0 -13  12   96.32    6.70
   0 -13 -12   96.01    6.35
   0  13  12   95.82    7.34
   0 -13 -12   94.08    6.60
   0 -13  12   88.57    6.53
   0 -13 -12   91.83    5.64
   0  13  12   79.65    5.80
   0 -13 -12   88.89    6.44
   0 -13  12   96.48    6.91
   0 -13 -12   94.23    6.45
   0  13 -12  112.75   15.04
   0 -13  12   96.39    7.33
   0  13  12   94.48    7.01
   0 -13  12   96.62    5.51
   0 -13  13  377.39   13.30
   0 -13 -13  370.83   12.36
   0  13  13  370.74   14.48
   0 -13 -13  368.78   13.18
   0 -13 -13  363.61   11.68
   0 -13  13  359.85   13.21
   0 -13 -13  388.16   13.08
   0 -13 -13  371.01   12.37
   0  13 -13  357.57   26.35
   0 -13  13  347.99   10.79
   0  13  13  394.76   14.24
   0 -13  13  363.70   14.27
   0 -13  14  393.65   13.63
   0 -13 -14  411.13   12.69
   0  13  14  393.18   13.34
   0  13  14  396.28   14.79
   0 -13 -14  396.26   13.81
   0 -13 -14  387.82   12.34
   0 -13  14  402.39   13.78
   0 -13 -14  411.62   13.16
   0 -13 -14  402.72   12.27
   0  13 -14  370.11   26.49
   0 -13  14  372.94   11.32
   0 -13  14  406.73   14.82
   0 -13 -15   32.78    3.60
   0 -13  15   33.01    4.11
   0 -13 -15   30.49    3.65
   0 -13 -15   32.95    4.20
   0  13  15   31.69    3.79
   0  13  15   30.77    4.27
   0 -13 -15   29.16    3.22
   0 -13  15   34.03    4.10
   0 -13 -15   30.86    3.54
   0  13 -15   24.61    7.02
   0 -13  15   31.97    3.45
   0 -13  15   28.68    4.04
   0 -13 -16  295.69    9.87
   0 -13  16  280.13   11.05
   0 -13 -16  259.76    9.04
   0  13  16  273.26   10.71
   0 -13 -16  276.97   10.32
   0 -13 -16  289.90   11.50
   0 -13 -16  287.36    9.68
   0 -13  16  273.60   10.62
   0 -13  16  274.86    9.61
   0 -13 -17  202.46    7.48
   0 -13  17  206.16    9.18
   0  13  17  200.06    8.81
   0 -13 -17  195.18    7.61
   0 -13 -17  202.14    8.57
   0 -13 -17  215.25    9.63
   0  13  17  191.43    7.66
   0 -13  17  196.31    8.51
   0  13 -17  168.21   15.47
   0  13  17  205.51    9.52
   0 -13  17  200.72    7.99
   0 -13  17  203.15    8.87
   0 -13  18   13.65    2.46
   0 -13 -18   14.27    2.16
   0  13  18   10.99    2.20
   0 -13 -18   12.72    2.56
   0 -13 -18   13.30    2.44
   0  13  18   14.44    2.57
   0  13  18   15.28    2.20
   0  13  18   13.17    2.52
   0 -13  18   14.38    2.18
   0  13 -18   12.47    2.18
   0 -13  18   12.93    2.19
   0 -13  18   13.38    2.41
   0 -13  19  103.06    5.80
   0  13  19  105.50    5.24
   0  13  19   98.49    4.70
   0 -13 -19  100.65    4.70
   0  13  19  105.34    5.57
   0 -13  19  105.75    5.70
   0  13  19  109.28    6.06
   0 -13  19  104.11    5.77
   0  13  19  100.72    5.29
   0 -13  19  102.56    5.11
   0 -13 -19  105.06    5.48
   0 -13 -19  109.40    6.06
   0 -13  20   45.13    3.41
   0  13  20   41.07    2.52
   0 -13 -20   47.59    2.83
   0 -13  20   48.03    3.19
   0  13  20   43.53    3.13
   0 -13  20   42.44    3.41
   0  13  20   44.06    3.50
   0 -13  20   42.16    3.27
   0 -13 -20   47.40    3.61
   0 -13 -20   48.09    3.42
   0 -13  21    4.40    1.16
   0  13  21    4.12    1.08
   0  13  21    2.71    0.76
   0 -13  21    3.81    0.96
   0 -13  21    4.79    1.12
   0 -13 -21    4.96    1.13
   0 -13 -21    5.44    1.28
   0 -13  21    2.02    0.84
   0 -13  22   69.19    2.92
   0 -14   0  840.97   18.39
   0 -14   0  869.17   19.01
   0 -14   0  872.61   17.93
   0 -14   0  810.50   16.00
   0 -14   0  871.50   19.44
   0  14   0  871.04   32.92
   0 -14   0  829.13   18.20
   0  14   0  890.07   19.71
   0  14   0  917.47   39.81
   0  14   0  907.51   40.01
   0 -14   0  940.14   46.23
   0 -14   0  821.21   15.72
   0 -14   1   14.64    2.74
   0 -14   1   16.15    2.86
   0 -14  -1   16.81    2.76
   0 -14  -1   14.84    2.68
   0  14   1   11.79    1.96
   0 -14  -1   15.12    2.48
   0 -14  -1   13.41    2.44
   0 -14   1   14.61    2.46
   0  14   1   17.37    5.02
   0 -14   1   16.24    2.84
   0 -14  -1   16.51    2.94
   0 -14   1   14.33    2.58
   0  14  -1   15.65    2.87
   0  14   1   17.66    2.99
   0 -14  -1   14.79    2.66
   0  14  -1   19.49    6.76
   0  14   1   11.71    5.25
   0  14   1    7.16    3.08
   0 -14   1    8.65    5.11
   0 -14  -1   11.33    6.51
   0 -14  -1   14.02    2.25
   0 -14   2   11.41    2.28
   0  14   2   12.28    2.03
   0 -14  -2   13.64    2.52
   0 -14  -2   11.32    2.29
   0 -14   2   10.49    2.36
   0 -14   2    7.12    1.88
   0 -14  -2   13.60    2.50
   0 -14  -2    4.63    1.27
   0 -14   2   10.83    2.55
   0  14   2    6.71    3.89
   0 -14  -2   12.16    2.37
   0 -14   2   11.60    2.24
   0  14   2   11.25    2.66
   0 -14  -2    9.75    2.22
   0  14  -2   11.65    2.16
   0  14   2    7.94    4.38
   0  14  -2    8.37    5.01
   0 -14  -2   12.32    2.21
   0 -14   2   19.98    7.80
   0 -14  -3  259.12    9.68
   0 -14   3  257.14   24.43
   0  14   3  264.15    9.33
   0 -14   3  262.39   10.91
   0 -14  -3  273.38   10.48
   0 -14  -3  267.99    9.89
   0 -14   3  265.30   10.39
   0 -14   3  266.39   10.55
   0 -14  -3  258.47   10.31
   0 -14   3  284.59   11.34
   0 -14  -3  267.58   10.69
   0  14   3  309.13   21.20
   0 -14  -3  259.53   10.63
   0  14   3  280.57   11.32
   0 -14   3  263.29    9.25
   0  14  -3  261.79    9.74
   0  14  -3  258.04   21.15
   0  14   3  278.86   22.48
   0  14   3  260.08    9.81
   0 -14   4  186.46   21.12
   0 -14  -4  169.43    8.11
   0  14   4  176.41   16.70
   0 -14  -4  163.65    8.36
   0 -14   4  170.94    8.90
   0 -14  -4  169.25    8.11
   0 -14   4  173.22    9.01
   0 -14  -4  165.02    7.55
   0  14   4  173.92    7.80
   0 -14   4  158.84    8.08
   0 -14  -4  170.60    7.53
   0 -14  -4  183.45    8.93
   0 -14   4  173.15    8.79
   0  14   4  162.06    8.77
   0  14  -4  167.77    7.85
   0 -14  -4  160.34    8.52
   0  14  -4  173.67   17.57
   0  14   4  159.89   17.13
   0  14   4  169.53    8.10
   0 -14   5   29.00   10.09
   0 -14  -5   21.92    3.14
   0 -14   5   18.29    2.73
   0 -14  -5   18.23    3.01
   0 -14   5   22.07    3.54
   0  14   5   18.15    5.93
   0  14   5   24.69    3.22
   0 -14   5   19.27    3.14
   0 -14   5   22.49    3.40
   0 -14  -5   21.83    2.84
   0 -14  -5   23.58    3.20
   0 -14   5   19.07    3.17
   0 -14   5   23.57    3.54
   0 -14  -5   22.18    3.32
   0 -14  -5   24.49    2.93
   0  14   5   19.08    3.07
   0  14   5   21.40    3.50
   0 -14  -5   21.35    3.41
   0  14  -5   24.79    3.20
   0  14   5   30.77    6.46
   0  14   5   26.72    7.24
   0  14  -5   18.44    6.52
   0  14  -5   24.96    6.60
   0  14   5   19.84    3.07
   0 -14   6  368.74   12.17
   0 -14   6  413.92   31.28
   0 -14  -6  383.63   12.64
   0  14   6  449.17   28.82
   0 -14   6  385.04   12.47
   0 -14   6  384.88   13.44
   0 -14  -6  393.53   11.92
   0  14   6  413.67   12.73
   0 -14   6  413.93   14.07
   0 -14   6  403.19   13.69
   0 -14  -6  404.42   13.73
   0  14   6  383.59   13.49
   0  14  -6  398.51   12.53
   0 -14  -6  398.32   13.69
   0  14  -6  388.70   10.04
   0  14  -6  388.99   25.16
   0  14  -6  415.35   27.79
   0  14   6  397.90   13.14
   0 -14   7  129.80    7.48
   0 -14   7  124.97   17.33
   0 -14  -7  134.87    7.56
   0  14   7  131.29   15.89
   0 -14   7  113.33    6.60
   0 -14  -7  127.16    6.63
   0 -14   7  144.05    8.36
   0  14   7  130.66    8.07
   0 -14  -7  130.07    6.44
   0 -14   7  134.70    8.15
   0 -14   7  139.60    8.29
   0 -14  -7  138.81    8.11
   0  14  -7  133.43    7.46
   0  14  -7  128.98    6.11
   0  14   7  130.90    7.82
   0  14   7  126.67    7.85
   0 -14  -7  143.83    8.36
   0  14  -7  132.82   15.89
   0  14  -7  131.82   14.99
   0  14   7  129.23    7.63
   0 -14   7  121.08    5.66
   0 -14   8   86.55    6.21
   0 -14   8   77.07   13.61
   0 -14  -8   80.81    6.06
   0  14   8   79.87   12.51
   0 -14   8   73.41    5.98
   0 -14  -8   73.99    4.98
   0  14   8   78.53    6.41
   0 -14   8   71.70    5.18
   0 -14   8   77.71    6.32
   0 -14  -8   73.47    5.18
   0 -14  -8   79.64    6.37
   0 -14   8   79.38    6.33
   0  14  -8   81.35    5.96
   0  14   8   81.69    6.20
   0  14   8   76.89    6.25
   0 -14  -8   77.29    6.18
   0  14  -8   76.65   11.60
   0  14  -8   81.55   12.93
   0 -14   8   73.66    4.78
   0  14   8   77.98    6.15
   0 -14  -9  417.63   13.48
   0 -14   9  385.95   28.65
   0 -14   9  402.13   13.29
   0  14   9  451.33   30.06
   0 -14   9  389.94   13.37
   0  14   9  389.23   14.37
   0 -14   9  412.18   14.30
   0 -14  -9  391.94   12.30
   0 -14   9  409.04   14.34
   0 -14  -9  429.34   14.44
   0 -14  -9  416.83   14.20
   0  14   9  385.21   13.33
   0  14  -9  415.22   13.56
   0  14   9  410.82   14.42
   0  14  -9  408.37   26.93
   0  14   9  386.39   13.70
   0 -14   9  397.28   11.52
   0 -14  10   29.65    3.92
   0 -14 -10   36.88    4.24
   0  14  10   29.60    4.11
   0 -14  10   31.10    3.82
   0 -14 -10   27.89    3.50
   0 -14  10   30.79    4.17
   0 -14 -10   33.65    4.26
   0 -14  10   34.84    4.49
   0  14  10   26.94    3.63
   0  14 -10   29.77    3.70
   0 -14 -10   33.66    4.11
   0  14 -10   27.02    7.26
   0  14  10   30.69    4.13
   0 -14  10   28.25    3.37
   0 -14 -11  263.55   10.83
   0 -14  11  231.83   10.41
   0 -14  11  230.83   10.36
   0 -14  11  249.07   10.24
   0  14  11  265.73   12.17
   0 -14 -11  254.55   10.57
   0  14  11  241.68   10.35
   0 -14  11  267.13   11.65
   0 -14 -11  270.93   11.42
   0 -14 -11  253.22   10.82
   0  14 -11  271.56   11.15
   0  14 -11  229.45   20.55
   0 -14  11  244.53    9.70
   0  14  11  267.29   11.74
   0 -14  12  579.95   16.28
   0 -14 -12  604.85   16.17
   0 -14  12  577.82   15.69
   0  14  12  589.66   18.18
   0 -14 -12  590.95   16.41
   0  14  12  549.89   15.22
   0 -14 -12  592.90   16.69
   0 -14  12  600.68   17.28
   0 -14 -12  580.11   16.08
   0  14 -12  557.63   32.11
   0  14 -12  603.32   16.59
   0 -14  12  562.75   12.74
   0  14  12  596.42   17.43
   0 -14  12  578.43   14.95
   0 -14 -13    1.48    1.37
   0 -14  13    1.23    1.60
   0 -14  13    2.90    1.57
   0  14  13    1.38    1.69
   0 -14 -13    0.45    1.41
   0 -14 -13    1.43    1.54
   0 -14  13    1.85    1.58
   0 -14 -13    1.72    1.41
   0 -14 -13    1.40    1.29
   0  14 -13    2.68    1.59
   0  14  13    2.35    1.85
   0 -14  13    3.57    1.56
   0 -14  13    3.11    1.65
   0 -14  14  143.32    8.14
   0 -14 -14  142.87    7.51
   0  14  14  130.05    7.54
   0  14  14  141.33    8.69
   0 -14 -14  129.77    6.76
   0 -14 -14  141.90    8.15
   0 -14  14  145.29    8.24
   0 -14 -14  146.21    7.84
   0 -14 -14  141.85    7.31
   0  14 -14  137.57    7.68
   0  14 -14  111.68   14.02
   0 -14  14  133.41    7.33
   0 -14  14  136.32    6.58
   0 -14 -15  175.90    7.91
   0 -14  15  154.02    8.16
   0  14  15  167.77    9.20
   0  14  15  157.01    8.12
   0 -14 -15  156.72    7.36
   0 -14 -15  179.12    8.92
   0 -14 -15  172.15    8.05
   0 -14  15  166.97    8.50
   0  14 -15  164.74    8.21
   0  14 -15  144.54   15.03
   0 -14  15  164.87    8.03
   0 -14  15  159.64    7.02
   0 -14  16   -0.15    1.47
   0 -14 -16    3.70    1.46
   0  14  16    2.65    1.57
   0 -14 -16    2.29    1.33
   0 -14 -16    2.87    1.74
   0  14  16    3.54    1.14
   0 -14  16    1.74    1.16
   0  14  16    2.48    1.59
   0 -14 -16    1.58    1.16
   0  14 -16    1.43    1.13
   0 -14  16    3.13    1.37
   0 -14  16    2.05    1.32
   0 -14 -17    2.84    1.16
   0 -14  17    3.45    1.56
   0  14  17    3.29    1.34
   0 -14 -17    2.66    1.24
   0 -14 -17    2.87    1.46
   0  14  17    3.69    1.13
   0 -14  17    4.43    1.56
   0  14  17    1.59    1.50
   0  14 -17    4.62    1.35
   0 -14  17    4.08    1.41
   0 -14  17    3.67    1.39
   0  14  18  170.34    7.07
   0 -14  18  161.67    7.31
   0  14  18  159.94    5.35
   0 -14 -18  165.46    7.36
   0 -14 -18  163.81    6.47
   0  14  18  155.67    6.69
   0 -14  18  160.69    6.27
   0 -14  18  154.37    6.77
   0 -14 -18  152.58    4.92
   0  14  18  168.06    7.58
   0 -14  18  156.31    6.94
   0 -14  18  155.44    5.99
   0 -14 -19    3.28    1.12
   0 -14 -19    6.46    1.66
   0  14  19    3.55    1.22
   0 -14  19    3.75    1.04
   0 -14  19    3.25    1.24
   0  14  19    5.06    1.45
   0 -14  19    3.18    1.21
   0  14  19    3.31    1.13
   0 -14  19    4.92    1.49
   0 -14  20   25.32    2.35
   0 -14 -20   22.39    1.82
   0 -14 -20   26.37    2.43
   0 -14  20   21.80    2.01
   0 -14  20   18.83    1.65
   0 -14  20   22.41    2.27
   0  14  20   26.43    2.45
   0  14  20   21.07    1.88
   0 -14 -21   24.71    1.92
   0 -14  21   22.31    1.81
   0  15   0    1.06    1.21
   0 -15   0   -1.48    1.96
   0 -15   0    0.44    1.09
   0 -15   0   -0.41    1.45
   0 -15   0   -0.43    1.50
   0 -15   0   -1.21    1.62
   0  15   0   -0.66    1.60
   0  15   0   -1.03    2.93
   0  15   0    0.22    3.25
   0 -15   0    1.22    1.47
   0 -15   0    6.72    3.97
   0 -15   1  422.03   14.00
   0 -15   1  424.42   14.42
   0 -15  -1  417.93   13.77
   0  15   1  422.57   12.36
   0 -15  -1  422.16   13.96
   0 -15   1  398.77   11.37
   0 -15   1  433.98   14.00
   0 -15  -1  392.28   12.33
   0 -15  -1  438.30   13.50
   0 -15   1  426.51   14.60
   0 -15  -1  439.82   14.67
   0  15  -1  452.71   14.59
   0 -15   1  406.99   13.01
   0  15   1  446.52   14.63
   0 -15  -1  409.66   13.55
   0  15  -1  452.40   28.87
   0  15  -1  425.70   28.10
   0  15   1  424.33   28.03
   0 -15   1  455.59   32.89
   0 -15  -1  506.86   34.76
   0 -15   1  406.80   11.33
   0 -15  -1  403.06   12.01
   0 -15   2  357.95   29.40
   0 -15  -2  323.52   11.18
   0 -15   2  351.32   13.12
   0 -15  -2  317.92   11.94
   0  15   2  339.42   11.18
   0 -15   2  322.57   12.25
   0 -15  -2  330.11   12.24
   0 -15  -2  322.60   11.49
   0 -15  -2  331.42   11.82
   0 -15   2  337.46   12.41
   0 -15   2  326.27   12.80
   0 -15  -2  323.97   12.57
   0  15   2  338.31   22.18
   0 -15   2  319.89   11.23
   0 -15  -2  334.19   12.33
   0  15   2  341.16   13.03
   0  15  -2  347.80   12.87
   0  15  -2  331.79   24.76
   0  15   2  316.66   24.42
   0  15   2  305.29   11.04
   0 -15   3   15.35    7.58
   0 -15  -3    8.84    2.29
   0 -15  -3    7.18    1.95
   0 -15   3    7.66    2.29
   0 -15   3   10.94    2.80
   0 -15  -3    7.30    1.99
   0  15   3    5.58    1.80
   0 -15  -3    4.43    1.82
   0 -15   3    8.04    2.10
   0 -15  -3    4.35    1.49
   0 -15   3    9.95    2.62
   0 -15  -3    9.55    2.62
   0  15   3    9.15    2.49
   0 -15   3    7.15    1.83
   0 -15  -3    8.78    2.24
   0  15  -3    9.07    4.99
   0  15   3   11.42    5.37
   0  15  -3    6.61    1.83
   0  15   3    6.91    2.03
   0 -15   4  425.46   31.66
   0 -15  -4  391.68   12.81
   0 -15   4  397.76   14.14
   0 -15  -4  399.67   13.27
   0  15   4  412.41   12.83
   0 -15   4  386.71   13.38
   0 -15  -4  386.74   12.51
   0 -15  -4  375.08   11.93
   0 -15  -4  396.47   13.61
   0 -15   4  405.79   14.06
   0 -15   4  378.45   10.54
   0 -15  -4  399.34   13.87
   0 -15   4  415.68   14.40
   0  15   4  392.40   13.86
   0 -15  -4  403.22   13.98
   0  15   4  416.08   14.64
   0  15  -4  401.78   12.50
   0  15   4  365.36   26.43
   0  15  -4  423.92   28.12
   0  15   4  398.24   13.16
   0 -15  -5  109.73    6.94
   0 -15   5  100.34   16.05
   0 -15  -5  111.46    6.99
   0  15   5  109.93    6.84
   0 -15   5   97.78    6.79
   0 -15   5  100.94    7.26
   0 -15  -5  111.01    7.35
   0 -15   5  114.09    7.52
   0 -15  -5  103.30    6.23
   0 -15   5  113.68    7.66
   0  15   5   98.86   12.46
   0 -15  -5  106.01    7.29
   0  15  -5  109.09    6.57
   0  15   5  114.23    7.50
   0  15  -5  104.29   14.27
   0  15   5  122.00   15.47
   0  15   5  105.42    6.91
   0 -15   6   25.46    7.53
   0 -15  -6   21.14    3.23
   0  15   6   15.95    3.21
   0 -15   6   13.92    2.91
   0 -15  -6   22.98    3.25
   0 -15   6   14.04    2.55
   0 -15  -6   19.79    3.31
   0 -15   6   19.03    3.26
   0 -15   6   22.89    3.56
   0  15   6   16.49    5.37
   0  15   6   15.68    3.04
   0 -15  -6   18.21    3.28
   0  15  -6   23.79    7.57
   0  15  -6   12.88    2.50
   0  15  -6   22.22    6.31
   0  15   6   17.67    3.12
   0 -15   7  166.30    8.51
   0 -15  -7  168.71    8.67
   0 -15   7  153.46   18.33
   0  15   7  185.27   18.16
   0 -15   7  172.58    9.35
   0 -15   7  172.88    9.42
   0  15   7  173.24    9.53
   0 -15  -7  177.48    8.40
   0 -15   7  167.53    8.56
   0 -15  -7  165.97    9.16
   0 -15   7  175.91    9.52
   0 -15  -7  181.34    9.74
   0  15  -7  180.10    8.70
   0  15   7  182.13    9.59
   0  15   7  164.29    8.93
   0  15  -7  156.44   17.59
   0  15  -7  168.75   17.19
   0  15   7  173.60    9.07
   0 -15  -8  106.56    6.97
   0 -15   8   99.30    6.65
   0 -15   8  100.99    7.26
   0  15   8  114.46    7.84
   0 -15  -8  109.56    6.45
   0 -15   8  107.92    7.44
   0 -15   8  101.07    6.57
   0 -15  -8  104.98    6.12
   0 -15   8  110.55    7.64
   0 -15  -8  106.90    7.47
   0  15  -8  100.64    5.50
   0  15  -8  106.77    6.83
   0  15   8  107.16    7.41
   0 -15  -8  113.65    7.69
   0  15   8   99.89    6.97
   0  15  -8  107.62   14.73
   0  15  -8  105.76   13.61
   0 -15   8  108.23    5.76
   0  15   8  102.47    7.22
   0 -15  -9   15.76    3.06
   0 -15   9   14.97    2.98
   0 -15   9   14.57    3.10
   0 -15   9   17.64    3.11
   0  15   9   16.71    3.22
   0 -15  -9   19.15    2.86
   0 -15  -9   16.41    3.12
   0 -15   9   18.39    3.32
   0 -15  -9   21.00    3.58
   0  15  -9   14.02    2.28
   0  15   9   15.32    3.08
   0  15   9   16.91    2.96
   0  15  -9   19.38    3.09
   0  15  -9   13.05    4.67
   0  15  -9   22.18    6.41
   0  15   9   14.69    3.01
   0 -15   9   16.95    2.69
   0 -15  10  402.29   14.32
   0 -15  10  386.43   13.15
   0 -15 -10  412.39   13.71
   0 -15  10  400.64   13.93
   0 -15  10  387.88   13.59
   0  15  10  401.57   14.86
   0 -15 -10  399.27   12.87
   0 -15 -10  405.29   14.39
   0 -15  10  414.23   14.61
   0 -15 -10  400.76   14.09
   0  15 -10  400.80   13.14
   0  15  10  377.59   12.70
   0  15 -10  369.64   11.29
   0  15 -10  357.49   26.41
   0  15 -10  352.04   24.85
   0  15  10  418.90   14.63
   0 -15  10  385.19   11.73
   0 -15  11  211.80   10.12
   0 -15  11  213.85    9.87
   0 -15 -11  228.70   10.12
   0 -15  11  219.34   10.05
   0  15  11  221.26   11.03
   0  15  11  199.80    9.37
   0 -15 -11  219.35    9.71
   0 -15 -11  223.06   10.53
   0 -15  11  223.75   10.77
   0  15 -11  217.29    9.65
   0 -15 -11  217.76   10.17
   0  15 -11  195.07   18.44
   0  15 -11  197.10   19.50
   0 -15  11  212.08    8.92
   0  15  11  229.26   10.89
   0 -15  12   11.93    2.80
   0 -15  12    4.99    2.08
   0 -15 -12    6.00    2.31
   0 -15  12    8.49    2.22
   0  15  12    6.61    2.42
   0 -15 -12    5.69    1.85
   0  15  12    7.29    2.02
   0 -15 -12    8.04    2.20
   0 -15  12    7.13    2.24
   0 -15 -12    7.35    2.20
   0  15 -12    7.45    2.99
   0  15 -12    8.41    2.25
   0 -15  12    8.79    2.18
   0  15  12    6.89    2.32
   0 -15  13  162.37    8.40
   0 -15 -13  169.61    8.36
   0 -15  13  157.97    7.75
   0  15  13  165.68    9.36
   0 -15 -13  167.96    8.51
   0 -15 -13  161.80    8.51
   0 -15  13  162.60    8.83
   0  15 -13  156.59    8.04
   0 -15 -13  155.92    7.94
   0  15 -13  140.31   15.04
   0  15 -13  164.21   17.31
   0 -15  13  154.28    7.57
   0 -15 -14  190.93    8.49
   0 -15  14  181.45    8.66
   0  15  14  177.91    8.46
   0  15  14  201.92   10.01
   0 -15 -14  186.74    8.77
   0 -15  14  177.26    8.85
   0 -15 -14  195.77    8.87
   0 -15 -14  180.58    7.90
   0  15 -14  182.32    8.41
   0  15 -14  171.72   15.73
   0  15 -14  182.76   17.03
   0 -15  14  167.95    7.88
   0 -15  14  180.88    6.80
   0 -15 -15   12.30    2.36
   0 -15  15   13.51    2.49
   0  15  15   12.00    2.32
   0  15  15   14.64    2.79
   0 -15 -15   15.07    2.76
   0 -15 -15   12.85    1.91
   0 -15 -15   11.90    2.32
   0 -15  15   10.07    2.23
   0 -15 -15   14.27    2.04
   0  15 -15   12.61    2.29
   0 -15  15    9.64    1.65
   0 -15  15   13.31    2.47
   0 -15  16  118.45    6.73
   0  15  16  114.27    6.13
   0 -15 -16  119.88    6.54
   0 -15 -16  113.10    5.16
   0 -15  16  117.59    6.35
   0 -15 -16  117.56    5.78
   0  15 -16  106.52    5.56
   0 -15  16  110.89    6.16
   0 -15 -16  114.65    5.72
   0 -15  16  110.60    4.96
   0  15  16  115.79    6.79
   0 -15  16  116.38    6.16
   0 -15  17   93.26    5.58
   0  15  17   93.67    5.09
   0 -15 -17   90.99    4.24
   0 -15 -17   96.29    5.51
   0 -15  17   87.96    4.93
   0 -15 -17   91.55    4.07
   0  15 -17   84.28    4.06
   0 -15  17   80.75    4.85
   0 -15 -17   93.37    4.52
   0 -15  17   87.51    5.05
   0  15  17   93.55    5.67
   0 -15  17   87.92    4.10
   0  15  18   21.13    2.29
   0 -15  18   19.61    2.47
   0  15  18   15.81    1.97
   0 -15 -18   18.77    1.82
   0 -15 -18   20.76    2.53
   0 -15  18   18.56    1.94
   0  15 -18   17.48    1.65
   0  15  18   18.82    2.39
   0 -15  18   19.66    2.35
   0 -15  18   16.40    1.60
   0 -15 -18   18.63    1.62
   0 -15  18   19.44    2.30
   0 -15 -19  120.39    4.98
   0 -15  19  104.83    4.72
   0  15  19   98.32    3.95
   0 -15  19   91.81    2.96
   0 -15  19  107.54    4.56
   0  15  19  108.27    4.81
   0 -15 -20   18.41    1.76
   0 -15  20   15.43    1.53
   0 -15  20   15.62    1.53
   0  15  20   14.50    1.47
   0 -16   0  634.56   17.88
   0 -16   0  624.80   17.45
   0  16   0  631.34   15.76
   0 -16   0  594.28   15.27
   0 -16   0  609.30   16.85
   0 -16   0  626.38   18.18
   0  16   0  641.29   17.89
   0 -16   0  611.20   16.58
   0  16   0  575.77   33.27
   0 -16   0  591.51   14.78
   0 -16  -1   25.75    8.42
   0 -16   1   28.43    3.24
   0 -16   1   43.52   10.34
   0 -16  -1   26.30    3.42
   0  16   1   29.54    3.58
   0 -16  -1   26.63    3.82
   0 -16   1   30.93    4.13
   0  16  -1   27.69    3.50
   0 -16   1   33.60    4.31
   0 -16  -1   29.13    4.04
   0 -16   1   23.42    2.98
   0 -16   1   32.84    4.14
   0 -16  -1   32.01    3.96
   0 -16  -1   27.70    3.55
   0 -16  -1   24.39    3.74
   0 -16   1   22.76    3.64
   0 -16   1   28.92    3.76
   0 -16  -1   24.96    3.67
   0  16   1   26.60    3.92
   0  16  -1   30.57    4.16
   0  16   1   28.68    7.78
   0  16  -1   33.02    8.56
   0  16  -1   17.25    5.30
   0  16   1   22.27    3.28
   0 -16   2    3.72    5.22
   0 -16  -2   19.91    8.28
   0 -16  -2   14.91    2.83
   0 -16   2   14.60    2.99
   0 -16  -2   17.94    3.09
   0  16   2   15.25    2.72
   0 -16  -2   14.01    2.83
   0 -16   2   17.16    3.19
   0 -16  -2   13.76    2.80
   0 -16  -2   13.95    2.84
   0 -16   2   18.17    3.26
   0 -16  -2   15.47    3.11
   0 -16   2   17.37    3.23
   0 -16   2   16.01    2.69
   0 -16  -2   14.71    2.78
   0  16   2   19.36    3.48
   0  16  -2   18.15    3.26
   0  16  -2   20.07    6.80
   0  16  -2   12.06    5.06
   0  16   2   16.71    6.09
   0  16   2   13.75    2.71
   0 -16  -3  237.20   23.12
   0 -16   3  235.14   23.08
   0 -16  -3  210.00    9.50
   0  16   3  214.99    9.44
   0 -16   3  224.14   10.88
   0 -16  -3  216.71   10.14
   0 -16   3  203.94   10.06
   0 -16   3  221.46   10.54
   0 -16  -3  213.90   10.06
   0 -16  -3  201.75    9.36
   0 -16   3  224.80   10.88
   0 -16  -3  206.85   10.35
   0 -16  -3  215.17   10.40
   0  16   3  225.63   10.58
   0 -16   3  208.99    8.96
   0  16   3  216.01   10.69
   0  16  -3  216.16   10.38
   0  16  -3  207.51   20.04
   0  16   3  240.20   21.48
   0  16   3  211.22    9.66
   0 -16  -4   54.20    5.04
   0 -16   4   60.42    5.78
   0 -16  -4   55.56    5.16
   0  16   4   61.96    5.18
   0 -16   4   53.05    5.27
   0 -16  -4   58.62    5.02
   0 -16  -4   57.98    5.44
   0 -16   4   61.85    5.72
   0 -16   4   57.50    4.22
   0  16   4   65.36   10.63
   0 -16   4   58.51    5.66
   0  16   4   59.42    5.76
   0  16   4   55.27    5.37
   0 -16  -4   60.67    5.66
   0  16  -4   54.13    5.29
   0  16  -4   50.27    4.53
   0  16  -4   56.95   10.45
   0  16   4   66.19   11.60
   0  16   4   60.81    5.26
   0 -16  -5  154.57    8.33
   0 -16   5  150.99    9.03
   0 -16  -5  157.77    8.55
   0  16   5  168.95    8.53
   0 -16   5  149.93    8.63
   0 -16  -5  155.62    8.88
   0 -16   5  165.84    9.23
   0 -16   5  150.38    7.23
   0 -16   5  153.28    9.07
   0  16  -5  149.46    7.76
   0  16   5  154.39    8.88
   0 -16  -5  159.70    9.20
   0  16  -5  171.30   18.07
   0  16   5  157.74    8.57
   0 -16  -6  186.20    9.25
   0 -16   6  193.39   10.11
   0 -16   6  185.04    9.43
   0 -16  -6  196.93    9.34
   0  16   6  186.11    9.91
   0 -16  -6  199.00   10.13
   0 -16   6  191.44   10.11
   0 -16   6  193.61    8.57
   0 -16   6  206.29   10.44
   0  16  -6  183.02    8.58
   0  16   6  174.65    9.13
   0 -16  -6  204.72   10.31
   0  16   6  187.20    9.76
   0  16  -6  179.69   18.62
   0  16   6  206.15    9.92
   0 -16  -7   30.55    3.91
   0 -16   7   44.24    4.87
   0 -16   7   38.99    4.43
   0 -16  -7   40.29    4.25
   0  16   7   40.03    4.66
   0 -16   7   36.43    4.45
   0 -16  -7   41.46    4.80
   0 -16   7   38.22    4.61
   0 -16  -7   39.87    4.83
   0  16  -7   36.89    4.04
   0  16   7   38.48    4.46
   0  16   7   35.91    4.20
   0  16  -7   28.23    7.51
   0  16   7   34.17    4.24
   0 -16  -8  195.49    9.53
   0 -16   8  199.46   10.19
   0 -16   8  188.85    9.86
   0  16   8  194.78   10.28
   0 -16   8  185.40    9.12
   0 -16  -8  186.02    8.57
   0 -16  -8  223.46    8.50
   0 -16   8  208.36   10.49
   0 -16  -8  190.75   10.01
   0 -16  -8  202.74   10.27
   0  16  -8  185.09    8.71
   0  16   8  182.09    9.19
   0  16   8  188.21    9.65
   0  16  -8  168.48   17.92
   0  16   8  200.92   10.04
   0 -16   8  197.94    7.43
   0 -16  -9  468.18   14.61
   0 -16   9  446.50   14.83
   0 -16   9  400.81   12.50
   0 -16   9  425.19   14.49
   0 -16  -9  418.12   11.91
   0  16   9  456.91   15.70
   0 -16  -9  441.79   12.61
   0 -16  -9  443.72   15.16
   0 -16   9  446.64   15.34
   0  16   9  408.99   13.12
   0 -16  -9  441.51   15.04
   0  16  -9  422.51   13.07
   0  16  -9  405.34   25.95
   0  16  -9  420.00   28.02
   0  16   9  455.80   15.10
   0 -16   9  417.57   11.45
   0 -16  10    1.62    1.83
   0 -16 -10    1.48    1.55
   0 -16  10   -1.93    1.68
   0 -16  10    1.32    1.38
   0  16  10    0.07    1.41
   0  16  10    0.82    1.30
   0 -16 -10   -0.08    1.50
   0 -16  10    0.98    1.46
   0 -16 -10    0.35    1.47
   0 -16 -10    1.57    1.84
   0  16 -10    0.28    1.25
   0  16 -10    0.02    3.84
   0 -16  10    0.86    1.14
   0  16  10    1.89    1.49
   0 -16  11   97.45    6.77
   0 -16  11   88.56    6.19
   0 -16 -11  103.77    6.86
   0 -16  11   97.84    6.62
   0  16  11  105.82    7.51
   0 -16 -11   98.06    6.25
   0  16  11   99.04    6.35
   0 -16 -11   98.19    7.05
   0 -16  11  102.66    7.26
   0  16 -11   96.46    6.24
   0  16 -11   93.86    5.27
   0 -16 -11  100.83    6.88
   0  16 -11   71.73   10.56
   0  16 -11   92.92   13.15
   0 -16  11   92.45    5.65
   0  16  11  103.54    7.19
   0 -16  12  258.72   10.16
   0 -16 -12  307.68   11.27
   0 -16  12  249.48   10.03
   0 -16  12  272.90   10.51
   0  16  12  290.07   12.16
   0 -16 -12  299.64   10.76
   0 -16 -12  301.14   11.68
   0 -16  12  289.54   11.69
   0 -16 -12  275.50   10.75
   0  16 -12  252.90    8.42
   0  16 -12  258.47    9.85
   0  16 -12  265.94   20.87
   0  16 -12  251.19   18.89
   0  16  12  285.34   11.65
   0 -16  12  274.72    9.61
   0 -16 -13   24.37    3.34
   0 -16  13   22.94    3.26
   0 -16  13   24.58    2.99
   0  16  13   23.90    3.26
   0  16  13   21.12    3.49
   0 -16 -13   24.04    3.18
   0 -16  13   21.32    3.29
   0 -16 -13   24.17    3.37
   0 -16 -13   29.34    3.46
   0  16 -13   24.07    2.59
   0  16 -13   21.52    2.92
   0  16 -13   13.54    3.55
   0 -16  13   22.06    2.86
   0 -16  14   49.21    4.57
   0  16  14   49.29    4.24
   0  16  14   54.33    4.99
   0 -16 -14   51.87    4.34
   0 -16 -14   50.35    4.42
   0 -16  14   53.71    4.73
   0 -16 -14   50.03    4.01
   0  16 -14   46.49    3.32
   0  16 -14   43.28    3.69
   0 -16 -14   51.97    4.32
   0 -16  14   43.22    4.07
   0 -16  14   51.86    4.12
   0 -16  15  100.61    6.05
   0  16  15   93.21    5.35
   0 -16 -15  102.62    5.79
   0 -16 -15   96.21    5.50
   0 -16  15   94.78    5.77
   0  16 -15   75.40    3.81
   0 -16  15   83.41    5.16
   0 -16 -15   99.36    5.44
   0 -16  15   92.36    5.22
   0 -16  16    6.23    1.72
   0 -16 -16    4.92    1.45
   0  16  16    5.05    1.33
   0  16  16    4.41    1.57
   0 -16 -16    4.76    1.33
   0 -16  16    4.27    1.46
   0 -16 -16    6.80    1.60
   0 -16  16    5.85    1.48
   0  16  17   21.78    2.38
   0 -16  17   22.14    2.63
   0 -16 -17   22.61    2.43
   0  16  17   21.88    2.19
   0 -16  17   20.53    2.18
   0 -16  17   18.87    2.14
   0  16  17   19.21    2.47
   0 -16 -17   22.52    1.98
   0 -16 -18  109.99    4.59
   0  16  18  104.78    4.72
   0  16  18   92.19    3.75
   0 -16  18  101.92    4.25
   0 -16  18  102.78    4.63
   0  16  18   93.34    3.59
   0 -16 -19    8.14    1.17
   0 -16  19    6.84    1.12
   0  16  19    7.74    1.18
   0 -16  19    4.42    0.83
   0 -17   0    0.01    1.42
   0 -17   0   -0.21    1.57
   0  17   0    0.98    1.29
   0 -17   0   -0.04    1.54
   0 -17   0   -0.80    1.33
   0 -17   0    0.17    1.42
   0 -17   0   -0.59    1.59
   0  17   0   -0.98    1.90
   0 -17   0    0.29    1.34
   0  17   0   -6.98    4.50
   0  17   0    0.90    1.24
   0 -17   1  447.43   12.39
   0 -17  -1  453.56   13.63
   0  17  -1  455.62   13.60
   0 -17  -1  469.80   15.48
   0 -17   1  462.11   15.52
   0  17   1  462.34   13.81
   0 -17   1  472.60   15.85
   0 -17  -1  459.43   14.76
   0 -17   1  451.69   14.83
   0 -17   1  423.65   12.46
   0 -17  -1  457.14   14.26
   0 -17  -1  455.90   15.77
   0 -17   1  474.55   16.16
   0  17  -1  467.93   15.43
   0 -17   1  435.93   14.04
   0  17   1  484.57   15.80
   0 -17  -1  429.42   14.45
   0  17  -1  438.62   28.88
   0  17   1  482.81   30.11
   0  17  -1  460.16   13.71
   0  17   1  453.42   13.97
   0 -17  -2  241.91   10.16
   0  17   2  244.10   10.12
   0 -17   2  245.16   11.34
   0 -17   2  247.25   11.71
   0 -17  -2  232.71   10.97
   0  17  -2  251.49   10.10
   0 -17   2  238.73   11.03
   0 -17  -2  246.77   10.74
   0 -17  -2  240.63   10.46
   0 -17   2  243.25   11.66
   0 -17  -2  248.19   11.64
   0 -17  -2  238.25   10.85
   0 -17   2  232.19    9.94
   0  17   2  256.45   11.62
   0  17   2  236.78   10.90
   0  17  -2  265.36   11.59
   0  17   2  241.16   21.35
   0  17  -2  226.56   20.97
   0  17   2  252.45   10.55
   0 -17  -3   -0.63    1.35
   0 -17  -3   -1.74    2.04
   0 -17   3   -0.68    1.98
   0 -17   3    0.58    1.71
   0 -17  -3   -0.02    1.47
   0 -17   3   -1.90    1.72
   0 -17  -3   -0.40    1.72
   0 -17   3   -0.80    1.58
   0 -17  -3   -0.52    1.64
   0  17   3   -0.39    1.43
   0 -17   3   -0.51    1.37
   0  17  -3   -0.55    1.95
   0  17   3   -1.15    2.23
   0  17   3   -3.39    3.59
   0  17  -3   -4.74    3.95
   0  17  -3   -1.18    3.37
   0  17   3   -0.08    1.51
   0 -17  -4  138.40    7.86
   0 -17   4  123.65    8.03
   0 -17   4  125.71    8.35
   0  17   4  135.88    7.69
   0 -17  -4  131.11    8.10
   0 -17  -4  133.24    8.16
   0 -17   4  140.87    8.61
   0 -17  -4  118.76    7.25
   0 -17   4  129.46    6.30
   0 -17   4  132.24    8.63
   0  17   4  131.33    8.08
   0  17  -4  137.43    8.35
   0 -17  -4  134.08    8.41
   0  17  -4  128.02   15.84
   0  17  -4  115.97   15.12
   0  17   4  138.45    8.00
   0 -17  -5   99.51    6.79
   0 -17   5   94.92    7.34
   0  17   5   98.04    7.19
   0 -17  -5   97.34    6.82
   0 -17   5   89.90    6.81
   0 -17  -5   94.71    6.98
   0 -17   5  103.35    7.42
   0 -17   5   94.05    5.67
   0 -17   5   94.76    7.29
   0  17  -5   95.51    6.95
   0 -17  -5   94.59    7.17
   0  17   5   94.56    6.87
   0  17  -5   93.62   13.28
   0  17   5   97.07    6.87
   0 -17  -6    1.63    1.67
   0 -17   6    0.51    1.42
   0 -17   6    1.69    1.51
   0 -17  -6    2.80    1.97
   0  17   6   -0.70    1.65
   0 -17  -6    1.90    1.49
   0 -17   6   -0.28    1.55
   0 -17   6   -0.67    1.57
   0 -17   6   -0.10    1.22
   0  17  -6    0.55    1.65
   0 -17  -6    2.18    1.58
   0  17   6    1.39    1.42
   0  17   6   -0.02    1.45
   0  17  -6    0.22    2.43
   0  17  -6   -0.40    1.52
   0  17   6    1.37    1.37
   0 -17  -7  126.11    7.65
   0 -17  -7  120.87    7.17
   0 -17   7  113.73    7.29
   0 -17   7  118.14    7.92
   0  17   7  133.32    8.41
   0 -17   7  129.13    8.36
   0 -17  -7  117.97    7.90
   0 -17   7  127.20    7.00
   0 -17   7  124.65    8.10
   0  17   7  119.60    7.52
   0 -17  -7  118.08    7.88
   0  17   7  117.98    7.30
   0  17  -7  120.27    6.81
   0  17  -7  118.75   15.15
   0  17   7  128.54    7.89
   0 -17  -8   20.73    3.38
   0 -17   8   20.05    3.49
   0 -17   8   18.93    3.01
   0 -17  -8   19.07    2.86
   0  17   8   21.59    3.54
   0 -17   8   20.61    3.22
   0 -17  -8   22.23    3.68
   0 -17   8   19.23    3.38
   0  17   8   18.58    3.08
   0  17   8   18.30    2.86
   0 -17  -8   23.18    3.68
   0  17  -8   14.19    5.07
   0  17  -8   16.72    2.68
   0  17   8   22.17    3.49
   0 -17   9    3.54    1.97
   0 -17  -9    2.44    1.66
   0 -17   9    0.33    1.28
   0 -17   9    1.16    1.17
   0 -17  -9    2.94    1.28
   0  17   9    2.66    1.83
   0 -17   9    2.12    1.66
   0 -17  -9    2.89    1.44
   0 -17   9    0.31    1.49
   0 -17  -9    1.55    1.75
   0  17   9    2.58    1.27
   0 -17  -9    3.11    1.75
   0  17  -9    1.12    1.13
   0  17  -9    1.20    3.75
   0  17   9    1.34    1.46
   0 -17  10  101.65    6.96
   0 -17 -10  114.41    7.13
   0 -17  10  106.18    6.60
   0 -17  10  103.11    6.83
   0  17  10  105.02    7.34
   0  17  10   97.84    6.23
   0 -17 -10  104.21    5.82
   0 -17 -10  105.09    7.25
   0 -17  10  111.91    7.52
   0 -17 -10  109.53    7.18
   0  17 -10   95.60    5.89
   0  17 -10  105.02   13.15
   0 -17  10   95.73    5.21
   0  17  10  112.69    7.30
   0 -17  11  186.37    8.57
   0 -17  11  189.86    8.77
   0  17  11  198.43    9.77
   0 -17 -11  203.46    8.21
   0  17  11  185.83    7.95
   0 -17 -11  205.64    9.68
   0 -17  11  203.65    9.71
   0 -17 -11  194.10    9.07
   0  17 -11  173.56    7.62
   0  17  11  209.93    9.70
   0 -17  11  188.20    7.39
   0 -17 -11  197.41    9.05
   0 -17  11  188.53    8.91
   0 -17  12   -0.80    1.45
   0 -17 -12    1.42    1.50
   0 -17  12    2.06    1.53
   0 -17  12    0.54    1.36
   0  17  12   -0.25    1.44
   0 -17 -12   -1.80    1.24
   0 -17 -12    0.45    1.41
   0 -17  12   -1.68    2.04
   0 -17 -12   -0.05    1.16
   0  17 -12    2.37    1.17
   0 -17  12   -0.40    1.18
   0 -17  13   92.91    5.15
   0 -17  13  104.86    6.15
   0  17  13  112.04    6.84
   0  17  13  101.66    5.74
   0 -17 -13  110.71    5.78
   0 -17  13  106.70    6.51
   0 -17 -13  114.33    6.63
   0  17 -13   96.82    5.04
   0 -17 -13  103.85    5.89
   0 -17 -13  108.56    6.19
   0 -17  13  101.97    5.25
   0 -17  14  108.80    6.03
   0 -17 -14  127.03    5.89
   0  17  14  118.37    6.60
   0  17  14  108.73    5.50
   0 -17  14  114.45    6.25
   0 -17 -14  113.55    6.06
   0 -17 -14  117.39    5.86
   0 -17  14  110.89    5.28
   0 -17  15   17.56    2.44
   0 -17 -15   18.60    2.25
   0  17  15   16.77    2.09
   0 -17  15   13.04    2.10
   0 -17 -15   17.44    2.29
   0 -17 -15   18.16    2.27
   0 -17  15   20.99    2.30
   0  17  15   17.29    2.43
   0 -17  16   74.37    4.32
   0 -17 -16   83.19    4.13
   0  17  16   70.32    3.61
   0 -17  16   71.80    3.97
   0 -17 -16   70.42    3.66
   0  17  16   70.63    4.28
   0 -17  16   73.22    3.70
   0 -17 -17   54.41    3.23
   0 -17  17   47.94    2.46
   0 -17 -17   60.79    3.16
   0 -17  17   51.65    2.68
   0  17  17   48.60    2.61
   0  17  17   56.90    3.39
   0  17  17   52.82    2.81
   0 -17  17   49.68    3.15
   0 -17  18    0.28    0.67
   0  17  18    0.41    0.53
   0 -17 -18   -0.81    0.70
   0 -18   0  353.84   11.48
   0  18   0  346.27   11.82
   0 -18   0  342.96   13.34
   0 -18   0  337.24   12.70
   0 -18   0  330.22   11.48
   0 -18   0  343.31   13.83
   0  18   0  355.50   13.30
   0 -18   0  333.61   12.29
   0  18   0  340.48   24.81
   0  18   0  343.10   11.92
   0 -18  -1   48.16    4.50
   0 -18   1   48.70    4.21
   0 -18  -1   46.53    5.12
   0  18  -1   50.22    4.63
   0 -18   1   52.27    5.39
   0  18   1   43.35    4.33
   0 -18  -1   46.92    4.86
   0 -18   1   51.26    5.14
   0 -18   1   43.79    4.02
   0 -18  -1   49.49    4.72
   0 -18   1   47.59    5.24
   0 -18  -1   52.23    5.43
   0 -18  -1   46.51    4.84
   0  18  -1   48.77    5.06
   0  18   1   51.43    5.20
   0  18   1   47.52    4.93
   0 -18   1   46.12    4.63
   0  18  -1   34.02    8.19
   0  18   1   44.75    8.96
   0  18  -1   45.78    4.35
   0  18   1   48.88    4.65
   0 -18  -2    2.79    1.60
   0  18  -2   -1.36    2.01
   0 -18  -2    1.68    1.64
   0 -18   2    0.64    1.55
   0  18   2   -2.36    1.85
   0 -18   2    2.66    1.73
   0 -18  -2    0.46    1.45
   0 -18  -2    2.46    1.49
   0 -18   2    2.33    1.93
   0  18   2    4.55    1.97
   0 -18   2    1.69    1.34
   0 -18  -2    3.18    1.92
   0  18   2    2.38    1.63
   0  18  -2    1.70    1.67
   0  18  -2    2.63    3.47
   0  18   2   10.09    4.80
   0  18  -2    3.80    1.48
   0  18   2    3.53    1.72
   0 -18  -3  195.14    9.08
   0  18  -3  192.41    8.70
   0  18   3  197.83    9.05
   0 -18  -3  196.53    9.94
   0 -18   3  188.67    9.83
   0 -18  -3  178.45    8.84
   0 -18  -3  186.15    9.29
   0 -18   3  196.75   10.02
   0 -18   3  199.84   10.50
   0  18  -3  191.42    9.63
   0  18   3  187.64    9.45
   0 -18  -3  205.95   10.08
   0  18  -3  169.82   17.64
   0  18   3  173.47   17.48
   0  18   3  200.74    9.45
   0  18  -3  188.41    8.39
   0 -18  -4   80.04    6.02
   0 -18   4   70.62    6.00
   0 -18  -4   73.04    5.98
   0  18  -4   73.06    5.47
   0  18   4   68.93    6.02
   0 -18   4   72.56    6.15
   0 -18  -4   80.44    6.32
   0 -18   4   72.86    6.45
   0 -18  -4   75.74    6.29
   0  18   4   74.27    5.96
   0  18  -4   77.16    6.16
   0  18  -4   64.97   10.99
   0  18   4   73.57    5.86
   0 -18  -5    3.79    1.69
   0 -18  -5    5.81    2.06
   0  18   5    4.25    1.91
   0 -18   5    5.34    1.89
   0 -18  -5    3.78    1.77
   0 -18   5    6.19    2.26
   0 -18   5    4.15    2.08
   0 -18   5    5.70    1.28
   0  18  -5    7.30    2.26
   0 -18  -5    7.02    2.25
   0  18   5    5.60    2.02
   0  18   5    3.87    1.89
   0  18  -5    7.25    4.17
   0  18  -5    9.31    4.56
   0  18   5    4.04    1.51
   0 -18  -6  119.48    7.19
   0  18   6  117.02    7.70
   0 -18  -6  116.87    7.18
   0 -18   6  113.83    7.27
   0 -18  -6  124.30    7.88
   0 -18   6  121.68    7.90
   0 -18   6  120.90    7.91
   0 -18   6  116.49    6.27
   0 -18  -6  122.51    7.86
   0  18   6  111.23    6.79
   0  18  -6  117.25    7.39
   0  18   6  116.77    7.23
   0  18  -6  126.46   15.09
   0  18  -6  106.70   14.01
   0  18   6  125.32    7.58
   0 -18  -7   75.00    5.79
   0 -18  -7   69.95    5.29
   0  18   7   75.41    6.23
   0 -18   7   65.01    5.40
   0 -18  -7   81.49    6.38
   0 -18   7   77.19    6.33
   0 -18   7   68.40    5.94
   0 -18   7   68.64    4.92
   0  18   7   67.68    5.08
   0  18  -7   71.02    5.62
   0  18   7   72.19    5.59
   0 -18  -7   73.10    6.05
   0  18  -7   61.58   10.16
   0  18  -7   74.37   11.52
   0  18   7   75.13    5.89
   0 -18   8   18.57    3.35
   0 -18  -8   25.70    3.50
   0 -18   8   20.71    3.33
   0 -18   8   21.32    2.96
   0 -18   8   18.05    2.94
   0 -18  -8   22.50    3.12
   0  18   8   17.96    3.27
   0 -18  -8   24.30    3.74
   0 -18   8   21.53    3.45
   0 -18  -8   24.55    3.65
   0  18   8   22.90    2.88
   0  18  -8   25.94    3.43
   0  18  -8   14.54    4.99
   0  18   8   20.76    3.27
   0 -18   9  241.93   10.22
   0 -18   9  242.74    9.24
   0 -18   9  234.12    8.82
   0  18   9  246.76   10.74
   0 -18  -9  242.86    8.43
   0  18   9  235.34    9.31
   0 -18   9  259.66   10.98
   0 -18  -9  253.91   10.77
   0  18  -9  246.38    9.83
   0  18  -9  215.17    7.94
   0 -18  -9  241.07   10.40
   0  18   9  250.94   10.47
   0 -18  -9  257.70   10.23
   0 -18   9  246.09   10.36
   0 -18 -10   21.15    3.19
   0 -18  10   18.37    3.05
   0 -18  10   16.69    2.64
   0 -18  10   16.61    2.72
   0  18  10   16.99    2.93
   0  18  10   16.13    2.29
   0 -18  10   15.61    2.91
   0 -18 -10   21.00    3.20
   0 -18 -10   17.26    2.88
   0  18 -10   17.78    2.81
   0  18 -10   16.17    2.24
   0  18  10   17.66    2.92
   0 -18  11   99.39    5.82
   0 -18  11   92.74    5.73
   0  18  11  102.38    6.56
   0 -18 -11  102.67    4.86
   0 -18 -11  102.83    6.51
   0 -18  11   99.25    6.49
   0 -18 -11   95.32    5.97
   0  18 -11   87.67    4.63
   0  18 -11   93.19    5.61
   0 -18  11   94.15    5.81
   0 -18 -11  101.32    6.14
   0  18  11  106.19    6.49
   0 -18  12   91.07    5.43
   0 -18  12   95.01    5.26
   0  18  12   96.86    6.08
   0  18  12   88.09    5.00
   0 -18 -12   99.09    4.68
   0 -18 -12   99.05    6.04
   0 -18  12   99.92    6.16
   0 -18 -12   97.13    5.61
   0  18 -12   86.04    4.81
   0 -18  12   93.82    4.90
   0 -18 -12  100.06    5.71
   0 -18  12   84.69    4.00
   0 -18  13   15.72    1.85
   0 -18  13   19.52    2.59
   0 -18 -13   23.04    2.33
   0  18  13   21.64    2.82
   0  18  13   17.64    2.19
   0 -18  13   18.68    2.61
   0 -18 -13   19.08    2.55
   0 -18 -13   21.49    2.65
   0 -18  13   15.56    1.75
   0 -18  14   29.69    2.86
   0 -18 -14   31.14    2.46
   0  18  14   26.57    2.34
   0 -18 -14   29.63    2.85
   0 -18  14   28.38    2.85
   0 -18 -14   27.20    2.67
   0  18  14   28.58    2.94
   0 -18  14   26.13    2.04
   0 -18  15   47.71    3.28
   0 -18 -15   51.45    2.75
   0  18  15   48.48    2.64
   0 -18 -15   49.77    3.08
   0 -18  15   51.89    3.34
   0 -18 -15   48.66    3.06
   0  18  15   54.95    3.60
   0 -18  15   50.02    2.48
   0  18  16    0.55    0.69
   0 -18  16    0.88    0.49
   0 -18  16   -0.05    0.75
   0  18  16    0.33    0.73
   0 -18 -16    1.15    0.83
   0 -18 -16    0.78    0.61
   0 -19   0    1.71    1.25
   0 -19   0    0.46    1.63
   0  19   0   -1.54    1.75
   0 -19   0    0.89    1.20
   0 -19   0    0.42    1.43
   0  19   0   -2.77    1.79
   0  19   0   -1.51    1.74
   0 -19   0   -1.06    1.26
   0  19   0   -5.73    3.77
   0  19   0   -3.32    1.53
   0 -19  -1  213.76    8.74
   0  19   1  207.68    8.93
   0  19  -1  202.38    8.78
   0 -19   1  221.63   10.57
   0 -19  -1  225.67   10.61
   0 -19  -1  211.11    9.14
   0 -19   1  218.16   10.11
   0 -19  -1  202.60    9.43
   0 -19   1  233.06   11.15
   0 -19   1  208.47    9.03
   0  19   1  215.27    9.62
   0  19  -1  214.88    9.85
   0  19   1  226.95   10.20
   0 -19  -1  209.64    9.53
   0  19   1  195.79   17.33
   0  19  -1  202.73   17.84
   0  19  -1  224.11    9.14
   0  19   1  210.35    9.21
   0 -19  -2   51.85    4.44
   0 -19  -2   49.62    5.07
   0  19  -2   45.96    4.26
   0  19   2   43.70    4.17
   0 -19   2   47.19    4.95
   0 -19  -2   52.75    4.75
   0 -19   2   51.74    5.04
   0 -19  -2   47.16    4.53
   0 -19   2   52.89    5.38
   0 -19  -2   54.00    4.97
   0 -19   2   45.66    4.00
   0  19  -2   49.55    4.84
   0  19   2   50.30    4.72
   0  19  -2   44.60    8.43
   0  19   2   37.45    7.60
   0  19   2   51.47    4.67
   0  19  -2   44.27    4.10
   0 -19  -3   -0.87    1.35
   0 -19   3   -0.05    1.55
   0  19   3   -0.28    1.44
   0  19  -3   -0.33    1.53
   0 -19  -3   -0.05    1.62
   0 -19   3    1.58    1.78
   0 -19  -3    0.72    1.27
   0 -19   3   -0.48    1.67
   0  19   3   -1.93    1.58
   0  19  -3    1.06    1.42
   0 -19  -3    1.05    1.28
   0  19  -3   -0.13    1.13
   0  19   3    1.19    1.19
   0 -19  -4   69.54    5.25
   0  19   4   70.61    5.89
   0  19  -4   62.10    4.76
   0 -19   4   65.23    5.58
   0 -19  -4   67.90    5.64
   0 -19  -4   67.21    5.55
   0 -19   4   69.72    5.95
   0 -19   4   71.98    6.13
   0  19   4   62.39    5.03
   0  19   4   67.25    5.39
   0  19  -4   73.51    5.70
   0 -19  -4   68.19    5.68
   0  19  -4   58.14    9.92
   0  19   4   66.39    5.26
   0  19  -4   64.05    4.43
   0 -19  -5   70.24    5.33
   0  19  -5   60.02    4.70
   0 -19  -5   61.03    5.15
   0 -19   5   62.34    5.39
   0  19   5   69.71    5.84
   0 -19  -5   67.04    5.51
   0 -19   5   69.56    5.88
   0 -19   5   61.54    5.58
   0 -19  -5   65.44    5.55
   0  19  -5   65.98    5.33
   0  19   5   59.59    4.94
   0  19   5   65.65    4.96
   0  19  -5   61.03    9.79
   0  19   5   67.68    5.33
   0 -19  -6    4.07    1.84
   0  19   6    5.04    1.79
   0 -19   6    5.98    1.92
   0  19  -6    4.26    1.55
   0 -19  -6    5.92    1.79
   0 -19  -6    6.48    2.09
   0 -19   6    5.72    2.13
   0 -19   6    6.30    1.61
   0 -19   6    5.25    2.00
   0 -19  -6    5.85    2.06
   0  19   6    3.56    1.36
   0  19  -6    5.90    1.88
   0  19   6    3.36    1.34
   0  19  -6    1.10    2.69
   0 -19   6    6.00    1.40
   0  19   6    4.07    1.50
   0 -19   7   47.60    3.74
   0 -19   7   51.07    4.92
   0  19   7   48.76    4.73
   0 -19   7   46.94    4.37
   0 -19  -7   45.09    4.20
   0  19  -7   45.92    3.98
   0 -19  -7   46.13    4.64
   0 -19   7   53.33    5.04
   0 -19  -7   47.13    4.59
   0  19   7   46.61    3.62
   0  19  -7   41.34    4.08
   0 -19   7   44.54    4.60
   0 -19  -7   55.30    4.69
   0  19   7   46.02    4.41
   0 -19   8   64.37    4.36
   0 -19   8   68.53    5.41
   0 -19   8   63.42    4.68
   0 -19  -8   64.23    4.49
   0  19  -8   66.03    4.59
   0  19   8   70.40    5.53
   0  19   8   65.62    4.64
   0 -19  -8   68.76    5.50
   0 -19   8   72.26    5.68
   0 -19  -8   68.65    5.39
   0  19  -8   69.61    5.06
   0 -19  -8   69.21    5.19
   0 -19   8   61.39    5.20
   0  19   8   67.55    5.17
   0 -19   9    1.96    1.27
   0 -19   9    2.90    1.39
   0  19   9    0.91    1.41
   0  19   9    2.23    0.99
   0 -19  -9    0.96    1.24
   0  19  -9    2.93    1.20
   0  19   9    2.71    1.53
   0 -19  -9    1.55    1.51
   0 -19   9    2.79    1.91
   0 -19  -9    0.34    1.35
   0 -19   9    2.23    1.54
   0 -19  10   68.11    4.37
   0 -19  10   60.32    4.47
   0 -19 -10   70.56    5.21
   0 -19  10   68.85    5.15
   0  19  10   69.62    5.13
   0 -19 -10   70.68    4.98
   0  19 -10   64.67    4.25
   0 -19  10   64.65    4.71
   0 -19 -10   66.40    4.75
   0  19  10   69.81    4.97
   0 -19 -11  104.33    5.92
   0 -19  11  103.63    5.96
   0  19  11   94.08    4.72
   0  19  11  109.52    6.08
   0 -19 -11   96.86    5.45
   0 -19 -11  108.51    5.77
   0 -19  11  101.43    5.13
   0 -19  11   94.78    4.98
   0 -19  11   91.03    5.00
   0  19  12    1.89    1.24
   0  19  12    3.55    0.95
   0 -19 -12    2.85    1.40
   0 -19  12    2.26    1.06
   0 -19  12    1.22    1.10
   0 -19 -12    1.95    1.23
   0 -19 -12    1.68    1.07
   0 -19  13   79.87    4.11
   0  19  13   89.09    4.67
   0  19  13   77.75    3.34
   0  19 -13   69.29    3.03
   0 -19 -13   87.01    4.46
   0 -19 -13   86.73    4.41
   0  19  13   84.82    4.49
   0 -19  13   83.13    4.53
   0 -19 -13   87.87    4.58
   0 -19  14   33.95    2.49
   0 -19 -14   41.19    2.79
   0 -19 -14   36.10    2.55
   0 -19 -14   38.46    2.68
   0 -19  14   34.78    2.63
   0 -19  14   36.86    2.59
   0  19  14   38.03    2.77
   0 -19 -15   22.71    1.86
   0 -19  15   20.86    1.68
   0  19  15   23.27    1.91
   0 -19  15   20.86    1.69
   0 -20   0   67.31    4.33
   0 -20   0   66.90    5.17
   0 -20   0   65.07    5.56
   0  20   0   55.98    4.32
   0  20   0   63.71    4.97
   0 -20   0   61.86    4.69
   0 -20   0   59.36    4.03
   0  20   0   66.20    4.70
   0 -20   1   21.65    3.13
   0 -20  -1   27.24    3.10
   0  20  -1   22.42    2.84
   0 -20   1   23.03    3.48
   0 -20  -1   27.78    3.64
   0  20  -1   26.87    3.40
   0  20  -1   26.20    3.34
   0 -20  -1   20.61    2.91
   0  20   1   25.28    3.21
   0 -20   1   25.19    2.85
   0 -20  -1   26.83    3.01
   0  20   1   24.09    2.95
   0  20  -1   26.51    2.91
   0 -20   2   -0.68    1.73
   0 -20  -2    2.95    1.46
   0 -20  -2    0.26    1.47
   0 -20   2    0.23    1.49
   0  20   2    0.99    1.42
   0  20  -2   -0.60    1.28
   0  20  -2    0.38    1.39
   0  20   2   -0.13    1.16
   0  20  -2   -0.62    1.18
   0 -20  -2   -1.09    1.41
   0 -20  -2   -0.28    1.06
   0  20  -2    1.59    1.14
   0  20   2   -0.93    1.25
   0 -20   3  168.08    8.83
   0 -20  -3  168.91    7.77
   0 -20   3  162.03    8.26
   0  20   3  163.83    8.28
   0 -20  -3  167.00    8.43
   0  20  -3  150.11    6.92
   0 -20   3  162.33    8.36
   0  20   3  149.82    7.32
   0  20   3  158.30    7.24
   0 -20  -3  160.20    7.85
   0  20  -3  163.94    7.97
   0 -20  -3  164.18    7.27
   0  20   3  166.71    7.62
   0  20  -3  156.65    6.18
   0 -20   4    7.02    2.22
   0 -20  -4    7.30    1.84
   0 -20   4    5.92    1.85
   0  20   4    6.29    2.05
   0 -20  -4    4.74    1.80
   0 -20   4    4.34    1.62
   0  20  -4    4.09    1.45
   0  20   4    5.49    1.57
   0  20   4    4.44    1.32
   0  20  -4    3.71    1.76
   0 -20  -4    6.26    1.75
   0 -20  -4    6.98    1.83
   0  20   4    3.80    1.35
   0 -20   5   80.17    5.91
   0 -20  -5   84.01    5.65
   0 -20   5   81.62    5.84
   0 -20   5   79.86    5.60
   0 -20  -5   75.74    5.39
   0  20  -5   73.21    4.66
   0  20   5   80.52    5.75
   0 -20  -5   85.63    5.81
   0  20  -5   78.96    5.35
   0  20   5   70.54    4.30
   0  20   5   76.09    4.85
   0 -20   5   75.26    5.70
   0 -20  -5   79.83    5.17
   0  20   5   83.17    5.42
   0 -20   6   84.73    5.89
   0 -20   6   84.30    5.40
   0 -20  -6   85.95    5.37
   0  20  -6   79.11    4.70
   0 -20  -6   90.17    4.50
   0  20   6   89.39    5.86
   0 -20   6   84.71    5.87
   0 -20  -6   88.71    5.75
   0  20  -6   80.40    5.18
   0 -20  -6   89.24    5.83
   0 -20  -6   88.46    4.64
   0 -20  -6   85.76    5.33
   0 -20   6   90.83    5.97
   0  20   6   88.52    5.50
   0 -20   7   21.29    3.01
   0  20  -7   19.23    2.35
   0 -20   7   23.74    2.82
   0  20   7   23.40    3.10
   0 -20  -7   22.64    2.74
   0 -20  -7   24.15    2.49
   0  20   7   17.12    2.25
   0 -20  -7   25.88    3.30
   0 -20   7   26.53    3.41
   0 -20  -7   24.22    3.10
   0  20  -7   21.45    2.69
   0 -20   7   22.74    3.18
   0 -20  -7   24.08    2.91
   0  20   7   23.35    2.87
   0 -20   8   62.52    3.39
   0 -20   8   66.14    4.75
   0  20  -8   53.64    3.56
   0 -20  -8   69.25    4.09
   0  20   8   70.72    4.89
   0  20   8   61.51    3.69
   0 -20  -8   69.04    4.88
   0 -20   8   59.79    3.26
   0  20   8   61.48    4.41
   0 -20  -8   63.20    4.43
   0 -20   8   56.11    4.40
   0 -20  -8   66.74    4.88
   0 -20   8   69.95    5.08
   0 -20   9  216.99    6.29
   0 -20   9  214.62    7.79
   0 -20  -9  245.89    8.79
   0 -20   9  230.83    8.63
   0 -20  -9  236.21    7.33
   0  20   9  235.66    8.53
   0  20  -9  207.76    6.35
   0 -20  -9  231.10    8.34
   0 -20   9  231.94    8.07
   0 -20  -9  236.79    8.15
   0 -20   9  208.57    6.13
   0 -20  10    2.34    0.96
   0  20 -10    1.81    0.90
   0 -20 -10    0.65    0.89
   0  20  10   -0.91    1.21
   0  20  10   -0.60    0.76
   0 -20 -10   -0.04    1.02
   0 -20  10    2.17    1.29
   0 -20  10   -0.24    0.62
   0 -20 -10   -0.05    1.05
   0 -20  10   -0.16    1.07
   0 -20  11  134.56    4.61
   0  20  11  150.39    5.96
   0  20 -11  118.74    3.72
   0  20  11  117.18    3.81
   0 -20 -11  153.40    5.43
   0 -20  11  137.82    4.46
   0 -20 -11  154.54    5.84
   0 -20  11  136.66    4.64
   0 -20 -11  139.80    4.62
   0 -20  11  136.30    5.88
   0 -20 -11  143.83    5.97
   0 -20  12   39.94    2.36
   0  20  12   41.73    2.97
   0 -20 -12   43.28    2.75
   0 -20 -12   40.09    2.80
   0 -20  12   38.14    2.26
   0  20  12   40.03    2.85
   0 -20  12   39.85    2.96
   0 -20 -12   41.47    2.96
   0  20  13    4.51    0.99
   0 -20  13    2.83    0.86
   0 -20 -13    6.00    1.09
   0 -20 -13    5.42    1.00
   0  21   0   -0.59    1.24
   0 -21   0    1.45    1.52
   0  21   0    0.68    1.08
   0 -21   0    0.68    1.56
   0  21   0   -0.35    1.09
   0 -21   1  219.73    8.98
   0 -21  -1  222.94    9.03
   0  21   1  222.69    8.79
   0  21   1  202.69    7.38
   0  21  -1  208.46    7.88
   0  21   1  198.28    7.44
   0 -21  -1  214.21    6.66
   0 -21  -1  201.42    6.18
   0 -21   1  224.17    8.94
   0 -21  -1  224.79    8.61
   0  21  -1  195.46    6.24
   0  21   1  204.43    7.11
   0  21  -2   64.87    3.97
   0 -21   2   68.61    5.14
   0  21   2   74.05    5.07
   0 -21  -2   73.51    5.28
   0  21   2   66.10    4.07
   0  21   2   73.75    4.45
   0  21  -2   67.36    4.54
   0 -21   2   64.19    4.64
   0 -21  -2   73.37    4.31
   0 -21  -2   69.30    3.98
   0 -21  -2   79.74    5.02
   0 -21   2   80.32    5.43
   0  21   2   69.55    4.29
   0  21   3    1.25    1.25
   0 -21  -3    1.25    1.51
   0  21  -3    0.32    1.24
   0 -21   3    1.38    1.35
   0  21  -3    1.46    1.08
   0  21  -3    0.58    0.96
   0  21   3    0.74    0.82
   0  21   3   -1.87    1.06
   0 -21  -3    0.74    1.05
   0 -21   3    0.40    1.18
   0 -21  -3    2.54    1.29
   0 -21   3    0.40    1.45
   0 -21  -3    2.88    1.41
   0 -21  -3    1.52    1.12
   0  21   3    0.50    0.98
   0  21  -4   56.96    3.54
   0 -21   4   63.96    4.61
   0 -21  -4   68.82    4.73
   0  21   4   71.92    4.91
   0  21  -4   66.44    4.43
   0 -21  -4   66.06    4.54
   0 -21   4   60.75    4.52
   0 -21  -4   70.29    4.47
   0 -21   4   68.21    4.94
   0 -21  -4   61.75    3.99
   0 -21  -4   70.06    4.30
   0  21   4   64.28    4.15
   0 -21  -5   74.16    4.67
   0  21   5   82.16    5.10
   0  21  -5   64.78    3.57
   0 -21   5   73.93    4.69
   0 -21  -5   80.31    4.79
   0 -21   5   74.89    4.95
   0 -21  -5   78.51    4.88
   0  21  -5   79.51    4.71
   0 -21   5   74.91    5.08
   0 -21  -5   77.35    4.02
   0 -21  -5   82.77    4.61
   0  21   5   76.72    4.49
   0  21  -6    3.52    0.93
   0  21   6    4.24    1.47
   0  21   6    4.66    1.14
   0 -21   6    5.15    1.56
   0 -21  -6    3.76    1.38
   0 -21  -6    3.30    1.30
   0 -21  -6    4.97    1.39
   0 -21   6    5.61    1.78
   0  21   6    5.34    1.34
   0  21  -7   63.84    3.03
   0  21   7   92.50    5.05
   0 -21  -7   87.32    4.85
   0 -21   7   80.16    4.85
   0  21   7   72.89    3.32
   0 -21  -7   81.54    4.43
   0 -21   7   84.29    4.86
   0  21   7   82.80    4.39
   0 -21  -8    1.94    1.01
   0 -21   8    0.90    1.03
   0  21  -8   -0.08    0.73
   0 -21  -8    1.08    0.58
   0  21   8    0.43    0.60
   0  21   8    0.93    0.93
   0 -21  -8    0.83    0.93
   0 -21   8    0.55    0.93
   0 -21   9    0.93    0.97
   0 -21  -9    2.83    1.13
   0  21   9    1.83    0.98
   0 -21  -9    1.01    0.66
   0 -21  -9    3.08    1.18
   0 -21   9    2.19    1.04
   0 -21  -9    2.57    1.12
   0 -21  10   13.37    1.37
   0 -21 -10   17.65    1.86
   0  21  10   16.60    1.83
   0 -21 -10   13.91    1.22
   0 -21 -10   15.20    1.48
   0 -21 -10   18.62    2.03
   0 -21  10   17.94    2.02
   0  21  11   95.80    3.73
   0 -21 -11   94.92    3.71
   0  21  11   87.46    3.29
   0 -21  11   89.27    3.79
   0  22   0   71.20    4.34
   0 -22   0   67.75    4.41
   0 -22   0   71.30    4.40
   0  22  -1   46.80    3.54
   0 -22  -1   45.73    3.67
   0 -22   1   45.96    3.67
   0  22   1   45.50    3.51
   0  22   1   36.33    2.17
   0 -22   1   47.87    3.70
   0 -22  -1   42.13    3.30
   0 -22   2    1.08    1.01
   0  22  -2    1.17    0.97
   0  22   2   -0.79    1.10
   0 -22  -2   -0.35    1.02
   0  22   2   -2.00    0.73
   0 -22  -2    1.17    1.01
   0 -22   2    2.19    1.35
   0  22   3  175.35    6.57
   0  22  -3  176.87    6.52
   0 -22  -3  154.11    4.46
   0 -22  -3  169.87    5.73
   0 -22   3  175.74    6.79
   0  22   3  156.63    4.65
   0  22   4   38.05    3.09
   0 -22  -4   41.74    2.72
   0 -22   4   39.59    3.25
   0 -22  -4   35.85    2.36
   0 -22  -4   34.02    2.30
   0  22   4   37.58    2.37
   0 -22  -5   57.69    3.06
   0 -22   5   63.58    3.92
   0  22   5   63.28    3.77
   0 -22  -5   63.21    3.36
   0 -22   6   42.16    3.06
   0 -22  -6   41.23    2.56
   0  22   6   48.44    3.17
   0 -22  -6   46.55    2.89
   0 -22  -7   40.60    2.46
   0 -22   7   45.02    2.88
   0  22   7   41.66    2.78
   0 -22  -7   47.65    2.82
   0 -22   7   40.56    2.83
   0 -22  -7   42.30    2.81
   0 -22  -8    8.89    1.20
   0 -22   8    7.38    1.15
   0  22   8    9.97    1.35
   0 -22  -8   11.49    1.36
   0 -23   0   -0.11    0.77
   0  23   0   -1.17    0.87
   0 -23   0   -0.85    0.59
   0 -23   1  134.09    4.70
   0 -23  -1  125.30    4.08
   0  23   1  132.84    4.71
   0  23  -1  132.14    4.68
   0 -23  -1  132.86    4.45
   0 -23   2   19.92    1.94
   0  23   2   18.52    1.82
   0  23  -2   19.35    1.86
   0 -23  -2   21.96    1.92
   0 -23   3    4.91    1.12
   0  23   3    3.89    0.93
   0  23  -3    4.50    0.94
   0 -23  -3    5.03    1.14
   0 -23   4   46.49    2.62
   0  23   4   44.96    2.51
   0  23  -4   47.44    2.52
   0 -23  -4   45.98    2.61
  -1   0  26   -0.58    0.90
   1   0 -26    0.49    0.81
   1   0 -25  152.21    5.84
   1   0 -25  128.37    3.85
  -1   0  25  163.54    6.29
  -1   0  25  164.25    6.77
   1   0 -25  140.89    4.04
  -1   0  24    0.06    1.38
  -1   0  24   -1.09    1.34
   1   0 -24   -1.22    1.20
   1   0 -23  174.36    7.19
  -1   0  23  192.73    8.78
   1   0 -23  174.08    8.36
  -1   0  23  187.66    8.82
  -1   0  23  180.81    8.70
  -1   0  22   -1.29    1.64
  -1   0  22    0.26    1.34
   1   0 -22   -1.21    1.77
   1   0 -22   -4.76    1.49
   1   0 -22    0.24    1.39
   1   0 -22   -2.57    3.14
  -1   0  22   -0.14    1.73
  -1   0  21   13.86    2.82
  -1   0  21   17.23    3.11
   1   0 -21   11.29    2.30
  -1   0  21   10.94    2.25
   1   0 -21   16.22    2.47
  -1   0  21   19.84    3.33
   1   0 -21   13.99    2.86
   1   0 -21   19.08    7.60
   1   0 -21    8.55    4.60
  -1   0  21   15.87    2.92
  -1   0  20    0.07    1.49
   1   0 -20   -0.57    2.01
  -1   0  20   -0.42    1.81
  -1   0  20    1.68    1.36
  -1   0  20   -0.03    1.53
   1   0 -20   -0.33    1.71
   1   0 -20   -3.33    4.42
   1   0 -20    3.78    4.20
  -1   0  20    0.11    1.31
  -1   0  20   -0.75    1.52
  -1   0  19  183.30    9.30
  -1   0  19  197.88    9.42
   1   0 -19  196.03    8.27
  -1   0  19  193.17    8.84
  -1   0  19  205.26   10.48
  -1   0  19  206.47   10.03
   1   0 -19  218.66   10.75
   1   0 -19  198.49   20.02
   1   0 -19  233.51   21.83
  -1   0  19  203.99    9.61
  -1   0  19  203.94    9.06
  -1   0  18   -5.78    4.09
  -1   0  18   -1.03    1.30
  -1   0  18    0.42    1.47
  -1   0  18    1.14    1.33
   1   0 -18   -1.10    1.50
  -1   0  18    0.35    1.60
  -1   0  18    0.64    1.58
   1   0 -18   -0.56    1.82
   1   0 -18    2.51    4.37
   1   0 -18   -5.85    3.50
   1   0 -18   -6.87    3.92
  -1   0  18   -0.27    1.51
  -1   0  18    0.18    1.31
  -1   0  18    0.39    0.98
  -1   0  17  552.15   32.11
  -1   0  17  598.55   15.97
  -1   0  17  568.42   15.08
  -1   0  17  551.99   13.77
  -1   0  17  539.11   14.65
  -1   0  17  575.75   14.15
  -1   0  17  587.55   14.30
   1   0 -17  619.98   17.09
   1   0 -17  526.41   31.62
   1   0 -17  624.67   34.18
   1   0 -17  620.51   30.84
  -1   0  17  576.07   15.65
  -1   0  17  617.53   16.98
  -1   0  17  613.69   16.80
  -1   0  16    1.09    1.29
  -1   0  16    3.40    3.19
  -1   0  16   -1.47    1.22
  -1   0  16   -0.86    1.58
  -1   0  16    1.92    1.08
  -1   0  16    0.70    1.12
  -1   0  16    3.53    1.28
   1   0 -16   -1.24    1.96
   1   0 -16   -3.76    3.73
   1   0 -16   -7.79    4.78
   1   0 -16   -5.15    3.73
  -1   0  16   -1.40    2.81
  -1   0  16   -0.50    1.05
  -1   0  16  -10.93    5.13
   1   0 -15  703.92   16.57
  -1   0  15  596.45   31.20
   1   0 -15  657.07   33.17
   1   0 -15  663.51   31.06
  -1   0  15  604.12   31.37
  -1   0  15  649.00   35.72
   1   0 -14   -6.80    3.67
   1   0 -14   -0.31    1.17
   1   0 -14    0.12    0.86
  -1   0  14    0.63    2.22
   1   0 -14   -0.01    2.35
   1   0 -14    3.35    2.84
  -1   0  14   -0.43    2.30
   1   0 -13  487.85   24.26
   1   0 -13  473.72   10.08
   1   0 -13  507.28   12.40
   1   0 -13  456.44   19.81
  -1   0  13  449.60   25.20
   1   0 -13  507.34   24.62
   1   0 -13  485.83   25.54
  -1   0  13  450.42   27.23
   1   0 -12   -1.95    2.52
   1   0 -12   -0.81    0.79
   1   0 -12   -0.82    2.48
   1   0 -12   -2.11    2.44
  -1   0  12    0.04    2.23
  -1   0  12   -0.15    1.81
   1   0 -12   -0.11    1.53
   1   0 -11 2017.08   44.10
   1   0 -11 1960.97   45.07
  -1   0  11 1924.32   50.29
   1   0 -11 1836.59   38.32
   1   0 -10    1.86    1.97
   1   0 -10   -0.95    2.56
  -1   0  10   -1.84    3.04
   1   0 -10   -2.07    1.81
   1   0  -9 1119.25   28.58
  -1   0   9 1107.47   32.31
   1   0  -9 1143.61   29.12
  -1   0   9 1079.76   33.22
   1   0  -9 1110.30   26.64
  -1   0   8   -0.37    2.05
   1   0  -8    2.49    2.06
   1   0  -8    0.71    1.23
   1   0  -8    0.12    1.21
  -1   0   7   96.66    8.24
   1   0  -7   92.12    7.09
   1   0  -7   86.95    6.82
   1   0  -7   85.25    6.69
   1   0  -7   86.73    6.39
  -1   0   6    0.16    1.75
   1   0  -6   -0.45    1.19
   1   0  -6    0.58    1.05
   1   0  -5 1785.03   25.10
  -1   0   5 1805.29   30.02
   1   0  -5 1748.90   24.68
   1   0  -4    0.23    0.97
  -1   0   4   -0.09    1.13
  -1   0   4    1.98    1.27
   1   0  -4   -0.13    0.98
  -1   0   3 3163.88   31.57
   1   0  -3 3091.04   27.63
  -1   0   2    0.83    0.88
  -1   0   2   -0.17    0.80
   1   0  -2    0.56    0.74
  -1   0   1   73.68    3.37
  -1   0   1   70.44    3.60
   1   0  -1   73.95    2.05
   1   0  -1   72.22    3.54
   1   0   0    0.37    0.48
   1   0   0   -0.06    0.32
  -1   0   0    0.24    0.36
  -1   0   0    0.43    0.30
  -1   0  -1 3420.05   22.95
   1   0   1 3238.62   20.45
   1   0   1 3286.66   20.74
   1   0   2    0.57    0.55
   1   0   2   -0.15    0.69
  -1   0  -2    0.35    0.40
  -1   0  -2    0.20    0.50
   1   0   2    0.12    0.52
  -1   0  -3 2146.30   18.70
   1   0   3 2106.78   22.46
   1   0   3 2092.27   21.06
  -1   0  -3 2137.72   24.81
   1   0   3 2083.57   22.97
  -1   0  -4   -0.26    0.46
   1   0   4    0.01    0.85
   1   0   4    0.39    1.01
  -1   0  -4    1.56    1.05
   1   0   4    0.81    1.29
  -1   0  -5   90.27    3.90
  -1   0  -5   85.77    5.71
  -1   0  -5   83.61    5.96
  -1   0  -5   88.26    6.06
   1   0   5   90.07    6.66
   1   0   5   90.60    5.97
  -1   0  -6    0.23    0.50
  -1   0  -6   -0.83    1.14
  -1   0  -6   -2.57    1.30
  -1   0  -6    0.02    0.94
   1   0   6   -0.14    1.09
   1   0   6    0.54    1.43
   1   0   6    0.07    1.12
  -1   0  -7  561.09   17.78
  -1   0  -7  570.01   18.66
  -1   0  -7  559.53   18.81
   1   0   7  575.47   18.17
   1   0   7  571.73   19.95
   1   0   7  550.61   17.41
  -1   0  -8    1.99    1.72
  -1   0  -8    0.22    1.28
  -1   0  -8    0.04    1.35
  -1   0  -8   -1.07    1.63
   1   0   8   -0.29    1.74
   1   0   8   -0.13    1.35
   1   0   8    1.61    1.38
  -1   0  -9   11.48    3.35
  -1   0  -9   10.73    2.90
  -1   0  -9    4.59    2.41
  -1   0  -9    7.93    2.72
   1   0   9    8.41    3.04
   1   0   9    8.39    3.41
   1   0   9   11.19    3.05
  -1   0 -10   -0.06    2.46
  -1   0 -10    0.60    1.74
  -1   0 -10    0.16    1.85
   1   0  10    0.20    1.89
   1   0  10   -0.22    2.43
   1   0  10    0.93    1.46
  -1   0 -11  201.84   14.42
   1   0  11  174.18   11.90
   1   0  11  191.56   13.70
  -1   0 -11  186.85   13.23
  -1   0 -11  190.77   14.96
  -1   0 -11  200.95   14.70
   1   0  11  179.10   13.87
  -1   0 -12   -0.07    1.25
  -1   0 -12   -2.52    3.17
  -1   0 -12   -0.39    0.74
   1   0  12    0.75    1.68
   1   0  12    2.82    2.27
  -1   0 -12    0.46    2.09
  -1   0 -12   -0.54    1.89
  -1   0 -12   -1.72    1.94
  -1   0 -12   -1.38    2.95
   1   0  12   -0.02    2.57
  -1   0 -13 1512.06   43.07
  -1   0 -13 1480.44   18.76
   1   0  13 1498.28   39.23
   1   0  13 1473.18   41.87
  -1   0 -13 1534.50   46.92
  -1   0 -13 1551.15   45.71
  -1   0 -13 1595.56   45.68
  -1   0 -13 1592.41   43.28
  -1   0 -13 1455.38   43.41
   1   0  13 1500.29   44.01
  -1   0 -14    1.19    2.54
  -1   0 -14    0.09    1.65
  -1   0 -14    0.19    0.79
   1   0  14    0.12    1.76
   1   0  14    0.58    1.72
  -1   0 -14    1.44    2.96
  -1   0 -14   -1.93    1.70
  -1   0 -14   -3.49    3.10
   1   0  14   -3.98    3.00
   1   0  15  170.20    7.24
  -1   0 -15  173.49   16.35
   1   0  15  182.25    8.05
   1   0  15  171.28    7.75
   1   0  15  185.06   13.76
  -1   0 -15  186.11    7.43
  -1   0 -15  162.06   15.76
  -1   0 -15  207.56   18.74
   1   0  15  166.46    7.56
   1   0  15  181.65   16.87
   1   0  16    0.36    2.46
   1   0  16   -0.58    1.14
   1   0  16   -5.51    1.66
   1   0  16   -0.41    1.39
  -1   0 -16   -0.76    0.84
  -1   0 -16   -3.74    3.53
   1   0  16    0.82    1.29
  -1   0 -16    0.15    0.73
  -1   0 -16   -0.02    3.25
   1   0  16    2.17    1.31
   1   0  16   -0.18    1.38
   1   0  16    0.31    1.37
   1   0  17   52.79    9.83
   1   0  17   62.17    5.30
   1   0  17   71.18    5.89
   1   0  17   66.01    5.34
   1   0  17   66.05    5.58
   1   0  17   62.83    4.86
  -1   0 -17   73.91    4.99
  -1   0 -17   65.46   11.28
  -1   0 -17   67.50    9.70
   1   0  17   67.63    5.24
  -1   0 -17   60.24    9.95
  -1   0 -17   56.47    9.96
   1   0  18   -0.30    1.63
   1   0  18   14.39    5.11
   1   0  18   -0.59    1.58
   1   0  18   -0.77    1.36
   1   0  18   -1.02    1.63
   1   0  18   -0.72    1.66
   1   0  18   -2.13    1.72
  -1   0 -18   -0.13    1.61
  -1   0 -18   -5.83    4.45
  -1   0 -18   16.97    5.21
   1   0  18   -0.58    1.65
   1   0  18    0.52    1.32
   1   0  19  126.20    7.85
   1   0  19  141.48    8.44
   1   0  19  137.66    8.44
   1   0  19  142.08    8.68
   1   0  19  129.24    7.87
   1   0  19  118.48    7.15
  -1   0 -19  148.96    8.74
  -1   0 -19  124.35   15.98
   1   0  19  146.00    8.35
   1   0  19  136.22    7.87
   1   0  20   -0.19    1.58
   1   0  20    0.09    1.33
   1   0  20   -0.10    1.69
   1   0  20    0.40    1.33
   1   0  20    0.90    1.61
   1   0  20   -0.14    1.74
  -1   0 -20   -0.96    1.47
  -1   0 -20    5.51    4.13
   1   0  20    1.18    1.39
   1   0  20   -1.35    1.98
   1   0  21  204.12   10.30
   1   0  21  193.97    9.68
   1   0  21  201.38    9.11
  -1   0 -21  183.79    7.65
   1   0  21  200.94   10.30
   1   0  21  205.76    9.84
  -1   0 -21  188.84    9.34
  -1   0 -21  203.33   19.50
  -1   0 -21  184.43   17.53
   1   0  21  191.75    9.59
   1   0  22    0.63    1.55
   1   0  22   -0.81    1.33
  -1   0 -22    0.94    1.00
  -1   0 -22   -1.55    1.67
   1   0  22    0.09    1.40
   1   0  22   -0.46    1.55
   1   0  22    1.03    1.42
  -1   0 -23    2.95    1.55
   1   0  23    2.38    1.62
   1   0  23    2.80    1.46
  -1   0 -23    1.56    1.04
  -1   0 -24   -0.94    1.00
   1   0  24   -0.27    1.46
   1   0  24    2.66    1.51
   1   0  25  123.10    5.68
   1   0  25   97.49    3.78
   1   0  26   -0.60    0.91
  -1   1  26    2.16    1.06
  -1  -1  26    2.57    1.08
   1   1 -26    2.95    0.91
   1  -1 -26    1.36    0.86
  -1  -1  25  180.18    7.02
  -1  -1  25  177.06    6.39
  -1   1  25  177.49    7.06
   1  -1 -25  167.88    5.14
   1  -1 -25  162.41    6.19
   1   1 -25  154.72    5.69
  -1   1  24    1.59    1.31
   1  -1 -24    1.45    1.16
   1   1 -24   -0.52    1.69
  -1  -1  24    0.47    1.38
  -1   1  24   -0.10    1.38
  -1   1  24    0.62    1.20
  -1  -1  23    8.42    2.31
   1   1 -23    8.93    1.63
   1  -1 -23    9.35    2.02
  -1   1  23    7.69    2.13
   1  -1 -23   10.87    1.79
   1   1 -23    8.73    2.26
   1  -1 -23    8.05    1.96
  -1  -1  23    9.09    2.29
  -1   1  23    7.51    2.24
  -1  -1  23    8.37    2.16
  -1   1  23   10.75    2.47
  -1  -1  22   11.01    2.65
  -1   1  22    8.22    2.29
   1   1 -22    7.24    1.67
  -1   1  22   12.57    2.66
   1  -1 -22    8.77    2.08
  -1  -1  22   10.29    2.37
  -1  -1  22   14.50    2.48
   1  -1 -22   10.28    2.09
  -1   1  22   10.91    2.64
   1  -1 -22    7.93    2.36
   1   1 -22   11.32    2.61
   1  -1 -22   13.65    5.47
   1   1 -22    0.12    3.09
  -1  -1  22   10.96    2.61
  -1   1  22   11.06    2.43
  -1  -1  21  136.25    7.88
  -1   1  21  127.17    7.94
  -1   1  21  138.22    8.03
   1   1 -21  135.25    6.94
  -1  -1  21  131.59    7.89
   1  -1 -21  121.08    7.01
  -1  -1  21  125.68    7.09
  -1   1  21  130.77    7.03
   1  -1 -21  134.94    7.05
  -1   1  21  142.18    8.45
  -1  -1  21  149.04    8.68
   1   1 -21  138.48    8.24
   1  -1 -21  130.29    8.05
   1   1 -21  155.66   17.85
   1   1 -21  111.07   14.54
   1  -1 -21  138.81   15.47
   1  -1 -21  150.87   16.94
  -1  -1  21  141.34    8.29
  -1   1  21  132.50    7.79
  -1  -1  20    2.49    1.72
  -1   1  20    4.47    1.97
  -1  -1  20    3.98    2.08
  -1   1  20    3.07    1.68
   1   1 -20    2.07    1.49
   1  -1 -20    2.37    1.34
  -1  -1  20    4.45    1.45
  -1   1  20    2.92    1.19
  -1  -1  20    0.54    1.42
  -1   1  20    4.41    1.84
   1   1 -20    2.13    1.69
   1  -1 -20    3.90    2.31
   1  -1 -20   -2.73    3.51
   1   1 -20   -6.22    5.14
   1  -1 -20    8.59    5.34
   1   1 -20    1.56    3.95
  -1   1  20    4.60    2.04
  -1   1  20    4.89    1.90
  -1  -1  20    3.76    1.94
  -1   1  19  692.57   18.12
  -1  -1  19  678.12   17.27
  -1   1  19  685.48   17.50
  -1  -1  19  685.59   17.52
  -1  -1  19  669.75   16.35
   1  -1 -19  677.26   16.02
  -1   1  19  682.10   16.52
  -1  -1  19  717.58   19.62
  -1  -1  19  727.36   18.74
  -1   1  19  689.96   18.03
  -1   1  19  694.00   18.96
   1   1 -19  730.07   19.35
   1  -1 -19  726.98   19.46
   1   1 -19  749.45   38.87
   1  -1 -19  713.92   36.84
   1   1 -19  794.07   40.82
   1  -1 -19  794.44   39.56
  -1  -1  19  694.20   17.84
  -1   1  19  694.66   17.17
  -1   1  19  674.76   16.30
  -1   1  19  664.93   17.07
  -1   1  18   13.27    4.91
  -1  -1  18   16.81    2.91
  -1  -1  18   -4.65    4.26
  -1   1  18   13.69    2.76
  -1  -1  18   12.15    2.71
  -1  -1  18   13.33    2.59
  -1   1  18   11.49    2.46
   1  -1 -18   15.05    2.67
  -1  -1  18   10.23    2.04
  -1   1  18   15.07    3.09
  -1  -1  18   13.52    2.85
  -1   1  18   10.15    2.35
  -1  -1  18   11.45    2.82
   1   1 -18   12.35    2.89
   1  -1 -18   14.51    3.17
   1   1 -18   12.16    5.84
   1   1 -18   21.23    6.84
   1   1 -18   -4.87    3.24
   1  -1 -18   21.43    7.24
   1  -1 -18    5.74    3.81
  -1   1  18   12.65    2.52
  -1   1  18   13.22    2.63
  -1  -1  18   14.69    2.58
  -1   1  18   14.56    2.66
  -1  -1  18   12.27    2.74
   1   1 -18   17.30    5.82
   1  -1 -18    7.67    3.95
  -1   1  17    5.21    4.29
  -1  -1  17   -0.12    3.10
  -1   1  17    1.65    1.25
  -1  -1  17    1.78    1.30
  -1  -1  17    4.04    3.92
  -1  -1  17    0.66    1.39
  -1   1  17   -0.31    1.64
  -1  -1  17    1.32    1.42
  -1   1  17    1.46    1.58
  -1   1  17    1.42    1.34
  -1   1  17    1.23    0.99
  -1  -1  17    0.84    1.31
  -1  -1  17    0.07    1.11
   1  -1 -17    1.44    1.82
   1   1 -17    1.19    1.46
   1  -1 -17    6.47    4.06
   1   1 -17    5.85    4.27
   1   1 -17   -0.39    2.35
   1  -1 -17    5.53    4.30
  -1  -1  17    0.04    1.44
   1  -1 -17    0.06    1.48
  -1   1  17    0.68    1.22
  -1  -1  17    3.32    1.33
  -1   1  17    1.83    1.53
  -1  -1  16    2.22    3.49
  -1   1  16   -6.32    4.35
  -1   1  16   -0.78    1.27
  -1  -1  16    1.19    3.17
  -1  -1  16    2.77    1.54
  -1   1  16   -4.26    3.63
  -1  -1  16   -0.06    1.49
  -1  -1  16    0.03    1.08
  -1   1  16    1.25    1.18
   1   1 -16   -1.04    1.74
   1  -1 -16   -0.92    1.66
  -1   1  16    1.15    1.06
  -1  -1  16   -0.37    1.45
  -1  -1  16   -0.32    1.46
  -1   1  16    0.77    1.01
  -1  -1  16    0.78    1.26
  -1   1  16   -1.14    1.68
  -1   1  16   -8.00    4.56
   1  -1 -16    2.49    4.41
   1  -1 -16   -0.77    4.43
   1   1 -16   -2.38    3.07
   1   1 -16   -0.12    4.36
  -1   1  16   -3.53    1.28
  -1  -1  16   -0.94    1.01
  -1   1  16   -0.54    1.27
  -1  -1  16   -0.11    0.90
  -1  -1  16   -0.81    1.50
   1  -1 -16   -6.89    3.63
   1  -1 -15 1110.74   39.52
   1   1 -15 1165.56   21.25
   1  -1 -15 1168.47   21.37
  -1   1  15 1006.52   42.36
  -1  -1  15 1010.38   38.84
   1   1 -15 1097.45   38.91
   1  -1 -15 1056.98   39.66
   1  -1 -15 1198.43   44.75
   1   1 -15 1121.84   42.88
   1   1 -15 1224.16   44.94
  -1   1  15 1077.08   46.18
  -1   1  15 1044.28   41.80
  -1  -1  15 1057.98   40.85
  -1  -1  15 1055.20   45.62
   1  -1 -14    2.89    3.02
   1  -1 -14    1.60    0.88
   1  -1 -14    3.06    1.51
   1   1 -14    1.74    1.45
  -1  -1  14    0.79    1.77
  -1   1  14   -3.43    3.11
   1   1 -14    0.90    2.15
   1   1 -14   -3.75    2.98
   1  -1 -14   -0.07    2.80
   1  -1 -14    4.10    3.38
  -1   1  14   -2.20    2.85
  -1  -1  14    1.62    3.45
  -1  -1  14    2.73    3.73
   1   1 -13  884.97   33.20
   1  -1 -13  876.34   31.82
   1  -1 -13  841.96   14.51
   1   1 -13  839.44   15.99
   1   1 -13  830.78   12.44
   1   1 -13  722.36   24.19
   1  -1 -13  767.20   26.79
  -1  -1  13  744.49   31.92
  -1   1  13  729.39   33.17
   1   1 -13  850.30   33.64
   1  -1 -13  854.55   33.80
   1   1 -13  817.47   30.91
  -1  -1  13  782.00   35.64
  -1   1  13  789.63   36.26
   1  -1 -12   18.34    4.85
   1   1 -12   11.29    3.74
  -1  -1  12   13.06    1.58
   1  -1 -12   16.91    1.98
  -1   1  12    5.12    3.04
   1   1 -12   13.91    3.59
   1  -1 -12   14.85    3.98
   1   1 -12   16.75    4.56
   1   1 -12   17.00    4.66
   1  -1 -12    9.96    3.93
  -1   1  12    9.26    4.43
  -1  -1  12    8.85    4.49
   1  -1 -11  132.26   11.18
   1   1 -11  152.29   12.41
  -1  -1  11  131.10    4.63
   1  -1 -11  149.89    5.24
   1   1 -11  124.85   11.27
   1   1 -11  149.82   11.92
   1  -1 -11  153.82   12.61
  -1   1  11  143.02   13.86
  -1  -1  11  141.95   13.87
  -1  -1  11  133.09    7.74
   1  -1 -11  131.55   10.48
  -1   1  11  123.69   12.38
   1   1 -11  129.11   10.02
   1   1 -10  128.41   10.94
   1  -1 -10  124.03   10.02
   1   1 -10  116.46    9.98
   1   1 -10  122.96   10.41
  -1   1  10  121.86   12.15
   1  -1 -10  121.70   10.35
  -1   1  10  111.23   11.54
  -1  -1  10  113.01   11.65
   1   1 -10  115.63    9.04
   1  -1 -10  111.32    9.22
  -1  -1  10  113.96    7.00
   1   1  -9 1865.84   37.85
   1  -1  -9 1739.80   34.82
  -1  -1   9 1763.89   38.02
   1   1  -9 1689.46   34.65
   1   1  -9 1906.21   37.13
   1  -1  -9 1739.01   35.98
  -1   1   9 1716.48   42.46
  -1   1   9 1794.11   42.33
  -1  -1   9 1719.28   25.20
   1   1  -9 1705.90   32.63
   1  -1  -9 1696.35   34.13
   1  -1  -8    8.22    2.45
   1   1  -8    7.75    2.66
   1   1  -8    4.67    1.99
  -1  -1   8    9.25    3.03
  -1   1   8    8.35    3.13
   1  -1  -8    8.39    2.71
  -1   1   8    5.60    2.66
   1   1  -8   10.06    2.46
   1  -1  -8    7.87    2.54
  -1  -1   8    6.18    1.57
  -1   1   7 3661.34   53.55
  -1  -1   7 3651.81   46.36
   1   1  -7 3706.17   43.86
   1  -1  -7 3627.55   44.34
   1   1  -7 3691.28   45.93
   1  -1  -7 3547.71   42.17
   1   1  -7 3549.76   39.35
   1  -1  -7 3711.58   44.74
   1  -1  -6   56.67    4.95
  -1  -1   6   65.06    5.72
   1   1  -6   57.43    5.05
   1   1  -6   53.15    4.90
  -1   1   6   60.15    6.42
  -1  -1   6   57.38    5.89
   1   1  -6   58.17    4.83
   1  -1  -6   56.22    5.30
  -1  -1   6   53.54    3.39
   1  -1  -5 2012.92   25.46
  -1  -1   5 2073.18   28.65
   1   1  -5 2046.27   26.24
  -1   1   5 2014.43   33.65
   1   1  -5 1931.16   26.33
  -1  -1   5 2040.80   31.68
   1   1  -5 1882.46   25.38
   1  -1  -5 2040.20   29.01
  -1  -1   5 1945.36   17.17
   1  -1  -4   21.55    2.47
  -1  -1   4   20.71    2.69
   1   1  -4   18.89    2.48
  -1   1   4   24.46    3.49
  -1  -1   4   20.61    3.00
  -1  -1   4   24.00    2.65
   1  -1  -4   20.22    2.73
   1  -1  -4   22.67    2.97
  -1  -1   4   20.34    1.46
  -1  -1   3   36.69    2.94
  -1   1   3   38.87    2.50
   1  -1  -3   40.41    2.80
   1   1  -3   36.16    3.04
  -1  -1   3   41.17    2.82
   1   1  -3   36.19    3.07
   1  -1  -3   41.58    3.48
   1  -1  -3   41.09    3.57
  -1  -1   2    1.64    0.79
  -1   1   2    1.27    1.00
  -1  -1   2    0.39    0.50
  -1   1   2    0.75    0.83
   1  -1  -2    1.11    0.89
   1  -1  -2    0.85    0.74
   1   1  -2    1.07    0.70
  -1   1   1 6328.01   36.95
  -1  -1   1 6501.29   31.14
   1  -1  -1 6583.32   34.04
   1   1  -1 6405.54   34.95
  -1   1   0    0.56    0.56
  -1  -1   0    0.41    0.49
  -1  -1   0    0.75    0.58
  -1   1   0    0.72    0.38
   1  -1   0    0.14    0.45
   1  -1   0    0.20    0.45
   1  -1   0    0.23    0.32
   1  -1   0   -0.08    0.32
   1   1   0    0.23    0.51
  -1  -1  -1  508.14    9.14
   1  -1   1  508.58    6.37
   1  -1   1  500.96    5.75
   1   1   1  512.53   10.30
   1  -1   1  500.87   10.03
   1   1   1  529.47    7.33
   1  -1   2   12.99    0.97
   1   1   2   11.30    1.77
   1  -1   2   12.89    2.01
   1   1   2   15.54    1.50
  -1  -1  -2   11.85    1.61
  -1  -1  -2   10.28    1.82
   1   1   2   13.23    1.55
   1  -1   3  384.38    5.68
   1  -1   3  413.56    7.20
   1   1   3  401.84   11.40
   1   1   3  396.13   10.84
   1  -1   3  426.84    8.26
   1  -1   3  422.08   12.19
   1   1   3  449.20    9.05
  -1  -1  -3  402.70   10.41
  -1  -1  -3  415.93   11.81
  -1  -1  -3  392.42   11.13
   1   1   3  421.69    9.99
   1  -1   3  431.80   10.33
   1  -1   4  104.33    4.36
   1   1   4  114.77    6.73
   1  -1   4  110.29    5.06
   1  -1   4  118.21    7.09
  -1  -1  -4  105.72    6.09
  -1   1  -4  115.27    5.73
  -1  -1  -4  111.64    6.70
   1   1   4  109.95    5.97
   1  -1   4  112.84    6.22
  -1  -1  -5  162.72    8.83
  -1  -1  -5  162.15    8.88
  -1  -1  -5  150.34    8.01
  -1   1  -5  171.51    7.86
   1  -1   5  154.94    8.26
   1  -1   5  156.40    6.94
  -1   1  -5  148.76    3.77
   1   1   5  150.16    8.38
  -1   1  -6  231.58    9.99
  -1  -1  -6  224.58   11.24
  -1  -1  -6  230.07   11.48
  -1   1  -6  216.63    9.90
  -1   1  -6  230.41    9.61
  -1  -1  -6  219.44   10.67
   1  -1   6  228.73   11.16
  -1   1  -6  207.75    5.32
   1  -1   6  220.09    9.19
   1   1   6  218.98   11.03
  -1   1  -7    4.35    1.74
  -1  -1  -7   -0.56    1.36
  -1  -1  -7    2.33    1.70
  -1   1  -7    1.93    1.26
  -1   1  -7   -2.33    1.46
  -1  -1  -7    0.66    1.57
   1  -1   7    0.57    1.49
   1   1   7    0.02    1.48
   1  -1   7    1.99    1.44
   1  -1   7    1.10    1.03
   1   1   7    0.70    1.23
  -1   1  -7    0.34    0.58
  -1   1  -8   -1.16    0.65
  -1   1  -8   -2.66    1.87
  -1  -1  -8    2.44    1.74
  -1  -1  -8    0.83    1.52
  -1   1  -8   -3.89    1.82
  -1  -1  -8    1.80    1.57
  -1  -1  -8   -0.05    1.14
  -1   1  -8    0.55    1.30
  -1   1  -8    0.63    1.44
   1   1   8    0.62    1.85
   1  -1   8    1.86    1.99
   1  -1   8    0.51    1.54
   1  -1   8   -0.18    1.51
   1   1   8   -0.06    1.58
  -1   1  -9  420.80    8.04
  -1   1  -9  454.02   17.11
  -1   1  -9  481.62   18.99
  -1   1  -9  456.42   17.19
  -1  -1  -9  445.01   18.87
  -1  -1  -9  464.24   20.49
  -1  -1  -9  462.44   20.14
  -1  -1  -9  415.07   18.53
  -1   1  -9  438.26   19.52
   1  -1   9  458.98   19.35
   1  -1   9  456.34   20.41
   1   1   9  445.86   18.89
   1  -1   9  433.09   16.82
   1   1   9  446.99   19.60
  -1   1 -10    2.48    2.44
  -1  -1 -10   -3.58    2.23
  -1  -1 -10    0.18    2.60
  -1  -1 -10    0.17    2.22
  -1  -1 -10    1.37    2.65
  -1   1 -10    4.16    2.22
  -1   1 -10    2.68    1.71
  -1   1 -10    0.97    1.85
   1  -1  10    2.57    2.74
   1  -1  10    4.23    2.67
   1   1  10    2.73    2.48
   1  -1  10    1.76    1.54
   1  -1  10    1.17    1.75
   1  -1  10    1.91    1.35
   1   1  10   -0.31    1.51
  -1   1 -11 1126.02   34.13
   1  -1  11 1004.67   29.04
   1   1  11 1026.90   31.30
   1  -1  11 1025.08   25.49
   1  -1  11 1121.95   31.03
   1   1  11 1113.09   34.69
  -1  -1 -11 1168.42   36.61
  -1  -1 -11 1190.16   36.38
  -1   1 -11 1237.27   34.86
  -1  -1 -11 1116.90   34.69
  -1  -1 -11 1181.83   34.46
  -1   1 -11 1118.02   30.97
  -1   1 -11 1130.99   35.93
   1   1  11 1105.15   33.80
   1  -1  11 1104.89   33.76
   1  -1  11 1099.73   36.26
  -1   1 -12   40.18    7.00
  -1  -1 -12   22.36    5.34
  -1  -1 -12   33.84    6.29
  -1   1 -12   31.34    2.44
  -1  -1 -12   29.92    2.76
   1   1  12   27.12    5.48
   1  -1  12   27.21    5.15
   1   1  12   27.40    6.06
   1  -1  12   34.24    5.88
  -1   1 -12   30.18    6.02
  -1  -1 -12   23.40    5.59
  -1  -1 -12   28.71    5.89
  -1   1 -12   27.40    5.99
  -1  -1 -12   26.59    5.77
  -1   1 -12   29.35    5.23
  -1  -1 -12   32.84    6.89
  -1   1 -12   28.28    6.41
   1   1  12   32.29    6.44
   1  -1  12   25.69    5.67
  -1   1 -13   84.05   10.57
  -1  -1 -13   75.92    9.50
  -1  -1 -13   76.58    4.65
  -1   1 -13   72.37    3.87
   1   1  13   72.66   10.04
   1  -1  13   76.84    8.84
   1  -1  13   70.47    8.50
   1   1  13   76.50    9.34
  -1  -1 -13   83.71   10.92
  -1   1 -13   84.57   10.78
  -1   1 -13   78.62    9.17
  -1   1 -13   77.68    9.98
  -1   1 -13   80.57   10.97
  -1  -1 -13   76.87   10.54
  -1  -1 -13   66.41    9.30
  -1  -1 -13   70.05    9.61
  -1  -1 -13   84.84   11.28
   1   1  13   81.36   10.44
   1  -1  13   79.44   10.39
  -1   1 -14   -1.62    3.00
  -1  -1 -14    2.04    2.37
  -1   1 -14    2.07    2.34
  -1  -1 -14   -0.25    2.24
   1  -1  14   -5.64    2.85
   1   1  14   -5.91    3.21
   1   1  14   -8.45    3.74
  -1  -1 -14   -0.01    0.90
  -1   1 -14   -0.11    0.70
  -1   1 -14    3.33    3.04
  -1  -1 -14    2.11    3.63
  -1  -1 -14    0.58    2.45
  -1  -1 -14   -1.39    2.10
  -1   1 -14    1.01    3.07
  -1   1 -14   -0.53    3.00
   1   1  14    0.06    2.11
   1  -1  14    3.86    3.06
   1   1  15   92.91   12.24
   1  -1  15  107.93   13.03
   1  -1  15  111.45    6.27
   1   1  15  103.64    5.91
   1   1  15  103.30    5.96
   1  -1  15  117.06    6.88
   1   1  15   87.01    9.85
   1  -1  15  116.49    6.47
   1  -1  15  108.80    6.31
   1   1  15  124.32   13.50
   1   1  15  113.05    6.41
   1   1  15  102.05    6.06
   1   1  15  105.21    6.01
  -1   1 -15  117.40    5.47
  -1  -1 -15  108.26    6.04
  -1   1 -15  108.11   13.52
  -1   1 -15   97.04   12.28
  -1  -1 -15   97.64   12.09
  -1  -1 -15  105.86   13.69
  -1  -1 -15  106.28   12.57
  -1   1 -15  110.06   13.12
   1   1  15  101.91    5.64
   1  -1  15  110.07    5.86
   1   1  16   -2.60    2.81
   1  -1  16    1.29    1.46
   1  -1  16   -1.54    2.72
   1  -1  16   -0.16    1.64
   1   1  16    0.23    1.15
   1  -1  16    0.55    1.27
   1  -1  16    0.83    1.37
   1   1  16    1.88    1.50
   1  -1  16    1.32    1.14
   1  -1  16    1.24    1.24
   1   1  16   -0.13    1.42
   1  -1  16    1.31    1.32
   1   1  16   -0.56    1.43
   1   1  16   -0.05    1.03
   1   1  16    0.70    1.01
  -1  -1 -16    0.05    1.22
  -1   1 -16    4.27    4.34
  -1   1 -16   13.62    4.16
  -1  -1 -16   -4.73    4.15
   1   1  16    1.23    1.16
  -1  -1 -16    3.91    3.31
   1  -1  16    2.11    1.24
  -1   1 -16   -6.85    3.56
  -1   1 -16    1.11    3.45
  -1  -1 -16   -6.20    3.22
   1   1  17  258.85   21.51
   1  -1  17  260.44   21.74
   1  -1  17  246.48   10.54
   1  -1  17  248.25   10.18
   1   1  17  255.72   10.51
   1  -1  17  258.25    9.70
   1  -1  17  286.14   12.23
  -1  -1 -17  270.69   10.15
  -1   1 -17  288.69   22.01
  -1  -1 -17  259.13   20.00
   1   1  17  256.98    9.99
   1  -1  17  248.36   10.30
   1  -1  17  273.87   10.36
  -1   1 -17  282.31   23.13
  -1   1 -17  230.00   19.49
  -1  -1 -17  248.64   20.61
  -1  -1 -17  239.90   18.38
  -1  -1 -17  270.52   22.78
   1   1  17  269.84   11.17
   1   1  17  271.60   11.01
   1  -1  17  255.48   10.32
   1  -1  17  277.32   11.39
   1  -1  17  266.09   11.08
   1   1  17  245.60   10.20
   1  -1  18   19.41    3.25
   1  -1  18    7.01    4.21
   1   1  18    7.53    4.26
   1  -1  18   13.75    3.01
   1   1  18   17.22    3.12
   1   1  18   15.07    2.77
   1   1  18   19.31    3.19
   1  -1  18   16.16    2.82
   1  -1  18   15.22    3.04
   1   1  18   22.10    3.49
   1  -1  18   18.02    3.19
   1   1  18   20.10    3.00
   1  -1  18   16.76    2.87
  -1  -1 -18   23.90    3.74
  -1   1 -18   19.46    3.37
  -1  -1 -18   21.36    3.03
  -1  -1 -18   33.21    6.37
  -1  -1 -18   19.12    6.87
  -1   1 -18   17.72    5.88
   1   1  18   21.26    3.14
  -1   1 -18   21.52    5.68
   1  -1  18   19.21    3.16
  -1  -1 -18   17.14    5.28
   1  -1  18   14.28    2.77
   1   1  19   41.06    4.59
   1   1  19   39.91    4.52
   1  -1  19   43.83    4.59
   1  -1  19   47.33    5.06
   1  -1  19   43.30    4.92
   1  -1  19   49.69    5.21
   1   1  19   46.38    5.03
   1   1  19   42.27    4.85
   1  -1  19   44.30    4.73
   1   1  19   43.08    4.65
   1   1  19   37.33    4.08
   1  -1  19   36.88    3.98
  -1  -1 -19   46.85    4.97
  -1   1 -19   43.94    4.87
  -1   1 -19   36.98    8.98
  -1   1 -19   38.18    9.10
  -1  -1 -19   37.62    9.40
   1  -1  19   40.11    4.41
   1   1  19   45.67    4.49
   1  -1  19   40.30    4.43
   1   1  19   39.65    4.44
   1  -1  20    0.56    1.62
   1   1  20    1.82    2.02
   1  -1  20    0.79    1.45
   1   1  20    0.31    1.42
   1  -1  20    0.39    1.21
   1   1  20   -1.13    1.67
   1   1  20    0.02    1.33
   1  -1  20    0.16    1.44
   1  -1  20    0.72    1.38
   1   1  20    3.13    1.78
   1   1  20    1.70    1.84
  -1   1 -20    2.66    1.71
  -1  -1 -20    1.93    1.77
  -1   1 -20   -1.13    4.19
  -1  -1 -20    5.72    5.65
   1   1  20   -5.14    2.04
   1   1  20    0.54    1.39
   1  -1  20    1.16    1.45
   1   1  21  215.31   10.19
   1   1  21  226.00   10.74
   1  -1  21  218.65   10.20
   1  -1  21  214.12    9.32
   1   1  21  210.62    9.30
  -1  -1 -21  205.25    8.56
   1  -1  21  231.03   10.42
   1  -1  21  226.99   11.00
   1   1  21  225.22   10.81
   1   1  21  222.83   10.33
  -1  -1 -21  229.28   10.34
  -1   1 -21  214.90    9.86
  -1   1 -21  217.40   20.32
  -1   1 -21  219.50   19.60
  -1  -1 -21  235.42   19.56
   1   1  21  234.89   10.48
   1   1  21  227.65   10.10
   1  -1  21  218.46   10.25
   1  -1  22   -0.91    1.87
   1   1  22    1.55    1.84
   1   1  22    1.46    1.40
   1  -1  22    2.60    1.54
  -1   1 -22    1.74    1.29
  -1  -1 -22    1.45    1.14
   1   1  22    1.06    1.44
   1   1  22    2.04    1.51
   1  -1  22    1.28    1.59
  -1  -1 -22    1.28    1.47
  -1   1 -22    3.68    1.75
  -1   1 -22   11.01    4.92
  -1  -1 -22    3.45    3.80
   1   1  22    2.10    1.58
   1  -1  22    3.72    1.86
  -1  -1 -23  323.90    9.71
  -1   1 -23  308.72    8.38
   1   1  23  364.68   10.81
  -1  -1 -23  328.82    8.76
  -1   1 -23  340.05   10.57
  -1  -1 -23  354.34   11.12
   1  -1  23  380.75   12.28
   1   1  23  370.48   12.21
   1   1  23  368.36   12.17
   1  -1  23  383.42   12.51
   1   1  23  382.43   12.42
  -1  -1 -24    6.10    1.44
   1  -1  24    6.67    1.80
   1   1  24    6.88    1.68
   1   1  24    5.94    1.83
   1  -1  24    6.56    1.30
  -1  -1 -25   19.68    1.61
   1   1  25   25.13    2.70
   1  -1  25   23.72    2.60
   1  -1  25   18.53    1.73
  -1   1 -25   20.28    1.92
   1  -1  26    1.33    0.92
   1   1  26    0.50    0.72
  -1  -1 -26    0.02    0.72
  -1  -2  26    3.64    1.09
  -1   2  26    5.74    1.26
  -1  -2  26    4.89    0.91
   1  -2 -26    5.01    1.22
  -1  -2  25  121.62    5.08
  -1   2  25  129.32    6.01
  -1  -2  25  123.33    5.69
   1  -2 -25  109.98    4.54
  -1   2  25  118.19    5.59
   1  -2 -25  114.65    5.23
   1   2 -25  108.62    4.53
  -1   2  24   -0.65    1.29
   1  -2 -24   -0.72    1.34
   1   2 -24    0.22    1.18
   1  -2 -24   -0.05    0.87
  -1   2  24    1.07    1.32
  -1  -2  24   -1.29    1.54
  -1  -2  24    0.93    1.09
  -1   2  24    0.21    1.16
  -1   2  23  211.57    9.17
   1  -2 -23  189.34    7.93
   1  -2 -23  202.83    7.79
  -1   2  23  210.18    9.54
   1  -2 -23  201.89    8.84
  -1   2  23  210.07    9.06
  -1  -2  23  199.00    8.82
  -1   2  23  199.66    9.16
  -1  -2  22   -0.88    1.57
  -1   2  22    0.04    1.63
  -1  -2  22    0.60    1.46
  -1   2  22   -1.03    1.62
   1  -2 -22   -0.68    1.44
  -1  -2  22    1.23    1.13
   1  -2 -22    0.50    1.28
  -1   2  22   -0.41    1.67
   1   2 -22    1.92    1.64
   1  -2 -22   -0.72    1.64
  -1   2  22   -0.34    1.51
  -1  -2  22   -0.24    1.78
  -1   2  21   32.40    4.19
  -1  -2  21   31.68    3.93
  -1   2  21   28.10    3.75
   1   2 -21   29.89    3.12
  -1  -2  21   35.00    4.13
   1  -2 -21   30.25    3.77
   1  -2 -21   33.90    3.81
  -1  -2  21   29.21    3.64
  -1   2  21   36.08    4.44
   1  -2 -21   33.63    4.38
   1   2 -21   33.99    4.21
   1  -2 -21   42.23    8.99
   1  -2 -21   42.39    8.26
   1   2 -21   24.65    7.65
   1   2 -21   44.08    9.56
  -1  -2  21   37.56    4.38
  -1   2  21   27.78    3.57
  -1   2  21   32.65    3.78
  -1   2  20    4.85    1.86
  -1  -2  20    4.16    1.99
  -1  -2  20    4.06    1.79
   1   2 -20    6.82    1.97
  -1   2  20    4.97    2.08
   1  -2 -20    2.57    1.73
  -1   2  20    7.08    2.54
  -1  -2  20    4.11    1.53
  -1   2  20    5.36    2.21
  -1  -2  20    4.33    1.88
   1  -2 -20    3.08    1.87
   1   2 -20    3.28    1.87
   1   2 -20    5.60    5.61
   1   2 -20   -1.69    3.99
   1  -2 -20   10.15    4.32
   1  -2 -20    9.60    5.76
  -1   2  20    4.96    1.87
  -1  -2  20    4.55    1.96
  -1   2  20    6.00    2.10
  -1   2  20    5.71    1.85
  -1   2  19  491.27   14.98
  -1  -2  19  460.46   14.28
  -1  -2  19  479.50   14.61
   1   2 -19  443.41   11.97
  -1  -2  19  465.09   13.93
   1  -2 -19  465.32   13.82
  -1   2  19  449.52   13.34
  -1   2  19  456.39   14.63
  -1   2  19  483.59   15.57
  -1  -2  19  470.44   15.91
  -1  -2  19  479.69   15.28
   1   2 -19  495.43   15.83
   1  -2 -19  482.01   15.78
   1  -2 -19  533.59   31.71
   1   2 -19  493.55   32.67
   1  -2 -19  512.65   30.55
   1   2 -19  484.52   31.70
  -1  -2  19  464.00   14.87
  -1   2  19  451.81   13.88
  -1   2  19  467.50   13.49
  -1   2  19  454.34   13.97
  -1  -2  18   11.34    5.00
  -1   2  18    9.22    2.52
  -1   2  18   -0.11    2.72
  -1  -2  18   10.22    2.40
  -1  -2  18   11.40    2.62
  -1  -2  18   10.39    2.40
   1  -2 -18    9.29    2.37
  -1   2  18    7.80    2.05
  -1   2  18    6.89    2.05
  -1   2  18    1.02    3.49
  -1  -2  18    8.10    2.31
  -1   2  18    8.11    2.45
  -1  -2  18    9.36    2.50
  -1   2  18    5.29    1.44
  -1   2  18    8.23    2.04
   1  -2 -18   10.72    2.68
   1   2 -18    9.40    2.53
   1  -2 -18   15.18    5.94
   1   2 -18    6.90    5.67
   1  -2 -18   10.84    5.52
   1   2 -18    5.71    6.13
  -1  -2  18   10.22    2.43
  -1   2  18    8.88    2.24
  -1   2  18    7.63    1.94
   1  -2 -18   -1.79    2.06
  -1  -2  17  881.46   18.69
  -1  -2  17  820.09   42.54
  -1  -2  17  881.90   39.57
  -1   2  17  954.88   19.43
  -1   2  17  928.24   42.38
  -1   2  17  912.98   19.57
  -1  -2  17  959.73   20.29
  -1   2  17  893.59   16.82
  -1   2  17  996.52   21.21
  -1   2  17  952.90   20.47
  -1  -2  17  975.76   21.62
  -1   2  17  906.05   41.46
  -1  -2  17  942.98   19.44
  -1  -2  17  904.06   18.08
  -1   2  17  888.06   17.64
   1   2 -17  989.89   21.58
   1  -2 -17  989.06   21.54
   1  -2 -17  940.33   40.38
   1   2 -17  997.73   35.01
   1  -2 -17  890.90   41.14
   1  -2 -17  969.39   40.88
   1   2 -17 1083.62   46.74
   1   2 -17 1015.69   44.75
  -1  -2  17  913.41   19.57
  -1   2  17  919.84   18.57
  -1  -2  17  968.19   18.77
  -1   2  17  926.53   17.88
  -1  -2  16    0.57    1.12
  -1  -2  16   -9.18    4.72
  -1   2  16    1.12    1.35
  -1  -2  16    1.81    3.30
  -1   2  16    6.76    4.24
  -1  -2  16   -4.35    1.67
  -1   2  16   13.66    5.36
  -1  -2  16    0.32    1.09
  -1   2  16    1.17    1.23
  -1  -2  16   -0.38    1.43
  -1   2  16    2.31    1.21
  -1   2  16    0.64    1.10
  -1   2  16    0.55    1.44
  -1  -2  16    0.96    1.39
  -1   2  16    3.51    1.39
  -1  -2  16    2.25    1.40
  -1   2  16   -2.30    1.17
   1  -2 -16    0.25    1.49
   1   2 -16    0.19    1.71
   1  -2 -16   -4.07    3.70
   1   2 -16    0.46    2.09
   1  -2 -16   -0.14    3.42
   1   2 -16    0.97    3.47
  -1  -2  16    0.08    1.56
  -1   2  16   -0.16    1.17
   1  -2 -16    3.31    2.66
  -1  -2  16    2.56    1.24
   1  -2 -15  620.21   28.79
   1  -2 -15  625.39   14.67
   1   2 -15  628.74   15.59
   1  -2 -15  613.95   15.65
  -1   2  15  559.83   32.28
   1  -2 -15  555.24   30.22
   1   2 -15  622.85   32.88
   1   2 -15  572.15   30.52
   1  -2 -15  630.28   32.67
   1   2 -15  599.68   27.93
   1  -2 -15  564.28   29.55
  -1  -2  15  561.32   29.75
  -1  -2  15  560.78   33.11
  -1   2  15  589.21   34.56
   1  -2 -14    0.73    2.08
   1  -2 -14    3.05    1.28
   1  -2 -14    3.25    1.47
   1   2 -14    3.76    1.52
  -1   2  14    2.75    2.89
  -1  -2  14    3.73    2.72
   1  -2 -14   -4.13    3.36
   1   2 -14    0.25    2.01
   1   2 -14    3.32    3.11
   1   2 -14    2.88    3.39
  -1  -2  14    2.77    3.53
  -1   2  14   -0.47    2.48
  -1  -2  14   -0.33    2.40
   1  -2 -13  557.88   24.95
  -1  -2  13  525.55   10.50
   1   2 -13  600.37   13.47
   1  -2 -13  572.64   12.79
  -1  -2  13  507.07   25.29
  -1   2  13  520.55   28.69
   1  -2 -13  557.36   27.74
   1   2 -13  579.92   27.55
   1   2 -13  550.37   24.81
  -1  -2  13  525.73   26.02
  -1  -2  13  540.61   29.78
  -1   2  13  577.74   31.29
   1  -2 -12   16.54    5.15
   1   2 -12    8.72    3.80
   1   2 -12   10.10    1.79
  -1  -2  12    6.10    1.15
   1  -2 -12    6.35    1.45
  -1   2  12    7.06    4.16
   1   2 -12    6.78    2.59
   1  -2 -12    4.42    2.35
   1   2 -12    7.33    3.15
   1  -2 -12    6.42    3.19
   1   2 -12    8.86    3.40
  -1   2  12    1.84    3.14
  -1  -2  12    9.05    4.00
   1  -2 -11 2510.61   47.05
   1   2 -11 2531.82   51.61
  -1  -2  11 2400.63   20.67
   1  -2 -11 2539.68   23.22
   1  -2 -11 2352.26   45.74
  -1   2  11 2328.92   54.43
  -1  -2  11 2528.78   33.11
   1   2 -11 2255.89   40.92
   1   2 -11 2423.73   46.50
   1   2 -11 2519.01   49.82
   1  -2 -11 2533.90   51.41
  -1   2  11 2433.45   57.27
  -1  -2  11 2425.01   56.19
   1  -2 -10    4.67    2.35
   1   2 -10    2.16    2.39
  -1  -2  10    3.45    0.84
   1   2 -10    4.76    2.48
   1  -2 -10    5.98    2.84
   1   2 -10    2.25    2.14
  -1   2  10    4.29    3.23
  -1   2  10    0.92    2.30
  -1  -2  10    4.20    1.60
   1  -2 -10    3.54    2.36
  -1   2  10    2.96    2.14
   1   2  -9 1352.41   33.15
   1  -2  -9 1308.93   29.48
  -1   2   9 1238.54   37.80
   1   2  -9 1285.24   30.25
   1   2  -9 1234.09   28.77
   1  -2  -9 1275.29   31.42
  -1   2   9 1181.94   35.28
  -1  -2   9 1314.49   21.69
   1   2  -9 1151.90   24.90
   1  -2  -9 1231.66   30.29
   1  -2  -8    3.10    1.78
   1   2  -8    0.51    1.68
   1  -2  -8    2.22    1.60
   1   2  -8    0.55    1.41
  -1   2   8    2.41    2.44
   1  -2  -8    0.72    1.94
   1   2  -8    3.63    1.63
  -1  -2   8    1.54    1.44
  -1   2   8    0.96    1.65
  -1  -2   8    2.85    1.11
   1   2  -8    1.51    1.21
   1  -2  -8    2.66    1.71
   1  -2  -7   42.67    4.61
   1   2  -7   47.67    5.45
  -1   2   7   35.79    5.89
   1   2  -7   40.16    4.57
  -1  -2   7   41.16    4.54
   1  -2  -7   41.58    4.94
   1   2  -7   42.91    4.85
   1  -2  -7   42.28    5.49
  -1  -2   7   41.41    5.55
  -1   2   7   39.14    5.63
   1  -2  -7   40.77    5.09
  -1  -2   7   36.52    3.10
   1   2  -7   41.57    4.35
   1  -2  -6  110.81    6.49
   1   2  -6  102.67    6.54
   1   2  -6   97.29    6.35
   1  -2  -6  108.86    7.21
  -1   2   6  105.06    9.00
  -1  -2   6  112.71    6.74
  -1  -2   6  113.57    7.49
  -1   2   6  101.37    8.22
  -1  -2   6  102.76    8.08
  -1  -2   6  112.05    4.95
   1   2  -6  105.55    6.50
   1  -2  -6  109.78    7.67
  -1   2   5 3429.25   23.38
   1  -2  -5 3360.51   31.29
   1   2  -5 3387.09   32.96
   1   2  -5 3209.73   33.49
  -1   2   5 3422.75   46.05
   1  -2  -5 3405.52   35.66
  -1  -2   5 3414.80   33.02
  -1  -2   5 3372.03   36.39
  -1  -2   5 3388.83   42.02
  -1   2   5 3364.35   42.23
  -1  -2   5 3405.61   24.64
   1  -2  -5 3496.03   40.14
   1  -2  -4   36.90    2.93
   1   2  -4   36.57    3.39
  -1   2   4   43.80    5.00
  -1  -2   4   34.79    2.99
  -1  -2   4   39.34    3.54
   1  -2  -4   44.29    4.33
   1   2  -4   35.45    3.43
   1  -2  -3  645.65   10.03
  -1  -2   3  646.94   10.37
   1  -2  -3  690.39   14.78
  -1  -2   3  674.18   13.60
   1  -2  -3  680.62   15.09
   1   2  -3  634.25   13.36
   1  -2  -2   23.00    2.67
   1   2  -2   23.28    2.50
  -1  -2   2   26.38    2.02
  -1   2   2   27.11    2.61
   1   2  -2   24.44    2.81
   1   2  -1 4235.90   32.08
  -1   2   1 4227.28   32.43
  -1  -2   1 4182.96   34.55
   1   2   0   23.78    2.50
   1  -2   0   23.78    2.11
   1   2   0   20.73    2.36
   1  -2   0   25.54    2.69
  -1   2   0   21.61    1.79
   1  -2   0   21.80    1.63
  -1  -2   0   21.75    2.36
  -1   2   0   20.34    2.16
   1   2   1 1364.82   19.55
  -1  -2  -1 1379.24   17.88
  -1   2  -1 1409.50   16.00
   1  -2   1 1441.10   20.49
   1  -2   1 1331.75   16.53
   1   2   1 1415.85   10.58
   1  -2   2   28.54    2.95
   1   2   2   27.42    3.08
   1   2   2   30.65    1.42
  -1  -2  -2   26.49    2.84
  -1  -2  -2   30.62    2.85
   1  -2   2   25.55    2.51
   1   2   2   27.52    2.14
  -1  -2  -3 1250.90   19.95
  -1   2  -3 1227.34   14.11
   1  -2   3 1252.13   15.93
   1   2   3 1331.00   23.10
   1   2   3 1232.60   21.71
   1  -2   3 1311.08   20.11
  -1   2  -4   17.87    2.16
  -1  -2  -4   20.68    2.98
   1  -2   4   20.92    2.64
   1  -2   4   18.30    1.22
   1  -2   4   20.15    2.83
   1  -2   4   18.38    1.68
   1   2   4   18.88    3.14
  -1   2  -5  256.02    8.88
  -1  -2  -5  256.71   11.89
  -1  -2  -5  246.65   10.73
   1  -2   5  233.61    9.56
   1  -2   5  225.21    5.60
   1   2   5  244.60   11.71
   1  -2   5  238.54    7.25
   1  -2   5  232.39    9.89
  -1   2  -6   93.53    6.04
  -1  -2  -6   91.77    7.60
  -1  -2  -6   88.74    7.56
  -1  -2  -6   79.49    6.77
  -1  -2  -6   81.06    6.76
   1  -2   6   91.55    6.75
   1  -2   6   86.97    7.94
   1  -2   6   83.41    6.58
   1   2   6   78.98    7.29
   1  -2   6   77.53    4.89
   1  -2   6   80.83    6.30
  -1   2  -6   79.72    3.08
   1  -2   6   77.51    3.96
  -1   2  -7  227.55    9.99
  -1  -2  -7  229.19   12.25
  -1  -2  -7  213.86   11.93
  -1   2  -7  242.62   10.20
  -1  -2  -7  233.90   12.28
  -1   2  -7  243.00   10.74
  -1  -2  -7  256.58   13.47
  -1   2  -7  216.11   11.60
  -1  -2  -7  244.48   13.35
   1  -2   7  236.91   11.99
   1  -2   7  231.23   12.01
   1  -2   7  216.94   10.98
   1  -2   7  219.21    7.52
  -1   2  -7  210.54    5.43
   1   2   7  229.82   13.09
   1  -2   7  219.51    9.13
  -1   2  -8  117.93    9.56
  -1  -2  -8  141.91   10.98
  -1   2  -8  135.98    8.88
  -1  -2  -8  120.42    9.80
  -1   2  -8  127.12    7.99
  -1  -2  -8  128.37    9.89
  -1  -2  -8  123.66    9.79
  -1   2  -8  123.25    7.37
   1  -2   8  129.81    9.69
   1  -2   8  127.11    9.60
   1  -2   8  132.93    9.19
   1   2   8  116.54    9.97
   1  -2   8  119.18    6.20
   1  -2   8  120.09    7.47
  -1   2  -8  104.42    4.07
  -1   2  -9 1551.37   35.97
  -1   2  -9 1549.10   25.69
  -1   2  -9 1477.43   35.63
  -1   2  -9 1709.46   34.20
  -1   2  -9 1466.02   28.71
  -1   2  -9 1609.80   30.23
  -1  -2  -9 1495.47   35.74
  -1  -2  -9 1599.82   39.02
  -1  -2  -9 1542.25   37.23
  -1  -2  -9 1472.11   35.89
   1  -2   9 1526.07   36.15
   1   2   9 1576.14   35.26
   1  -2   9 1506.54   35.55
   1  -2   9 1495.15   32.14
   1  -2   9 1435.64   23.00
   1   2   9 1575.73   38.71
   1  -2   9 1509.47   28.73
  -1  -2 -10   10.38    3.60
  -1   2 -10   13.42    4.05
  -1  -2 -10   18.32    4.80
  -1   2 -10   12.93    3.91
  -1   2 -10   13.53    3.16
  -1   2 -10    7.69    1.79
  -1   2 -10   15.63    3.56
  -1  -2 -10   14.76    4.43
  -1  -2 -10    8.75    3.68
   1   2  10   16.99    4.51
   1  -2  10   16.77    4.51
   1  -2  10   14.14    3.89
   1  -2  10   14.11    3.17
   1   2  10   13.28    3.56
   1  -2  10    8.22    2.81
  -1   2 -11  365.33   19.91
   1   2  11  329.15   19.83
   1  -2  11  328.83   15.22
   1  -2  11  327.50   16.54
   1   2  11  308.88   18.21
  -1   2 -11  323.28   17.93
  -1  -2 -11  338.39   19.45
  -1   2 -11  334.98   15.89
  -1  -2 -11  354.04   20.75
  -1  -2 -11  360.34   20.04
  -1   2 -11  338.17   19.67
  -1  -2 -11  348.18   20.33
   1  -2  11  338.20   18.92
   1   2  11  319.22   18.37
   1  -2  11  325.16   19.29
  -1   2 -12   55.42    8.42
  -1  -2 -12   56.73    7.81
  -1  -2 -12   55.75    3.96
   1   2  12   65.95    9.50
   1   2  12   53.14    8.13
   1  -2  12   58.23    7.57
  -1   2 -12   51.00    6.81
  -1  -2 -12   62.20    9.14
  -1   2 -12   59.68    8.38
  -1  -2 -12   63.46    8.84
  -1  -2 -12   60.37    8.83
  -1  -2 -12   63.15    9.37
  -1  -2 -12   52.36    8.39
  -1   2 -12   59.67    8.96
   1  -2  12   55.70    8.31
   1   2  12   63.61    8.91
  -1   2 -13 1439.13   43.62
  -1  -2 -13 1349.17   39.85
  -1  -2 -13 1377.58   20.14
   1   2  13 1364.74   44.46
   1  -2  13 1373.55   36.61
   1   2  13 1303.21   40.68
  -1  -2 -13 1420.14   44.43
  -1   2 -13 1491.64   37.63
  -1  -2 -13 1529.74   47.05
  -1   2 -13 1418.48   42.95
  -1   2 -13 1477.43   45.94
  -1  -2 -13 1421.49   44.44
  -1  -2 -13 1494.32   46.88
  -1  -2 -13 1340.93   42.42
   1  -2  13 1271.88   40.73
   1   2  13 1300.67   41.37
  -1  -2 -14   34.79    7.15
  -1   2 -14   35.07    7.34
  -1   2 -14   23.49    5.75
  -1  -2 -14   39.58    7.30
   1   2  14   33.08    7.01
   1  -2  14   35.39    6.30
   1   2  14   42.54    8.32
  -1  -2 -14   38.46    3.64
  -1   2 -14   41.89    8.20
  -1   2 -14   44.60    7.04
  -1   2 -14   40.38    8.33
  -1  -2 -14   31.96    7.25
  -1  -2 -14   37.41    7.77
  -1  -2 -14   41.84    8.48
  -1  -2 -14   37.31    7.65
   1   2  14   31.12    6.62
   1  -2  14   44.41    8.50
   1  -2  15  417.46   12.00
   1   2  15  443.14   26.12
   1  -2  15  440.27   12.47
   1  -2  15  424.26   25.45
   1   2  15  453.77   12.52
   1  -2  15  459.88   13.90
   1   2  15  445.87   26.72
   1  -2  15  438.73   12.67
   1   2  15  426.45   11.90
   1   2  15  455.24   13.05
   1  -2  15  465.28   12.66
   1   2  15  448.09   12.76
  -1  -2 -15  442.60   12.64
  -1   2 -15  480.30   27.97
  -1   2 -15  444.77   21.67
  -1  -2 -15  436.42   27.25
  -1   2 -15  420.02   24.83
  -1  -2 -15  408.50   25.31
   1   2  15  418.00   11.57
   1  -2  15  424.28   11.89
   1  -2  15  452.51   12.06
  -1  -2 -15  469.72   25.86
  -1   2 -15  463.40   27.20
   1  -2  16    6.42    4.03
   1  -2  16    7.28    2.24
   1   2  16    3.57    3.53
   1  -2  16    3.76    1.67
   1   2  16    3.52    1.15
   1  -2  16    3.93    1.35
   1   2  16    6.20    2.10
   1   2  16    5.11    1.79
   1  -2  16    5.91    2.15
   1   2  16    2.33    0.89
   1  -2  16    3.85    1.36
   1   2  16    3.09    1.20
   1   2  16    4.55    1.72
   1  -2  16    5.37    1.69
   1  -2  16    4.73    1.64
   1   2  16    6.24    1.94
  -1  -2 -16    5.22    1.58
  -1  -2 -16    7.67    4.40
  -1   2 -16    3.03    2.74
  -1   2 -16   -4.12    2.61
  -1  -2 -16   -8.70    4.24
   1  -2  16    4.24    1.60
  -1  -2 -16    2.58    2.37
   1  -2  16    6.41    1.93
  -1   2 -16    8.83    2.50
   1   2  16    8.93    1.98
   1   2  17  149.37    7.99
   1   2  17  136.97   15.40
   1  -2  17  149.71    8.34
   1  -2  17  157.48   16.66
   1  -2  17  134.97    7.54
   1  -2  17  141.80    7.25
   1  -2  17  171.11    9.55
  -1  -2 -17  146.20    7.81
   1  -2  17  142.55    7.86
   1   2  17  134.62    7.31
  -1   2 -17  141.90   15.81
  -1  -2 -17  138.45   14.02
   1  -2  17  147.26    7.74
   1   2  17  136.76    6.43
  -1   2 -17  129.64   15.56
  -1   2 -17  111.97   13.05
  -1  -2 -17  149.18   17.23
  -1  -2 -17  133.74   15.51
   1   2  17  136.97    7.70
   1   2  17  157.90    8.59
   1  -2  17  157.23    8.05
   1   2  17  144.04    8.01
   1  -2  17  154.68    8.56
   1  -2  17  155.01    8.52
   1   2  17  151.17    8.50
   1  -2  18   40.66    4.59
   1  -2  18   42.74    4.55
   1   2  18   40.03    4.44
   1   2  18   42.33    4.53
   1   2  18   36.67    4.31
   1   2  18   41.66    4.63
   1  -2  18   42.06    4.42
   1  -2  18   37.41    4.49
   1  -2  18   39.37    4.51
   1  -2  18   38.74    4.11
  -1  -2 -18   37.45    4.47
  -1   2 -18   44.83    4.87
  -1  -2 -18   47.80    4.55
  -1  -2 -18   41.34    9.12
  -1  -2 -18   43.34    7.91
  -1   2 -18   40.40    9.08
   1   2  18   45.47    3.95
  -1   2 -18   25.72    6.36
   1  -2  18   35.49    4.11
  -1  -2 -18   41.54    8.84
   1  -2  18   40.16    4.42
   1   2  18   42.25    4.35
   1   2  19  198.93    9.92
   1  -2  19  200.70    9.80
   1  -2  19  217.71   10.64
   1   2  19  201.23   10.02
   1   2  19  196.55    9.66
   1   2  19  213.11   10.61
   1  -2  19  222.82   10.90
   1  -2  19  203.81   10.43
   1  -2  19  217.82   10.09
   1  -2  19  200.29    9.14
   1   2  19  200.01    9.24
  -1  -2 -19  208.85   10.27
  -1   2 -19  217.52   10.27
  -1   2 -19  195.67   19.49
  -1  -2 -19  191.32   19.56
  -1   2 -19  230.67   21.51
   1  -2  19  205.83   10.04
   1   2  19  208.11    9.62
   1  -2  20    3.40    2.02
   1   2  20    2.36    1.60
   1   2  20    0.53    1.43
   1  -2  20    1.75    1.33
   1   2  20    3.57    1.83
   1  -2  20    2.05    1.58
   1  -2  20    2.74    1.70
   1   2  20    2.38    1.82
   1   2  20    1.55    1.58
   1   2  20    0.91    1.50
  -1  -2 -20    4.16    2.25
  -1   2 -20    2.38    1.75
  -1  -2 -20    7.06    4.41
  -1   2 -20   -3.46    3.90
   1  -2  20    0.65    1.42
   1   2  20    3.48    1.90
   1   2  20   -0.56    1.73
   1  -2  21  278.68   11.41
   1   2  21  280.30   11.79
   1   2  21  250.67   11.21
   1  -2  21  268.24   10.36
   1   2  21  260.51   10.39
  -1  -2 -21  252.93    9.82
   1  -2  21  277.74   11.22
   1  -2  21  290.20   12.43
   1   2  21  281.12   11.85
   1   2  21  276.83   11.53
  -1   2 -21  268.51   10.75
  -1  -2 -21  277.15   11.24
  -1   2 -21  299.50   23.81
  -1   2 -21  262.26   21.34
   1   2  21  288.49   11.25
   1   2  21  269.21   11.23
   1  -2  21  284.61   11.72
   1   2  22    3.36    1.83
   1  -2  22    1.06    1.52
   1   2  22    0.96    1.36
  -1  -2 -22    1.71    1.27
   1   2  22    1.04    1.43
  -1   2 -22    1.72    1.24
  -1  -2 -22    1.32    1.48
  -1   2 -22   -2.68    3.32
  -1  -2 -22   -2.13    3.43
   1   2  22    0.69    1.42
   1   2  22    1.48    1.36
   1  -2  22    0.82    1.55
   1   2  23    2.66    1.37
  -1  -2 -23    2.84    1.31
  -1  -2 -23    4.35    1.43
   1   2  23    4.66    1.89
  -1  -2 -23    3.51    1.35
  -1   2 -23    6.24    1.68
   1   2  23    3.00    1.75
   1  -2  23    3.77    1.83
   1   2  23    2.36    1.63
   1  -2  23    7.05    2.32
  -1  -2 -24    7.55    1.59
   1  -2  24    9.04    2.10
   1   2  24   10.88    2.34
   1  -2  24    9.36    1.67
   1   2  24    9.47    2.14
  -1  -2 -24    6.15    1.23
  -1  -2 -25  163.66    4.99
   1  -2  25  199.21    7.08
   1   2  25  200.18    7.07
   1  -2  25  171.65    4.55
   1  -2  25  150.56    4.57
   1   2  25  199.52    7.18
  -1   2 -25  157.29    4.47
   1  -2  26    0.39    0.76
   1   2  26    0.66    0.65
  -1  -2 -26   -1.03    0.77
  -1   3  26    1.05    0.80
  -1  -3  26    0.08    0.74
  -1  -3  26    0.64    0.63
   1  -3 -26   -0.72    1.00
  -1   3  25  162.52    6.61
  -1  -3  25  167.91    6.43
  -1  -3  25  155.08    5.35
  -1   3  25  167.57    6.49
   1  -3 -25  159.60    5.66
   1   3 -25  148.11    4.62
   1  -3 -25  154.33    5.96
   1  -3 -24    2.57    1.30
  -1   3  24    4.10    1.65
   1  -3 -24    2.78    1.17
   1   3 -24    2.89    1.13
  -1  -3  24    1.63    1.44
  -1   3  24    1.31    1.23
  -1  -3  24    1.99    1.20
  -1   3  24    6.13    1.81
  -1   3  23   -0.63    1.54
   1  -3 -23   -1.52    1.61
   1   3 -23    0.88    1.28
   1  -3 -23    0.66    1.22
  -1   3  23    1.91    1.37
   1   3 -23   -1.85    1.70
   1  -3 -23   -1.25    1.30
  -1   3  23   -0.85    1.66
  -1   3  23    1.37    1.66
  -1  -3  23    0.82    1.22
  -1  -3  23   -0.15    1.33
  -1  -3  22    6.54    2.12
  -1   3  22    8.15    2.41
  -1   3  22    5.84    2.04
   1  -3 -22    5.43    1.64
   1  -3 -22    4.72    1.42
  -1  -3  22    6.11    1.82
  -1   3  22    5.92    1.74
   1  -3 -22    5.86    2.03
   1   3 -22    5.17    1.81
   1  -3 -22   -1.93    3.38
  -1   3  22    6.36    1.84
  -1   3  22    5.84    1.85
  -1  -3  21  219.16    9.83
  -1  -3  21  207.31    9.81
   1  -3 -21  190.47    9.13
  -1   3  21  200.36    9.64
   1  -3 -21  199.52    9.02
  -1  -3  21  187.29    8.70
  -1   3  21  198.48    9.82
   1   3 -21  183.85    9.18
   1  -3 -21  195.91    9.66
   1  -3 -21  201.41   17.55
   1   3 -21  193.14   19.84
   1  -3 -21  217.70   17.36
   1   3 -21  204.36   20.00
  -1   3  21  201.61    8.86
  -1  -3  21  210.02   10.23
  -1   3  21  200.02    9.24
  -1   3  21  196.97    9.25
  -1   3  20   13.91    2.91
  -1  -3  20   10.34    2.54
  -1  -3  20   12.15    2.69
  -1  -3  20    9.16    2.31
  -1   3  20   12.89    2.48
   1  -3 -20   11.22    2.43
  -1   3  20   11.42    2.78
   1  -3 -20   13.83    2.86
   1   3 -20   10.71    2.75
   1  -3 -20   16.90    7.02
   1  -3 -20    5.01    4.19
   1   3 -20    3.37    4.80
   1   3 -20   26.34    8.11
  -1   3  20    6.62    1.84
  -1  -3  20   10.08    2.61
  -1   3  20   12.80    2.49
  -1   3  20    9.78    2.32
  -1  -3  19  378.99   12.90
  -1   3  19  393.64   13.24
  -1  -3  19  407.22   13.53
  -1   3  19  372.83   12.19
   1  -3 -19  378.46   12.74
  -1  -3  19  381.41   12.74
  -1   3  19  355.85   11.37
  -1   3  19  404.87   14.16
  -1   3  19  362.23   13.08
   1  -3 -19  421.11   14.63
   1   3 -19  393.75   13.95
   1   3 -19  421.37   29.90
   1   3 -19  403.73   29.52
   1  -3 -19  401.12   26.31
   1  -3 -19  433.34   27.96
  -1   3  19  383.36   12.21
  -1   3  19  399.99   13.29
  -1  -3  19  375.68   13.54
  -1   3  18   -1.10    1.69
  -1  -3  18   -0.02    3.08
  -1  -3  18    1.50    1.64
  -1  -3  18   -0.09    1.41
   1  -3 -18    2.50    1.87
  -1   3  18   -0.83    1.37
   1  -3 -18   -1.89    1.59
  -1  -3  18    2.30    1.71
  -1   3  18   -1.08    1.56
  -1   3  18   -0.77    1.37
  -1   3  18   -0.95    1.42
  -1  -3  18    1.47    1.66
  -1   3  18    1.58    1.68
  -1   3  18   -5.04    4.18
  -1  -3  18    2.19    1.97
   1   3 -18    1.42    1.74
   1  -3 -18    1.21    1.84
   1   3 -18    5.43    4.97
   1  -3 -18    0.37    3.27
   1   3 -18    4.84    5.57
   1  -3 -18   -6.59    4.27
  -1  -3  18    0.41    1.71
  -1   3  18    1.07    1.08
   1  -3 -18    0.35    2.50
  -1   3  18    0.52    1.09
  -1   3  17  135.98   16.44
  -1  -3  17  138.58   16.70
  -1   3  17  137.28    7.36
  -1  -3  17  138.65    7.47
  -1  -3  17  130.33   15.27
  -1  -3  17  150.97    8.00
   1  -3 -17  138.38    6.25
  -1  -3  17  149.03    7.59
  -1   3  17  142.84    7.24
  -1   3  17  113.29   14.21
  -1   3  17  141.83    6.92
  -1   3  17  161.11    8.57
  -1   3  17  129.37    7.41
  -1   3  17  135.92   16.55
  -1   3  17  156.09    8.16
  -1  -3  17  158.07    8.33
  -1  -3  17  158.97    8.85
   1   3 -17  157.41    8.56
   1  -3 -17  154.92    8.59
   1  -3 -17  137.42   16.03
   1  -3 -17  150.12   16.64
   1   3 -17  162.70   18.79
   1  -3 -17  162.77   16.49
   1   3 -17  164.35   18.63
  -1   3  17  142.92    7.08
  -1  -3  17  152.56    8.21
  -1   3  17  144.22    7.61
  -1  -3  16   39.51    8.12
  -1  -3  16   43.53    9.75
  -1   3  16   44.47    3.86
  -1  -3  16   47.50    4.26
  -1   3  16   46.86    9.47
  -1  -3  16   45.98    4.21
  -1   3  16   48.64    4.21
  -1  -3  16   42.67    3.97
   1  -3 -16   40.68    3.44
   1   3 -16   51.67    4.81
   1  -3 -16   50.18    4.83
  -1  -3  16   48.06    4.76
  -1   3  16   50.15    4.38
  -1   3  16   56.01    4.63
  -1  -3  16   50.19    4.52
  -1   3  16   55.50    4.84
  -1   3  16   55.39   10.75
  -1   3  16   46.65    3.86
   1  -3 -16   38.21    8.40
   1   3 -16   61.24   10.89
   1   3 -16   43.30    9.11
   1  -3 -16   47.35    9.67
  -1  -3  16   49.77    4.57
  -1   3  16   47.18    3.87
  -1   3  16   44.96    4.06
   1  -3 -15  739.64   30.61
   1   3 -15  786.67   17.36
   1  -3 -15  791.41   17.53
   1  -3 -15  763.77   16.87
  -1   3  15  717.15   37.21
   1   3 -15  881.72   39.65
   1  -3 -15  782.53   36.75
   1  -3 -15  732.02   34.13
   1  -3 -15  725.30   34.44
   1   3 -15  803.67   30.33
  -1  -3  15  672.37   31.92
  -1  -3  15  717.04   37.36
   1  -3 -14   16.01    4.70
   1  -3 -14   14.43    4.94
   1  -3 -14   21.51    2.95
   1   3 -14   20.14    2.71
   1  -3 -14   19.53    2.75
  -1   3  14   16.36    5.73
   1  -3 -14   19.28    5.91
   1   3 -14   21.73    5.75
   1   3 -14   20.46    6.53
   1   3 -14   20.22    5.02
  -1   3  14    9.10    3.63
  -1  -3  14   10.23    5.00
  -1  -3  14   17.27    5.66
   1  -3 -13  682.84   26.98
   1  -3 -13  646.45   14.13
  -1  -3  13  629.86   12.25
   1   3 -13  676.34   14.27
  -1  -3  13  589.92   25.49
  -1   3  13  616.53   32.16
   1  -3 -13  642.10   29.93
   1  -3 -13  656.24   30.02
   1   3 -13  675.24   27.00
   1   3 -13  651.37   28.99
   1   3 -13  725.09   32.23
  -1  -3  13  571.09   30.61
  -1  -3  13  595.97   27.49
  -1   3  13  646.53   33.25
   1  -3 -12    7.02    3.04
  -1  -3  12   -0.12    0.68
   1  -3 -12    0.45    0.93
   1   3 -12    1.12    0.89
   1   3 -12   -0.77    1.18
  -1   3  12    0.81    2.39
   1   3 -12   -5.62    3.03
   1   3 -12    0.09    1.84
   1  -3 -12    2.75    2.32
   1   3 -12    0.20    2.37
  -1  -3  12   -0.44    2.78
  -1   3  12    5.24    3.27
  -1  -3  12   -0.02    2.35
   1  -3 -11   12.36    3.26
   1  -3 -11   11.30    1.86
  -1  -3  11    8.20    1.42
   1   3 -11   11.30    1.72
  -1   3  11    7.91    3.59
   1  -3 -11   12.22    4.13
   1   3 -11    4.20    2.39
   1   3 -11    7.46    3.06
  -1   3  11    9.05    4.11
  -1  -3  11   11.96    4.16
  -1  -3  11   10.54    3.75
   1  -3 -10  192.41   11.96
   1   3 -10  193.42   13.88
  -1  -3  10  171.93    5.65
   1   3 -10  180.65    5.99
   1  -3 -10  174.21    6.04
  -1   3  10  172.58   14.68
   1   3 -10  153.10    9.09
   1  -3 -10  179.58   12.59
   1   3 -10  177.49   12.00
   1   3 -10  188.36   11.85
  -1   3  10  172.16   15.88
   1  -3 -10  183.01   13.10
  -1   3  10  175.22   14.71
   1   3  -9  694.73   24.54
   1  -3  -9  682.32   20.74
  -1  -3   9  676.86   10.55
   1   3  -9  712.97   10.63
   1   3  -9  701.91   21.24
   1   3  -9  680.82   21.78
   1  -3  -9  735.64   26.97
   1  -3  -9  702.00   23.60
  -1   3   9  641.06   28.78
  -1   3   9  693.54   27.67
   1   3  -9  619.20   18.16
  -1   3   9  668.84   27.05
   1  -3  -9  648.87   22.95
   1   3  -8   -2.99    2.11
   1  -3  -8    1.14    1.25
  -1   3   8   -0.94    3.02
   1   3  -8    1.23    1.48
   1   3  -8    1.57    1.50
   1  -3  -8    0.70    2.03
   1  -3  -8   -0.42    1.67
  -1  -3   8    1.25    1.90
  -1  -3   8    1.51    1.75
  -1   3   8   -0.08    2.36
  -1   3   8   -0.25    2.64
   1  -3  -8   -0.37    1.66
   1   3  -8    0.11    1.11
   1  -3  -7  745.98   18.00
   1  -3  -7  813.20   24.74
   1   3  -7  722.10   18.52
  -1   3   7  760.54   27.16
   1  -3  -7  778.01   21.13
   1   3  -7  773.64   19.72
  -1   3   7  788.33   25.09
  -1  -3   7  767.89   23.97
  -1  -3   7  765.87   22.06
   1  -3  -7  744.86   22.50
   1  -3  -6    2.82    1.12
  -1   3   6    2.38    0.82
   1   3  -6    1.17    1.39
  -1  -3   6    3.35    1.23
   1   3  -6    3.79    1.57
  -1   3   6    4.59    2.32
   1  -3  -6    1.79    1.27
   1  -3  -6    2.54    1.46
   1   3  -6    4.01    1.55
  -1  -3   6    2.36    1.55
  -1   3   6    2.81    2.03
  -1  -3   6    3.02    1.79
   1   3  -6    2.81    1.26
   1  -3  -6    4.17    1.81
   1  -3  -5  447.62   10.97
  -1   3   5  444.32   17.62
   1  -3  -5  461.76   13.32
   1   3  -5  417.79   12.01
   1   3  -5  423.64   11.44
   1  -3  -5  455.87   15.63
  -1   3   5  458.71   13.30
   1   3  -5  445.50   14.40
  -1  -3   5  437.89    9.80
  -1  -3   5  448.95   14.61
  -1   3   5  448.18   15.90
   1  -3  -5  449.61   15.57
   1   3  -5  406.05   12.33
   1  -3  -4    2.72    0.95
  -1   3   4    4.08    1.93
   1  -3  -4    3.60    1.30
   1  -3  -4    3.77    1.73
  -1   3   4    1.61    1.09
  -1  -3   4    3.82    0.94
   1   3  -4    2.11    1.24
  -1   3   4    3.19    1.55
  -1  -3   4    3.75    1.89
   1   3  -4    3.52    1.40
   1  -3  -4    2.71    1.82
  -1  -3   3  333.58    6.21
   1  -3  -3  356.36    6.76
   1  -3  -3  373.02   11.42
  -1   3   3  362.90   11.03
   1  -3  -3  342.00    9.84
  -1   3   3  370.52   13.59
  -1   3   3  370.18   11.42
  -1  -3   3  367.52   12.11
   1  -3  -3  362.67   12.15
   1   3  -3  354.00   10.30
  -1  -3   2   22.79    1.74
  -1  -3   2   21.05    3.12
   1   3  -2   21.02    2.60
   1  -3  -2   20.14    2.83
   1  -3  -2   22.48    2.23
   1  -3  -2   21.76    2.52
  -1   3   2   20.98    2.63
  -1   3   2   23.08    2.50
  -1  -3   1  114.95    6.50
   1  -3  -1  124.15    6.12
   1  -3  -1  113.07    4.01
  -1   3   1  126.86    4.50
  -1  -3   1  116.16    2.26
   1   3   0   73.27    4.97
  -1   3   0   68.85    3.63
   1  -3   0   71.57    4.93
   1  -3   0   70.35    2.90
  -1   3   0   56.36    3.81
   1  -3   0   73.01    2.89
  -1  -3   0   72.97    4.86
  -1   3   0   69.98    1.98
  -1   3   0   71.71    4.15
  -1   3  -1  474.74    9.79
  -1  -3  -1  464.57   11.86
  -1   3  -1  478.10    6.70
   1   3   1  470.29   13.24
   1  -3   1  501.73   13.77
   1  -3   1  518.61   11.22
  -1   3  -1  445.10   10.92
   1   3   1  485.22    5.55
   1  -3   1  485.81   14.59
  -1   3  -2   36.65    2.63
  -1  -3  -2   38.02    3.62
  -1  -3  -2   33.98    3.64
   1  -3   2   34.05    1.59
   1  -3   2   37.63    3.21
   1   3   2   36.99    4.09
  -1  -3  -3 2315.54   29.25
  -1   3  -3 2312.98   14.59
   1  -3   3 2325.46   26.93
   1  -3   3 2263.88   19.50
   1  -3   3 2235.45   16.75
   1  -3   3 2277.99   29.46
   1   3   3 2220.88   32.84
   1   3   3 2312.62   33.96
  -1  -3  -4  101.20    6.73
  -1   3  -4   99.05    4.13
   1  -3   4   92.48    6.01
   1  -3   4   98.49    5.17
   1   3   4  111.41    7.99
   1   3   4   99.02    7.44
   1  -3   4  107.79    6.77
  -1   3  -5  286.56    8.51
  -1  -3  -5  304.36   13.63
  -1  -3  -5  268.87   11.82
  -1  -3  -5  298.31   12.40
   1  -3   5  281.89   11.39
   1  -3   5  273.68    9.98
   1  -3   5  293.43   13.97
   1  -3   5  288.69   11.58
   1  -3   5  269.91    5.86
   1   3   5  288.65   13.82
  -1  -3  -6  136.99    9.11
  -1  -3  -6  146.43    9.51
  -1  -3  -6  148.74    9.07
  -1  -3  -6  142.39   10.05
  -1   3  -6  163.29    7.36
  -1  -3  -6  143.97   10.10
   1  -3   6  147.03    8.25
   1  -3   6  139.06   10.55
   1  -3   6  138.12    8.78
   1   3   6  151.59   10.78
   1  -3   6  144.65    8.74
   1  -3   6  139.60    5.32
  -1   3  -7   28.41    4.58
  -1   3  -7   22.55    3.90
  -1  -3  -7   27.17    4.87
  -1   3  -7   22.94    3.01
  -1  -3  -7   29.55    4.75
  -1  -3  -7   21.77    3.86
  -1   3  -7   25.67    3.32
  -1  -3  -7   29.10    4.65
   1  -3   7   31.08    5.86
   1  -3   7   25.29    3.96
   1  -3   7   22.99    3.99
   1  -3   7   36.18    4.73
   1  -3   7   23.78    1.69
   1  -3   7   24.83    2.69
   1   3   7   24.24    4.77
  -1   3  -8   17.82    4.10
  -1  -3  -8   12.39    3.72
  -1   3  -8   21.14    3.42
  -1   3  -8   12.46    3.43
  -1  -3  -8   14.16    3.72
  -1   3  -8   22.23    3.38
  -1  -3  -8   17.09    4.12
  -1   3  -8   15.09    2.58
  -1  -3  -8   15.18    4.10
   1  -3   8   10.74    3.22
   1  -3   8   11.02    3.20
   1  -3   8   10.71    4.17
   1  -3   8   12.76    3.38
   1  -3   8   12.46    2.23
   1   3   8   11.51    3.81
  -1   3  -8   14.48    1.55
  -1   3  -9 1836.39   39.89
  -1   3  -9 1787.55   29.03
  -1  -3  -9 1853.14   44.01
  -1   3  -9 1781.20   27.89
  -1  -3  -9 1804.69   40.98
  -1   3  -9 1664.41   28.42
  -1  -3  -9 1834.66   41.03
  -1   3  -9 1794.68   39.23
  -1  -3  -9 1810.25   40.25
   1  -3   9 1711.90   38.02
   1  -3   9 1765.05   37.68
   1  -3   9 1763.25   35.53
   1  -3   9 1734.56   26.98
   1   3   9 1823.44   43.81
  -1  -3 -10   23.41    5.35
  -1   3 -10   17.90    4.42
  -1   3 -10   20.04    4.53
  -1   3 -10   21.70    3.72
  -1  -3 -10   16.97    4.55
  -1   3 -10   24.53    3.74
  -1  -3 -10   23.76    5.75
  -1  -3 -10   16.49    4.41
   1  -3  10   18.24    4.58
   1   3  10   19.89    4.31
   1  -3  10   20.03    4.59
   1   3  10   21.51    5.46
   1   3  10   15.56    4.45
   1  -3  10   16.13    4.08
   1  -3  10   18.30    3.07
  -1   3 -11 2086.70   47.93
   1   3  11 1965.30   48.08
   1   3  11 2059.05   51.46
   1  -3  11 2032.79   41.47
  -1  -3 -11 2128.34   50.51
  -1   3 -11 2114.34   48.40
  -1  -3 -11 2196.20   53.26
  -1  -3 -11 2132.72   49.24
  -1   3 -11 2080.40   36.15
  -1   3 -11 2129.57   45.44
  -1  -3 -11 2142.47   49.98
  -1  -3 -11 2033.52   47.09
   1  -3  11 2100.12   47.76
   1  -3  11 1984.39   46.42
   1   3  11 2055.95   46.32
  -1   3 -12   57.96    8.87
  -1  -3 -12   58.00    4.13
  -1  -3 -12   57.59    3.54
   1   3  12   57.80    9.18
   1  -3  12   54.39    7.30
   1   3  12   58.59    8.89
  -1  -3 -12   54.14    8.49
  -1  -3 -12   56.88    8.96
  -1  -3 -12   48.97    8.08
  -1  -3 -12   55.06    8.65
  -1  -3 -12   55.22    8.99
  -1   3 -12   61.62    8.96
  -1   3 -12   53.61    7.90
  -1   3 -12   52.70    6.33
   1   3  12   49.65    7.85
   1  -3  12   50.57    8.06
   1  -3  12   48.85    7.86
  -1  -3 -13   85.71   10.12
  -1   3 -13   79.42   10.48
  -1  -3 -13   79.66    4.32
  -1  -3 -13   79.45    5.08
   1   3  13   71.81   10.73
   1  -3  13   70.54    8.50
   1   3  13   81.83   10.95
  -1   3 -13   71.23    9.82
  -1   3 -13   87.48    8.86
  -1   3 -13   80.29   10.81
  -1  -3 -13   77.06   11.27
  -1  -3 -13   69.74   10.41
  -1  -3 -13   80.22   10.43
  -1  -3 -13   90.11   11.75
  -1  -3 -13   83.97   11.26
   1   3  13   82.24   10.48
   1  -3  13   73.29   10.08
  -1   3 -14   28.79    6.86
  -1  -3 -14   30.54    6.60
  -1  -3 -14   28.00    6.59
   1   3  14   20.65    5.87
   1  -3  14   29.16    5.69
   1   3  14   31.01    7.24
  -1  -3 -14   33.57    3.54
  -1   3 -14   32.19    7.06
  -1  -3 -14   19.91    5.89
  -1  -3 -14   28.02    7.29
  -1   3 -14   33.63    7.50
  -1  -3 -14   24.82    6.68
   1   3  14   32.59    6.77
   1  -3  14   25.35    6.06
   1   3  15   66.71   10.41
   1  -3  15   64.36    4.90
   1  -3  15   60.34    4.72
   1  -3  15   58.07    9.84
   1   3  15   65.10    4.87
   1  -3  15   62.66    4.33
   1  -3  15   67.03    5.54
   1  -3  15   60.26    4.30
   1   3  15   42.63    8.60
   1   3  15   63.99    5.07
   1   3  15   64.17   10.03
   1   3  15   67.85    5.03
   1   3  15   61.87    4.50
   1  -3  15   69.28    4.96
   1  -3  15   63.76    4.94
  -1  -3 -15   69.21    5.28
  -1   3 -15   66.20   10.35
  -1  -3 -15   68.80   10.31
  -1  -3 -15   54.24    9.80
   1  -3  15   64.72    4.76
   1  -3  15   62.63    4.71
  -1  -3 -15   64.01    9.64
  -1   3 -15   63.76   10.65
  -1   3 -15   53.68    8.93
   1   3  16   -4.44    1.71
   1  -3  16    0.16    1.34
   1  -3  16   -1.75    2.95
   1  -3  16    1.61    1.38
   1   3  16   -1.95    2.65
   1   3  16    0.60    1.27
   1  -3  16    1.51    1.26
   1  -3  16    1.44    1.70
   1   3  16    0.34    0.84
  -1  -3 -16    0.30    1.18
  -1  -3 -16    1.19    1.75
   1  -3  16   -0.02    0.96
  -1  -3 -16    1.90    2.51
  -1   3 -16    2.43    2.94
   1  -3  16    1.26    1.27
   1   3  16    1.83    1.19
  -1   3 -16   -0.25    1.58
  -1   3 -16    0.02    3.62
  -1  -3 -16   -2.20    3.39
   1  -3  16    1.54    1.32
   1  -3  16    5.54    1.75
   1  -3  16   -0.08    1.18
   1   3  16   -0.35    1.22
   1   3  16    0.26    1.51
   1   3  16   -0.36    1.17
   1  -3  17  355.12   12.89
   1  -3  17  328.07   24.03
   1   3  17  323.90   23.16
   1   3  17  339.17   12.01
   1  -3  17  319.04   11.77
   1  -3  17  337.42   11.34
   1   3  17  351.32   12.53
   1  -3  17  359.86   12.10
   1  -3  17  349.62   12.77
   1   3  17  355.17   13.07
   1   3  17  341.55   12.19
   1   3  17  327.98   11.89
   1  -3  17  370.67   13.13
   1   3  17  347.02   12.64
  -1   3 -17  359.23   12.62
  -1  -3 -17  345.84   12.37
  -1  -3 -17  338.23   24.47
  -1   3 -17  331.20   24.46
  -1  -3 -17  325.12   25.36
   1   3  17  338.00   11.64
   1  -3  17  341.88   12.31
   1   3  17  331.26   10.35
  -1  -3 -17  304.68   20.29
   1   3  18   18.99    3.14
   1  -3  18   15.87    3.00
   1  -3  18   20.44    3.45
   1  -3  18   19.36    3.09
  -1  -3 -18   16.56    2.43
   1  -3  18   19.48    3.11
   1   3  18   20.78    3.38
   1  -3  18   19.51    3.23
   1   3  18   15.88    2.85
   1   3  18   16.85    3.06
   1  -3  18   20.31    3.35
  -1  -3 -18   18.06    2.95
  -1  -3 -18   19.67    3.39
  -1   3 -18   18.42    3.19
  -1   3 -18   11.77    5.05
  -1   3 -18   19.91    7.20
  -1  -3 -18   18.69    6.63
   1   3  18   18.93    2.60
   1   3  18   22.99    3.36
   1  -3  18   20.79    3.24
   1  -3  19   31.07    4.00
   1   3  19   28.67    3.91
   1  -3  19   29.44    3.68
  -1  -3 -19   32.26    3.34
   1   3  19   35.40    4.55
   1  -3  19   34.19    4.38
   1   3  19   24.55    3.59
   1  -3  19   30.78    3.91
   1   3  19   29.16    3.95
  -1  -3 -19   31.09    4.29
  -1   3 -19   27.76    3.89
  -1  -3 -19   33.24    3.90
  -1  -3 -19   23.42    6.70
  -1   3 -19   27.35    8.13
   1   3  19   27.78    3.70
   1   3  19   31.59    3.42
   1  -3  19   31.22    4.07
   1   3  20   11.77    2.81
   1  -3  20   13.78    2.88
   1  -3  20   12.91    2.63
   1   3  20   11.57    2.38
  -1  -3 -20    9.63    2.12
   1  -3  20   12.10    2.65
   1  -3  20   14.00    3.07
   1   3  20   10.43    2.60
   1   3  20   13.65    2.95
   1   3  20   13.48    2.86
  -1   3 -20   11.62    2.56
  -1  -3 -20   12.69    2.86
  -1   3 -20    7.83    6.79
  -1   3 -20   11.72    6.39
  -1  -3 -20    4.87    3.96
   1   3  20   11.76    2.58
   1   3  20   10.45    2.10
   1  -3  20   13.42    2.95
   1  -3  21  265.87   11.11
   1   3  21  270.53   11.43
   1   3  21  248.84   11.07
   1   3  21  265.58   10.52
  -1  -3 -21  247.21    9.95
   1  -3  21  272.64   11.91
   1   3  21  261.27   11.19
   1   3  21  262.43   11.18
  -1  -3 -21  266.41   10.93
  -1   3 -21  242.86   10.16
  -1   3 -21  282.31   23.18
   1   3  21  268.49   10.83
   1  -3  21  278.43   11.56
   1   3  21  257.78   10.92
   1  -3  22    1.35    1.46
   1   3  22    2.33    1.77
   1   3  22    2.06    1.64
   1   3  22    2.82    1.57
  -1  -3 -22   -0.37    1.55
   1   3  22    1.59    1.66
  -1  -3 -22    1.19    1.57
  -1   3 -22   -0.32    1.59
  -1   3 -22    4.27    3.93
   1   3  22    2.32    1.77
   1  -3  22    1.02    1.48
   1   3  22    1.23    1.43
  -1  -3 -23  212.18    8.31
   1   3  23  228.80    8.50
  -1  -3 -23  218.79    7.98
   1   3  23  241.17    9.85
  -1  -3 -23  215.04    8.37
   1  -3  23  242.02    9.64
   1   3  23  230.89    9.54
   1   3  23  236.13    9.56
  -1  -3 -24    1.91    1.16
   1   3  24    1.61    0.99
   1   3  24    5.20    1.63
   1  -3  24    2.93    1.31
   1   3  24    3.01    1.54
   1   3  24    4.31    1.58
   1  -3  24    4.63    1.51
   1  -3  24    2.29    1.05
  -1   3 -24    2.80    0.90
  -1  -3 -24    3.23    1.02
  -1  -3 -25   10.60    1.52
   1   3  25   16.79    2.15
   1  -3  25   14.74    2.07
   1   3  25   13.73    2.01
   1  -3  25   12.46    1.43
   1  -3  26    0.68    0.71
  -1   4  26    9.22    1.37
  -1  -4  26    8.91    1.27
  -1  -4  26    9.40    1.18
   1  -4 -26    9.92    1.32
  -1   4  25   62.20    4.09
  -1  -4  25   57.21    3.02
  -1  -4  25   59.77    3.76
   1  -4 -25   57.93    3.46
  -1   4  25   61.88    3.88
   1  -4 -25   56.52    3.58
   1  -4 -24    5.67    1.56
  -1   4  24    8.41    1.95
   1  -4 -24    8.19    1.63
   1   4 -24    8.70    1.38
  -1   4  24    9.09    2.03
  -1  -4  24    8.42    1.69
  -1  -4  24    8.79    1.87
  -1   4  24    7.20    1.77
   1  -4 -23  269.63    9.67
  -1   4  23  311.76   10.90
   1  -4 -23  297.45    9.84
   1   4 -23  271.68    8.36
  -1   4  23  309.02   11.23
   1  -4 -23  277.55    9.56
   1   4 -23  302.29   10.29
  -1   4  23  295.00   10.16
  -1   4  23  284.09   10.83
  -1  -4  23  309.42   10.33
  -1  -4  23  307.62   10.52
  -1   4  22    9.47    2.46
  -1  -4  22   10.63    2.34
  -1  -4  22   10.61    2.35
   1  -4 -22    7.02    2.13
  -1   4  22   12.27    2.66
   1   4 -22   11.42    2.21
   1  -4 -22   10.81    2.32
  -1  -4  22   12.31    2.36
  -1   4  22   11.84    2.60
   1  -4 -22   10.15    2.19
  -1   4  22    9.63    2.25
  -1   4  22   10.20    2.04
  -1  -4  21    7.27    2.28
  -1   4  21    7.54    2.11
   1  -4 -21    4.93    1.64
  -1  -4  21    8.62    2.26
   1  -4 -21    4.78    1.82
  -1   4  21    7.93    2.20
   1  -4 -21    8.20    2.29
   1   4 -21    4.85    1.92
   1   4 -21    8.97    5.17
   1   4 -21   13.00    5.81
  -1   4  21    6.92    1.93
  -1   4  21    5.58    1.85
  -1   4  21    8.82    2.18
  -1   4  20   10.85    2.41
  -1  -4  20    8.92    2.27
  -1  -4  20    8.63    2.42
   1  -4 -20   10.58    2.11
   1  -4 -20    9.79    2.54
  -1  -4  20    7.94    2.09
  -1   4  20    6.79    1.81
  -1   4  20    5.39    1.85
   1   4 -20    7.90    2.29
   1  -4 -20   11.36    2.65
   1  -4 -20    6.75    4.54
   1   4 -20    9.17    5.18
   1   4 -20    7.39    5.57
   1  -4 -20    8.59    4.56
  -1   4  20    8.49    2.14
  -1  -4  20   10.78    2.84
  -1   4  20    9.16    2.28
  -1   4  20    7.89    2.25
  -1  -4  19  558.14   15.74
  -1   4  19  552.68   15.39
  -1   4  19  550.66   16.03
  -1   4  19  523.34   14.32
  -1  -4  19  583.52   16.35
  -1   4  19  535.92   14.55
   1  -4 -19  535.59   13.62
   1  -4 -19  545.52   15.59
  -1  -4  19  548.53   15.48
   1  -4 -19  575.58   16.90
   1   4 -19  568.25   16.24
   1   4 -19  556.75   34.73
   1  -4 -19  572.94   29.42
   1  -4 -19  611.09   31.83
   1   4 -19  538.57   33.76
  -1   4  19  579.63   16.11
  -1  -4  19  561.77   16.74
  -1   4  19  541.54   14.50
  -1   4  18    6.91    4.17
  -1   4  18   18.51    2.99
  -1  -4  18   14.03    2.70
  -1   4  18   18.32    3.02
  -1   4  18   16.94    3.01
  -1   4  18   19.48    3.01
  -1   4  18    3.65    3.94
  -1   4  18   14.95    2.87
  -1  -4  18   20.83    3.24
  -1   4  18   18.99    3.00
   1  -4 -18   16.14    2.54
   1  -4 -18   16.90    2.95
  -1  -4  18   15.05    2.80
  -1   4  18   17.85    2.91
   1  -4 -18   19.38    3.43
   1   4 -18   16.10    3.04
   1   4 -18   19.36    7.14
   1   4 -18   17.83    7.39
   1  -4 -18   13.27    5.36
  -1  -4  18   17.03    3.11
   1  -4 -18   20.83    6.19
  -1   4  18   17.56    2.75
  -1   4  17  112.82    6.53
  -1  -4  17  121.98   14.96
  -1  -4  17  109.13   13.53
  -1   4  17  132.82   15.98
  -1  -4  17  109.60    6.74
  -1   4  17  122.70    7.48
  -1   4  17   71.37   11.80
  -1   4  17  113.38    6.89
  -1  -4  17  115.48    7.26
  -1   4  17  121.10    6.59
  -1   4  17  115.89    6.93
  -1  -4  17  118.65    7.70
  -1   4  17  106.52   15.06
  -1   4  17  117.36    6.98
  -1  -4  17  115.23    6.97
  -1  -4  17  122.28    7.01
   1  -4 -17  112.66    6.06
   1  -4 -17  128.76    7.79
   1   4 -17  119.97    7.46
   1  -4 -17  108.34   14.17
   1  -4 -17  115.23   14.47
   1  -4 -17  128.77   14.55
   1   4 -17  128.24   16.66
   1   4 -17  153.03   18.49
  -1   4  17  125.13    7.25
  -1   4  17  112.56    6.35
  -1  -4  17  118.97    7.38
  -1  -4  16    0.87    1.33
  -1  -4  16    1.24    2.67
  -1   4  16   -0.02    2.65
  -1  -4  16    1.32    3.02
  -1   4  16   -1.64    1.53
  -1  -4  16    1.35    1.55
  -1  -4  16    3.95    1.63
  -1   4  16    1.34    3.05
  -1   4  16    1.27    0.96
  -1   4  16    2.79    1.35
  -1   4  16    1.16    1.16
  -1   4  16    3.47    1.47
  -1  -4  16    1.27    1.49
  -1   4  16    6.68    1.82
   1  -4 -16    0.61    1.32
  -1  -4  16    4.69    1.68
  -1   4  16    2.29    1.43
   1   4 -16    3.34    1.83
   1  -4 -16    2.24    1.62
   1  -4 -16    5.80    4.82
   1   4 -16    3.72    5.79
   1   4 -16    3.94    5.33
  -1  -4  16    0.92    1.28
   1  -4 -16    2.64    2.89
  -1  -4  15  151.94   15.12
  -1  -4  15  150.99   16.68
  -1  -4  15  163.37    7.16
  -1  -4  15  179.23    7.86
  -1  -4  15  176.01    8.23
  -1   4  15  177.51    7.67
  -1   4  15  177.46   19.26
  -1  -4  15  181.61    7.81
  -1   4  15  166.31    7.28
   1  -4 -15  183.37    8.54
   1   4 -15  190.50    8.54
   1  -4 -15  176.34    8.50
   1  -4 -15  168.84   17.00
   1  -4 -15  164.69   16.56
   1   4 -15  185.84   18.62
   1   4 -15  173.90   18.04
   1  -4 -15  152.66   13.30
  -1   4  15  161.91    7.27
  -1  -4  15  178.09    8.09
   1  -4 -14   70.47    9.08
   1   4 -14   74.40    5.08
   1  -4 -14   79.97    5.47
   1  -4 -14   76.34    5.26
  -1   4  14   75.04   12.20
   1   4 -14   87.27    9.44
   1  -4 -14   82.26   11.29
   1   4 -14   75.09   11.53
   1  -4 -14   78.17   11.29
  -1  -4  14   64.51    9.29
  -1  -4  14   72.85   11.65
   1  -4 -13  243.46   15.94
   1   4 -13  230.07    8.29
   1  -4 -13  226.24    8.66
   1  -4 -13  220.71    8.30
  -1   4  13  188.01   18.35
   1   4 -13  264.41   20.30
   1  -4 -13  218.76   17.57
   1  -4 -13  200.73   16.81
   1   4 -13  219.54   14.57
  -1  -4  13  194.95   17.73
  -1  -4  13  208.06   16.00
   1  -4 -12    5.12    2.72
   1  -4 -12    2.02    1.87
   1  -4 -12    1.40    1.07
   1   4 -12    2.41    1.19
  -1  -4  12    1.08    0.71
  -1   4  12    2.82    2.52
   1  -4 -12    1.45    2.56
   1   4 -12    8.48    3.29
   1   4 -12    3.57    2.73
   1   4 -12    2.18    1.61
  -1  -4  12    3.28    3.18
  -1   4  12    1.31    2.36
  -1  -4  12    6.72    3.49
   1  -4 -11 1230.10   31.80
   1   4 -11 1234.82   16.74
   1  -4 -11 1228.10   18.24
  -1  -4  11 1157.01   16.63
  -1   4  11 1096.08   40.12
   1  -4 -11 1231.69   36.68
   1   4 -11 1222.20   33.60
   1  -4 -11 1132.40   36.09
   1   4 -11 1321.53   39.52
   1   4 -11 1224.91   31.40
  -1  -4  11 1104.71   32.97
  -1   4  11 1215.89   41.45
   1  -4 -10   27.73    4.66
   1  -4 -10   14.47    4.27
  -1  -4  10   24.32    2.40
   1  -4 -10   25.43    2.50
   1   4 -10   25.75    2.30
   1   4 -10   21.74    3.46
  -1   4  10   22.36    5.74
  -1   4  10   21.87    6.41
   1  -4 -10   33.80    5.87
   1  -4 -10   25.83    5.95
   1   4 -10   23.40    4.29
   1   4 -10   28.76    5.95
   1   4 -10   24.26    4.49
  -1   4  10   23.78    5.60
  -1  -4  10   21.13    4.54
   1  -4  -9  323.46   13.97
   1   4  -9  323.80    7.12
  -1  -4   9  329.08    7.96
   1   4  -9  295.68   12.75
  -1   4   9  322.82   19.56
   1  -4  -9  357.59   19.56
   1   4  -9  341.52   17.66
   1  -4  -9  323.78   17.23
   1   4  -9  315.15   14.69
  -1   4   9  316.99   20.94
   1   4  -9  329.23   14.01
   1  -4  -9  318.15   16.16
  -1  -4   9  316.14   17.72
  -1  -4   9  304.97   16.72
  -1  -4   9  290.00   14.82
  -1   4   9  321.50   19.17
   1  -4  -8  128.48    8.04
  -1  -4   8  128.50    4.66
   1  -4  -8  124.76   10.09
   1   4  -8  113.94    8.24
   1  -4  -8  140.63   11.49
   1   4  -8  143.02    8.68
  -1   4   8  127.67   12.60
   1   4  -8  130.23   10.18
   1  -4  -8  132.30    9.63
  -1  -4   8  122.11    8.94
  -1   4   8  140.08   11.78
  -1  -4   8  132.32   10.94
  -1  -4   8  119.57   10.05
  -1   4   8  134.77   11.98
   1  -4  -7 1055.41   21.05
  -1   4   7 1111.35   15.13
  -1   4   7 1102.71   33.81
   1  -4  -7 1129.47   27.70
   1  -4  -7 1169.76   30.64
   1   4  -7 1122.84   27.32
   1   4  -7 1070.71   22.89
   1  -4  -7 1099.99   25.53
  -1  -4   7 1034.19   27.63
  -1   4   7 1149.47   31.08
  -1  -4   7 1051.23   23.75
  -1  -4   7 1107.47   29.80
   1   4  -7  988.47   20.41
  -1   4   7 1070.69   31.18
   1  -4  -6    0.23    1.36
   1  -4  -6    0.61    0.92
  -1   4   6    1.00    2.05
  -1   4   6   -2.75    1.54
   1  -4  -6    1.88    1.90
   1   4  -6   -1.74    1.52
   1  -4  -6    1.76    1.53
   1   4  -6    3.44    1.79
  -1  -4   6    1.05    1.55
  -1  -4   6    0.59    0.99
  -1   4   6   -3.02    2.00
  -1  -4   6    0.13    1.68
   1   4  -6    1.52    1.04
  -1   4   6    0.30    1.50
   1  -4  -5  421.48   10.38
   1  -4  -5  438.80   13.28
  -1   4   5  484.13   19.56
   1  -4  -5  445.41   14.77
   1   4  -5  439.32   15.24
   1  -4  -5  445.93   16.17
  -1   4   5  451.56   14.16
  -1   4   5  445.17   16.47
  -1  -4   5  449.17   12.70
  -1  -4   5  431.16   16.14
   1   4  -5  418.45   13.10
  -1   4   5  437.37   17.62
   1  -4  -4   38.91    2.66
  -1   4   4   40.75    4.31
  -1   4   4   45.08    5.68
   1   4  -4   39.98    4.31
   1  -4  -4   39.72    4.49
   1  -4  -4   44.28    4.36
  -1   4   4   41.52    4.13
   1  -4  -4   39.91    3.61
  -1   4   4   43.75    4.78
  -1  -4   4   46.12    3.65
  -1  -4   4   42.39    5.10
  -1   4   4   44.00    5.34
   1   4  -4   41.79    3.94
   1  -4  -3 1333.66   11.45
  -1   4   3 1316.71   25.93
   1   4  -3 1323.33   21.58
   1  -4  -3 1310.16   20.32
  -1   4   3 1338.62   22.93
   1   4  -3 1209.18   21.81
  -1   4   3 1423.61   28.55
   1  -4  -3 1394.70   23.30
  -1   4   3 1439.91   23.57
  -1  -4   3 1397.29   28.06
  -1  -4   3 1292.92   15.99
  -1  -4   2   46.42    4.96
   1   4  -2   46.52    4.26
  -1   4   2   49.69    4.69
   1  -4  -2   53.32    4.30
   1  -4  -2   48.72    3.58
   1  -4  -2   48.13    3.96
  -1   4   2   48.03    4.37
  -1   4   2   57.24    5.30
  -1  -4   2   45.18    2.31
   1   4  -1 1434.09   23.01
  -1   4   1 1459.99   22.05
   1   4  -1 1364.37   22.93
   1  -4  -1 1535.62   23.25
   1  -4  -1 1504.68   18.34
  -1  -4   1 1429.59   25.36
   1  -4  -1 1482.37   17.28
  -1   4   0    2.43    1.02
   1   4   0    3.13    1.62
   1  -4   0    2.21    1.28
  -1   4   0    3.77    1.70
  -1  -4   0    1.54    1.33
   1  -4   0    3.29    0.95
   1   4   1  829.55   19.52
   1  -4   1  870.06   20.05
  -1   4  -1  752.46   16.57
  -1   4  -1  769.01   13.14
   1  -4   1  754.09   12.50
  -1   4  -1  810.26   10.75
  -1  -4  -1  890.04   18.50
  -1   4  -2   39.66    2.17
   1   4   2   46.88    5.00
   1  -4   2   40.96    4.76
  -1  -4  -2   45.90    4.40
  -1   4  -2   43.76    2.88
  -1   4  -2   43.84    3.07
   1  -4   2   48.69    3.97
  -1   4  -3 3317.23   30.89
  -1   4  -3 3448.50   24.53
  -1  -4  -3 3350.68   38.76
   1   4   3 3425.79   23.77
   1  -4   3 3419.90   21.16
   1  -4   3 3532.14   35.12
   1   4   3 3394.49   44.50
  -1   4  -4  249.14    9.70
  -1  -4  -4  269.85   11.72
  -1  -4  -4  244.88    9.57
  -1   4  -4  235.67    4.14
   1  -4   4  233.17    9.90
   1  -4   4  239.19   13.18
   1  -4   4  242.23    7.42
   1  -4   4  251.90    7.20
   1   4   4  255.40   12.96
   1   4   4  263.53   13.46
  -1   4  -5    4.19    1.89
  -1  -4  -5    4.15    1.88
  -1   4  -5    7.44    1.02
  -1  -4  -5    3.85    1.56
  -1  -4  -5    1.52    1.39
  -1  -4  -5    4.11    1.71
   1  -4   5    4.11    1.45
   1  -4   5    3.83    2.33
   1  -4   5    5.33    2.00
   1   4   5    1.69    1.68
   1   4   5    4.04    2.54
  -1   4  -6   42.70    5.10
  -1  -4  -6   39.98    5.27
  -1  -4  -6   42.20    5.53
  -1  -4  -6   36.63    4.56
  -1  -4  -6   41.79    5.83
   1  -4   6   41.72    4.40
   1  -4   6   29.00    5.44
   1  -4   6   40.03    4.74
   1  -4   6   31.27    1.63
   1   4   6   36.80    5.83
   1  -4   6   37.78    4.86
  -1   4  -7   89.41    7.83
  -1   4  -7   93.29    7.67
  -1  -4  -7   82.80    8.20
  -1  -4  -7   76.28    7.16
  -1  -4  -7   91.64    9.01
  -1  -4  -7   88.68    8.22
   1  -4   7   80.29    6.67
   1  -4   7   84.14    7.56
   1  -4   7   82.95    9.26
   1   4   7   92.07    9.68
   1  -4   7   85.38    3.61
   1  -4   7   90.53    7.75
  -1  -4  -8    4.01    2.45
  -1   4  -8    3.40    2.34
  -1  -4  -8    4.50    3.04
  -1  -4  -8    1.76    1.76
  -1  -4  -8    0.65    1.93
  -1   4  -8    3.33    1.38
  -1   4  -8    2.21    1.56
   1  -4   8    2.10    1.89
   1  -4   8    3.78    3.68
   1  -4   8    0.17    1.42
   1  -4   8    1.71    1.60
   1   4   8    3.62    2.49
  -1   4  -9  150.93   11.90
  -1   4  -9  145.94    8.33
  -1  -4  -9  164.92   12.79
  -1   4  -9  161.26    8.89
  -1  -4  -9  155.37   13.23
  -1  -4  -9  152.42   12.58
  -1  -4  -9  139.52   11.43
  -1   4  -9  130.24   10.56
   1  -4   9  134.84   13.02
   1  -4   9  163.46   11.30
   1  -4   9  134.57   10.83
   1  -4   9  152.10   10.97
   1   4   9  154.94   13.49
   1   4   9  151.95   13.00
  -1   4 -10  185.75   13.95
   1  -4  10  172.16   11.92
   1   4  10  167.14   14.30
   1   4  10  184.15   15.60
  -1   4 -10  181.40   12.22
  -1  -4 -10  177.51   13.91
  -1  -4 -10  194.55   14.17
  -1   4 -10  180.22   10.00
  -1  -4 -10  188.79   15.35
  -1   4 -10  156.81   12.34
  -1  -4 -10  196.52   15.04
   1  -4  10  164.39   12.27
   1  -4  10  175.27   13.14
  -1   4 -11  765.75   29.62
  -1  -4 -11  722.98   14.34
   1  -4  11  743.16   26.06
   1   4  11  659.74   29.55
   1   4  11  770.57   33.21
  -1   4 -11  747.07   26.91
  -1  -4 -11  743.18   29.67
  -1  -4 -11  747.39   29.74
  -1  -4 -11  740.04   31.99
  -1  -4 -11  731.37   28.85
  -1   4 -11  763.61   29.10
  -1   4 -11  751.53   21.78
  -1  -4 -11  721.75   30.65
   1  -4  11  715.03   27.83
   1  -4  11  718.26   27.33
   1   4  11  729.05   27.56
  -1   4 -12   24.56    5.85
  -1  -4 -12   25.72    5.80
  -1  -4 -12   22.07    2.37
  -1  -4 -12   24.97    2.91
   1   4  12    8.55    4.14
   1   4  12   15.93    5.41
   1  -4  12   26.57    5.42
  -1  -4 -12   20.24    5.47
  -1  -4 -12   22.03    5.97
  -1  -4 -12   29.47    6.83
  -1   4 -12   18.61    4.82
  -1  -4 -12   24.08    6.08
  -1   4 -12   26.47    6.08
   1  -4  12   15.19    4.30
   1   4  12   21.96    5.22
   1  -4  12   20.25    5.32
  -1  -4 -13  550.59   25.20
  -1   4 -13  635.26   29.82
  -1  -4 -13  616.96   12.93
  -1  -4 -13  588.52   14.29
   1   4  13  618.97   32.32
   1   4  13  531.32   28.71
  -1  -4 -13  595.92   29.01
  -1  -4 -13  626.66   31.94
  -1   4 -13  635.94   29.46
  -1  -4 -13  604.35   29.18
  -1   4 -13  645.88   28.42
  -1  -4 -13  631.11   30.40
  -1  -4 -13  623.09   31.62
   1   4  13  591.90   27.37
   1  -4  13  561.79   27.15
  -1  -4 -14    9.11    3.40
  -1  -4 -14    8.90    3.65
  -1   4 -14   15.40    5.32
   1   4  14   12.35    5.29
   1   4  14   14.75    5.63
  -1  -4 -14   12.36    2.51
  -1  -4 -14    8.88    4.75
  -1   4 -14   12.97    5.36
  -1  -4 -14    9.61    4.61
  -1   4 -14   16.07    5.45
   1   4  14   10.28    4.23
   1  -4  14    6.78    3.73
   1  -4  15  532.76   28.56
   1   4  15  614.06   30.34
   1  -4  15  564.26   14.36
   1  -4  15  589.37   14.89
   1  -4  15  552.43   12.88
   1   4  15  585.29   14.95
   1  -4  15  651.75   17.22
   1   4  15  574.59   15.45
   1   4  15  569.76   14.48
   1  -4  15  596.53   14.20
   1  -4  15  582.75   13.38
   1   4  15  532.31   29.49
   1  -4  15  588.64   14.87
  -1  -4 -15  596.56   15.79
  -1   4 -15  585.72   29.92
  -1  -4 -15  598.11   32.16
  -1  -4 -15  610.16   33.70
  -1  -4 -15  560.12   30.27
  -1  -4 -15  549.63   26.88
   1  -4  15  586.45   14.74
   1   4  15  557.03   12.75
  -1   4 -15  617.26   32.34
   1  -4  16   17.36    2.88
   1  -4  16   17.77    3.06
   1   4  16   10.41    3.94
   1  -4  16   10.09    4.39
   1   4  16   19.44    3.19
   1  -4  16   18.58    3.07
   1   4  16   18.36    2.86
   1  -4  16   15.37    2.64
   1   4  16   18.42    2.71
   1  -4  16   16.41    2.56
   1   4  16   17.49    2.90
   1  -4  16   19.25    2.79
   1  -4  16   19.56    3.43
   1   4  16   20.37    2.81
  -1   4 -16   17.43    2.93
  -1  -4 -16   16.55    2.87
  -1  -4 -16   16.48    5.72
  -1   4 -16   11.66    4.90
  -1  -4 -16   18.89    5.09
   1  -4  16   18.67    3.03
  -1   4 -16   10.92    4.06
  -1  -4 -16   19.40    5.98
   1   4  17  382.90   24.21
   1  -4  17  402.25   13.91
   1   4  17  359.47   12.30
   1  -4  17  364.37   12.61
   1  -4  17  341.05   23.90
   1   4  17  402.20   14.01
   1   4  17  392.27   13.32
   1  -4  17  394.56   13.70
   1  -4  17  409.08   13.73
   1   4  17  383.08   12.75
   1  -4  17  397.91   12.71
   1  -4  17  379.22   12.11
   1   4  17  387.70   13.13
  -1  -4 -17  372.75   11.54
  -1  -4 -17  376.11   13.38
  -1   4 -17  406.13   13.24
  -1   4 -17  402.89   28.66
  -1   4 -17  299.00   19.85
  -1   4 -17  362.40   25.13
  -1  -4 -17  384.63   27.48
  -1  -4 -17  384.64   26.16
   1   4  17  367.11   12.35
   1  -4  17  384.66   13.20
   1   4  17  370.60   11.44
   1   4  18    3.37    1.42
   1  -4  18    6.14    2.11
   1  -4  18    7.68    2.22
   1   4  18    4.48    1.62
   1  -4  18    8.72    2.40
   1   4  18    3.72    1.82
   1   4  18    4.68    1.86
   1  -4  18    4.94    2.00
  -1  -4 -18    6.14    1.82
   1   4  18    3.69    1.54
  -1   4 -18    4.31    1.70
  -1  -4 -18    9.45    2.35
  -1  -4 -18    4.41    1.82
  -1  -4 -18    1.72    3.95
  -1   4 -18    9.90    5.60
   1  -4  18    4.39    1.63
   1   4  18    5.13    2.02
   1  -4  19  418.32   14.38
   1   4  19  393.40   12.34
   1   4  19  405.00   13.48
  -1  -4 -19  394.94   12.16
   1   4  19  422.38   14.63
   1  -4  19  415.75   14.77
   1   4  19  386.36   13.70
   1   4  19  422.07   13.95
  -1  -4 -19  422.50   14.21
  -1   4 -19  426.83   13.78
  -1   4 -19  420.56   29.19
  -1   4 -19  447.45   30.49
  -1  -4 -19  418.29   28.68
   1   4  19  394.64   13.51
   1  -4  19  409.79   13.92
   1   4  20    8.84    2.18
   1  -4  20    2.98    1.38
   1  -4  20    3.83    1.91
   1   4  20    3.72    1.58
  -1  -4 -20    2.81    1.38
   1   4  20    3.91    1.86
   1   4  20    6.29    2.11
   1   4  20    4.50    1.97
   1  -4  20    2.93    1.54
  -1  -4 -20    4.02    1.87
  -1   4 -20    4.68    1.72
  -1   4 -20   -4.56    4.55
  -1  -4 -20    8.08    4.40
  -1   4 -20    5.25    5.19
   1   4  20    6.91    2.13
   1   4  20    3.12    1.34
   1  -4  20    3.92    1.99
   1  -4  21  127.52    7.70
   1   4  21  128.36    7.74
   1   4  21  110.83    7.51
   1   4  21  124.70    7.20
  -1  -4 -21  118.69    7.11
  -1  -4 -21  108.67    5.76
   1   4  21  120.00    7.35
   1   4  21  120.53    7.60
  -1  -4 -21  118.60    7.18
  -1   4 -21  108.88    6.50
  -1   4 -21  101.58   13.83
   1  -4  21  123.51    7.77
   1   4  21  124.08    7.41
   1   4  21  126.19    7.63
   1   4  22    4.89    1.61
  -1  -4 -22    6.15    1.93
   1   4  22    6.66    2.15
  -1   4 -22    7.42    1.82
  -1  -4 -22    7.37    2.08
   1   4  22    0.94    1.74
   1  -4  22    8.66    2.28
   1   4  22    6.45    2.04
   1   4  22    6.88    2.30
   1  -4  22    4.48    1.21
   1   4  22    7.22    2.13
   1   4  23    8.46    1.88
  -1  -4 -23    7.09    2.00
   1   4  23    7.28    2.26
  -1  -4 -23    9.24    1.92
   1  -4  23   11.41    2.37
   1   4  23   10.22    2.49
   1   4  23   12.32    2.47
   1  -4  23    8.84    2.08
   1  -4  23   10.36    2.20
  -1  -4 -24   -0.47    1.36
   1   4  24    0.83    0.84
   1   4  24   -0.14    1.10
   1   4  24    0.78    1.12
   1  -4  24   -0.02    1.25
   1  -4  24    0.25    0.90
   1  -4  24    1.10    0.91
   1   4  24    2.14    1.36
  -1  -4 -24    0.10    0.88
  -1  -4 -25   66.99    3.45
   1   4  25   76.86    4.18
   1  -4  25   86.55    4.44
   1   4  25   79.82    4.28
   1  -4  25   71.13    3.30
  -1  -4 -25   66.74    2.83
  -1   5  26    0.65    0.65
   1  -5 -26   -0.71    0.89
   1  -5 -25  191.52    6.08
  -1   5  25  190.03    6.44
   1  -5 -25  184.97    5.96
  -1   5  25  198.79    6.87
  -1  -5  25  189.46    6.25
  -1   5  25  181.44    5.92
  -1   5  24   24.58    2.87
   1  -5 -24   23.21    2.72
   1  -5 -24   23.98    2.59
   1   5 -24   21.90    2.59
  -1   5  24   26.84    3.13
  -1  -5  24   26.70    2.58
  -1  -5  24   27.27    2.90
  -1   5  24   23.20    2.62
   1  -5 -23   10.09    2.15
  -1   5  23    8.74    2.22
   1   5 -23   11.50    1.59
   1  -5 -23    9.00    2.15
  -1   5  23   12.08    2.53
   1   5 -23   12.70    2.38
  -1   5  23    8.45    1.90
  -1   5  23   10.20    2.02
  -1  -5  23   13.58    2.56
  -1  -5  23    9.30    1.99
  -1   5  23   10.16    2.36
  -1  -5  22    8.91    2.18
  -1  -5  22   11.86    2.38
   1  -5 -22   10.80    2.44
  -1   5  22   13.77    2.73
  -1  -5  22   11.90    2.19
   1  -5 -22   11.43    2.25
   1   5 -22    8.49    1.78
   1  -5 -22    9.84    1.62
  -1   5  22   14.36    2.83
   1   5 -22   12.29    2.75
   1  -5 -22    8.53    2.04
  -1   5  22   11.10    2.48
  -1   5  22    8.07    2.01
  -1   5  22   11.81    2.28
  -1  -5  21  259.38   10.72
  -1  -5  21  240.29   10.13
   1  -5 -21  238.18   10.31
   1  -5 -21  241.83   10.29
   1  -5 -21  235.75    8.67
   1   5 -21  222.15    8.28
  -1  -5  21  227.70    9.56
  -1   5  21  236.39   10.34
   1  -5 -21  242.04   10.19
   1   5 -21  243.36   21.92
  -1   5  21  229.70    9.50
  -1  -5  21  233.96    9.07
  -1   5  21  233.92    9.32
  -1   5  21  239.53   10.15
  -1  -5  20   28.22    3.81
  -1   5  20   22.32    3.17
   1  -5 -20   21.23    3.35
   1  -5 -20   20.13    3.33
   1  -5 -20   26.32    3.29
  -1  -5  20   24.22    3.45
  -1   5  20   17.05    2.77
  -1   5  20   23.15    3.52
   1   5 -20   24.47    3.50
   1  -5 -20   25.16    3.63
   1   5 -20   20.41    7.10
   1   5 -20   28.86    8.44
  -1   5  20   22.93    3.37
  -1   5  20   23.01    3.10
  -1   5  19  398.73   12.42
  -1   5  19  410.85   13.70
   1  -5 -19  409.65   12.45
  -1   5  19  395.13   12.48
   1  -5 -19  421.31   14.00
  -1  -5  19  415.30   13.54
  -1   5  19  397.59   13.49
  -1   5  19  410.43   13.01
   1   5 -19  412.83   13.62
   1  -5 -19  419.52   14.14
   1   5 -19  406.98   29.39
   1  -5 -19  441.36   25.14
   1   5 -19  417.99   30.32
  -1  -5  19  427.98   13.69
  -1   5  19  400.96   12.95
  -1  -5  18   53.28    4.85
  -1   5  18   58.92    4.92
  -1   5  18   61.88    5.55
  -1   5  18   47.34    4.49
  -1   5  18   52.89    5.01
  -1  -5  18   58.31    5.33
   1  -5 -18   55.73    5.23
  -1   5  18   48.43    4.54
   1  -5 -18   53.91    4.58
  -1  -5  18   53.83    4.94
   1  -5 -18   56.58    5.31
   1   5 -18   56.44    5.14
   1   5 -18   54.65   11.21
   1   5 -18   62.09   12.18
   1  -5 -18   58.89    9.02
   1   5 -18   69.02   10.73
  -1  -5  18   57.15    5.48
  -1   5  18   53.82    5.08
  -1   5  18   48.51    4.33
  -1  -5  17    7.78    2.20
  -1   5  17    7.40    1.86
  -1   5  17   13.62    5.79
  -1  -5  17    7.99    4.14
  -1   5  17    0.84    3.09
  -1   5  17    6.72    1.94
  -1   5  17    7.15    1.77
  -1   5  17    9.51    2.31
  -1   5  17   10.00    4.99
  -1   5  17    8.87    2.16
  -1  -5  17    6.21    1.93
  -1   5  17    8.08    2.27
  -1  -5  17    6.64    1.90
   1  -5 -17    7.51    2.03
  -1   5  17    6.34    1.79
   1  -5 -17   10.62    2.59
   1   5 -17    6.83    2.11
   1   5 -17    9.98    5.67
   1  -5 -17    7.94    5.41
   1   5 -17    1.44    3.98
   1  -5 -17   15.93    4.78
   1  -5 -17    9.61    5.13
  -1   5  17   10.10    2.17
  -1  -5  17    8.63    2.38
  -1   5  16  180.71    7.53
  -1  -5  16  178.39   16.44
  -1   5  16  155.76   17.09
  -1  -5  16  164.76   16.94
  -1  -5  16  185.09    8.45
  -1   5  16  183.86    8.42
  -1  -5  16  194.50    8.94
   1  -5 -16  182.16    8.01
  -1  -5  16  189.17    8.53
  -1   5  16  201.99    8.19
  -1   5  16  181.13    8.34
  -1  -5  16  205.20    9.79
  -1   5  16  200.31    8.43
  -1   5  16  181.37   20.26
  -1   5  16  197.51    8.74
   1  -5 -16  204.49    9.40
   1   5 -16  198.38    9.02
   1   5 -16  225.72   21.58
   1  -5 -16  178.90   17.78
   1   5 -16  225.36   21.64
   1  -5 -16  204.73   19.35
  -1   5  16  191.76    8.84
  -1  -5  16  195.40    9.33
  -1  -5  15  225.40   18.23
  -1  -5  15  242.37   20.56
  -1  -5  15  269.58    9.48
  -1   5  15  256.96    8.34
  -1  -5  15  273.23   10.01
  -1   5  15  271.05    9.50
   1  -5 -15  248.48    8.83
  -1  -5  15  245.65    9.19
   1   5 -15  272.98   10.06
   1  -5 -15  276.98   11.04
   1  -5 -15  264.28   10.20
  -1   5  15  212.64    8.33
  -1  -5  15  265.46   10.16
  -1   5  15  235.90   22.57
  -1   5  15  287.66   10.58
   1  -5 -15  267.04   20.97
   1   5 -15  292.27   23.86
   1   5 -15  305.84   24.26
  -1  -5  15  268.43   10.34
  -1   5  15  255.82    9.52
   1  -5 -14   35.46    7.65
   1  -5 -14   35.93    5.97
   1  -5 -14   42.43    3.91
   1  -5 -14   46.26    4.45
   1   5 -14   38.39    3.67
  -1   5  14   35.64    8.54
   1   5 -14   45.57    9.06
   1  -5 -14   50.52    9.11
   1   5 -14   43.48    9.39
  -1  -5  14   39.16    8.39
  -1  -5  14   42.33    7.62
   1  -5 -13  590.31   23.61
   1  -5 -13  607.94   13.78
   1  -5 -13  587.69   14.61
   1   5 -13  611.62   13.48
  -1   5  13  568.40   32.35
   1   5 -13  601.70   30.70
   1   5 -13  642.34   31.64
   1  -5 -13  541.88   27.81
   1  -5 -13  566.90   28.28
  -1  -5  13  545.13   25.55
  -1  -5  13  549.16   29.62
   1  -5 -12   42.62    6.12
   1  -5 -12   28.64    6.17
   1  -5 -12   28.07    3.16
   1   5 -12   25.98    2.73
   1  -5 -12   30.59    3.00
  -1   5  12   24.75    6.51
   1  -5 -12   24.73    5.89
   1   5 -12   27.07    6.80
   1   5 -12   31.17    6.91
  -1  -5  12   31.82    5.82
  -1  -5  12   22.24    5.74
   1  -5 -11   52.89    6.53
   1   5 -11   57.54    3.63
  -1  -5  11   58.71    4.03
   1  -5 -11   59.04    4.25
  -1   5  11   53.31    9.25
   1   5 -11   54.16    8.46
   1  -5 -11   56.21    8.31
   1   5 -11   61.42    8.87
   1  -5 -11   66.37    8.59
  -1  -5  11   46.84    6.92
   1  -5 -10   78.64    7.47
   1   5 -10   76.39    3.82
   1  -5 -10   78.01    4.59
  -1  -5  10   78.32    4.44
  -1   5  10   83.93   11.04
   1   5 -10   62.86    5.94
   1   5 -10   85.91    9.90
   1  -5 -10   77.71    9.91
  -1   5  10   87.25   12.11
   1  -5 -10   75.98    9.10
   1  -5 -10   70.46    8.38
   1   5 -10   93.47   10.31
  -1  -5  10   67.73    7.74
  -1  -5  10   75.28    9.41
  -1  -5  10   68.04    9.05
  -1   5  10   82.26   10.62
   1  -5  -9 3040.16   42.53
  -1  -5   9 3066.11   26.39
   1   5  -9 3089.56   21.51
   1  -5  -9 3138.50   26.57
  -1   5   9 3066.97   62.09
  -1   5   9 3041.61   67.15
   1  -5  -9 3167.59   54.96
   1  -5  -9 3088.77   50.65
   1   5  -9 3254.88   54.35
   1  -5  -9 3232.11   60.26
   1   5  -9 3321.00   56.32
  -1   5   9 3254.45   61.94
  -1  -5   9 2942.82   55.80
  -1  -5   9 2911.21   46.36
  -1  -5   9 3030.16   55.66
   1  -5  -8   52.31    5.11
  -1  -5   8   47.51    3.19
  -1   5   8   40.55    7.03
  -1   5   8   39.32    4.60
   1   5  -8   53.15    7.09
   1  -5  -8   45.79    6.76
  -1   5   8   47.86    8.36
   1  -5  -8   49.75    6.13
   1  -5  -8   47.94    6.54
   1   5  -8   53.70    6.95
  -1  -5   8   47.67    5.79
  -1  -5   8   50.76    7.06
  -1   5   8   47.18    7.20
  -1  -5   8   47.34    6.96
   1  -5  -7 1854.40   26.95
  -1  -5   7 1956.02   18.79
  -1   5   7 1909.97   47.41
  -1   5   7 1902.06   30.24
   1  -5  -7 1987.29   37.64
   1  -5  -7 2005.00   41.48
   1  -5  -7 1845.62   33.79
   1   5  -7 1978.02   37.32
   1   5  -7 1964.09   37.64
  -1   5   7 1878.06   34.88
  -1  -5   7 1827.43   31.32
  -1  -5   7 1864.38   40.47
  -1  -5   7 1981.87   41.58
  -1   5   7 1984.58   42.44
  -1   5   7 1853.05   44.03
   1   5  -7 1830.67   29.01
   1  -5  -6    2.03    1.77
   1  -5  -6    1.51    1.08
   1  -5  -6    3.39    1.63
   1  -5  -6    0.81    1.38
   1   5  -6    2.19    1.93
   1   5  -6    3.93    1.95
   1   5  -6    2.68    1.96
  -1   5   6    2.45    2.04
  -1   5   6    4.21    1.73
  -1  -5   6    0.83    2.24
  -1   5   6    2.70    2.37
  -1  -5   6    1.14    1.05
   1   5  -6    2.21    1.31
  -1   5   6    3.68    2.17
   1  -5  -5    7.59    2.17
   1  -5  -5    3.71    1.15
  -1   5   5    6.73    2.84
   1  -5  -5    6.34    2.37
  -1   5   5    6.89    3.08
  -1   5   5    5.96    2.18
   1   5  -5    4.90    1.94
   1   5  -5    4.98    1.93
   1   5  -5    5.32    2.16
  -1   5   5    4.57    1.66
   1  -5  -5    4.88    1.59
  -1  -5   5    6.08    2.31
  -1   5   5   15.72    3.33
  -1  -5   5    5.43    1.63
   1  -5  -4    7.67    2.02
   1  -5  -4    7.79    1.15
   1   5  -4   11.00    2.29
  -1   5   4    5.33    2.28
   1  -5  -4    9.07    1.90
  -1   5   4   10.01    2.39
  -1   5   4    5.92    2.43
   1  -5  -4    9.95    2.57
  -1   5   4    8.38    2.01
   1   5  -4    5.71    2.38
   1   5  -4    4.85    1.74
  -1  -5   4    7.51    2.89
  -1  -5   4    5.47    1.35
   1  -5  -3  744.63    6.62
   1   5  -3  740.50   17.71
  -1   5   3  800.31   21.83
   1  -5  -3  845.00   17.39
  -1   5   3  768.54   19.13
  -1   5   3  760.73   22.23
   1  -5  -3  794.97   18.51
  -1   5   3  809.84   19.70
   1  -5  -3  781.54   16.75
   1   5  -3  765.05   21.49
  -1  -5   3  780.27   24.20
  -1  -5   3  735.47   11.94
  -1  -5   2  441.58   16.43
   1  -5  -2  450.82   11.80
   1   5  -2  424.99   13.80
  -1   5   2  470.28   15.19
   1  -5  -2  485.37   13.72
  -1   5   2  492.63   14.50
  -1   5   2  460.53   15.80
   1  -5  -2  470.77   12.75
  -1  -5   2  454.35    7.43
   1   5  -1 7937.47   60.14
  -1   5   1 7923.07   56.73
   1  -5  -1 8033.81   58.57
  -1   5   1 8318.22   58.29
   1  -5  -1 8004.54   45.68
  -1   5   1 8208.29   59.79
  -1  -5   1 7811.29   64.92
   1  -5  -1 7991.58   47.00
  -1   5   0  354.24   10.59
   1   5   0  332.71   13.00
   1  -5   0  353.39   13.13
   1   5   0  336.53   12.28
  -1   5   0  357.22   11.52
   1  -5   0  336.62    9.72
  -1  -5   0  336.24   12.97
   1   5   1   27.87    4.19
   1  -5   1   26.97    4.07
   1   5   1   26.28    3.48
  -1  -5  -1   25.98    1.67
  -1   5  -1   26.39    3.61
   1  -5   1   27.10    2.96
  -1  -5  -1   27.69    3.71
   1   5   2  121.65    8.82
  -1   5  -2  116.22    4.66
   1  -5   2  121.26    8.87
   1  -5   2  118.89    6.67
   1   5   2  122.45    7.63
  -1   5  -2  111.06    7.51
  -1  -5  -2  115.20    4.61
  -1  -5  -2  131.10    8.01
  -1   5  -3 1097.69   18.52
  -1  -5  -3 1208.17   24.99
   1   5   3 1163.23   28.43
   1  -5   3 1218.75   29.37
  -1   5  -3 1132.73   24.43
  -1  -5  -3 1153.78   17.66
   1  -5   3 1180.59   30.97
   1  -5   3 1128.76   21.11
  -1   5  -4   34.07    3.79
  -1   5  -4   25.97    1.89
   1   5   4   29.40    5.02
  -1   5  -4   24.61    1.37
   1   5   4   32.71    5.40
   1  -5   4   25.31    4.77
   1   5   4   28.47    2.67
  -1  -5  -4   33.91    4.51
  -1  -5  -4   25.73    3.69
  -1  -5  -4   29.32    3.40
   1  -5   4   26.79    2.29
   1  -5   4   27.77    3.57
   1  -5   4   31.47    2.86
   1  -5   4   34.15    5.79
  -1   5  -5 1621.77   15.05
  -1   5  -5 1634.10   28.37
  -1  -5  -5 1672.42   32.91
  -1  -5  -5 1600.18   27.15
  -1  -5  -5 1566.16   34.08
  -1  -5  -5 1633.29   32.64
   1  -5   5 1563.94   20.98
   1  -5   5 1596.01   38.38
   1  -5   5 1576.91   21.28
   1  -5   5 1606.14   28.86
   1   5   5 1659.37   37.46
  -1  -5  -6    6.25    2.56
  -1   5  -6    5.70    2.24
  -1   5  -6   10.63    1.41
  -1  -5  -6    7.08    2.27
  -1   5  -6    9.05    2.36
  -1  -5  -6    9.81    2.97
  -1  -5  -6   10.14    3.46
   1  -5   6    7.46    1.88
   1  -5   6    9.60    2.65
   1  -5   6    6.31    3.28
   1   5   6    9.20    3.48
   1   5   6    9.78    3.47
  -1   5  -7  328.18   15.17
  -1  -5  -7  338.30   16.68
  -1   5  -7  319.85   13.98
  -1  -5  -7  317.36   14.61
  -1  -5  -7  304.93   16.29
  -1  -5  -7  357.68   18.40
  -1   5  -7  334.27    8.22
   1  -5   7  324.97   14.98
   1  -5   7  315.91   12.33
   1  -5   7  305.49   18.54
   1   5   7  313.58   17.91
   1   5   7  336.43   19.23
  -1   5  -8   64.85    7.45
  -1  -5  -8   71.82    7.66
  -1   5  -8   74.36    7.36
  -1  -5  -8   83.85    9.56
  -1   5  -8   76.29    4.72
  -1  -5  -8   70.25    8.15
  -1   5  -8   71.96    6.53
  -1  -5  -8   65.99    8.22
   1  -5   8   72.39    7.50
   1  -5   8   80.22    7.05
   1  -5   8   63.71    9.08
   1   5   8   61.43    8.67
   1   5   8   64.23    8.83
  -1   5  -9 1237.96   34.20
   1   5   9 1127.82   37.41
   1   5   9 1225.08   39.95
  -1   5  -9 1208.33   31.76
  -1  -5  -9 1196.13   35.19
  -1  -5  -9 1251.16   33.49
  -1  -5  -9 1234.53   37.27
  -1   5  -9 1222.19   29.14
  -1  -5  -9 1252.59   38.24
   1  -5   9 1159.30   31.86
   1  -5   9 1096.85   38.46
   1  -5   9 1178.93   28.95
  -1  -5 -10   -2.04    2.27
  -1   5 -10    0.52    2.51
  -1  -5 -10    0.07    0.95
  -1  -5 -10    0.88    1.04
   1   5  10    0.87    2.27
   1   5  10   -3.11    2.85
  -1   5 -10   -4.89    2.27
  -1  -5 -10    2.89    2.55
  -1  -5 -10   -3.22    2.45
  -1   5 -10    3.00    2.45
  -1  -5 -10    2.76    2.21
  -1  -5 -10    1.79    2.57
   1  -5  10    0.88    2.05
   1  -5  10   -1.04    1.35
   1  -5  10    0.10    2.59
  -1   5 -11  508.93   24.61
  -1  -5 -11  506.24   12.38
  -1  -5 -11  521.86   12.01
   1   5  11  527.29   28.40
   1   5  11  462.68   26.03
  -1   5 -11  514.21   23.57
  -1  -5 -11  512.91   25.17
  -1  -5 -11  511.78   24.52
  -1   5 -11  549.69   22.77
  -1  -5 -11  525.89   27.37
  -1  -5 -11  477.53   23.34
  -1  -5 -11  541.44   27.97
   1   5  11  509.18   22.68
   1  -5  11  511.76   22.11
   1  -5  11  476.76   22.94
  -1   5 -12  303.38   20.17
  -1  -5 -12  277.95    9.72
  -1  -5 -12  281.08    9.16
   1   5  12  287.82   21.89
   1   5  12  274.50   20.83
  -1   5 -12  285.60   18.67
  -1  -5 -12  279.53   18.98
  -1  -5 -12  311.36   22.17
  -1  -5 -12  275.97   20.86
  -1  -5 -12  278.70   19.00
  -1  -5 -12  291.06   19.92
  -1   5 -12  268.65   17.06
   1   5  12  269.51   17.64
   1  -5  12  269.73   18.10
  -1   5 -13   70.07   10.39
  -1  -5 -13   71.25    9.14
   1   5  13   86.95   12.36
   1   5  13   69.10   11.41
  -1  -5 -13   76.10    5.43
  -1  -5 -13   72.88   11.37
  -1   5 -13   74.55    9.69
  -1  -5 -13   77.71   10.66
  -1   5 -13   71.89   10.14
  -1  -5 -13   77.37   10.84
   1  -5  13   77.85   10.39
   1   5  13   80.60   10.12
   1  -5  14   53.97    9.13
   1  -5  14   63.15    4.66
   1   5  14   66.73    9.80
   1   5  14   55.00    4.26
   1   5  14   64.68    4.85
   1  -5  14   64.68    5.21
   1   5  14   62.43   10.61
   1   5  14   58.24   10.61
   1   5  14   57.97    4.72
  -1  -5 -14   61.95    5.18
  -1  -5 -14   51.61   10.04
  -1   5 -14   67.37    9.77
  -1  -5 -14   57.30    9.94
  -1  -5 -14   63.67    8.63
  -1   5 -14   81.76   11.91
   1  -5  14   63.66    4.62
  -1  -5 -14   62.33    9.88
   1   5  15   82.15   10.96
   1  -5  15   64.31   10.21
   1  -5  15   83.33    5.80
   1  -5  15   71.32    5.32
   1   5  15   75.08    5.59
   1  -5  15   75.77    5.03
   1  -5  15   82.15    6.29
   1  -5  15   80.72    5.61
   1  -5  15   75.88    4.95
   1   5  15   76.58    4.85
   1   5  15   74.68    5.28
   1   5  15   57.27   10.34
   1  -5  15   78.67    5.22
   1   5  15   73.36    5.65
  -1   5 -15   78.18    5.45
  -1  -5 -15   80.46    6.13
  -1   5 -15   65.43   10.10
  -1   5 -15   85.17   13.15
  -1  -5 -15   75.00   12.53
  -1  -5 -15   77.32   11.25
  -1  -5 -15   76.20   11.81
  -1  -5 -15   72.38    9.34
   1   5  15   76.25    5.01
   1  -5  15   79.99    5.60
   1  -5  16    2.89    1.69
   1   5  16    2.97    2.78
   1  -5  16    3.86    3.42
   1  -5  16    3.95    1.44
   1   5  16    5.50    3.96
   1  -5  16    3.53    1.65
   1   5  16    6.54    2.16
   1   5  16    4.78    1.66
   1   5  16    4.58    1.29
   1  -5  16    2.34    1.56
   1   5  16    5.12    1.71
   1  -5  16    6.04    2.15
   1   5  16    4.24    1.68
  -1  -5 -16    4.72    2.11
  -1   5 -16    3.96    1.80
  -1  -5 -16    2.14    3.15
  -1   5 -16    4.60    2.94
  -1   5 -16    9.49    5.57
  -1  -5 -16    5.06    2.97
  -1  -5 -16   -2.34    2.32
   1  -5  16    4.09    1.74
  -1   5 -16   -2.95    2.42
   1  -5  17 1013.10   39.71
   1   5  17  994.60   20.32
   1  -5  17 1059.95   21.66
   1   5  17  990.63   37.23
   1   5  17 1089.71   23.50
   1   5  17 1067.67   20.62
   1  -5  17 1101.65   22.83
   1   5  17 1043.98   21.73
   1   5  17 1058.70   22.02
  -1  -5 -17  989.45   19.81
  -1  -5 -17 1054.40   22.87
  -1   5 -17 1102.87   21.31
  -1   5 -17 1063.49   41.10
  -1   5 -17 1113.33   47.31
  -1  -5 -17 1087.20   43.74
  -1  -5 -17 1049.05   44.65
   1   5  17 1014.89   19.74
   1  -5  17 1076.99   22.33
   1  -5  18    2.31    2.01
   1   5  18   -1.15    1.62
   1   5  18   -0.13    1.44
   1   5  18   -0.39    1.69
   1   5  18   -0.67    1.87
   1   5  18    4.34    2.15
   1  -5  18    0.17    1.59
   1   5  18    0.42    1.27
  -1  -5 -18    0.00    1.60
   1   5  18    1.28    1.55
  -1  -5 -18    1.68    1.59
  -1  -5 -18   -0.08    1.52
  -1   5 -18    1.66    1.58
  -1   5 -18   -0.09    5.12
  -1   5 -18   -0.13    4.25
  -1  -5 -18    1.46    3.59
   1  -5  18   -0.05    1.32
   1   5  18    1.10    1.40
   1  -5  19   14.66    3.04
   1   5  19   16.23    2.93
   1   5  19   15.59    3.10
   1   5  19   14.40    2.78
   1  -5  19   14.39    2.97
   1   5  19   12.71    2.68
  -1  -5 -19   14.65    2.75
   1   5  19   14.10    2.54
  -1   5 -19   13.64    2.66
  -1  -5 -19   16.23    3.06
  -1   5 -19   18.53    7.03
  -1   5 -19   14.49    6.81
   1  -5  19   12.88    2.40
   1   5  19   14.08    2.80
   1  -5  19   13.63    2.89
   1   5  20   14.43    2.71
   1   5  20   14.88    2.72
  -1  -5 -20   12.74    2.34
   1   5  20   16.63    3.10
   1  -5  20   12.93    2.91
   1   5  20   14.85    2.82
   1   5  20   13.02    2.77
  -1  -5 -20   13.42    2.62
  -1   5 -20   14.14    2.66
  -1   5 -20   -0.95    4.06
  -1   5 -20   -6.10    4.73
  -1  -5 -20    0.50    3.15
   1   5  20   14.91    2.96
   1  -5  20   14.78    2.81
   1   5  21  324.53   11.81
   1  -5  21  349.82   12.48
   1   5  21  322.50   11.47
  -1  -5 -21  307.70   10.12
  -1  -5 -21  323.26   11.64
   1   5  21  327.91   12.30
  -1  -5 -21  328.54   11.53
  -1   5 -21  305.16    9.83
  -1  -5 -21  331.94   19.96
  -1   5 -21  315.95   23.34
   1   5  21  324.48   11.75
   1   5  21  310.89   10.33
   1   5  22   12.63    2.35
  -1  -5 -22   10.76    2.46
  -1  -5 -22   10.78    1.81
   1   5  22    9.31    2.43
  -1  -5 -22   11.17    2.36
   1   5  22    7.63    2.24
   1  -5  22   13.51    2.73
   1   5  22   11.72    2.49
   1  -5  22   11.22    2.37
   1   5  22   12.10    2.66
   1  -5  22   10.36    1.97
   1   5  22   10.65    2.43
   1  -5  22    9.68    1.72
   1   5  23  293.65    9.19
  -1  -5 -23  274.59    9.41
   1   5  23  301.23   10.58
  -1  -5 -23  274.45    9.07
   1  -5  23  311.25   10.43
   1   5  23  274.33   10.07
   1  -5  23  273.06    7.36
   1  -5  23  270.34    9.32
   1  -5  23  291.81    9.56
   1   5  23  283.93    9.95
   1   5  23  303.85   10.05
  -1  -5 -24    1.03    1.25
   1   5  24    1.60    0.92
   1   5  24    1.84    1.20
   1   5  24    0.44    1.04
   1  -5  24    2.51    1.29
   1  -5  24    0.40    0.82
   1  -5  24    2.12    1.07
   1   5  24    1.95    1.04
  -1  -5 -24    1.74    1.15
  -1  -5 -25   22.87    2.01
   1  -5  25   26.09    2.38
   1   5  25   25.35    2.34
   1   5  25   25.91    2.43
   1  -5  25   26.40    1.98
  -1  -5 -25   24.19    1.81
  -1   6  25   42.90    2.97
   1  -6 -25   40.28    2.77
   1  -6 -25   38.76    2.63
  -1   6  25   37.99    2.95
  -1  -6  25   39.02    2.70
  -1  -6  25   39.80    2.85
  -1   6  24   10.87    1.79
   1  -6 -24   10.76    1.86
   1  -6 -24   11.62    1.80
   1  -6 -24   11.82    1.98
   1   6 -24    7.22    1.50
  -1  -6  24   13.49    2.09
  -1   6  24   11.80    2.17
  -1  -6  24   11.04    1.65
  -1   6  24   11.93    1.82
  -1  -6  24    9.87    1.63
   1  -6 -23  194.43    8.02
  -1   6  23  194.97    8.26
   1  -6 -23  194.54    7.95
  -1   6  23  198.92    8.38
   1   6 -23  183.68    7.51
  -1  -6  23  194.18    7.49
  -1   6  23  183.57    8.36
  -1  -6  23  191.02    7.85
  -1   6  23  191.57    7.26
  -1   6  23  184.34    7.35
   1  -6 -22    2.84    1.83
  -1   6  22    3.42    1.76
   1  -6 -22    3.77    1.32
   1  -6 -22    2.50    1.49
  -1   6  22    2.45    1.36
   1  -6 -22    0.19    1.20
   1   6 -22    2.34    1.88
  -1   6  22    2.79    1.47
  -1   6  22    2.79    1.41
  -1   6  22    4.49    1.72
  -1  -6  22    3.20    1.76
  -1  -6  22    4.08    1.64
  -1  -6  21  128.46    7.35
  -1  -6  21  134.66    7.51
   1  -6 -21  129.06    7.56
  -1  -6  21  123.15    6.98
   1  -6 -21  121.24    6.46
   1  -6 -21  133.24    7.74
  -1   6  21  121.21    6.53
  -1   6  21  125.78    7.48
   1  -6 -21  117.98    6.85
   1   6 -21  132.95    7.85
   1   6 -21  108.33   14.22
  -1  -6  21  116.43    6.36
  -1   6  21  130.69    6.92
  -1   6  21  122.01    6.82
  -1   6  21  130.97    7.59
  -1   6  20   17.20    2.74
  -1  -6  20   15.23    2.73
  -1  -6  20   17.94    3.10
   1  -6 -20   16.40    3.13
  -1  -6  20   18.74    3.18
   1  -6 -20   22.56    3.67
   1  -6 -20   19.70    2.96
  -1  -6  20   13.30    2.50
  -1   6  20   18.06    2.70
  -1   6  20   17.91    3.02
   1  -6 -20   20.69    3.28
   1   6 -20   14.38    6.00
   1   6 -20   12.33    4.81
  -1   6  20   19.66    3.30
  -1   6  20   16.78    2.81
  -1   6  19  210.41    9.50
  -1   6  19  199.70    9.53
  -1  -6  19  214.58    9.48
  -1   6  19  206.85    9.81
  -1   6  19  203.34    8.85
   1  -6 -19  215.67   10.23
  -1  -6  19  206.09    9.56
   1  -6 -19  214.02    9.30
   1  -6 -19  211.26    9.79
   1   6 -19  209.75    9.25
   1   6 -19  203.95   21.03
   1   6 -19  179.52   19.79
  -1  -6  19  227.40   10.34
  -1  -6  19  214.07    9.81
  -1   6  19  210.22    9.19
  -1  -6  18   11.07    2.57
  -1   6  18    8.17    1.97
  -1   6  18    8.64    2.23
  -1   6  18    9.78    2.47
  -1   6  18   12.27    2.50
   1  -6 -18    9.03    2.41
   1  -6 -18   10.19    2.31
  -1  -6  18   10.93    2.53
  -1   6  18   11.60    2.64
   1   6 -18   10.28    2.52
   1  -6 -18    8.08    2.34
   1   6 -18    9.57    5.34
   1   6 -18    3.64    5.15
  -1   6  18   10.85    2.29
  -1   6  17  209.67    8.42
  -1  -6  17  216.80   16.95
  -1   6  17  194.12   17.89
  -1  -6  17  207.35    9.36
  -1   6  17  206.07    9.29
  -1   6  17  191.18   20.66
  -1   6  17  199.43    9.05
  -1   6  17  173.93   18.83
  -1   6  17  221.28    9.74
  -1   6  17  215.41    9.48
  -1  -6  17  207.59    9.61
   1  -6 -17  203.43    9.13
   1  -6 -17  214.05    9.75
   1   6 -17  206.97    9.38
   1   6 -17  225.18   22.02
   1   6 -17  213.61   21.59
   1  -6 -17  205.30   19.14
   1   6 -17  214.64   20.14
   1  -6 -17  203.94   19.00
  -1   6  17  210.81    9.68
  -1   6  16   13.22    5.42
  -1  -6  16   29.01    6.64
  -1   6  16   18.12    2.31
  -1  -6  16   25.71    3.46
  -1   6  16   22.21    3.09
  -1   6  16   21.34    3.06
  -1   6  16   23.23    7.31
  -1   6  16   25.93    7.69
  -1  -6  16   20.01    3.05
  -1   6  16   20.70    2.87
  -1  -6  16   21.94    2.86
  -1  -6  16   20.86    3.13
   1  -6 -16   22.07    3.04
  -1   6  16   23.22    3.25
   1   6 -16   24.92    3.37
   1  -6 -16   20.51    3.07
   1  -6 -16   20.01    6.35
   1   6 -16   28.08    7.56
   1   6 -16   23.83    7.23
   1   6 -16   19.96    6.49
   1  -6 -16   18.39    6.03
  -1  -6  15  416.69   23.95
  -1  -6  15  465.92   12.89
  -1   6  15  428.83   10.62
  -1  -6  15  482.96   13.84
  -1   6  15  459.03   12.76
  -1  -6  15  470.54   13.23
  -1  -6  15  451.15   12.05
  -1   6  15  439.62   12.40
   1  -6 -15  477.55   13.02
   1  -6 -15  485.73   13.78
   1   6 -15  482.11   13.26
  -1  -6  15  469.49   14.34
  -1   6  15  462.61   13.43
   1   6 -15  484.59   30.58
   1   6 -15  535.76   30.88
   1   6 -15  512.58   31.62
   1  -6 -15  468.88   28.07
  -1   6  15  482.85   12.50
  -1   6  15  494.38   14.05
  -1  -6  15  484.44   13.95
  -1   6  15  416.45   30.43
  -1  -6  14   30.34    6.41
  -1  -6  14   38.97    7.99
  -1   6  14   35.96    8.40
  -1   6  14   40.78    4.02
  -1  -6  14   45.95    4.04
   1   6 -14   46.16    9.15
   1   6 -14   36.91    8.85
   1  -6 -14   46.94    4.65
   1  -6 -14   42.09    3.91
   1   6 -14   42.88    3.87
  -1  -6  14   40.05    4.04
   1  -6 -14   37.69    7.97
  -1   6  13   35.38    8.23
   1   6 -13   54.00    4.09
   1  -6 -13   51.67    4.13
   1  -6 -13   55.34    4.85
   1  -6 -13   46.09    8.13
   1  -6 -13   47.64    8.35
   1   6 -13   53.57    9.60
   1   6 -13   59.17   10.10
  -1  -6  13   32.15    7.13
  -1  -6  13   49.37    7.74
  -1   6  12    5.12    4.02
   1  -6 -12    0.30    0.96
   1   6 -12   -0.17    1.19
   1  -6 -12    0.63    1.11
   1  -6 -12    1.16    1.56
   1  -6 -12    3.36    2.54
   1  -6 -12   -3.93    2.69
   1   6 -12   -0.07    2.06
   1   6 -12    2.12    2.87
  -1  -6  12   -2.57    2.50
  -1  -6  12    1.90    2.73
  -1   6  11  612.11   31.76
   1   6 -11  628.94   11.64
   1  -6 -11  639.56   12.34
   1  -6 -11  631.75   14.16
   1  -6 -11  648.08   21.30
   1  -6 -11  672.98   28.49
   1   6 -11  658.24   29.55
   1   6 -11  687.11   29.57
   1  -6 -11  608.38   26.21
  -1  -6  11  619.96   28.76
  -1  -6  11  554.01   23.02
  -1   6  10  121.63   13.60
   1  -6 -10  122.23    5.02
  -1   6  10  120.13    5.34
   1   6 -10  118.13    4.62
   1  -6 -10  122.51    5.97
   1  -6 -10  130.55    8.98
   1   6 -10  128.75   12.19
   1  -6 -10  126.69   13.01
   1   6 -10  119.20   11.97
   1  -6 -10  113.59   11.22
   1  -6 -10  106.46   10.24
  -1  -6  10  110.77   11.97
  -1  -6  10  110.18    9.70
  -1  -6  10  120.78   12.17
  -1   6   9  478.09   25.59
   1   6  -9  461.63    8.18
   1  -6  -9  493.59   11.26
   1  -6  -9  473.91   15.91
   1   6  -9  497.34   21.97
  -1   6   9  462.02   27.10
   1  -6  -9  509.89   24.50
   1   6  -9  504.26   23.95
   1  -6  -9  482.79   21.70
   1  -6  -9  477.55   20.12
   1   6  -9  494.11   22.61
  -1  -6   9  467.06   23.20
  -1  -6   9  446.00   18.09
  -1  -6   9  461.28   22.76
   1   6  -8  117.52    7.52
  -1   6   8  143.00   13.59
  -1   6   8  144.10    5.53
   1  -6  -8  153.68    5.80
   1  -6  -8  142.82    7.91
  -1   6   8  142.14   14.18
  -1   6   8  132.26   10.15
   1  -6  -8  157.87   13.10
  -1   6   8  130.51    8.77
   1   6  -8  141.95   11.45
   1   6  -8  153.42   12.53
   1   6  -8  143.29   11.23
   1  -6  -8  134.21   10.01
   1  -6  -8  150.03   11.58
  -1  -6   8  138.30   12.42
  -1  -6   8  136.60   11.98
  -1  -6   8  134.00    9.21
  -1   6   7  214.40   15.78
   1   6  -7  180.59    9.69
   1  -6  -7  208.40    8.54
  -1  -6   7  207.16    6.75
   1   6  -7  204.34   12.52
  -1   6   7  189.71   10.33
  -1   6   7  217.83   16.71
   1   6  -7  210.29   14.11
   1  -6  -7  205.95   12.68
   1  -6  -7  207.42   13.85
   1   6  -7  205.80   12.82
  -1   6   7  211.79   12.32
   1  -6  -7  221.90   11.67
  -1  -6   7  199.23   13.86
  -1  -6   7  209.09   14.66
  -1  -6   7  187.10    9.98
   1   6  -6  250.80   11.74
  -1   6   6  273.76   16.71
   1  -6  -6  279.57    9.15
   1  -6  -6  252.74    8.23
  -1  -6   6  273.29    7.29
  -1   6   6  260.95   13.30
   1  -6  -6  261.38   13.30
   1  -6  -6  269.87   14.69
   1   6  -6  259.70   15.13
   1   6  -6  239.48   12.93
   1   6  -6  264.12   13.22
   1  -6  -6  253.18   11.36
  -1   6   6  268.50   17.15
  -1  -6   6  261.77   10.75
  -1  -6   6  275.93   16.38
  -1   6   5   58.14    7.51
   1   6  -5   70.46    5.83
   1  -6  -5   67.67    3.52
  -1   6   5   68.51    8.29
  -1   6   5   68.27    7.14
   1   6  -5   61.44    5.91
   1  -6  -5   72.15    7.22
  -1   6   5   61.94    6.27
   1   6  -5   51.28    5.82
   1   6  -5   69.32    7.78
   1  -6  -5   67.52    6.34
  -1   6   5   64.19    6.46
  -1  -6   5   65.46    4.84
  -1  -6   5   78.68    8.58
   1  -6  -5   75.10    4.92
   1   6  -4    7.86    2.22
  -1   6   4    7.01    2.56
   1  -6  -4    8.31    0.97
   1  -6  -4    8.60    2.29
  -1   6   4    9.65    2.98
   1  -6  -4    9.70    2.58
   1   6  -4    8.25    3.08
  -1   6   4   10.25    3.11
   1   6  -4    5.52    1.68
  -1   6   4   11.16    2.79
  -1  -6   4    8.50    1.60
  -1  -6   4    8.09    3.34
   1  -6  -4    9.26    1.96
   1   6  -3  332.69   12.97
  -1   6   3  359.56   15.79
   1  -6  -3  359.79   12.35
  -1   6   3  374.14   15.06
  -1   6   3  349.56   15.92
   1   6  -3  322.36   15.23
   1  -6  -3  355.58   13.10
  -1   6   3  339.96   13.96
  -1  -6   3  378.95   18.69
  -1  -6   3  340.69    8.19
   1  -6  -3  365.27   12.24
   1  -6  -2  393.10   12.21
  -1  -6   2  369.11   16.30
  -1   6   2  376.32   15.16
  -1   6   2  390.11   14.72
   1   6  -2  374.72   15.28
   1  -6  -2  397.45   12.36
  -1   6   2  409.25   15.49
   1   6  -2  355.31   13.80
   1  -6  -2  398.05   13.45
   1  -6  -1 3838.71   37.29
  -1  -6   1 3500.65   47.94
   1   6  -1 3638.62   46.22
   1  -6  -1 3738.70   32.90
  -1   6   1 3749.83   44.76
  -1   6   1 3737.92   43.72
  -1   6   1 3737.89   42.69
   1   6  -1 3612.85   44.18
   1  -6  -1 3744.14   43.41
   1  -6   0   27.00    3.33
  -1  -6   0   30.15    4.50
   1   6   0   24.11    3.67
  -1   6   0   27.71    3.56
   1   6   0   28.05    4.17
  -1   6   0   26.52    3.81
  -1   6   0   27.33    3.44
   1   6   0   26.43    4.16
   1  -6   0   25.29    4.18
  -1  -6  -1   97.77    7.57
   1  -6   1   94.96    6.20
  -1   6  -1  100.85    5.75
  -1   6  -1   90.40    7.27
   1   6   1  105.11    7.84
  -1   6  -1   95.25    5.89
   1   6   1   97.95    8.13
   1  -6   1  102.72    8.29
  -1   6  -2   70.25    4.32
   1   6   2   71.58    7.38
  -1  -6  -2   76.89    6.79
   1   6   2   72.97    6.70
  -1  -6  -2   70.11    3.29
  -1   6  -2   67.18    3.95
  -1   6  -2   65.01    6.43
   1  -6   2   69.00    8.25
   1  -6   2   72.08    7.40
   1   6   3  461.80   19.47
  -1  -6  -3  452.85   16.75
  -1   6  -3  437.48    7.79
  -1   6  -3  432.08   11.12
  -1  -6  -3  459.84   14.90
   1   6   3  442.08   14.77
  -1  -6  -3  454.67   10.63
  -1   6  -3  445.50   16.84
   1  -6   3  451.41   21.41
   1  -6   3  491.64   20.04
   1  -6   3  440.92   14.03
   1   6   4  139.63   11.20
  -1   6  -4  125.81    4.53
  -1  -6  -4  142.13   10.05
  -1   6  -4  139.04    9.87
  -1   6  -4  134.63    7.00
  -1  -6  -4  138.61    7.02
   1   6   4  135.52    6.60
  -1  -6  -4  149.79    9.50
   1   6   4  127.57    8.14
   1  -6   4  136.94   12.11
   1  -6   4  142.95    8.29
   1  -6   4  126.33    4.28
  -1  -6  -4  155.56   10.16
   1   6   5   68.00    8.31
   1   6   5   72.10    8.76
  -1  -6  -5   72.98    7.83
  -1  -6  -5   79.26    6.04
   1   6   5   75.45    6.65
  -1   6  -5   64.70    5.16
  -1  -6  -5   71.01    7.21
  -1   6  -5   79.13    6.19
   1  -6   5   76.75    9.30
   1  -6   5   71.02    6.31
   1  -6   5   75.40    4.90
   1  -6   5   68.84    4.02
  -1  -6  -5   73.61    7.41
  -1   6  -5   75.98    6.36
   1   6   6    1.85    2.61
   1   6   6    2.64    2.51
  -1  -6  -6    3.26    1.71
  -1  -6  -6    1.37    1.68
  -1   6  -6    2.32    1.34
  -1   6  -6   -1.73    0.89
  -1  -6  -6    5.16    2.85
   1  -6   6    1.42    0.89
   1  -6   6    2.75    1.33
   1  -6   6    2.14    2.85
   1  -6   6    2.80    1.50
  -1   6  -6    1.84    1.42
  -1  -6  -6    2.08    1.40
   1   6   7 1741.74   45.60
   1   6   7 1641.32   43.76
  -1   6  -7 1628.63   30.95
  -1  -6  -7 1625.12   38.30
  -1   6  -7 1627.33   25.87
  -1  -6  -7 1680.26   41.51
  -1  -6  -7 1591.56   38.57
  -1  -6  -7 1664.69   33.33
   1  -6   7 1553.92   33.48
   1  -6   7 1563.92   44.47
   1  -6   7 1591.75   25.70
  -1   6  -7 1672.49   35.14
   1   6   8   17.24    4.83
   1   6   8   16.85    5.10
  -1   6  -8   23.58    4.88
  -1  -6  -8   20.36    4.81
  -1  -6  -8   19.70    4.09
  -1  -6  -8   12.76    3.80
  -1  -6  -8   20.93    5.44
  -1   6  -8   26.68    3.72
  -1   6  -8   14.78    3.39
   1  -6   8   16.67    3.83
   1  -6   8   16.00    3.10
   1  -6   8   11.65    4.35
   1   6   9   72.55   10.12
   1   6   9   78.44   10.75
  -1  -6  -9   81.86    4.73
  -1  -6  -9   75.57    4.53
  -1   6  -9   75.64    8.71
  -1   6  -9   79.98    7.23
  -1  -6  -9   76.77    8.28
  -1  -6  -9   80.76    9.51
  -1  -6  -9   84.99   10.67
  -1  -6  -9   84.72   10.24
  -1  -6  -9   77.38    8.38
  -1   6  -9   81.68    8.22
   1  -6   9   74.37    8.42
   1  -6   9   72.40   10.60
   1  -6   9   68.99    6.52
   1   6  10  348.84   23.31
   1   6  10  326.23   21.90
  -1  -6 -10  341.94   10.00
  -1  -6 -10  323.86    9.75
  -1   6 -10  360.16   19.97
  -1  -6 -10  306.70   17.88
  -1  -6 -10  345.79   20.27
  -1  -6 -10  324.91   21.10
  -1  -6 -10  303.03   17.68
  -1   6 -10  323.05   17.42
  -1  -6 -10  340.96   21.88
  -1   6 -10  333.34   15.94
   1  -6  10  305.77   17.47
   1  -6  10  298.83   21.63
   1   6  11  463.43   28.05
   1   6  11  434.63   26.34
  -1  -6 -11  473.73   12.37
  -1  -6 -11  446.44   12.09
  -1   6 -11  449.03   23.57
  -1  -6 -11  478.78   23.56
  -1  -6 -11  500.36   27.62
  -1   6 -11  474.44   22.38
  -1  -6 -11  469.96   26.59
  -1  -6 -11  499.23   25.43
  -1   6 -11  488.94   21.13
   1   6  11  445.93   21.37
   1  -6  11  419.76   21.56
   1   6  12   37.25    8.31
   1   6  12   34.47    7.90
  -1  -6 -12   38.39    3.83
  -1  -6 -12   47.06    8.31
  -1   6 -12   29.35    6.69
  -1   6 -12   28.38    5.58
  -1  -6 -12   37.39    7.85
  -1  -6 -12   42.24    7.53
  -1   6 -12   39.46    7.02
   1   6  12   41.55    7.09
   1  -6  12   32.81    6.50
   1   6  13  622.40   33.57
  -1  -6 -13  694.86   26.64
  -1  -6 -13  698.74   16.73
  -1  -6 -13  697.10   32.45
  -1   6 -13  745.78   34.38
  -1  -6 -13  640.72   33.79
  -1   6 -13  712.46   28.85
  -1  -6 -13  680.88   31.39
   1   6  13  677.85   28.76
   1  -6  13  626.09   28.77
   1  -6  14   13.97    2.53
   1   6  14   11.84    3.29
   1  -6  14    7.76    3.98
   1   6  14   16.24    6.72
   1   6  14    7.55    1.73
   1  -6  14   13.23    2.20
   1   6  14   14.84    2.54
   1   6  14   13.49    2.44
   1   6  14   10.93    2.06
  -1  -6 -14   10.00    1.95
   1  -6  14   14.00    2.79
  -1   6 -14   14.64    2.32
  -1  -6 -14   12.85    2.63
  -1  -6 -14   18.06    6.17
  -1   6 -14    9.47    3.73
  -1  -6 -14   11.31    4.93
  -1   6 -14   16.81    6.00
  -1  -6 -14   12.36    4.66
   1  -6  14   13.32    2.32
  -1  -6 -14   20.35    4.41
   1   6  15  705.16   30.38
   1  -6  15  686.38   32.15
   1  -6  15  722.85   17.28
   1  -6  15  740.55   16.70
   1   6  15  692.74   15.99
   1   6  15  623.05   34.42
   1   6  15  710.27   14.39
   1   6  15  731.18   17.95
   1   6  15  728.47   17.61
  -1  -6 -15  712.44   14.78
   1  -6  15  695.29   14.22
   1  -6  15  806.22   19.54
  -1  -6 -15  755.43   18.89
  -1   6 -15  782.56   16.66
  -1  -6 -15  774.17   39.65
  -1   6 -15  820.52   39.15
  -1  -6 -15  693.40   34.55
  -1   6 -15  792.07   32.73
  -1  -6 -15  752.28   35.72
   1  -6  15  723.97   17.40
   1   6  15  700.46   15.85
   1  -6  16    1.27    2.80
   1  -6  16    3.48    2.00
   1  -6  16    0.45    1.34
   1   6  16   -0.16    2.23
   1  -6  16    6.09    2.03
   1   6  16   12.16    5.54
   1   6  16    2.59    1.47
   1   6  16    2.72    1.40
   1   6  16   -1.29    1.13
   1   6  16    4.15    1.91
  -1  -6 -16    5.04    2.08
   1  -6  16    4.40    1.59
  -1  -6 -16    2.14    1.18
   1   6  16    0.34    1.36
  -1   6 -16    3.16    1.70
  -1  -6 -16    1.92    1.59
  -1   6 -16    2.43    4.05
  -1   6 -16    4.36    4.13
  -1  -6 -16    4.49    4.90
   1  -6  16    2.30    1.54
   1  -6  17    3.20    1.59
   1   6  17    1.46    1.16
   1  -6  17    4.46    1.58
   1   6  17    2.62    1.82
   1   6  17    1.62    1.27
   1   6  17    1.88    1.58
   1  -6  17    2.55    1.63
   1   6  17    4.33    2.19
  -1  -6 -17    4.98    2.11
  -1  -6 -17    4.44    1.21
   1   6  17    5.85    2.05
  -1   6 -17    0.91    1.41
  -1  -6 -17    3.24    1.61
  -1  -6 -17    1.43    1.80
  -1  -6 -17   -1.17    2.99
  -1   6 -17    6.02    4.60
   1  -6  17    4.39    1.94
   1  -6  18    3.28    1.27
   1   6  18    5.18    1.81
   1  -6  18    6.18    2.10
   1  -6  18    6.99    2.30
   1   6  18    6.46    1.92
   1   6  18    4.29    1.82
   1   6  18    5.57    1.92
   1   6  18    4.27    1.76
  -1  -6 -18    3.89    1.50
   1   6  18    5.63    1.93
  -1  -6 -18    5.21    2.00
  -1   6 -18    4.46    1.44
  -1  -6 -18    7.51    2.49
  -1   6 -18    3.61    4.37
  -1   6 -18    8.17    5.10
  -1  -6 -18   -0.12    5.12
   1   6  18    5.79    2.21
   1   6  19  211.49    9.54
   1   6  19  215.32    9.94
  -1  -6 -19  204.13    9.20
   1   6  19  218.97    9.47
   1  -6  19  219.05   10.51
   1   6  19  229.07   10.38
   1   6  19  205.33    9.98
  -1  -6 -19  220.85    9.82
  -1   6 -19  211.94    8.75
  -1   6 -19  240.33   21.38
  -1   6 -19  200.17   19.94
   1   6  19  212.50    9.60
   1  -6  19  227.76   10.48
   1  -6  20    2.39    1.32
   1   6  20   -0.25    1.70
   1   6  20    2.34    1.39
  -1  -6 -20    4.10    1.70
   1   6  20    3.10    2.00
   1   6  20    3.23    1.67
   1   6  20    1.82    1.41
  -1  -6 -20    2.45    1.43
  -1   6 -20    0.78    1.02
  -1   6 -20    2.05    3.26
   1  -6  20    4.06    1.89
   1   6  20    3.19    1.59
   1   6  21  256.70   10.19
   1  -6  21  269.10   10.87
   1   6  21  263.00   10.25
  -1  -6 -21  250.73   10.27
  -1  -6 -21  242.11    9.08
   1   6  21  262.05   10.86
  -1  -6 -21  261.71    9.74
  -1   6 -21  247.46   19.36
   1  -6  21  238.73    8.70
   1   6  21  248.91    9.33
   1   6  21  253.57   10.31
   1  -6  21  245.88   10.53
  -1  -6 -22   84.02    5.68
   1   6  22   84.36    5.39
  -1  -6 -22   86.82    5.76
  -1  -6 -22   78.09    4.66
   1   6  22   87.94    6.06
  -1   6 -22   85.53    5.52
  -1  -6 -22   81.83    4.91
   1   6  22   81.46    5.44
   1   6  22   75.95    5.80
   1  -6  22   87.55    6.04
   1   6  22   84.80    5.75
   1   6  22   81.26    5.57
   1  -6  22   92.43    5.79
   1  -6  22   89.70    5.34
   1  -6  22   82.95    5.71
   1   6  23    2.19    1.26
  -1  -6 -23    0.52    1.28
   1   6  23    2.45    1.42
  -1  -6 -23    0.96    0.70
  -1  -6 -23    1.07    1.14
   1   6  23    3.88    1.84
   1  -6  23    1.22    1.27
   1  -6  23    0.06    1.08
   1   6  23    1.76    1.47
   1  -6  23    1.93    0.90
   1   6  23    0.49    1.26
   1  -6  23    1.86    1.30
   1   6  24    9.57    1.40
  -1  -6 -24    9.59    1.75
   1   6  24   10.50    1.98
   1  -6  24   11.42    1.89
   1   6  24    9.99    1.82
   1   6  24   13.02    2.02
   1  -6  24    6.69    1.26
   1  -6  24   11.16    1.81
  -1  -6 -24    9.24    1.65
  -1  -6 -25   72.94    3.34
   1  -6  25   76.00    3.66
   1   6  25   77.69    3.53
   1   6  25   78.02    3.65
   1  -6  25   77.36    3.24
  -1  -6 -25   73.58    2.98
  -1  -6 -25   68.97    3.09
   1  -7 -25  138.86    4.71
  -1   7  25  133.20    4.57
  -1   7  25  132.60    5.02
  -1  -7  25  126.49    4.05
  -1  -7  25  128.66    4.70
   1  -7 -25  130.55    3.95
   1  -7 -24   35.09    3.04
  -1   7  24   39.71    3.27
   1  -7 -24   41.35    3.22
   1  -7 -24   35.66    2.73
  -1  -7  24   36.35    2.96
  -1   7  24   40.54    3.39
  -1  -7  24   34.41    2.29
  -1  -7  24   40.87    3.01
  -1   7  24   35.49    2.69
  -1  -7  24   39.93    3.24
   1  -7 -23   16.60    2.54
  -1   7  23   18.73    2.67
   1  -7 -23   18.24    1.96
   1  -7 -23   16.95    2.59
  -1   7  23   18.17    2.61
   1   7 -23   15.16    2.27
  -1  -7  23   20.91    2.40
  -1  -7  23   18.23    2.51
  -1   7  23   14.30    2.57
  -1   7  23   18.61    2.27
  -1   7  23   17.06    2.35
   1  -7 -22    5.16    1.94
  -1   7  22    5.89    1.86
   1  -7 -22    7.28    1.65
   1  -7 -22    5.78    1.97
  -1   7  22    5.31    1.61
   1   7 -22    1.64    1.45
   1   7 -22    8.93    2.37
  -1   7  22    7.69    1.70
  -1   7  22    7.26    1.90
  -1   7  22    6.98    1.54
  -1  -7  22    5.49    1.93
  -1  -7  22    5.55    1.71
  -1  -7  21  158.42    8.01
  -1  -7  21  165.59    8.10
  -1   7  21  150.92    7.87
  -1   7  21  156.20    7.33
   1  -7 -21  156.19    8.17
   1  -7 -21  152.30    8.12
   1  -7 -21  149.27    7.18
   1   7 -21  170.50    8.65
   1  -7 -21  146.89    6.90
   1   7 -21  164.53   16.63
  -1  -7  21  142.85    6.80
  -1   7  21  161.10    8.23
  -1   7  21  156.95    7.49
  -1   7  21  160.35    7.44
  -1  -7  20    2.08    1.38
  -1   7  20    0.77    1.17
  -1  -7  20    0.97    1.61
  -1   7  20    1.42    1.41
  -1   7  20    1.45    1.42
   1  -7 -20    2.39    1.89
   1  -7 -20    1.84    1.64
  -1  -7  20    2.94    1.49
   1  -7 -20   -0.77    2.30
  -1   7  20    0.34    1.31
   1   7 -20   -0.22    2.16
   1  -7 -20    1.52    1.45
  -1  -7  20    2.50    1.27
  -1   7  20    1.28    1.25
  -1   7  19  554.03   14.25
  -1  -7  19  582.96   16.42
  -1  -7  19  560.14   15.77
   1  -7 -19  522.69   15.59
  -1  -7  19  540.30   15.43
   1  -7 -19  523.28   14.79
   1  -7 -19  556.69   16.33
  -1   7  19  525.61   15.13
  -1   7  19  540.33   15.43
   1   7 -19  577.51   17.37
   1  -7 -19  526.03   14.83
   1   7 -19  505.20   31.89
   1   7 -19  528.89   32.86
  -1   7  19  561.21   16.16
  -1  -7  19  537.09   15.03
  -1   7  19  522.07   14.17
  -1  -7  18   89.29    6.56
  -1   7  18   80.91    5.36
  -1  -7  18   78.77    5.96
  -1   7  18   75.54    5.73
  -1   7  18   77.86    5.99
  -1   7  18   82.75    6.08
   1  -7 -18   82.13    6.43
  -1  -7  18   79.39    6.12
   1  -7 -18   75.93    5.81
   1  -7 -18   81.59    6.06
   1   7 -18   77.57    5.42
   1   7 -18   66.08   11.79
   1   7 -18   77.17   12.92
  -1  -7  18   76.17    5.86
  -1   7  18   87.36    6.61
  -1  -7  17    1.35    1.57
  -1  -7  17    0.53    1.20
  -1   7  17    0.40    1.20
  -1   7  17    0.74    1.19
  -1   7  17    1.02    1.18
  -1   7  17    6.53    4.93
  -1   7  17    0.16    1.86
  -1   7  17    1.14    1.34
  -1  -7  17    1.65    1.93
   1  -7 -17   -0.54    1.51
   1  -7 -17   -1.16    1.47
  -1  -7  17   -0.18    1.42
  -1   7  17   -0.48    1.37
   1   7 -17    0.92    1.50
   1  -7 -17    0.50    1.41
   1   7 -17    7.87    6.14
   1   7 -17   -0.30    3.02
  -1  -7  17   -0.48    1.96
  -1   7  16   33.93    7.42
  -1   7  16   29.87    2.92
  -1  -7  16   17.32    4.76
  -1  -7  16   29.21    3.73
  -1  -7  16   34.80    3.91
  -1   7  16   31.68    3.61
  -1  -7  16   31.30    3.55
   1  -7 -16   31.25    3.68
  -1  -7  16   29.71    3.84
  -1   7  16   25.66    7.97
  -1   7  16   34.73    3.68
  -1   7  16   31.50    8.56
   1  -7 -16   32.31    3.79
   1   7 -16   32.12    3.63
   1  -7 -16   41.78    9.09
   1   7 -16   27.40    8.25
   1   7 -16   27.35    7.68
   1   7 -16   39.55    9.65
  -1   7  16   26.94    3.49
   1  -7 -16   31.84    7.40
  -1  -7  15  236.99   17.16
  -1  -7  15  263.04   10.44
  -1  -7  15  250.94    9.76
  -1   7  15  245.89    9.61
  -1   7  15  228.94    9.27
  -1  -7  15  238.43    9.18
  -1  -7  15  232.01    9.75
   1  -7 -15  239.57    9.84
  -1   7  15  270.90   25.08
  -1   7  15  220.71   22.05
  -1   7  15  261.52    9.06
  -1   7  15  251.21   10.14
   1   7 -15  253.78    9.41
   1  -7 -15  256.11    9.93
   1   7 -15  265.18   22.58
   1   7 -15  252.06   22.46
   1   7 -15  237.57   21.77
   1  -7 -15  241.18   20.22
  -1   7  15  236.00    9.90
  -1  -7  14   29.57    3.13
  -1  -7  14   30.33    6.27
  -1   7  14   32.34    3.77
  -1   7  14   27.61    3.09
  -1   7  14   28.51    3.28
   1  -7 -14   31.48    3.11
  -1  -7  14   28.12    3.21
   1  -7 -14   31.21    3.63
  -1  -7  14   26.02    3.30
   1  -7 -14   25.69    3.11
   1   7 -14   30.98    3.23
  -1   7  14   34.97    9.11
  -1   7  14   33.20    3.42
   1   7 -14   35.24    8.27
   1   7 -14   31.78    8.23
   1   7 -14   30.26    7.61
   1  -7 -14   30.31    6.95
   1  -7 -13  194.34    7.85
   1   7 -13  191.68    7.27
   1  -7 -13  192.63    9.06
  -1   7  13  172.79   18.65
   1   7 -13  183.85   17.51
   1   7 -13  206.91   18.91
   1   7 -13  204.73   18.77
   1  -7 -13  171.84   16.17
  -1  -7  13  173.15   14.11
   1  -7 -12   94.65    5.14
   1   7 -12   86.03    4.53
   1  -7 -12   94.43    6.10
  -1   7  12   84.38   12.83
   1   7 -12   74.12   10.87
   1   7 -12   99.28   11.95
   1   7 -12   94.64   12.68
   1  -7 -12   89.73   11.11
  -1  -7  12   83.26    9.45
  -1  -7  12   72.11    9.93
   1  -7 -11    3.67    2.73
   1  -7 -11    3.79    1.15
   1   7 -11    3.37    0.86
   1  -7 -11    5.46    1.57
  -1   7  11    5.26    3.41
   1   7 -11    3.35    2.66
   1   7 -11    3.12    3.58
   1   7 -11    2.83    4.19
   1  -7 -11    2.26    2.23
  -1  -7  11    9.86    3.60
  -1  -7  11    8.48    4.23
   1   7 -10   35.59    2.49
   1  -7 -10   36.13    2.68
   1  -7 -10   38.04    3.50
  -1   7  10   39.77    3.32
  -1   7  10   44.52    8.61
   1  -7 -10   40.31    6.94
   1   7 -10   29.81    6.21
   1  -7 -10   38.01    6.28
   1  -7 -10   40.57    7.60
   1   7 -10   40.12    7.01
   1   7 -10   42.36    8.09
  -1  -7  10   45.76    8.47
  -1  -7  10   23.15    5.77
  -1  -7  10   35.10    5.66
  -1   7   9  509.68   11.94
   1  -7  -9  480.43    8.89
  -1   7   9  475.93   10.69
   1  -7  -9  504.70   11.90
  -1   7   9  508.29   27.58
   1   7  -9  516.67   23.09
   1  -7  -9  508.91   23.04
   1   7  -9  532.23   25.87
   1   7  -9  483.40   22.84
   1  -7  -9  521.21   25.45
   1  -7  -9  490.80   20.88
  -1  -7   9  477.22   18.65
  -1  -7   9  461.24   23.56
  -1  -7   9  461.26   24.63
  -1   7   8   54.39    3.79
   1  -7  -8   54.34    3.71
   1  -7  -8   52.09    2.68
  -1   7   8   55.80    8.64
   1  -7  -8   54.26    7.29
   1   7  -8   60.31    7.33
   1  -7  -8   58.32    8.25
  -1   7   8   57.94    7.07
  -1   7   8   61.30    9.70
  -1   7   8   53.34    6.08
   1   7  -8   50.20    7.32
   1   7  -8   54.51    8.18
   1  -7  -8   46.89    5.99
  -1  -7   8   42.83    7.53
  -1  -7   8   54.26    5.92
  -1  -7   8   52.94    7.90
  -1   7   7  730.29   12.55
   1  -7  -7  741.00   12.44
   1   7  -7  651.00   19.44
  -1   7   7  765.07   30.77
  -1   7   7  721.73   24.49
  -1   7   7  716.38   31.01
   1   7  -7  717.82   27.44
   1   7  -7  654.04   22.99
   1  -7  -7  754.23   24.89
   1  -7  -7  757.34   27.38
   1   7  -7  652.06   23.58
  -1  -7   7  715.91   19.60
  -1  -7   7  727.79   29.30
   1  -7  -6    3.90    2.03
  -1   7   6    3.37    2.77
   1   7  -6    2.51    1.14
  -1   7   6    2.96    1.71
   1   7  -6    2.39    1.93
  -1   7   6    0.62    1.69
   1   7  -6    4.43    1.74
   1  -7  -6    4.22    2.31
   1   7  -6    2.89    2.92
  -1   7   6    2.14    2.61
  -1  -7   6    1.80    1.20
  -1  -7   6    3.37    3.45
   1  -7  -5   31.31    3.24
  -1   7   5   32.03    5.97
   1   7  -5   30.50    4.11
  -1   7   5   32.37    2.49
   1   7  -5   29.15    2.31
   1   7  -5   35.71    6.14
  -1   7   5   33.97    5.21
   1  -7  -5   35.95    5.42
   1   7  -5   27.45    4.27
  -1   7   5   32.21    5.85
   1  -7  -5   31.85    4.65
  -1   7   5   28.30    5.05
  -1  -7   5   33.64    3.49
  -1  -7   5   23.87    5.74
   1  -7  -4   15.86    3.10
   1   7  -4   14.14    3.14
  -1   7   4   11.01    3.30
   1  -7  -4   10.79    2.17
  -1   7   4   10.48    3.52
  -1   7   4   11.24    2.77
  -1   7   4   10.89    2.81
   1   7  -4   12.32    4.06
   1  -7  -4   14.68    3.39
  -1  -7   4   10.07    4.30
  -1  -7   4   13.63    1.92
   1  -7  -3  493.19   15.71
   1   7  -3  437.62   16.14
  -1   7   3  477.48   19.42
   1  -7  -3  468.24   14.62
   1  -7  -3  491.35   16.16
  -1   7   3  439.18   18.58
  -1   7   3  466.54   17.72
  -1   7   3  487.99   18.85
   1   7  -3  465.94   18.91
  -1  -7   3  516.71   23.84
  -1   7   2  103.23    8.42
   1   7  -2   97.30    7.92
   1  -7  -2  105.83    7.46
   1  -7  -2  101.94    6.64
  -1   7   2   94.33    8.09
   1   7  -2   90.52    8.39
  -1   7   2   96.37    8.21
   1  -7  -2  110.00    7.16
  -1  -7   2  100.88    9.09
  -1   7   1 3331.39   43.47
   1   7  -1 3179.60   45.10
   1  -7  -1 3287.83   44.09
   1   7  -1 3246.85   47.76
   1  -7  -1 3292.50   32.13
  -1   7   1 3364.21   46.94
  -1   7   1 3232.89   43.52
  -1  -7   1 3335.37   50.27
   1  -7  -1 3326.21   39.11
   1   7   0  286.09   14.30
  -1   7   0  279.52   12.24
   1  -7   0  305.73   14.19
   1   7   0  291.04   14.19
  -1   7   0  295.07   11.98
  -1   7   0  311.03   12.22
  -1   7   0  304.84   14.05
   1   7   0  312.29   14.83
   1  -7   0  307.72   12.00
  -1  -7   0  297.43   14.66
   1   7   1   71.04    7.48
  -1   7  -1   62.81    5.38
   1  -7   1   74.39    7.48
  -1   7  -1   72.91    6.27
  -1   7  -1   71.62    5.04
   1   7   1   64.75    6.85
   1  -7   1   63.39    5.62
  -1  -7  -1   70.75    6.97
  -1  -7  -2  291.81   14.24
  -1   7  -2  266.41    9.41
   1   7   2  261.94   15.10
   1  -7   2  292.41   15.54
  -1   7  -2  252.42   13.45
  -1   7  -2  276.04    7.97
  -1   7  -2  271.10   12.44
   1   7   2  270.34   14.24
   1  -7   2  254.47   17.27
  -1  -7  -3  481.11   18.61
   1   7   3  435.61   20.27
  -1   7  -3  423.26   18.02
  -1  -7  -3  436.07   15.58
  -1   7  -3  407.48    8.61
  -1   7  -3  385.77   10.92
   1   7   3  428.38   16.52
  -1  -7  -3  418.30   16.78
   1  -7   3  443.39   23.12
  -1  -7  -4  126.68    9.82
   1  -7   4  126.96    8.34
  -1   7  -4  107.49    5.13
   1   7   4  123.37   11.35
  -1   7  -4  136.25   10.65
  -1  -7  -4  129.38   10.15
  -1   7  -4   86.99    5.87
  -1   7  -4  128.47    5.72
  -1  -7  -4  127.22    9.30
   1   7   4  131.10    9.42
   1   7   4  125.77    7.30
   1  -7   4  128.85   12.67
  -1  -7  -5 2826.02   48.07
   1   7   5 2768.47   23.03
   1   7   5 2701.36   44.10
  -1  -7  -5 2797.21   48.02
  -1  -7  -5 2648.24   48.24
  -1   7  -5 2692.42   48.95
  -1   7  -5 2802.31   31.25
  -1   7  -5 2735.88   33.78
  -1   7  -5 2689.90   36.31
   1  -7   5 2711.52   40.16
   1  -7   5 2705.44   30.49
   1  -7   5 2618.53   58.10
   1   7   5 2749.58   54.84
  -1  -7  -6    7.96    3.12
   1   7   6    8.44    3.73
  -1  -7  -6    4.36    2.49
  -1   7  -6    7.73    3.20
  -1   7  -6    5.85    2.14
  -1   7  -6    3.82    1.53
  -1  -7  -6    8.34    2.93
  -1  -7  -6    5.13    1.92
   1  -7   6    6.39    2.64
   1  -7   6    5.46    3.94
  -1  -7  -7   40.58    6.43
  -1  -7  -7   38.42    2.93
   1   7   7   39.54    7.30
  -1   7  -7   37.45    6.92
  -1   7  -7   41.26    4.88
  -1   7  -7   43.53    5.93
  -1  -7  -7   37.96    6.62
  -1  -7  -7   38.48    5.24
  -1  -7  -7   39.63    6.78
   1  -7   7   39.79    8.11
   1  -7   7   40.26    5.64
  -1  -7  -8   57.11    4.08
  -1  -7  -8   52.80    3.77
   1   7   8   49.47    3.19
   1   7   8   53.07    9.08
   1   7   8   57.79    9.38
  -1   7  -8   51.03    5.98
  -1  -7  -8   57.12    8.60
  -1  -7  -8   58.98    8.04
  -1  -7  -8   53.45    8.17
  -1   7  -8   51.77    6.84
  -1  -7  -8   46.79    6.32
   1  -7   8   49.04    9.24
   1  -7   8   61.20    7.22
  -1  -7  -9 1178.37   19.05
  -1  -7  -9 1103.15   17.86
   1   7   9 1094.02   40.34
   1   7   9 1155.87   42.66
  -1   7  -9 1190.58   30.26
  -1  -7  -9 1170.77   39.11
  -1  -7  -9 1061.13   31.24
  -1   7  -9 1215.77   34.51
  -1  -7  -9 1124.17   38.67
  -1  -7  -9 1127.28   36.13
   1  -7   9 1057.74   31.30
   1  -7   9 1026.72   40.94
  -1  -7 -10    2.65    2.45
  -1  -7 -10    1.77    0.94
  -1  -7 -10    2.60    1.11
   1   7  10    2.66    2.92
   1   7  10    3.25    2.71
  -1  -7 -10    3.42    2.96
  -1   7 -10    5.31    3.46
  -1   7 -10   -5.02    3.00
  -1  -7 -10    4.38    2.87
   1  -7  10    1.06    2.05
   1   7  10    5.62    2.19
   1  -7  10    3.78    3.69
  -1  -7 -11  789.90   16.66
   1   7  11  753.35   35.91
  -1   7 -11  827.66   28.89
  -1   7 -11  845.99   33.09
  -1  -7 -11  812.16   35.99
  -1  -7 -11  814.41   33.19
  -1  -7 -11  778.38   30.11
   1  -7  11  712.48   36.32
   1  -7  11  755.08   29.14
   1   7  11  767.31   27.38
  -1  -7 -12   84.55    8.89
   1   7  12   84.93   12.76
  -1  -7 -12  107.10    6.56
  -1   7 -12  109.74    4.96
  -1   7 -12  111.00   12.96
  -1  -7 -12  103.71   13.61
  -1  -7 -12  114.18   13.07
  -1  -7 -12  105.34   11.85
   1   7  12   97.32   10.14
   1  -7  12   94.91   10.91
   1  -7  13   15.09    2.61
   1   7  13   13.58    4.25
   1  -7  13   10.19    4.58
   1   7  13    8.40    4.51
   1   7  13   12.04    2.22
   1   7  13   14.15    2.51
   1  -7  13   14.46    3.03
  -1  -7 -13   11.89    2.54
  -1   7 -13   13.07    1.92
  -1   7 -13   17.08    5.10
  -1  -7 -13   10.08    4.54
  -1  -7 -13   10.63    4.37
   1  -7  13   13.53    2.36
  -1  -7 -13   14.16    4.98
   1   7  13    7.53    1.69
   1  -7  14   46.00    4.33
   1  -7  14   46.87    8.50
   1   7  14   30.19    6.12
   1  -7  14   46.56    4.02
   1   7  14   41.42    4.25
   1   7  14   31.48    3.28
   1   7  14   42.23    9.63
   1   7  14   46.65    4.10
   1   7  14   42.56    4.18
   1   7  14   47.57    4.54
  -1  -7 -14   44.43    3.99
   1  -7  14   47.11    3.87
   1  -7  14   50.45    4.68
   1  -7  14   54.45    5.61
  -1  -7 -14   48.18    4.95
  -1   7 -14   54.15    4.03
  -1  -7 -14   45.97    8.95
  -1   7 -14   42.01    9.09
  -1  -7 -14   38.22    8.66
  -1   7 -14   58.95   10.30
  -1  -7 -14   43.28    8.34
   1  -7  14   46.22    4.35
   1  -7  15   22.51    3.37
   1  -7  15   19.75    2.49
   1  -7  15   24.60    6.16
   1  -7  15   27.71    3.52
   1   7  15   25.07    3.12
   1   7  15   23.61    3.48
   1   7  15   19.42    6.57
   1   7  15   22.74    3.41
   1   7  15   27.04    3.32
  -1  -7 -15   25.64    3.16
   1  -7  15   24.62    2.96
  -1  -7 -15   27.60    4.02
  -1   7 -15   22.84    2.87
  -1   7 -15   28.53    8.08
  -1  -7 -15   34.67    8.81
  -1  -7 -15   17.18    5.70
  -1   7 -15   26.96    8.15
  -1  -7 -15   23.22    6.99
   1  -7  16    0.05    1.19
   1  -7  16   -5.57    3.30
   1  -7  16   -0.61    1.67
   1  -7  16   -1.03    1.45
   1   7  16    1.28    1.31
   1   7  16    2.93    4.57
   1   7  16    0.93    1.52
   1   7  16    0.39    1.13
  -1  -7 -16    0.05    1.63
  -1  -7 -16    4.03    1.63
   1   7  16   -0.49    1.19
  -1  -7 -16    0.12    1.56
  -1  -7 -16   -1.25    1.89
  -1   7 -16    0.66    1.05
  -1   7 -16   -9.07    5.21
  -1  -7 -16   -2.19    3.14
  -1   7 -16    5.40    4.26
  -1   7 -16   -1.60    3.95
  -1  -7 -16   12.31    5.08
   1   7  17  365.13   12.13
   1  -7  17  386.32   11.51
   1  -7  17  411.03   13.95
   1   7  17  396.58   13.88
  -1  -7 -17  404.73   12.08
  -1  -7 -17  372.07   12.85
   1   7  17  395.41   13.06
   1  -7  17  396.97   13.69
   1   7  17  413.04   14.38
  -1  -7 -17  396.49   13.03
  -1   7 -17  396.49   11.46
  -1  -7 -17  397.77   14.63
  -1   7 -17  416.94   28.79
  -1   7 -17  445.58   29.81
  -1  -7 -17  391.24   26.41
   1   7  17  381.96   13.06
   1  -7  18   25.94    3.55
   1   7  18   19.78    3.07
   1   7  18   21.79    3.28
   1  -7  18   22.21    3.50
   1   7  18   26.84    3.84
   1   7  18   22.98    3.56
  -1  -7 -18   24.36    3.42
  -1  -7 -18   27.00    3.07
  -1  -7 -18   25.69    3.82
  -1  -7 -18   27.34    3.60
  -1   7 -18   18.77    5.43
  -1   7 -18   11.79    5.63
   1  -7  18   27.40    3.51
   1   7  18   29.09    3.69
   1   7  19   15.09    2.60
   1  -7  19   13.76    2.73
   1   7  19   14.78    3.07
   1   7  19   18.90    3.07
   1   7  19   20.53    3.39
  -1  -7 -19   17.68    2.89
   1   7  19   16.71    2.95
  -1  -7 -19   15.71    2.72
  -1   7 -19   19.57    6.13
  -1   7 -19   21.85    6.84
   1   7  19   20.15    3.50
   1  -7  19   14.52    2.64
   1  -7  20   70.03    5.93
   1  -7  20   61.14    4.74
   1   7  20   70.66    5.59
   1   7  20   65.85    5.19
  -1  -7 -20   71.79    5.80
  -1  -7 -20   67.16    5.25
   1   7  20   62.99    5.51
   1   7  20   68.64    5.55
  -1  -7 -20   75.28    5.31
  -1   7 -20   75.22   11.10
   1  -7  20   80.38    6.26
   1   7  20   72.21    5.44
  -1  -7 -21  142.37    7.01
  -1  -7 -21  153.76    8.01
   1   7  21  153.61    8.10
  -1  -7 -21  143.40    6.54
  -1   7 -21  153.42    7.70
   1  -7  21  158.84    8.23
   1   7  21  141.00    7.20
   1   7  21  153.41    7.85
   1  -7  21  133.55    6.17
   1  -7  21  150.03    7.42
   1  -7  21  141.22    7.84
   1   7  21  142.32    7.06
   1   7  22    5.90    1.66
  -1  -7 -22    5.46    1.77
   1   7  22    7.17    1.93
  -1  -7 -22    7.20    1.62
  -1  -7 -22    6.61    1.89
   1  -7  22    9.74    2.34
   1   7  22    6.24    1.65
   1   7  22    8.19    2.05
   1  -7  22    6.74    1.77
   1  -7  22    4.91    1.34
   1   7  22    8.24    1.79
   1  -7  22    5.53    1.75
   1   7  22    6.14    1.66
   1   7  22    6.27    1.85
  -1  -7 -23  201.56    7.56
   1   7  23  205.11    6.97
   1   7  23  226.28    8.40
  -1  -7 -23  209.89    7.71
  -1  -7 -23  197.76    5.98
   1  -7  23  223.95    8.27
   1   7  23  204.25    7.91
   1  -7  23  208.65    7.66
   1  -7  23  179.07    6.79
   1  -7  23  219.26    6.89
   1   7  23  206.88    7.74
   1   7  23  213.22    7.76
   1   7  24   13.57    1.41
  -1  -7 -24   15.00    1.97
   1   7  24   14.97    2.06
   1   7  24   14.12    1.95
   1  -7  24   13.83    1.96
   1   7  24   14.13    1.95
   1  -7  24   14.68    1.87
   1  -7  24    9.58    1.23
  -1  -7 -24   15.39    1.95
   1  -8 -25   45.88    2.42
  -1   8  25   45.49    2.62
  -1  -8  25   48.20    2.56
   1  -8 -24   13.58    1.87
  -1   8  24   12.31    1.68
   1   8 -24   14.66    1.43
   1  -8 -24   17.51    2.08
   1  -8 -24   12.46    1.51
  -1  -8  24   13.04    1.69
  -1   8  24   15.43    2.10
  -1  -8  24   14.65    1.76
  -1  -8  24   15.58    1.92
  -1   8  24   15.11    1.51
   1  -8 -23  192.57    7.34
  -1   8  23  196.79    7.63
   1  -8 -23  198.82    7.59
   1  -8 -23  181.89    6.31
   1  -8 -23  188.78    6.00
  -1   8  23  197.95    7.34
   1   8 -23  185.32    6.29
  -1  -8  23  170.48    5.87
  -1  -8  23  180.39    6.86
  -1   8  23  188.91    7.80
  -1   8  23  188.70    6.42
  -1   8  23  184.37    6.38
   1  -8 -22    0.24    1.75
   1  -8 -22    2.03    1.13
   1  -8 -22    1.42    1.49
  -1   8  22    2.42    1.24
   1   8 -22    0.53    1.26
  -1  -8  22    1.47    1.17
  -1  -8  22    1.39    1.29
  -1   8  22    1.81    0.97
  -1   8  22    1.54    1.28
  -1   8  22    1.84    1.29
   1  -8 -21   50.57    4.70
   1  -8 -21   55.17    5.01
   1  -8 -21   53.30    4.41
  -1   8  21   48.00    4.08
  -1   8  21   57.04    4.78
   1   8 -21   54.01    4.80
   1   8 -21   48.76    4.32
  -1   8  21   49.52    4.07
  -1   8  21   52.90    4.72
  -1   8  21   49.95    4.12
  -1  -8  21   42.38    3.67
  -1  -8  21   46.88    4.19
  -1  -8  21   48.64    4.49
  -1  -8  20   94.15    6.35
  -1  -8  20   96.86    6.37
   1  -8 -20   95.41    6.59
   1  -8 -20   92.47    6.64
   1  -8 -20   88.93    6.02
  -1   8  20   85.85    5.96
  -1   8  20   92.12    6.22
   1   8 -20  100.33    6.84
   1  -8 -20   82.40    5.07
   1   8 -20   87.53   12.49
  -1  -8  20   82.63    5.64
  -1   8  20   86.20    5.59
  -1   8  20   94.17    6.50
  -1  -8  19  252.75   10.55
  -1  -8  19  245.09   10.54
   1  -8 -19  233.93   10.46
   1  -8 -19  253.44   11.05
   1  -8 -19  241.33   10.19
  -1   8  19  239.58   10.40
  -1   8  19  243.53   10.13
   1  -8 -19  227.83    8.98
   1   8 -19  252.66   11.24
   1   8 -19  239.99   21.39
  -1   8  19  236.35    9.52
  -1  -8  19  227.74    9.83
  -1   8  19  256.25   11.01
  -1  -8  18   36.31    4.13
  -1  -8  18   29.32    3.85
   1  -8 -18   29.33    3.89
  -1   8  18   31.43    3.83
   1  -8 -18   30.93    4.07
  -1  -8  18   28.89    3.44
  -1  -8  18   31.79    4.01
   1  -8 -18   30.79    3.88
  -1   8  18   27.78    3.60
  -1   8  18   32.70    4.01
   1   8 -18   34.61    4.53
   1  -8 -18   29.88    3.55
   1   8 -18   26.26    7.85
  -1   8  18   28.02    3.92
  -1  -8  18   30.54    3.90
  -1  -8  17  274.45   11.38
  -1  -8  17  263.23   10.69
  -1   8  17  241.71    9.93
  -1   8  17  273.12   10.74
   1  -8 -17  272.10   11.42
  -1  -8  17  259.90   10.32
  -1  -8  17  257.54   10.91
   1  -8 -17  259.53   10.83
   1  -8 -17  264.26   10.24
   1   8 -17  270.63   12.06
   1   8 -17  276.05   23.98
   1   8 -17  238.97   22.49
  -1   8  17  266.10   11.15
  -1  -8  17  249.30   10.54
  -1  -8  16   12.12    2.65
  -1  -8  16   19.96    3.20
  -1   8  16   16.59    2.59
  -1   8  16   10.87    5.13
  -1   8  16   23.71    7.74
  -1   8  16   12.43    2.54
   1  -8 -16   16.72    3.19
  -1  -8  16   16.23    2.73
   1  -8 -16   17.96    3.20
  -1  -8  16   12.19    2.55
  -1   8  16    9.63    2.07
  -1   8  16   13.26    2.61
   1  -8 -16   16.80    2.77
   1   8 -16   10.81    4.08
   1  -8 -16   10.99    5.09
   1   8 -16   15.18    6.62
   1   8 -16   21.60    7.68
   1  -8 -16   20.93    5.99
  -1  -8  16   12.89    2.40
  -1  -8  15  184.13   14.32
  -1  -8  15  221.59    9.85
  -1  -8  15  213.86    9.29
  -1   8  15  193.13    8.71
  -1   8  15  204.67    9.92
  -1  -8  15  199.21    9.31
  -1  -8  15  193.37    8.67
   1  -8 -15  203.26    9.34
  -1   8  15  197.77    8.91
  -1   8  15  193.19   21.30
  -1   8  15  174.38   20.05
   1  -8 -15  198.93    8.63
   1   8 -15  203.71   19.97
   1   8 -15  240.53   21.93
   1   8 -15  210.67   20.35
   1  -8 -15  211.24   18.73
  -1  -8  15  187.97    8.80
  -1  -8  14   64.85    4.96
  -1  -8  14   60.65    4.98
  -1  -8  14   53.26    7.48
  -1   8  14   63.46    4.77
  -1   8  14   66.00    5.54
  -1  -8  14   58.27    4.65
   1  -8 -14   60.23    5.02
   1  -8 -14   65.84    4.86
  -1   8  14   57.40    4.62
  -1  -8  14   64.86    5.34
  -1   8  14   68.16   12.89
  -1   8  14   70.45    5.05
  -1   8  14   53.89   10.85
   1  -8 -14   62.48    4.68
   1   8 -14   69.75   11.62
   1   8 -14   58.75   11.02
   1  -8 -14   81.25   11.53
   1   8 -14   81.16   12.27
  -1  -8  14   57.80    4.69
  -1   8  13   89.75    6.10
  -1   8  13   93.36    5.44
  -1  -8  13   88.06    5.53
   1  -8 -13   89.32    5.75
  -1  -8  13   90.94    5.80
   1  -8 -13   94.64    5.62
   1  -8 -13   93.78    5.36
  -1  -8  13   96.92    5.93
  -1  -8  13   83.80    9.33
  -1  -8  13   94.18    5.48
   1  -8 -13   96.78   12.24
   1   8 -13   93.71   12.84
   1   8 -13  102.68   13.67
   1   8 -13   91.65   12.74
  -1   8  13  109.76   15.57
  -1   8  12   46.12    9.52
   1  -8 -12   49.17    3.67
   1  -8 -12   51.37    4.70
   1  -8 -12   50.66    8.54
   1   8 -12   47.46    9.18
   1   8 -12   55.02    9.56
   1   8 -12   61.68   10.62
  -1  -8  12   39.43    6.19
  -1  -8  12   42.58    8.71
  -1   8  11  885.42   17.23
   1  -8 -11  866.82   14.08
   1  -8 -11  940.99   18.74
   1  -8 -11  888.41   13.91
  -1  -8  11  873.20   28.02
  -1  -8  11  877.64   37.46
   1   8 -11  880.22   34.85
   1   8 -11  931.97   38.15
   1  -8 -11  954.92   35.22
   1   8 -11  879.20   35.68
  -1   8  11  920.48   41.43
   1  -8 -10   95.18    5.73
  -1   8  10   84.26    5.13
  -1  -8  10   68.38    9.28
  -1  -8  10   85.64    8.36
  -1  -8  10   86.53   11.64
   1   8 -10   85.49   10.40
   1   8 -10   64.70    9.33
   1   8 -10  103.00   12.56
   1  -8 -10  101.62   12.33
   1  -8 -10   87.12   10.32
  -1   8  10  102.40   13.40
   1  -8  -9  474.35   12.11
  -1   8   9  449.34   11.18
   1   8  -9  437.05   11.09
  -1   8   9  466.74   12.14
  -1  -8   9  442.75   17.78
  -1  -8   9  422.78   22.64
  -1  -8   9  457.16   25.73
   1   8  -9  417.69   21.91
   1   8  -9  418.91   21.34
   1  -8  -9  457.19   24.33
   1   8  -9  462.97   25.29
   1  -8  -9  453.78   22.22
  -1   8   9  470.78   27.60
   1   8  -8  187.07    6.93
  -1   8   8  214.87    7.91
  -1   8   8  204.45    7.22
   1  -8  -8  216.36    7.78
  -1  -8   8  194.89   16.78
  -1  -8   8  193.75   15.25
  -1  -8   8  205.99   11.26
  -1   8   8  207.46   12.49
   1  -8  -8  238.44   15.27
   1   8  -8  167.52   13.03
  -1   8   8  190.99   13.82
   1  -8  -8  218.62   16.12
   1   8  -8  210.45   16.43
   1   8  -8  198.12   13.94
  -1   8   8  216.74   17.87
  -1   8   7  255.54    8.21
   1   8  -7  224.57    7.18
   1  -8  -7  255.54    7.77
  -1   8   7  244.55    7.48
  -1  -8   7  220.04   17.59
  -1  -8   7  239.92   11.14
  -1   8   7  226.01   18.10
   1  -8  -7  260.02   15.12
   1  -8  -7  267.70   16.67
  -1   8   7  233.25   14.81
   1   8  -7  264.80   17.89
   1   8  -7  202.15   13.24
  -1   8   7  258.49   18.81
   1   8  -7  224.79   11.88
  -1   8   6   52.56    8.20
   1  -8  -6   53.82    6.61
  -1   8   6   49.46    3.47
   1  -8  -6   53.13    3.34
   1   8  -6   48.35    3.24
  -1   8   6   52.79    7.07
   1   8  -6   46.19    6.05
  -1   8   6   53.78    7.64
   1  -8  -6   46.69    6.43
   1   8  -6   53.51    7.99
  -1   8   6   49.52    8.17
  -1  -8   6   57.21    9.04
  -1  -8   6   50.19    4.72
   1   8  -5  987.53   24.06
  -1   8   5 1099.46   34.99
  -1  -8   5 1048.36   19.03
   1  -8  -5 1116.31   28.02
   1   8  -5  952.37   12.84
  -1   8   5 1038.98   14.80
  -1   8   5 1094.09   15.60
  -1   8   5 1048.43   31.95
  -1   8   5 1031.80   34.29
   1   8  -5 1012.36   32.49
  -1   8   5 1004.55   28.61
   1  -8  -5 1078.23   29.45
  -1  -8   5 1077.74   37.40
   1   8  -4   15.27    3.47
  -1   8   4   18.14    4.59
   1  -8  -4    9.80    2.21
   1  -8  -4   13.57    3.13
  -1   8   4   12.91    1.71
   1   8  -4    9.30    1.37
  -1   8   4   14.36    3.77
   1  -8  -4    9.10    2.51
  -1   8   4   13.01    3.83
  -1   8   4   10.99    3.37
   1   8  -4   12.66    3.42
  -1  -8   4   15.66    5.70
[truncated: 3,395,644 more chars]
