# Supplementary material for: Isomerisation and Insertion Chemistry of Imidosilanes Enabled by Reversible Si(IV)/Si(II) Redox Shuttling
Source: Angew Chem Int Ed Engl. 2025 May 16;64(26):e202505872. doi: 10.1002/anie.202505872 (PMC12184292; doi:10.1002/anie.202505872)
Supplement: Supplementary file 2 — Supporting Information S2 [file ANIE-64-e202505872-s001.zip › 3-Si_195jtaec23.cif]

data_195jtaec23_auto
_audit_creation_date               2023-04-12
_audit_creation_method
;
Olex2 1.5
(compiled 2023.03.06 svn.rbb2c1857 for OlexSys, GUI svn.r6748)
;
_shelx_SHELXL_version_number       '2018/3'
_audit_contact_author_address      ?
_audit_contact_author_email        ?
_audit_contact_author_name         ''
_audit_contact_author_phone        ?
_publ_contact_author_id_orcid      ?
_publ_section_references
;
Dolomanov, O.V., Bourhis, L.J., Gildea, R.J, Howard, J.A.K. & Puschmann, H.
 (2009), J. Appl. Cryst. 42, 339-341.

Sheldrick, G.M. (2015). Acta Cryst. A71, 3-8.

Sheldrick, G.M. (2015). Acta Cryst. C71, 3-8.
;
_chemical_name_common              ?
_chemical_name_systematic          ?
_chemical_formula_moiety           'C44 H68 B N5 Si2'
_chemical_formula_sum              'C44 H68 B N5 Si2'
_chemical_formula_weight           734.02
_chemical_melting_point            ?
_chemical_oxdiff_formula           'C35 H35 Si2 N2 B2'
loop_
  _atom_type_symbol
  _atom_type_description
  _atom_type_scat_dispersion_real
  _atom_type_scat_dispersion_imag
  _atom_type_scat_source
 'C' 'C' 0.0181 0.0091 'International Tables Vol C Tables 4.2.6.8 and 6.1.1.4'
 'H' 'H' 0.0000 0.0000 'International Tables Vol C Tables 4.2.6.8 and 6.1.1.4'
 'B' 'B' 0.0090 0.0039 'International Tables Vol C Tables 4.2.6.8 and 6.1.1.4'
 'N' 'N' 0.0311 0.0180 'International Tables Vol C Tables 4.2.6.8 and 6.1.1.4'
 'Si' 'Si' 0.2541 0.3302 'International Tables Vol C Tables 4.2.6.8 and 6.1.1.4'

_shelx_space_group_comment
;
The symmetry employed for this shelxl refinement is uniquely defined
by the following loop, which should always be used as a source of
symmetry information in preference to the above space-group names.
They are only intended as comments.
;
_space_group_crystal_system        'triclinic'
_space_group_IT_number             2
_space_group_name_H-M_alt          'P -1'
_space_group_name_Hall             '-P 1'
loop_
  _space_group_symop_operation_xyz
 'x, y, z'
 '-x, -y, -z'

_cell_length_a                     12.6777(2)
_cell_length_b                     13.2202(3)
_cell_length_c                     16.6109(3)
_cell_angle_alpha                  90.047(2)
_cell_angle_beta                   110.485(2)
_cell_angle_gamma                  117.338(2)
_cell_volume                       2272.62(9)
_cell_formula_units_Z              2
_cell_measurement_reflns_used      28851
_cell_measurement_temperature      150.00(10)
_cell_measurement_theta_max        76.3590
_cell_measurement_theta_min        3.7730
_shelx_estimated_absorpt_T_max     0.847
_shelx_estimated_absorpt_T_min     0.783
_exptl_absorpt_coefficient_mu      0.955
_exptl_absorpt_correction_T_max    1.00000
_exptl_absorpt_correction_T_min    0.64687
_exptl_absorpt_correction_type     multi-scan
_exptl_absorpt_process_details
;
CrysAlisPro 1.171.42.72a (Rigaku Oxford Diffraction, 2022)
Empirical absorption correction using spherical harmonics,
implemented in SCALE3 ABSPACK scaling algorithm.
;
_exptl_absorpt_special_details     ?
_exptl_crystal_colour              colourless
_exptl_crystal_colour_primary      colourless
_exptl_crystal_density_diffrn      1.073
_exptl_crystal_density_meas        ?
_exptl_crystal_density_method      ?
_exptl_crystal_description         block
_exptl_crystal_F_000               800
_exptl_crystal_size_max            0.27
_exptl_crystal_size_mid            0.21
_exptl_crystal_size_min            0.18
_exptl_transmission_factor_max     ?
_exptl_transmission_factor_min     ?
_diffrn_reflns_av_R_equivalents    0.0414
_diffrn_reflns_av_unetI/netI       0.0220
_diffrn_reflns_Laue_measured_fraction_full  1.000
_diffrn_reflns_Laue_measured_fraction_max  0.986
_diffrn_reflns_limit_h_max         15
_diffrn_reflns_limit_h_min         -15
_diffrn_reflns_limit_k_max         16
_diffrn_reflns_limit_k_min         -16
_diffrn_reflns_limit_l_max         17
_diffrn_reflns_limit_l_min         -20
_diffrn_reflns_number              55072
_diffrn_reflns_point_group_measured_fraction_full  1.000
_diffrn_reflns_point_group_measured_fraction_max  0.986
_diffrn_reflns_theta_full          67.684
_diffrn_reflns_theta_max           76.968
_diffrn_reflns_theta_min           3.837
_diffrn_ambient_environment        N~2~
_diffrn_ambient_temperature        150.00(10)
_diffrn_detector                   'CCD plate'
_diffrn_detector_area_resol_mean   10.5035
_diffrn_detector_type              Atlas
_diffrn_measured_fraction_theta_full  1.000
_diffrn_measured_fraction_theta_max  0.986
_diffrn_measurement_details
;
List of Runs (angles in degrees, time in seconds):

  # Type    Start    End  Width  t~exp~   \w     \q     \k     \f   Frames
--------------------------------------------------------------------------
  1  \w    -39.00   6.00   1.00    1.00    --  -41.40  57.00-150.00   45
  2  \w    -20.00  17.00   1.00    1.00    --  -41.40  37.00  30.00   37
  3  \w    -18.00  11.00   1.00    1.00    --  -41.40  37.00  60.00   29
  4  \w   -115.00   7.00   1.00    1.00    --  -41.40   0.00-150.00  122
  5  \w      2.00  29.00   1.00    1.00    --  -41.40  19.00-120.00   27
  6  \w     30.00  92.00   1.00    1.00    --   41.40-125.00 -30.00   62
  7  \w     33.00  87.00   1.00    1.00    --   41.40-125.00 150.00   54
  8  \w     40.00  69.00   1.00    2.60    --  111.00 -45.00 -30.00   29
  9  \w     40.00  66.00   1.00    2.60    --  111.00 -45.00  30.00   26
 10  \w     66.00  93.00   1.00    2.60    --  111.00 -94.00-120.00   27
 11  \w    102.00 170.00   1.00    2.60    --  111.00  15.00 120.00   68
 12  \w     88.00 127.00   1.00    2.60    --  111.00  45.00 -30.00   39
 13  \w     69.00 107.00   1.00    2.60    --  111.00-111.00-150.00   38
 14  \w     42.00  69.00   1.00    2.60    --  111.00 -45.00   0.00   27
 15  \w     80.00 109.00   1.00    2.60    --  111.00-111.00 150.00   29
 16  \w    132.00 157.00   1.00    2.60    --  111.00  77.00 -90.00   25
 17  \w     67.00 173.00   1.00    2.60    --  111.00  15.00-120.00  106
 18  \w     71.00 103.00   1.00    2.60    --  111.00-111.00  30.00   32
 19  \w     39.00  86.00   1.00    2.60    --  111.00-111.00  60.00   47
 20  \w     45.00  73.00   1.00    2.60    --  111.00 -61.00-150.00   28
 21  \w    104.00 177.00   1.00    2.60    --  111.00 111.00 -30.00   73
 22  \w     72.00  97.00   1.00    2.60    --  111.00  15.00 120.00   25
 23  \w     54.00 109.00   1.00    2.60    --  111.00-111.00   0.00   55
 24  \w     42.00  72.00   1.00    2.60    --  111.00 -45.00 120.00   30
 25  \w     62.00  87.00   1.00    2.60    --  111.00 178.00 -90.00   25
 26  \w    130.00 157.00   1.00    2.60    --  111.00  45.00 -30.00   27
 27  \w     72.00  99.00   1.00    2.60    --  111.00 -77.00 -90.00   27
 28  \w     45.00 109.00   1.00    2.60    --  111.00-111.00 120.00   64
 29  \w     39.00  65.00   1.00    2.60    --  111.00-111.00 -90.00   26
 30  \w     43.00  91.00   1.00    2.60    --  111.00 -61.00  90.00   48
 31  \w    123.00 174.00   1.00    2.60    --  111.00 111.00  60.00   51
 32  \w     47.00  72.00   1.00    2.60    --  111.00 -45.00-150.00   25
 33  \w    106.00 144.00   1.00    2.60    --  111.00 178.00 -90.00   38
 34  \w     45.00 108.00   1.00    2.60    --  111.00-111.00 -60.00   63
 35  \w    119.00 165.00   1.00    2.60    --  111.00  77.00-120.00   46
 36  \w     84.00 109.00   1.00    2.60    --  111.00-111.00-120.00   25
 37  \w    103.00 173.00   1.00    2.60    --  111.00  77.00 120.00   70
 38  \w     70.00 108.00   1.00    2.60    --  111.00-111.00  90.00   38
 39  \w     30.00  56.00   1.00    2.60    --  111.00 -94.00-120.00   26
 40  \w      6.00  31.00   1.00    1.00    --   38.00  78.00 -26.68   25
 41  \w   -111.00   7.00   1.00    1.00    --  -41.40   0.00  30.00  118
 42  \w    -43.00 -15.00   1.00    1.00    --  -41.40 -57.00 120.00   28
 43  \w     20.00  81.00   1.00    1.00    --   41.40  37.00-150.00   61
 44  \w     10.00  39.00   1.00    1.00    --   42.00  80.00  17.35   29
 45  \w     13.00  38.00   1.00    1.00    --   46.00  82.00 -55.32   25
 46  \w     13.00  38.00   1.00    1.00    --   46.00  82.00 110.95   25
 47  \w     15.00  42.00   1.00    1.00    --   46.00  80.00-144.56   27
 48  \w     14.00  39.00   1.00    1.00    --   46.00  80.00-172.04   25
 49  \w     32.00  59.00   1.00    1.00    --   62.00  71.00-175.45   27
 50  \w     34.00  60.00   1.00    1.00    --   62.00  71.00 134.09   26
 51  \w     32.00  59.00   1.00    1.00    --   62.00  71.00 -52.73   27
 52  \w     32.00  58.00   1.00    1.00    --   62.00  71.00  47.11   26
 53  \w     33.00  60.00   1.00    1.00    --   62.00  71.00 -20.67   27
 54  \w     38.00  64.00   1.00    1.00    --   66.00  69.00  84.15   26
 55  \w     36.00  62.00   1.00    1.00    --   66.00  70.00-117.82   26
 56  \w     41.00  66.00   1.00    1.00    --   70.00  71.00  -3.00   25
 57  \w     41.00  70.00   1.00    1.00    --   70.00  68.00-166.43   29
 58  \w     45.00  70.00   1.00    1.00    --   74.00  71.00-107.02   25
 59  \w     49.00  75.00   1.00    2.60    --   78.00  67.00 101.57   26
 60  \w     49.00  86.00   1.00    2.60    --   78.00  68.00  16.52   37
 61  \w     49.00  74.00   1.00    2.60    --   78.00  70.00  40.99   25
 62  \w     53.00  94.00   1.00    2.60    --   82.00  68.00  71.99   41
 63  \w     53.00  80.00   1.00    2.60    --   82.00  67.00 129.61   27
 64  \w     53.00  80.00   1.00    2.60    --   82.00  70.00 -58.71   27
 65  \w     54.00  82.00   1.00    2.60    --   82.00  63.00 -74.90   28
 66  \w     56.00  90.00   1.00    2.60    --   82.00  60.00-145.02   34
 67  \w     53.00  80.00   1.00    2.60    --   82.00  67.00-123.73   27
 68  \w     59.00  96.00   1.00    2.60    --   86.00  59.00  29.46   37
 69  \w     65.00  92.00   1.00    2.60    --   90.00  55.00 -16.18   27
 70  \w     63.00  89.00   1.00    2.60    --   90.00  58.00 161.94   26
 71  \w     63.00  89.00   1.00    2.60    --   90.00  60.00-174.07   26
 72  \w     71.00  98.00   1.00    2.60    --   98.00  59.00 -18.04   27
 73  \w     73.00 100.00   1.00    2.60    --  102.00  69.00 164.36   27
 74  \w     77.00 106.00   1.00    2.60    --  106.00  68.00-130.22   29
 75  \w     77.00 103.00   1.00    2.60    --  106.00  66.00 114.63   26
 76  \w    143.00 178.00   1.00    2.60    --  111.00  61.00 -90.00   35
 77  \w     83.00 110.00   1.00    2.60    --  111.00  61.00 -90.00   27
 78  \w     88.00 113.00   1.00    2.60    --  111.00  45.00 -90.00   25
 79  \w    148.00 178.00   1.00    2.60    --  111.00  58.00-150.98   30
 80  \w    142.00 169.00   1.00    2.60    --  111.00  61.00 120.00   27
 81  \w     84.00 136.00   1.00    2.60    --  111.00  58.00-150.98   52
 82  \w    119.00 175.00   1.00    2.60    --  111.00  58.00 -92.49   56
 83  \w     84.00 111.00   1.00    2.60    --  111.00  58.00 -92.49   27
 84  \w    126.00 153.00   1.00    2.60    --  111.00  63.00   9.74   27
 85  \w    153.00 178.00   1.00    2.60    --  111.00  61.00 -30.00   25
 86  \w     84.00 129.00   1.00    2.60    --  111.00  61.00 -30.00   45
 87  \w     83.00 118.00   1.00    2.60    --  111.00  63.00   9.74   35
 88  \w    120.00 156.00   1.00    2.60    --  111.00  61.00  30.00   36
 89  \w     44.00  71.00   1.00    2.60    --  111.00 -45.00 -90.00   27
 90  \w     84.00 112.00   1.00    2.60    --  111.00  61.00  30.00   28
 91  \w     83.00 121.00   1.00    2.60    --  111.00  61.00   0.00   38
 92  \w     86.00 129.00   1.00    2.60    --  111.00  50.00  56.11   43
 93  \w     83.00 123.00   1.00    2.60    --  111.00  61.00 120.00   40
 94  \w    140.00 171.00   1.00    2.60    --  111.00  61.00-180.00   31
 95  \w     83.00 110.00   1.00    2.60    --  111.00  61.00-180.00   27
 96  \w     83.00 160.00   1.00    2.60    --  111.00  61.00  60.00   77
 97  \w    134.00 173.00   1.00    2.60    --  111.00  61.00 150.00   39
 98  \w     83.00 117.00   1.00    2.60    --  111.00  61.00 150.00   34
 99  \w    148.00 175.00   1.00    2.60    --  111.00  61.00  90.00   27
100  \w     83.00 122.00   1.00    2.60    --  111.00  61.00  90.00   39
101  \w     84.00 117.00   1.00    2.60    --  111.00  61.00 -60.00   33
102  \w    140.00 172.00   1.00    2.60    --  111.00  61.00 -73.23   32
103  \w     83.00 111.00   1.00    2.60    --  111.00  61.00 -73.23   28
104  \w    139.00 173.00   1.00    2.60    --  111.00  61.00 -60.00   34
;
_diffrn_measurement_device         'four-circle diffractometer'
_diffrn_measurement_device_type    'SuperNova, Dual, Cu at home/near, Atlas'
_diffrn_measurement_method         '\w scans'
_diffrn_orient_matrix_type        
 'CrysAlisPro convention (1999,Acta A55,543-557)'
_diffrn_orient_matrix_UB_11        -0.1126583000
_diffrn_orient_matrix_UB_12        -0.1249968000
_diffrn_orient_matrix_UB_13        -0.0390451000
_diffrn_orient_matrix_UB_21        -0.0971202000
_diffrn_orient_matrix_UB_22        0.0432278000
_diffrn_orient_matrix_UB_23        -0.0100170000
_diffrn_orient_matrix_UB_31        -0.0059848000
_diffrn_orient_matrix_UB_32        0.0197511000
_diffrn_orient_matrix_UB_33        -0.0925258000
_diffrn_radiation_monochromator    mirror
_diffrn_radiation_probe            x-ray
_diffrn_radiation_type             'Cu K\a'
_diffrn_radiation_wavelength       1.54184
_diffrn_source                     'micro-focus sealed X-ray tube'
_diffrn_source_type                'SuperNova (Cu) X-ray Source'
_reflns_Friedel_coverage           0.000
_reflns_Friedel_fraction_full      .
_reflns_Friedel_fraction_max       .
_reflns_number_gt                  8255
_reflns_number_total               9449
_reflns_special_details
;
 Reflections were merged by SHELXL according to the crystal
 class for the calculation of statistics and refinement.
 
 _reflns_Friedel_fraction is defined as the number of unique
 Friedel pairs measured divided by the number that would be
 possible theoretically, ignoring centric projections and
 systematic absences.
;
_reflns_threshold_expression       'I > 2\s(I)'
_computing_cell_refinement         'CrysAlisPro 1.171.42.72a (Rigaku OD, 2022)'
_computing_data_collection         'CrysAlisPro 1.171.42.72a (Rigaku OD, 2022)'
_computing_data_reduction          'CrysAlisPro 1.171.42.72a (Rigaku OD, 2022)'
_computing_molecular_graphics      'Olex2 1.5 (Dolomanov et al., 2009)'
_computing_publication_material    'Olex2 1.5 (Dolomanov et al., 2009)'
_computing_structure_refinement    'SHELXL 2018/3 (Sheldrick, 2015)'
_computing_structure_solution      'SHELXT 2018/2 (Sheldrick, 2018)'
_refine_diff_density_max           0.410
_refine_diff_density_min           -0.274
_refine_diff_density_rms           0.041
_refine_ls_extinction_coef         .
_refine_ls_extinction_method       none
_refine_ls_goodness_of_fit_ref     1.032
_refine_ls_hydrogen_treatment      constr
_refine_ls_matrix_type             full
_refine_ls_number_parameters       486
_refine_ls_number_reflns           9449
_refine_ls_number_restraints       0
_refine_ls_R_factor_all            0.0438
_refine_ls_R_factor_gt             0.0377
_refine_ls_restrained_S_all        1.032
_refine_ls_shift/su_max            0.001
_refine_ls_shift/su_mean           0.000
_refine_ls_structure_factor_coef   Fsqd
_refine_ls_weighting_details      
 'w=1/[\s^2^(Fo^2^)+(0.0591P)^2^+0.6405P] where P=(Fo^2^+2Fc^2^)/3'
_refine_ls_weighting_scheme        calc
_refine_ls_wR_factor_gt            0.1009
_refine_ls_wR_factor_ref           0.1072
_refine_special_details            ?
_olex2_refinement_description
;
1. Fixed Uiso
 At 1.2 times of:
  All C(H) groups
 At 1.5 times of:
  All C(H,H,H) groups
2.a Ternary CH refined with riding coordinates:
 C23(H23), C30(H30), C35(H35), C42(H42)
2.b Aromatic/amide H refined with riding coordinates:
 C19(H19), C20(H20), C40(H40), C38(H38), C10(H10), C39(H39), C6(H6), C28(H28),
 C26(H26), C9(H9), C27(H27), C7(H7), C8(H8)
2.c Idealised Me refined as rotating group:
 C1(H1A,H1B,H1C), C13(H13A,H13B,H13C), C14(H14A,H14B,H14C), C2(H2A,H2B,H2C),
 C3(H3A,H3B,H3C), C18(H18A,H18B,H18C), C16(H16A,H16B,H16C), C12(H12A,H12B,H12C),
  C17(H17A,H17B,H17C), C32(H32A,H32B,H32C), C31(H31A,H31B,H31C), C36(H36A,H36B,
 H36C), C25(H25A,H25B,H25C), C43(H43A,H43B,H43C), C24(H24A,H24B,H24C), C44(H44A,
 H44B,H44C), C37(H37A,H37B,H37C)
;
_atom_sites_solution_hydrogens     geom
_atom_sites_solution_primary       dual
_atom_sites_solution_secondary     ?
loop_
  _atom_site_label
  _atom_site_type_symbol
  _atom_site_fract_x
  _atom_site_fract_y
  _atom_site_fract_z
  _atom_site_U_iso_or_equiv
  _atom_site_adp_type
  _atom_site_occupancy
  _atom_site_site_symmetry_order
  _atom_site_calc_flag
  _atom_site_refinement_flags_posn
  _atom_site_refinement_flags_adp
  _atom_site_refinement_flags_occupancy
  _atom_site_disorder_assembly
  _atom_site_disorder_group
 Si1 Si 0.41423(3) 0.56893(3) 0.26632(2) 0.01946(8) Uani 1 1 d . . . . .
 Si2 Si 0.35478(3) 0.70069(3) 0.11337(2) 0.02323(9) Uani 1 1 d . . . . .
 N3 N 0.36353(9) 0.79745(8) 0.33430(6) 0.0208(2) Uani 1 1 d . . . . .
 N5 N 0.45687(9) 0.50190(8) 0.18841(6) 0.0214(2) Uani 1 1 d . . . . .
 N4 N 0.26951(10) 0.42796(8) 0.19277(7) 0.0234(2) Uani 1 1 d . . . . .
 N2 N 0.55526(10) 0.89577(8) 0.31939(7) 0.0227(2) Uani 1 1 d . . . . .
 N1 N 0.39825(9) 0.68603(8) 0.22322(6) 0.01942(19) Uani 1 1 d . . . . .
 C11 C 0.58396(12) 0.51312(11) 0.19997(8) 0.0239(2) Uani 1 1 d . . . . .
 C4 C 0.34421(12) 0.40269(10) 0.16686(7) 0.0223(2) Uani 1 1 d . . . . .
 C19 C 0.43268(12) 0.91094(10) 0.38294(8) 0.0262(2) Uani 1 1 d . . . . .
 H19 H 0.404208 0.941939 0.417251 0.031 Uiso 1 1 calc R U . . .
 C5 C 0.31101(12) 0.28648(11) 0.12454(9) 0.0280(3) Uani 1 1 d . . . . .
 C21 C 0.25219(12) 0.71493(10) 0.34859(8) 0.0242(2) Uani 1 1 d . . . . .
 C33 C 0.67589(11) 0.93431(10) 0.31041(8) 0.0247(2) Uani 1 1 d . . . . .
 C34 C 0.71031(12) 1.01454(11) 0.25677(9) 0.0291(3) Uani 1 1 d . . . . .
 C41 C 0.76100(12) 0.89524(10) 0.36014(9) 0.0295(3) Uani 1 1 d . . . . .
 C20 C 0.54462(12) 0.96866(11) 0.37360(9) 0.0282(3) Uani 1 1 d . . . . .
 H20 H 0.607624 1.047358 0.399791 0.034 Uiso 1 1 calc R U . . .
 C1 C 0.30035(14) 0.81182(12) 0.09564(9) 0.0317(3) Uani 1 1 d . . . . .
 H1A H 0.212443 0.778127 0.093717 0.047 Uiso 1 1 calc R U . . .
 H1B H 0.301315 0.836284 0.040113 0.047 Uiso 1 1 calc R U . . .
 H1C H 0.358812 0.879175 0.143835 0.047 Uiso 1 1 calc R U . . .
 C22 C 0.13017(13) 0.70190(12) 0.29799(9) 0.0302(3) Uani 1 1 d . . . . .
 C15 C 0.14200(12) 0.35025(11) 0.19536(9) 0.0296(3) Uani 1 1 d . . . . .
 C29 C 0.26928(14) 0.65442(12) 0.41727(9) 0.0306(3) Uani 1 1 d . . . . .
 C23 C 0.11323(13) 0.77514(13) 0.23010(9) 0.0329(3) Uani 1 1 d . . . . .
 H23 H 0.194602 0.814147 0.219486 0.039 Uiso 1 1 calc R U . . .
 C30 C 0.40235(14) 0.67700(12) 0.47838(8) 0.0322(3) Uani 1 1 d . . . . .
 H30 H 0.462627 0.714851 0.448317 0.039 Uiso 1 1 calc R U . . .
 C13 C 0.67798(13) 0.64282(12) 0.21885(11) 0.0355(3) Uani 1 1 d . . . . .
 H13A H 0.659912 0.673351 0.164897 0.053 Uiso 1 1 calc R U . . .
 H13B H 0.766677 0.656053 0.240675 0.053 Uiso 1 1 calc R U . . .
 H13C H 0.667849 0.682525 0.263132 0.053 Uiso 1 1 calc R U . . .
 C40 C 0.87479(13) 0.93065(12) 0.34745(11) 0.0393(3) Uani 1 1 d . . . . .
 H40 H 0.932219 0.903593 0.378699 0.047 Uiso 1 1 calc R U . . .
 C38 C 0.82585(14) 1.04677(12) 0.24684(11) 0.0382(3) Uani 1 1 d . . . . .
 H38 H 0.849455 1.099166 0.209162 0.046 Uiso 1 1 calc R U . . .
 B1 B 0.43752(12) 0.78412(11) 0.28913(8) 0.0190(2) Uani 1 1 d . . . . .
 C14 C 0.63030(14) 0.46224(13) 0.27855(10) 0.0353(3) Uani 1 1 d . . . . .
 H14A H 0.634776 0.500998 0.330920 0.053 Uiso 1 1 calc R U . . .
 H14B H 0.716193 0.474105 0.287740 0.053 Uiso 1 1 calc R U . . .
 H14C H 0.569692 0.378944 0.267465 0.053 Uiso 1 1 calc R U . . .
 C35 C 0.63196(14) 1.07328(12) 0.21424(10) 0.0366(3) Uani 1 1 d . . . . .
 H35 H 0.547035 1.031099 0.219991 0.044 Uiso 1 1 calc R U . . .
 C2 C 0.48962(15) 0.74550(13) 0.07570(9) 0.0345(3) Uani 1 1 d . . . . .
 H2A H 0.569299 0.808178 0.120152 0.052 Uiso 1 1 calc R U . . .
 H2B H 0.468503 0.772817 0.020499 0.052 Uiso 1 1 calc R U . . .
 H2C H 0.501867 0.679016 0.066666 0.052 Uiso 1 1 calc R U . . .
 C10 C 0.26563(14) 0.25991(13) 0.03365(9) 0.0355(3) Uani 1 1 d . . . . .
 H10 H 0.257481 0.315793 -0.000194 0.043 Uiso 1 1 calc R U . . .
 C39 C 0.90617(14) 1.00407(13) 0.29059(13) 0.0440(4) Uani 1 1 d . . . . .
 H39 H 0.983077 1.025135 0.281641 0.053 Uiso 1 1 calc R U . . .
 C42 C 0.73470(13) 0.82244(12) 0.42890(10) 0.0361(3) Uani 1 1 d . . . . .
 H42 H 0.642407 0.759462 0.402466 0.043 Uiso 1 1 calc R U . . .
 C3 C 0.21770(16) 0.56479(13) 0.03506(9) 0.0402(3) Uani 1 1 d . . . . .
 H3A H 0.243280 0.504873 0.037832 0.060 Uiso 1 1 calc R U . . .
 H3B H 0.195087 0.580362 -0.024530 0.060 Uiso 1 1 calc R U . . .
 H3C H 0.142772 0.537812 0.050793 0.060 Uiso 1 1 calc R U . . .
 C18 C 0.04695(14) 0.26096(14) 0.11017(10) 0.0427(4) Uani 1 1 d . . . . .
 H18A H -0.039715 0.221594 0.110766 0.064 Uiso 1 1 calc R U . . .
 H18B H 0.074225 0.203727 0.105032 0.064 Uiso 1 1 calc R U . . .
 H18C H 0.045496 0.300433 0.060204 0.064 Uiso 1 1 calc R U . . .
 C16 C 0.08868(15) 0.42841(13) 0.20882(12) 0.0446(4) Uani 1 1 d . . . . .
 H16A H 0.075916 0.466799 0.158640 0.067 Uiso 1 1 calc R U . . .
 H16B H 0.149970 0.487154 0.262443 0.067 Uiso 1 1 calc R U . . .
 H16C H 0.005848 0.381540 0.214051 0.067 Uiso 1 1 calc R U . . .
 C6 C 0.32363(15) 0.20438(12) 0.17374(11) 0.0387(3) Uani 1 1 d . . . . .
 H6 H 0.354710 0.221793 0.235788 0.046 Uiso 1 1 calc R U . . .
 C12 C 0.58060(15) 0.45599(15) 0.11865(10) 0.0418(4) Uani 1 1 d . . . . .
 H12A H 0.530620 0.371420 0.111018 0.063 Uiso 1 1 calc R U . . .
 H12B H 0.668976 0.478505 0.125578 0.063 Uiso 1 1 calc R U . . .
 H12C H 0.540061 0.481324 0.067087 0.063 Uiso 1 1 calc R U . . .
 C28 C 0.16038(17) 0.57704(15) 0.43153(12) 0.0473(4) Uani 1 1 d . . . . .
 H28 H 0.169686 0.534719 0.477257 0.057 Uiso 1 1 calc R U . . .
 C17 C 0.15999(16) 0.28961(14) 0.27336(11) 0.0457(4) Uani 1 1 d . . . . .
 H17A H 0.077820 0.247269 0.280297 0.069 Uiso 1 1 calc R U . . .
 H17B H 0.225289 0.347633 0.326668 0.069 Uiso 1 1 calc R U . . .
 H17C H 0.188407 0.235042 0.263124 0.069 Uiso 1 1 calc R U . . .
 C32 C 0.40621(19) 0.56672(15) 0.50032(10) 0.0462(4) Uani 1 1 d . . . . .
 H32A H 0.346775 0.527096 0.529095 0.069 Uiso 1 1 calc R U . . .
 H32B H 0.494178 0.586642 0.539702 0.069 Uiso 1 1 calc R U . . .
 H32C H 0.380147 0.515377 0.446310 0.069 Uiso 1 1 calc R U . . .
 C26 C 0.02469(15) 0.62291(15) 0.31527(12) 0.0462(4) Uani 1 1 d . . . . .
 H26 H -0.058851 0.611962 0.281201 0.055 Uiso 1 1 calc R U . . .
 C31 C 0.45113(19) 0.76152(15) 0.56251(10) 0.0468(4) Uani 1 1 d . . . . .
 H31A H 0.453929 0.834266 0.547879 0.070 Uiso 1 1 calc R U . . .
 H31B H 0.538040 0.777234 0.600759 0.070 Uiso 1 1 calc R U . . .
 H31C H 0.392656 0.727171 0.592772 0.070 Uiso 1 1 calc R U . . .
 C36 C 0.6048(2) 1.07053(16) 0.11698(12) 0.0530(4) Uani 1 1 d . . . . .
 H36A H 0.545036 1.100466 0.091618 0.080 Uiso 1 1 calc R U . . .
 H36B H 0.566020 0.990467 0.086953 0.080 Uiso 1 1 calc R U . . .
 H36C H 0.685896 1.118896 0.109918 0.080 Uiso 1 1 calc R U . . .
 C25 C 0.0930(2) 0.86953(17) 0.26383(13) 0.0531(4) Uani 1 1 d . . . . .
 H25A H 0.085854 0.918198 0.220000 0.080 Uiso 1 1 calc R U . . .
 H25B H 0.166626 0.917551 0.318499 0.080 Uiso 1 1 calc R U . . .
 H25C H 0.013527 0.833441 0.274652 0.080 Uiso 1 1 calc R U . . .
 C43 C 0.75253(17) 0.89505(16) 0.50942(11) 0.0484(4) Uani 1 1 d . . . . .
 H43A H 0.738130 0.846937 0.553451 0.073 Uiso 1 1 calc R U . . .
 H43B H 0.690321 0.923515 0.492201 0.073 Uiso 1 1 calc R U . . .
 H43C H 0.840558 0.961134 0.534101 0.073 Uiso 1 1 calc R U . . .
 C24 C 0.00188(16) 0.70276(18) 0.14276(11) 0.0530(4) Uani 1 1 d . . . . .
 H24A H -0.079904 0.667688 0.150624 0.079 Uiso 1 1 calc R U . . .
 H24B H 0.014743 0.641417 0.122243 0.079 Uiso 1 1 calc R U . . .
 H24C H -0.000582 0.752783 0.099429 0.079 Uiso 1 1 calc R U . . .
 C9 C 0.23220(17) 0.15165(15) -0.00772(12) 0.0514(4) Uani 1 1 d . . . . .
 H9 H 0.200912 0.133546 -0.069743 0.062 Uiso 1 1 calc R U . . .
 C27 C 0.03924(17) 0.56059(17) 0.38061(14) 0.0561(5) Uani 1 1 d . . . . .
 H27 H -0.034012 0.506285 0.390685 0.067 Uiso 1 1 calc R U . . .
 C44 C 0.81885(17) 0.76459(15) 0.46048(12) 0.0504(4) Uani 1 1 d . . . . .
 H44A H 0.908546 0.824164 0.494636 0.076 Uiso 1 1 calc R U . . .
 H44B H 0.814604 0.722662 0.409745 0.076 Uiso 1 1 calc R U . . .
 H44C H 0.787122 0.710022 0.497204 0.076 Uiso 1 1 calc R U . . .
 C7 C 0.29049(18) 0.09678(14) 0.13154(14) 0.0550(5) Uani 1 1 d . . . . .
 H7 H 0.299534 0.040823 0.164954 0.066 Uiso 1 1 calc R U . . .
 C37 C 0.70108(19) 1.19909(14) 0.26310(14) 0.0543(4) Uani 1 1 d . . . . .
 H37A H 0.784009 1.242871 0.257382 0.081 Uiso 1 1 calc R U . . .
 H37B H 0.716183 1.199964 0.325196 0.081 Uiso 1 1 calc R U . . .
 H37C H 0.647206 1.234775 0.237935 0.081 Uiso 1 1 calc R U . . .
 C8 C 0.24450(19) 0.07085(15) 0.04132(15) 0.0608(5) Uani 1 1 d . . . . .
 H8 H 0.221244 -0.003133 0.012962 0.073 Uiso 1 1 calc R U . . .

loop_
  _atom_site_aniso_label
  _atom_site_aniso_U_11
  _atom_site_aniso_U_22
  _atom_site_aniso_U_33
  _atom_site_aniso_U_23
  _atom_site_aniso_U_13
  _atom_site_aniso_U_12
 Si1 0.02318(16) 0.01910(15) 0.01737(15) 0.00280(11) 0.00879(12) 0.01078(12)
 Si2 0.03033(17) 0.02449(16) 0.01761(16) 0.00425(12) 0.00931(13) 0.01567(14)
 N3 0.0233(5) 0.0216(5) 0.0204(5) 0.0026(4) 0.0099(4) 0.0124(4)
 N5 0.0242(5) 0.0217(5) 0.0205(5) 0.0029(4) 0.0092(4) 0.0127(4)
 N4 0.0244(5) 0.0197(5) 0.0246(5) 0.0030(4) 0.0112(4) 0.0085(4)
 N2 0.0237(5) 0.0203(5) 0.0248(5) 0.0010(4) 0.0114(4) 0.0100(4)
 N1 0.0224(4) 0.0188(4) 0.0178(4) 0.0022(3) 0.0084(4) 0.0102(4)
 C11 0.0259(6) 0.0288(6) 0.0228(6) 0.0051(5) 0.0109(5) 0.0170(5)
 C4 0.0280(6) 0.0216(5) 0.0182(5) 0.0041(4) 0.0081(4) 0.0136(5)
 C19 0.0318(6) 0.0246(6) 0.0257(6) -0.0001(5) 0.0125(5) 0.0159(5)
 C5 0.0292(6) 0.0223(6) 0.0305(7) -0.0005(5) 0.0099(5) 0.0125(5)
 C21 0.0277(6) 0.0255(6) 0.0263(6) 0.0048(5) 0.0157(5) 0.0148(5)
 C33 0.0215(5) 0.0189(5) 0.0287(6) -0.0024(4) 0.0095(5) 0.0063(4)
 C34 0.0273(6) 0.0228(6) 0.0357(7) 0.0024(5) 0.0150(5) 0.0093(5)
 C41 0.0223(6) 0.0203(6) 0.0363(7) -0.0027(5) 0.0066(5) 0.0066(5)
 C20 0.0310(6) 0.0215(6) 0.0298(6) -0.0037(5) 0.0114(5) 0.0115(5)
 C1 0.0398(7) 0.0372(7) 0.0289(7) 0.0128(5) 0.0155(6) 0.0260(6)
 C22 0.0285(6) 0.0366(7) 0.0335(7) 0.0067(5) 0.0172(5) 0.0186(6)
 C15 0.0258(6) 0.0242(6) 0.0322(7) 0.0017(5) 0.0142(5) 0.0050(5)
 C29 0.0399(7) 0.0340(7) 0.0311(7) 0.0114(5) 0.0215(6) 0.0230(6)
 C23 0.0299(6) 0.0457(8) 0.0313(7) 0.0085(6) 0.0131(5) 0.0241(6)
 C30 0.0465(8) 0.0415(7) 0.0233(6) 0.0106(5) 0.0173(6) 0.0305(7)
 C13 0.0255(6) 0.0334(7) 0.0500(9) 0.0107(6) 0.0160(6) 0.0155(6)
 C40 0.0245(6) 0.0263(6) 0.0619(10) 0.0037(6) 0.0136(6) 0.0110(5)
 C38 0.0357(7) 0.0287(7) 0.0531(9) 0.0094(6) 0.0272(7) 0.0110(6)
 B1 0.0210(6) 0.0212(6) 0.0178(6) 0.0051(5) 0.0080(5) 0.0124(5)
 C14 0.0345(7) 0.0410(7) 0.0356(7) 0.0142(6) 0.0117(6) 0.0241(6)
 C35 0.0377(7) 0.0331(7) 0.0465(8) 0.0161(6) 0.0234(6) 0.0183(6)
 C2 0.0512(8) 0.0459(8) 0.0277(7) 0.0161(6) 0.0245(6) 0.0338(7)
 C10 0.0359(7) 0.0358(7) 0.0306(7) -0.0051(6) 0.0082(6) 0.0179(6)
 C39 0.0285(7) 0.0310(7) 0.0757(12) 0.0072(7) 0.0293(7) 0.0108(6)
 C42 0.0271(6) 0.0310(7) 0.0346(7) 0.0032(6) 0.0025(5) 0.0093(5)
 C3 0.0494(9) 0.0351(7) 0.0214(6) 0.0008(5) 0.0020(6) 0.0179(7)
 C18 0.0282(7) 0.0409(8) 0.0398(8) -0.0075(6) 0.0119(6) 0.0031(6)
 C16 0.0326(7) 0.0371(8) 0.0651(11) 0.0024(7) 0.0280(7) 0.0116(6)
 C6 0.0440(8) 0.0271(7) 0.0465(8) 0.0084(6) 0.0164(7) 0.0196(6)
 C12 0.0400(8) 0.0610(10) 0.0317(7) -0.0011(7) 0.0167(6) 0.0286(7)
 C28 0.0547(10) 0.0528(9) 0.0555(10) 0.0303(8) 0.0390(8) 0.0301(8)
 C17 0.0416(8) 0.0397(8) 0.0432(9) 0.0147(7) 0.0214(7) 0.0067(7)
 C32 0.0794(12) 0.0555(9) 0.0291(7) 0.0152(7) 0.0231(8) 0.0515(9)
 C26 0.0306(7) 0.0577(10) 0.0592(10) 0.0174(8) 0.0258(7) 0.0226(7)
 C31 0.0692(11) 0.0505(9) 0.0311(8) 0.0052(7) 0.0192(7) 0.0378(9)
 C36 0.0649(11) 0.0521(10) 0.0501(10) 0.0266(8) 0.0281(9) 0.0309(9)
 C25 0.0722(12) 0.0617(11) 0.0561(10) 0.0211(9) 0.0331(9) 0.0509(10)
 C43 0.0430(8) 0.0603(10) 0.0338(8) 0.0047(7) 0.0071(7) 0.0248(8)
 C24 0.0360(8) 0.0781(12) 0.0368(9) 0.0060(8) 0.0067(7) 0.0273(9)
 C9 0.0464(9) 0.0472(9) 0.0482(10) -0.0204(8) 0.0107(7) 0.0190(8)
 C27 0.0449(9) 0.0618(11) 0.0782(13) 0.0331(10) 0.0448(9) 0.0242(8)
 C44 0.0482(9) 0.0435(9) 0.0472(9) 0.0085(7) 0.0029(7) 0.0244(8)
 C7 0.0596(11) 0.0278(7) 0.0818(14) 0.0086(8) 0.0271(10) 0.0252(8)
 C37 0.0665(11) 0.0356(8) 0.0777(13) 0.0167(8) 0.0397(10) 0.0301(8)
 C8 0.0571(11) 0.0319(8) 0.0848(14) -0.0172(9) 0.0217(10) 0.0198(8)

_geom_special_details
;
 All esds (except the esd in the dihedral angle between two l.s. planes)
 are estimated using the full covariance matrix.  The cell esds are taken
 into account individually in the estimation of esds in distances, angles
 and torsion angles; correlations between esds in cell parameters are only
 used when they are defined by crystal symmetry.  An approximate (isotropic)
 treatment of cell esds is used for estimating esds involving l.s. planes.
;
loop_
  _geom_bond_atom_site_label_1
  _geom_bond_atom_site_label_2
  _geom_bond_distance
  _geom_bond_site_symmetry_2
  _geom_bond_publ_flag
 Si1 N5 1.9184(10) . ?
 Si1 N4 1.9024(10) . ?
 Si1 N1 1.7716(10) . ?
 Si1 C4 2.3502(11) . ?
 Si2 N1 1.7510(10) . ?
 Si2 C1 1.8738(13) . ?
 Si2 C2 1.8666(14) . ?
 Si2 C3 1.8671(14) . ?
 N3 C19 1.4023(15) . ?
 N3 C21 1.4351(15) . ?
 N3 B1 1.4554(15) . ?
 N5 C11 1.4896(14) . ?
 N5 C4 1.3450(15) . ?
 N4 C4 1.3301(15) . ?
 N4 C15 1.4812(15) . ?
 N2 C33 1.4370(15) . ?
 N2 C20 1.4002(15) . ?
 N2 B1 1.4524(16) . ?
 N1 B1 1.4667(15) . ?
 C11 C13 1.5230(18) . ?
 C11 C14 1.5262(17) . ?
 C11 C12 1.5250(17) . ?
 C4 C5 1.4930(16) . ?
 C19 H19 0.9500 . ?
 C19 C20 1.3342(19) . ?
 C5 C10 1.3927(19) . ?
 C5 C6 1.3932(19) . ?
 C21 C22 1.4051(18) . ?
 C21 C29 1.4058(18) . ?
 C33 C34 1.3992(19) . ?
 C33 C41 1.4148(18) . ?
 C34 C38 1.3966(19) . ?
 C34 C35 1.5188(19) . ?
 C41 C40 1.3919(19) . ?
 C41 C42 1.522(2) . ?
 C20 H20 0.9500 . ?
 C1 H1A 0.9800 . ?
 C1 H1B 0.9800 . ?
 C1 H1C 0.9800 . ?
 C22 C23 1.5096(19) . ?
 C22 C26 1.395(2) . ?
 C15 C18 1.5314(18) . ?
 C15 C16 1.524(2) . ?
 C15 C17 1.528(2) . ?
 C29 C30 1.5178(19) . ?
 C29 C28 1.393(2) . ?
 C23 H23 1.0000 . ?
 C23 C25 1.527(2) . ?
 C23 C24 1.529(2) . ?
 C30 H30 1.0000 . ?
 C30 C32 1.5215(19) . ?
 C30 C31 1.5303(19) . ?
 C13 H13A 0.9800 . ?
 C13 H13B 0.9800 . ?
 C13 H13C 0.9800 . ?
 C40 H40 0.9500 . ?
 C40 C39 1.379(2) . ?
 C38 H38 0.9500 . ?
 C38 C39 1.376(2) . ?
 C14 H14A 0.9800 . ?
 C14 H14B 0.9800 . ?
 C14 H14C 0.9800 . ?
 C35 H35 1.0000 . ?
 C35 C36 1.526(2) . ?
 C35 C37 1.534(2) . ?
 C2 H2A 0.9800 . ?
 C2 H2B 0.9800 . ?
 C2 H2C 0.9800 . ?
 C10 H10 0.9500 . ?
 C10 C9 1.392(2) . ?
 C39 H39 0.9500 . ?
 C42 H42 1.0000 . ?
 C42 C43 1.532(2) . ?
 C42 C44 1.535(2) . ?
 C3 H3A 0.9800 . ?
 C3 H3B 0.9800 . ?
 C3 H3C 0.9800 . ?
 C18 H18A 0.9800 . ?
 C18 H18B 0.9800 . ?
 C18 H18C 0.9800 . ?
 C16 H16A 0.9800 . ?
 C16 H16B 0.9800 . ?
 C16 H16C 0.9800 . ?
 C6 H6 0.9500 . ?
 C6 C7 1.391(2) . ?
 C12 H12A 0.9800 . ?
 C12 H12B 0.9800 . ?
 C12 H12C 0.9800 . ?
 C28 H28 0.9500 . ?
 C28 C27 1.380(3) . ?
 C17 H17A 0.9800 . ?
 C17 H17B 0.9800 . ?
 C17 H17C 0.9800 . ?
 C32 H32A 0.9800 . ?
 C32 H32B 0.9800 . ?
 C32 H32C 0.9800 . ?
 C26 H26 0.9500 . ?
 C26 C27 1.375(3) . ?
 C31 H31A 0.9800 . ?
 C31 H31B 0.9800 . ?
 C31 H31C 0.9800 . ?
 C36 H36A 0.9800 . ?
 C36 H36B 0.9800 . ?
 C36 H36C 0.9800 . ?
 C25 H25A 0.9800 . ?
 C25 H25B 0.9800 . ?
 C25 H25C 0.9800 . ?
 C43 H43A 0.9800 . ?
 C43 H43B 0.9800 . ?
 C43 H43C 0.9800 . ?
 C24 H24A 0.9800 . ?
 C24 H24B 0.9800 . ?
 C24 H24C 0.9800 . ?
 C9 H9 0.9500 . ?
 C9 C8 1.376(3) . ?
 C27 H27 0.9500 . ?
 C44 H44A 0.9800 . ?
 C44 H44B 0.9800 . ?
 C44 H44C 0.9800 . ?
 C7 H7 0.9500 . ?
 C7 C8 1.381(3) . ?
 C37 H37A 0.9800 . ?
 C37 H37B 0.9800 . ?
 C37 H37C 0.9800 . ?
 C8 H8 0.9500 . ?

loop_
  _geom_angle_atom_site_label_1
  _geom_angle_atom_site_label_2
  _geom_angle_atom_site_label_3
  _geom_angle
  _geom_angle_site_symmetry_1
  _geom_angle_site_symmetry_3
  _geom_angle_publ_flag
 N5 Si1 C4 34.91(4) . . ?
 N4 Si1 N5 68.21(4) . . ?
 N4 Si1 C4 34.45(4) . . ?
 N1 Si1 N5 106.71(4) . . ?
 N1 Si1 N4 108.22(5) . . ?
 N1 Si1 C4 117.96(4) . . ?
 N1 Si2 C1 110.33(5) . . ?
 N1 Si2 C2 113.14(6) . . ?
 N1 Si2 C3 113.81(6) . . ?
 C2 Si2 C1 107.73(6) . . ?
 C2 Si2 C3 105.66(7) . . ?
 C3 Si2 C1 105.69(7) . . ?
 C19 N3 C21 117.97(9) . . ?
 C19 N3 B1 108.80(10) . . ?
 C21 N3 B1 132.21(10) . . ?
 C11 N5 Si1 129.14(8) . . ?
 C4 N5 Si1 90.38(7) . . ?
 C4 N5 C11 126.75(10) . . ?
 C4 N4 Si1 91.53(7) . . ?
 C4 N4 C15 129.97(10) . . ?
 C15 N4 Si1 132.79(8) . . ?
 C33 N2 B1 131.50(10) . . ?
 C20 N2 C33 119.28(10) . . ?
 C20 N2 B1 108.83(10) . . ?
 Si2 N1 Si1 126.91(5) . . ?
 B1 N1 Si1 114.83(8) . . ?
 B1 N1 Si2 118.01(8) . . ?
 N5 C11 C13 106.07(9) . . ?
 N5 C11 C14 110.05(10) . . ?
 N5 C11 C12 112.97(10) . . ?
 C13 C11 C14 108.79(11) . . ?
 C13 C11 C12 108.90(12) . . ?
 C12 C11 C14 109.90(11) . . ?
 N5 C4 Si1 54.71(6) . . ?
 N5 C4 C5 126.75(11) . . ?
 N4 C4 Si1 54.02(6) . . ?
 N4 C4 N5 106.44(10) . . ?
 N4 C4 C5 126.80(11) . . ?
 C5 C4 Si1 165.40(9) . . ?
 N3 C19 H19 125.2 . . ?
 C20 C19 N3 109.50(10) . . ?
 C20 C19 H19 125.2 . . ?
 C10 C5 C4 118.85(12) . . ?
 C10 C5 C6 119.58(12) . . ?
 C6 C5 C4 121.57(12) . . ?
 C22 C21 N3 119.67(11) . . ?
 C22 C21 C29 121.31(12) . . ?
 C29 C21 N3 118.88(11) . . ?
 C34 C33 N2 119.62(11) . . ?
 C34 C33 C41 121.22(12) . . ?
 C41 C33 N2 119.06(11) . . ?
 C33 C34 C35 122.68(12) . . ?
 C38 C34 C33 118.13(13) . . ?
 C38 C34 C35 119.06(12) . . ?
 C33 C41 C42 122.12(12) . . ?
 C40 C41 C33 117.62(13) . . ?
 C40 C41 C42 120.18(13) . . ?
 N2 C20 H20 125.1 . . ?
 C19 C20 N2 109.76(10) . . ?
 C19 C20 H20 125.1 . . ?
 Si2 C1 H1A 109.5 . . ?
 Si2 C1 H1B 109.5 . . ?
 Si2 C1 H1C 109.5 . . ?
 H1A C1 H1B 109.5 . . ?
 H1A C1 H1C 109.5 . . ?
 H1B C1 H1C 109.5 . . ?
 C21 C22 C23 121.58(12) . . ?
 C26 C22 C21 118.02(13) . . ?
 C26 C22 C23 120.32(13) . . ?
 N4 C15 C18 112.59(11) . . ?
 N4 C15 C16 106.10(10) . . ?
 N4 C15 C17 109.45(11) . . ?
 C16 C15 C18 108.88(13) . . ?
 C16 C15 C17 109.10(13) . . ?
 C17 C15 C18 110.57(12) . . ?
 C21 C29 C30 121.81(12) . . ?
 C28 C29 C21 117.96(13) . . ?
 C28 C29 C30 120.12(13) . . ?
 C22 C23 H23 107.9 . . ?
 C22 C23 C25 110.58(12) . . ?
 C22 C23 C24 112.42(13) . . ?
 C25 C23 H23 107.9 . . ?
 C25 C23 C24 110.05(13) . . ?
 C24 C23 H23 107.9 . . ?
 C29 C30 H30 107.7 . . ?
 C29 C30 C32 113.17(13) . . ?
 C29 C30 C31 110.12(12) . . ?
 C32 C30 H30 107.7 . . ?
 C32 C30 C31 110.14(12) . . ?
 C31 C30 H30 107.7 . . ?
 C11 C13 H13A 109.5 . . ?
 C11 C13 H13B 109.5 . . ?
 C11 C13 H13C 109.5 . . ?
 H13A C13 H13B 109.5 . . ?
 H13A C13 H13C 109.5 . . ?
 H13B C13 H13C 109.5 . . ?
 C41 C40 H40 119.2 . . ?
 C39 C40 C41 121.58(14) . . ?
 C39 C40 H40 119.2 . . ?
 C34 C38 H38 119.4 . . ?
 C39 C38 C34 121.26(14) . . ?
 C39 C38 H38 119.4 . . ?
 N3 B1 N1 128.51(11) . . ?
 N2 B1 N3 103.00(9) . . ?
 N2 B1 N1 128.28(10) . . ?
 C11 C14 H14A 109.5 . . ?
 C11 C14 H14B 109.5 . . ?
 C11 C14 H14C 109.5 . . ?
 H14A C14 H14B 109.5 . . ?
 H14A C14 H14C 109.5 . . ?
 H14B C14 H14C 109.5 . . ?
 C34 C35 H35 107.8 . . ?
 C34 C35 C36 113.27(13) . . ?
 C34 C35 C37 109.90(13) . . ?
 C36 C35 H35 107.8 . . ?
 C36 C35 C37 109.99(13) . . ?
 C37 C35 H35 107.8 . . ?
 Si2 C2 H2A 109.5 . . ?
 Si2 C2 H2B 109.5 . . ?
 Si2 C2 H2C 109.5 . . ?
 H2A C2 H2B 109.5 . . ?
 H2A C2 H2C 109.5 . . ?
 H2B C2 H2C 109.5 . . ?
 C5 C10 H10 119.9 . . ?
 C9 C10 C5 120.13(15) . . ?
 C9 C10 H10 119.9 . . ?
 C40 C39 H39 120.1 . . ?
 C38 C39 C40 119.88(13) . . ?
 C38 C39 H39 120.1 . . ?
 C41 C42 H42 107.7 . . ?
 C41 C42 C43 111.14(12) . . ?
 C41 C42 C44 114.52(13) . . ?
 C43 C42 H42 107.7 . . ?
 C43 C42 C44 107.89(13) . . ?
 C44 C42 H42 107.7 . . ?
 Si2 C3 H3A 109.5 . . ?
 Si2 C3 H3B 109.5 . . ?
 Si2 C3 H3C 109.5 . . ?
 H3A C3 H3B 109.5 . . ?
 H3A C3 H3C 109.5 . . ?
 H3B C3 H3C 109.5 . . ?
 C15 C18 H18A 109.5 . . ?
 C15 C18 H18B 109.5 . . ?
 C15 C18 H18C 109.5 . . ?
 H18A C18 H18B 109.5 . . ?
 H18A C18 H18C 109.5 . . ?
 H18B C18 H18C 109.5 . . ?
 C15 C16 H16A 109.5 . . ?
 C15 C16 H16B 109.5 . . ?
 C15 C16 H16C 109.5 . . ?
 H16A C16 H16B 109.5 . . ?
 H16A C16 H16C 109.5 . . ?
 H16B C16 H16C 109.5 . . ?
 C5 C6 H6 120.2 . . ?
 C7 C6 C5 119.65(16) . . ?
 C7 C6 H6 120.2 . . ?
 C11 C12 H12A 109.5 . . ?
 C11 C12 H12B 109.5 . . ?
 C11 C12 H12C 109.5 . . ?
 H12A C12 H12B 109.5 . . ?
 H12A C12 H12C 109.5 . . ?
 H12B C12 H12C 109.5 . . ?
 C29 C28 H28 119.3 . . ?
 C27 C28 C29 121.38(15) . . ?
 C27 C28 H28 119.3 . . ?
 C15 C17 H17A 109.5 . . ?
 C15 C17 H17B 109.5 . . ?
 C15 C17 H17C 109.5 . . ?
 H17A C17 H17B 109.5 . . ?
 H17A C17 H17C 109.5 . . ?
 H17B C17 H17C 109.5 . . ?
 C30 C32 H32A 109.5 . . ?
 C30 C32 H32B 109.5 . . ?
 C30 C32 H32C 109.5 . . ?
 H32A C32 H32B 109.5 . . ?
 H32A C32 H32C 109.5 . . ?
 H32B C32 H32C 109.5 . . ?
 C22 C26 H26 119.3 . . ?
 C27 C26 C22 121.34(15) . . ?
 C27 C26 H26 119.3 . . ?
 C30 C31 H31A 109.5 . . ?
 C30 C31 H31B 109.5 . . ?
 C30 C31 H31C 109.5 . . ?
 H31A C31 H31B 109.5 . . ?
 H31A C31 H31C 109.5 . . ?
 H31B C31 H31C 109.5 . . ?
 C35 C36 H36A 109.5 . . ?
 C35 C36 H36B 109.5 . . ?
 C35 C36 H36C 109.5 . . ?
 H36A C36 H36B 109.5 . . ?
 H36A C36 H36C 109.5 . . ?
 H36B C36 H36C 109.5 . . ?
 C23 C25 H25A 109.5 . . ?
 C23 C25 H25B 109.5 . . ?
 C23 C25 H25C 109.5 . . ?
 H25A C25 H25B 109.5 . . ?
 H25A C25 H25C 109.5 . . ?
 H25B C25 H25C 109.5 . . ?
 C42 C43 H43A 109.5 . . ?
 C42 C43 H43B 109.5 . . ?
 C42 C43 H43C 109.5 . . ?
 H43A C43 H43B 109.5 . . ?
 H43A C43 H43C 109.5 . . ?
 H43B C43 H43C 109.5 . . ?
 C23 C24 H24A 109.5 . . ?
 C23 C24 H24B 109.5 . . ?
 C23 C24 H24C 109.5 . . ?
 H24A C24 H24B 109.5 . . ?
 H24A C24 H24C 109.5 . . ?
 H24B C24 H24C 109.5 . . ?
 C10 C9 H9 120.0 . . ?
 C8 C9 C10 119.95(16) . . ?
 C8 C9 H9 120.0 . . ?
 C28 C27 H27 120.0 . . ?
 C26 C27 C28 119.93(15) . . ?
 C26 C27 H27 120.0 . . ?
 C42 C44 H44A 109.5 . . ?
 C42 C44 H44B 109.5 . . ?
 C42 C44 H44C 109.5 . . ?
 H44A C44 H44B 109.5 . . ?
 H44A C44 H44C 109.5 . . ?
 H44B C44 H44C 109.5 . . ?
 C6 C7 H7 119.8 . . ?
 C8 C7 C6 120.36(17) . . ?
 C8 C7 H7 119.8 . . ?
 C35 C37 H37A 109.5 . . ?
 C35 C37 H37B 109.5 . . ?
 C35 C37 H37C 109.5 . . ?
 H37A C37 H37B 109.5 . . ?
 H37A C37 H37C 109.5 . . ?
 H37B C37 H37C 109.5 . . ?
 C9 C8 C7 120.33(14) . . ?
 C9 C8 H8 119.8 . . ?
 C7 C8 H8 119.8 . . ?

loop_
  _geom_torsion_atom_site_label_1
  _geom_torsion_atom_site_label_2
  _geom_torsion_atom_site_label_3
  _geom_torsion_atom_site_label_4
  _geom_torsion
  _geom_torsion_site_symmetry_1
  _geom_torsion_site_symmetry_2
  _geom_torsion_site_symmetry_3
  _geom_torsion_site_symmetry_4
  _geom_torsion_publ_flag
 Si1 N5 C11 C13 -54.98(13) . . . . ?
 Si1 N5 C11 C14 62.54(13) . . . . ?
 Si1 N5 C11 C12 -174.20(10) . . . . ?
 Si1 N5 C4 N4 16.41(9) . . . . ?
 Si1 N5 C4 C5 -162.01(11) . . . . ?
 Si1 N4 C4 N5 -16.56(9) . . . . ?
 Si1 N4 C4 C5 161.86(11) . . . . ?
 Si1 N4 C15 C18 167.41(10) . . . . ?
 Si1 N4 C15 C16 48.40(16) . . . . ?
 Si1 N4 C15 C17 -69.20(15) . . . . ?
 Si1 N1 B1 N3 -82.22(13) . . . . ?
 Si1 N1 B1 N2 103.86(12) . . . . ?
 Si1 C4 C5 C10 -175.0(3) . . . . ?
 Si1 C4 C5 C6 5.4(4) . . . . ?
 Si2 N1 B1 N3 103.10(12) . . . . ?
 Si2 N1 B1 N2 -70.82(14) . . . . ?
 N3 C19 C20 N2 -0.72(15) . . . . ?
 N3 C21 C22 C23 -1.68(18) . . . . ?
 N3 C21 C22 C26 -178.42(12) . . . . ?
 N3 C21 C29 C30 2.11(18) . . . . ?
 N3 C21 C29 C28 178.28(12) . . . . ?
 N5 Si1 N1 Si2 26.91(8) . . . . ?
 N5 Si1 N1 B1 -147.21(8) . . . . ?
 N5 C4 C5 C10 -84.62(16) . . . . ?
 N5 C4 C5 C6 95.79(16) . . . . ?
 N4 Si1 N1 Si2 -45.08(8) . . . . ?
 N4 Si1 N1 B1 140.80(8) . . . . ?
 N4 C4 C5 C10 97.28(16) . . . . ?
 N4 C4 C5 C6 -82.32(17) . . . . ?
 N2 C33 C34 C38 -177.59(11) . . . . ?
 N2 C33 C34 C35 6.55(18) . . . . ?
 N2 C33 C41 C40 177.62(11) . . . . ?
 N2 C33 C41 C42 -5.60(17) . . . . ?
 C11 N5 C4 Si1 142.44(12) . . . . ?
 C11 N5 C4 N4 158.85(10) . . . . ?
 C11 N5 C4 C5 -19.57(19) . . . . ?
 C4 Si1 N1 Si2 -8.99(9) . . . . ?
 C4 Si1 N1 B1 176.89(8) . . . . ?
 C4 N5 C11 C13 176.83(11) . . . . ?
 C4 N5 C11 C14 -65.65(15) . . . . ?
 C4 N5 C11 C12 57.60(16) . . . . ?
 C4 N4 C15 C18 -47.17(18) . . . . ?
 C4 N4 C15 C16 -166.18(13) . . . . ?
 C4 N4 C15 C17 76.22(16) . . . . ?
 C4 C5 C10 C9 -179.10(13) . . . . ?
 C4 C5 C6 C7 179.43(14) . . . . ?
 C19 N3 C21 C22 90.17(14) . . . . ?
 C19 N3 C21 C29 -85.54(14) . . . . ?
 C19 N3 B1 N2 2.80(12) . . . . ?
 C19 N3 B1 N1 -172.30(11) . . . . ?
 C5 C10 C9 C8 -0.3(2) . . . . ?
 C5 C6 C7 C8 -0.4(3) . . . . ?
 C21 N3 C19 C20 168.48(11) . . . . ?
 C21 N3 B1 N2 -165.11(11) . . . . ?
 C21 N3 B1 N1 19.8(2) . . . . ?
 C21 C22 C23 C25 -103.91(15) . . . . ?
 C21 C22 C23 C24 132.65(14) . . . . ?
 C21 C22 C26 C27 0.9(2) . . . . ?
 C21 C29 C30 C32 -139.30(13) . . . . ?
 C21 C29 C30 C31 96.94(15) . . . . ?
 C21 C29 C28 C27 -0.6(2) . . . . ?
 C33 N2 C20 C19 -171.06(11) . . . . ?
 C33 N2 B1 N3 169.36(12) . . . . ?
 C33 N2 B1 N1 -15.5(2) . . . . ?
 C33 C34 C38 C39 -2.1(2) . . . . ?
 C33 C34 C35 C36 -132.28(14) . . . . ?
 C33 C34 C35 C37 104.26(15) . . . . ?
 C33 C41 C40 C39 2.0(2) . . . . ?
 C33 C41 C42 C43 -71.08(16) . . . . ?
 C33 C41 C42 C44 166.33(12) . . . . ?
 C34 C33 C41 C40 -6.07(18) . . . . ?
 C34 C33 C41 C42 170.72(12) . . . . ?
 C34 C38 C39 C40 -1.9(2) . . . . ?
 C41 C33 C34 C38 6.12(19) . . . . ?
 C41 C33 C34 C35 -169.74(12) . . . . ?
 C41 C40 C39 C38 1.9(2) . . . . ?
 C20 N2 C33 C34 -77.26(15) . . . . ?
 C20 N2 C33 C41 99.12(14) . . . . ?
 C20 N2 B1 N3 -3.22(13) . . . . ?
 C20 N2 B1 N1 171.90(11) . . . . ?
 C1 Si2 N1 Si1 161.99(7) . . . . ?
 C1 Si2 N1 B1 -24.05(10) . . . . ?
 C22 C21 C29 C30 -173.52(11) . . . . ?
 C22 C21 C29 C28 2.6(2) . . . . ?
 C22 C26 C27 C28 1.1(3) . . . . ?
 C15 N4 C4 Si1 -155.38(14) . . . . ?
 C15 N4 C4 N5 -171.94(11) . . . . ?
 C15 N4 C4 C5 6.5(2) . . . . ?
 C29 C21 C22 C23 173.93(12) . . . . ?
 C29 C21 C22 C26 -2.8(2) . . . . ?
 C29 C28 C27 C26 -1.2(3) . . . . ?
 C23 C22 C26 C27 -175.85(16) . . . . ?
 C30 C29 C28 C27 175.64(16) . . . . ?
 C40 C41 C42 C43 105.62(15) . . . . ?
 C40 C41 C42 C44 -16.96(18) . . . . ?
 C38 C34 C35 C36 51.89(18) . . . . ?
 C38 C34 C35 C37 -71.57(17) . . . . ?
 B1 N3 C19 C20 -1.41(14) . . . . ?
 B1 N3 C21 C22 -102.80(15) . . . . ?
 B1 N3 C21 C29 81.49(16) . . . . ?
 B1 N2 C33 C34 110.80(15) . . . . ?
 B1 N2 C33 C41 -72.83(17) . . . . ?
 B1 N2 C20 C19 2.57(15) . . . . ?
 C35 C34 C38 C39 173.95(14) . . . . ?
 C2 Si2 N1 Si1 -77.24(8) . . . . ?
 C2 Si2 N1 B1 96.71(9) . . . . ?
 C10 C5 C6 C7 -0.2(2) . . . . ?
 C10 C9 C8 C7 -0.3(3) . . . . ?
 C42 C41 C40 C39 -174.88(14) . . . . ?
 C3 Si2 N1 Si1 43.38(10) . . . . ?
 C3 Si2 N1 B1 -142.66(9) . . . . ?
 C6 C5 C10 C9 0.5(2) . . . . ?
 C6 C7 C8 C9 0.6(3) . . . . ?
 C28 C29 C30 C32 44.62(18) . . . . ?
 C28 C29 C30 C31 -79.14(17) . . . . ?
 C26 C22 C23 C25 72.76(18) . . . . ?
 C26 C22 C23 C24 -50.68(18) . . . . ?

_shelx_res_file
;
TITL 195jtaec23_auto_a.res in P-1
    195jtaec23_auto.res
    created by SHELXL-2018/3 at 16:24:28 on 12-Apr-2023
REM Old TITL 195jtaec23_auto in P-1
REM SHELXT solution in P-1: R1 0.134, Rweak 0.005, Alpha 0.048
REM <I/s> 0.000 for 0 systematic absences, Orientation as input
REM Formula found by SHELXT: C45 N5 Si2
CELL 1.54184 12.6777 13.2202 16.6109 90.047 110.485 117.338
ZERR 2 0.0002 0.0003 0.0003 0.002 0.002 0.002
LATT 1
SFAC C H B N Si
UNIT 88 136 2 10 4

L.S. 4
PLAN  18
SIZE 0.18 0.21 0.27
TEMP -123
CONF
list 4
MORE -1
BOND $H
fmap 2
ACTA
REM <olex2.extras>
REM <HklSrc "%.\\195jtaec23_auto.hkl">
REM </olex2.extras>

WGHT    0.059100    0.640500
FVAR       0.65796
SI1   5    0.414230    0.568935    0.266321    11.00000    0.02318    0.01910 =
         0.01737    0.00280    0.00879    0.01078
SI2   5    0.354776    0.700687    0.113366    11.00000    0.03033    0.02449 =
         0.01761    0.00425    0.00931    0.01567
N3    4    0.363533    0.797451    0.334303    11.00000    0.02328    0.02163 =
         0.02041    0.00262    0.00994    0.01236
N5    4    0.456868    0.501896    0.188412    11.00000    0.02421    0.02172 =
         0.02048    0.00294    0.00918    0.01265
N4    4    0.269512    0.427955    0.192766    11.00000    0.02436    0.01970 =
         0.02458    0.00297    0.01120    0.00845
N2    4    0.555262    0.895765    0.319395    11.00000    0.02369    0.02035 =
         0.02482    0.00099    0.01135    0.01001
N1    4    0.398246    0.686032    0.223221    11.00000    0.02236    0.01877 =
         0.01776    0.00216    0.00845    0.01019
C11   1    0.583960    0.513121    0.199970    11.00000    0.02586    0.02880 =
         0.02282    0.00512    0.01086    0.01703
C4    1    0.344214    0.402693    0.166863    11.00000    0.02803    0.02159 =
         0.01818    0.00409    0.00815    0.01360
C19   1    0.432680    0.910938    0.382943    11.00000    0.03183    0.02463 =
         0.02574   -0.00008    0.01251    0.01592
AFIX  43
H19   2    0.404208    0.941939    0.417251    11.00000   -1.20000
AFIX   0
C5    1    0.311009    0.286478    0.124545    11.00000    0.02922    0.02226 =
         0.03054   -0.00051    0.00992    0.01247
C21   1    0.252193    0.714930    0.348590    11.00000    0.02771    0.02547 =
         0.02633    0.00477    0.01567    0.01480
C33   1    0.675894    0.934306    0.310407    11.00000    0.02151    0.01894 =
         0.02870   -0.00237    0.00948    0.00633
C34   1    0.710305    1.014541    0.256769    11.00000    0.02730    0.02275 =
         0.03569    0.00237    0.01501    0.00926
C41   1    0.760999    0.895244    0.360137    11.00000    0.02235    0.02028 =
         0.03630   -0.00268    0.00657    0.00657
C20   1    0.544621    0.968657    0.373605    11.00000    0.03104    0.02146 =
         0.02975   -0.00374    0.01138    0.01154
AFIX  43
H20   2    0.607624    1.047358    0.399791    11.00000   -1.20000
AFIX   0
C1    1    0.300346    0.811821    0.095644    11.00000    0.03984    0.03719 =
         0.02893    0.01280    0.01546    0.02601
AFIX 137
H1A   2    0.212443    0.778127    0.093717    11.00000   -1.50000
H1B   2    0.301315    0.836284    0.040113    11.00000   -1.50000
H1C   2    0.358812    0.879175    0.143835    11.00000   -1.50000
AFIX   0
C22   1    0.130167    0.701900    0.297993    11.00000    0.02848    0.03660 =
         0.03349    0.00670    0.01717    0.01857
C15   1    0.141998    0.350248    0.195361    11.00000    0.02581    0.02416 =
         0.03220    0.00174    0.01425    0.00499
C29   1    0.269283    0.654415    0.417272    11.00000    0.03991    0.03395 =
         0.03114    0.01142    0.02146    0.02302
C23   1    0.113233    0.775142    0.230100    11.00000    0.02991    0.04567 =
         0.03133    0.00848    0.01315    0.02415
AFIX  13
H23   2    0.194602    0.814147    0.219486    11.00000   -1.20000
AFIX   0
C30   1    0.402348    0.677000    0.478377    11.00000    0.04650    0.04154 =
         0.02328    0.01057    0.01734    0.03050
AFIX  13
H30   2    0.462627    0.714851    0.448317    11.00000   -1.20000
AFIX   0
C13   1    0.677980    0.642823    0.218851    11.00000    0.02553    0.03342 =
         0.05004    0.01071    0.01603    0.01549
AFIX 137
H13A  2    0.659912    0.673351    0.164897    11.00000   -1.50000
H13B  2    0.766677    0.656053    0.240675    11.00000   -1.50000
H13C  2    0.667849    0.682525    0.263132    11.00000   -1.50000
AFIX   0
C40   1    0.874789    0.930650    0.347447    11.00000    0.02447    0.02628 =
         0.06185    0.00370    0.01355    0.01096
AFIX  43
H40   2    0.932219    0.903593    0.378699    11.00000   -1.20000
AFIX   0
C38   1    0.825847    1.046768    0.246838    11.00000    0.03573    0.02868 =
         0.05311    0.00941    0.02720    0.01105
AFIX  43
H38   2    0.849455    1.099166    0.209162    11.00000   -1.20000
AFIX   0
B1    3    0.437517    0.784116    0.289129    11.00000    0.02095    0.02123 =
         0.01781    0.00510    0.00795    0.01240
C14   1    0.630301    0.462240    0.278554    11.00000    0.03453    0.04104 =
         0.03558    0.01423    0.01170    0.02412
AFIX 137
H14A  2    0.634776    0.500998    0.330920    11.00000   -1.50000
H14B  2    0.716193    0.474105    0.287740    11.00000   -1.50000
H14C  2    0.569692    0.378944    0.267465    11.00000   -1.50000
AFIX   0
C35   1    0.631965    1.073282    0.214242    11.00000    0.03768    0.03308 =
         0.04646    0.01610    0.02344    0.01825
AFIX  13
H35   2    0.547035    1.031099    0.219991    11.00000   -1.20000
AFIX   0
C2    1    0.489624    0.745495    0.075698    11.00000    0.05123    0.04587 =
         0.02768    0.01609    0.02446    0.03376
AFIX 137
H2A   2    0.569299    0.808178    0.120152    11.00000   -1.50000
H2B   2    0.468503    0.772817    0.020499    11.00000   -1.50000
H2C   2    0.501867    0.679016    0.066666    11.00000   -1.50000
AFIX   0
C10   1    0.265632    0.259915    0.033646    11.00000    0.03589    0.03581 =
         0.03059   -0.00505    0.00825    0.01791
AFIX  43
H10   2    0.257481    0.315793   -0.000194    11.00000   -1.20000
AFIX   0
C39   1    0.906166    1.004072    0.290589    11.00000    0.02852    0.03102 =
         0.07566    0.00723    0.02930    0.01077
AFIX  43
H39   2    0.983077    1.025135    0.281641    11.00000   -1.20000
AFIX   0
C42   1    0.734695    0.822438    0.428904    11.00000    0.02713    0.03101 =
         0.03456    0.00321    0.00251    0.00928
AFIX  13
H42   2    0.642407    0.759462    0.402466    11.00000   -1.20000
AFIX   0
C3    1    0.217697    0.564792    0.035065    11.00000    0.04942    0.03506 =
         0.02137    0.00080    0.00200    0.01792
AFIX 137
H3A   2    0.243280    0.504873    0.037832    11.00000   -1.50000
H3B   2    0.195087    0.580362   -0.024530    11.00000   -1.50000
H3C   2    0.142772    0.537812    0.050793    11.00000   -1.50000
AFIX   0
C18   1    0.046945    0.260964    0.110173    11.00000    0.02823    0.04086 =
         0.03979   -0.00747    0.01189    0.00314
AFIX 137
H18A  2   -0.039715    0.221594    0.110766    11.00000   -1.50000
H18B  2    0.074225    0.203727    0.105032    11.00000   -1.50000
H18C  2    0.045496    0.300433    0.060204    11.00000   -1.50000
AFIX   0
C16   1    0.088676    0.428408    0.208825    11.00000    0.03264    0.03705 =
         0.06512    0.00239    0.02802    0.01157
AFIX 137
H16A  2    0.075916    0.466799    0.158640    11.00000   -1.50000
H16B  2    0.149970    0.487154    0.262443    11.00000   -1.50000
H16C  2    0.005848    0.381540    0.214051    11.00000   -1.50000
AFIX   0
C6    1    0.323631    0.204378    0.173743    11.00000    0.04399    0.02710 =
         0.04647    0.00837    0.01642    0.01958
AFIX  43
H6    2    0.354710    0.221793    0.235788    11.00000   -1.20000
AFIX   0
C12   1    0.580604    0.455988    0.118648    11.00000    0.03999    0.06104 =
         0.03171   -0.00108    0.01669    0.02860
AFIX 137
H12A  2    0.530620    0.371420    0.111018    11.00000   -1.50000
H12B  2    0.668976    0.478505    0.125578    11.00000   -1.50000
H12C  2    0.540061    0.481324    0.067087    11.00000   -1.50000
AFIX   0
C28   1    0.160378    0.577042    0.431531    11.00000    0.05471    0.05275 =
         0.05547    0.03031    0.03895    0.03015
AFIX  43
H28   2    0.169686    0.534719    0.477257    11.00000   -1.20000
AFIX   0
C17   1    0.159993    0.289608    0.273359    11.00000    0.04161    0.03970 =
         0.04322    0.01471    0.02143    0.00673
AFIX 137
H17A  2    0.077820    0.247269    0.280297    11.00000   -1.50000
H17B  2    0.225289    0.347633    0.326668    11.00000   -1.50000
H17C  2    0.188407    0.235042    0.263124    11.00000   -1.50000
AFIX   0
C32   1    0.406205    0.566717    0.500323    11.00000    0.07938    0.05546 =
         0.02914    0.01519    0.02311    0.05147
AFIX 137
H32A  2    0.346775    0.527096    0.529095    11.00000   -1.50000
H32B  2    0.494178    0.586642    0.539702    11.00000   -1.50000
H32C  2    0.380147    0.515377    0.446310    11.00000   -1.50000
AFIX   0
C26   1    0.024695    0.622914    0.315265    11.00000    0.03058    0.05770 =
         0.05919    0.01743    0.02582    0.02258
AFIX  43
H26   2   -0.058851    0.611962    0.281201    11.00000   -1.20000
AFIX   0
C31   1    0.451129    0.761516    0.562510    11.00000    0.06920    0.05046 =
         0.03114    0.00519    0.01925    0.03780
AFIX 137
H31A  2    0.453929    0.834266    0.547879    11.00000   -1.50000
H31B  2    0.538040    0.777234    0.600759    11.00000   -1.50000
H31C  2    0.392656    0.727171    0.592772    11.00000   -1.50000
AFIX   0
C36   1    0.604799    1.070532    0.116982    11.00000    0.06491    0.05208 =
         0.05006    0.02662    0.02815    0.03088
AFIX 137
H36A  2    0.545036    1.100466    0.091618    11.00000   -1.50000
H36B  2    0.566020    0.990467    0.086953    11.00000   -1.50000
H36C  2    0.685896    1.118896    0.109918    11.00000   -1.50000
AFIX   0
C25   1    0.092999    0.869531    0.263832    11.00000    0.07223    0.06172 =
         0.05606    0.02107    0.03314    0.05091
AFIX 137
H25A  2    0.085854    0.918198    0.220000    11.00000   -1.50000
H25B  2    0.166626    0.917551    0.318499    11.00000   -1.50000
H25C  2    0.013527    0.833441    0.274652    11.00000   -1.50000
AFIX   0
C43   1    0.752534    0.895050    0.509420    11.00000    0.04298    0.06029 =
         0.03383    0.00467    0.00714    0.02483
AFIX 137
H43A  2    0.738130    0.846937    0.553451    11.00000   -1.50000
H43B  2    0.690321    0.923515    0.492201    11.00000   -1.50000
H43C  2    0.840558    0.961134    0.534101    11.00000   -1.50000
AFIX   0
C24   1    0.001881    0.702763    0.142763    11.00000    0.03598    0.07809 =
         0.03679    0.00599    0.00669    0.02731
AFIX 137
H24A  2   -0.079904    0.667688    0.150624    11.00000   -1.50000
H24B  2    0.014743    0.641417    0.122243    11.00000   -1.50000
H24C  2   -0.000582    0.752783    0.099429    11.00000   -1.50000
AFIX   0
C9    1    0.232197    0.151649   -0.007717    11.00000    0.04640    0.04715 =
         0.04818   -0.02039    0.01072    0.01901
AFIX  43
H9    2    0.200912    0.133546   -0.069743    11.00000   -1.20000
AFIX   0
C27   1    0.039242    0.560593    0.380611    11.00000    0.04493    0.06179 =
         0.07818    0.03313    0.04479    0.02421
AFIX  43
H27   2   -0.034012    0.506285    0.390685    11.00000   -1.20000
AFIX   0
C44   1    0.818849    0.764592    0.460476    11.00000    0.04818    0.04348 =
         0.04721    0.00848    0.00288    0.02443
AFIX 137
H44A  2    0.908546    0.824164    0.494636    11.00000   -1.50000
H44B  2    0.814604    0.722662    0.409745    11.00000   -1.50000
H44C  2    0.787122    0.710022    0.497204    11.00000   -1.50000
AFIX   0
C7    1    0.290488    0.096779    0.131539    11.00000    0.05963    0.02781 =
         0.08176    0.00863    0.02706    0.02523
AFIX  43
H7    2    0.299534    0.040823    0.164954    11.00000   -1.20000
AFIX   0
C37   1    0.701083    1.199085    0.263101    11.00000    0.06653    0.03561 =
         0.07774    0.01672    0.03973    0.03010
AFIX 137
H37A  2    0.784009    1.242871    0.257382    11.00000   -1.50000
H37B  2    0.716183    1.199964    0.325196    11.00000   -1.50000
H37C  2    0.647206    1.234775    0.237935    11.00000   -1.50000
AFIX   0
C8    1    0.244501    0.070846    0.041318    11.00000    0.05706    0.03195 =
         0.08480   -0.01723    0.02174    0.01982
AFIX  43
H8    2    0.221244   -0.003133    0.012962    11.00000   -1.20000
AFIX   0
HKLF 4


REM  195jtaec23_auto_a.res in P-1
REM wR2 = 0.1072, GooF = S = 1.032, Restrained GooF = 1.032 for all data
REM R1 = 0.0377 for 8255 Fo > 4sig(Fo) and 0.0438 for all 9449 data
REM 486 parameters refined using 0 restraints

END

WGHT      0.0591      0.6405

REM Highest difference peak  0.410,  deepest hole -0.274,  1-sigma level  0.041
Q1    1   0.3289  0.7542  0.1094  11.00000  0.05    0.41
Q2    1   0.3333  0.3471  0.1491  11.00000  0.05    0.29
Q3    1   0.3806  0.7825  0.3046  11.00000  0.05    0.28
Q4    1   0.3907  0.6330  0.2626  11.00000  0.05    0.27
Q5    1   0.1229  0.3883  0.2051  11.00000  0.05    0.26
Q6    1   0.6350  0.5788  0.2110  11.00000  0.05    0.26
Q7    1   0.4445  0.5452  0.1962  11.00000  0.05    0.25
Q8    1   0.2785  0.6198  0.0865  11.00000  0.05    0.25
Q9    1   0.4034  0.6262  0.4874  11.00000  0.05    0.25
Q10   1   0.5192  0.5089  0.1952  11.00000  0.05    0.25
Q11   1   0.7242  0.9243  0.3378  11.00000  0.05    0.25
Q12   1   0.4129  0.4538  0.1822  11.00000  0.05    0.24
Q13   1   0.4988  0.8420  0.3031  11.00000  0.05    0.24
Q14   1   0.2058  0.3843  0.1933  11.00000  0.05    0.23
Q15   1   0.7614  1.0253  0.2538  11.00000  0.05    0.23
Q16   1   0.6089  0.9054  0.3122  11.00000  0.05    0.23
Q17   1   0.8250  0.9233  0.3625  11.00000  0.05    0.23
Q18   1   0.6772  1.0421  0.2369  11.00000  0.05    0.23
;
_shelx_res_checksum                71504
_shelx_hkl_file
;
   0   0  -2 7255.19   61.59
   0   0  -2 7684.81   62.38
   0   0  -2 7704.18   61.30
   0   0   2 7175.39   63.00
   0   0  -2 7499.82   62.25
   0   0  -3  362.81    7.97
   0   0  -3  371.70    7.70
   0   0  -3  394.47    8.50
   0   0   3  360.30    8.80
   0   0  -3  368.49    8.37
   0   0   4  356.79   10.17
   0   0   4  393.84    5.89
   0   0   4  381.01    5.05
   0   0  -4  402.95    9.80
   0   0  -4  355.22    9.21
   0   0  -4  374.10    8.79
   0   0  -4  392.30    9.79
   0   0   5  730.67   16.88
   0   0   5  777.75    9.34
   0   0   5  732.29   16.39
   0   0  -5  809.79   15.94
   0   0  -5  783.35   14.47
   0   0  -5  720.44   14.94
   0   0  -5  796.49   16.17
   0   0   6  179.22    8.92
   0   0   6  185.35    8.72
   0   0   6  203.76    9.35
   0   0  -6  183.46    8.24
   0   0  -6  186.80    8.18
   0   0  -6  186.68    7.27
   0   0  -7   32.96    4.30
   0   0   7   28.74    4.28
   0   0   7   26.47    2.97
   0   0  -7   33.59    4.02
   0   0  -7   31.94    3.39
   0   0   7   33.13    4.44
   0   0   7   26.38    3.55
   0   0  -8  326.20   12.97
   0   0   8  321.77   13.28
   0   0  -8  350.17   13.12
   0   0  -8  317.43   11.10
   0   0   8  338.33   14.51
   0   0   8  320.00   13.38
   0   0  -9  160.01    9.88
   0   0   9  165.30   10.07
   0   0  -9  171.95    9.81
   0   0   9  174.31   11.16
   0   0   9  176.69   10.61
   0   0 -10  180.95   11.32
   0   0 -10  186.86   10.95
   0   0  10  181.23   11.36
   0   0  10  183.52   12.52
   0   0 -11   46.49    5.59
   0   0  11   45.09    6.33
   0   0  11   48.70    7.11
   0   0 -12  106.65    8.12
   0   0  12  103.15   10.37
   0   0 -12  134.46    9.35
   0   0  12   98.26    9.72
   0   0 -12  114.14    6.20
   0   0 -12  118.48    6.39
   0   0 -12  121.19    8.29
   0   0  13  805.47   31.18
   0   0 -13  838.96   22.91
   0   0 -13  840.95   18.29
   0   0 -13  855.48   18.33
   0   0 -13  815.10   23.84
   0   0  14   28.96    5.19
   0   0 -14   26.95    3.97
   0   0 -14   29.50    4.49
   0   0 -14   26.93    3.88
   0   0 -14   25.81    3.23
   0   0 -14   26.89    3.17
   0   0  14   26.15    3.27
   0   0 -15   -1.63    2.65
   0   0 -15    1.87    2.19
   0   0 -15   -0.66    2.23
   0   0 -15    0.12    1.19
   0   0  15   -1.34    2.84
   0   0 -15    1.50    1.44
   0   0 -16   22.40    2.84
   0   0  16   26.44    3.12
   0   0 -16   28.99    4.39
   0   0 -16   24.24    3.73
   0   0 -16   27.52    4.02
   0   0 -17    9.72    2.30
   0   0 -17   10.71    2.71
   0   0 -17   10.41    2.46
   0   0 -18   30.99    3.10
   0   0 -18   35.45    3.75
   0   0 -19   22.64    1.98
   0   0 -19   24.99    2.40
   0   1 -19   10.01    1.53
   0   1 -19   10.67    1.75
   0   1 -18    1.01    1.32
   0   1 -18    2.11    0.94
   0   1 -18    2.99    1.90
   0   1 -17   30.09    3.87
   0   1 -17   30.94    3.33
   0   1 -17   35.99    4.24
   0   1 -17   28.54    4.03
   0   1 -16   38.07    4.17
   0   1 -16   39.19    5.01
   0   1 -16   34.98    4.69
   0   1 -16   38.87    4.57
   0   1 -15  181.94    9.45
   0   1 -15  176.72    7.87
   0   1 -15  177.45   10.74
   0   1 -15  191.53   11.38
   0   1 -15  190.12   10.47
   0   1 -15  181.29    7.63
   0  -1  15  194.56   13.46
   0   1 -14    2.84    1.85
   0   1 -14    4.24    2.27
   0   1 -14    0.63    2.81
   0   1 -14    2.70    1.98
   0   1 -14    4.92    1.97
   0   1 -14   -0.08    1.84
   0   1 -14    1.19    1.09
   0  -1  14   -0.82    3.13
   0  -1  13  361.36   18.41
   0   1 -13  355.37   15.33
   0   1 -13  373.68   15.53
   0  -1  13  338.24   19.49
   0   1 -13  396.73   16.31
   0   1 -13  365.96   11.73
   0   1 -13  358.07   11.23
   0   1 -13  341.55   11.59
   0   1 -13  362.61   14.76
   0   1 -12   94.91    9.04
   0   1 -12  111.13    8.25
   0   1 -12  121.82    8.21
   0   1 -12  128.49    8.77
   0  -1  12  101.90   10.15
   0   1 -12  119.28    6.43
   0   1 -12  114.33    6.47
   0   1 -12  121.73    6.27
   0   1 -12  121.32    8.07
   0  -1  11   91.07    9.03
   0   1 -11   93.89    8.78
   0   1 -11   89.40    8.24
   0  -1  10  365.69   16.97
   0   1 -10  373.16   15.79
   0   1 -10  396.18   16.87
   0  -1   9  127.27    8.91
   0  -1   9  124.90    8.87
   0  -1   9  112.89    8.77
   0   1  -9  126.29    8.61
   0  -1   9  130.10    8.22
   0   1  -9  139.76    9.37
   0  -1   8 1496.02   30.26
   0   1  -8 1512.35   30.36
   0   1  -8 1542.70   29.64
   0  -1   8 1530.73   30.98
   0  -1   8 1483.75   30.61
   0  -1   7    3.69    1.80
   0   1  -7    2.60    2.08
   0   1  -7    0.65    2.31
   0  -1   7    2.63    0.98
   0  -1   7    5.81    2.40
   0  -1   6   67.16    5.18
   0   1  -6   69.82    3.59
   0   1  -6   77.50    5.35
   0  -1   6   74.08    3.71
   0   1  -6   73.18    5.48
   0   1  -5  447.88   11.77
   0   1  -5  415.90    8.18
   0   1  -5  436.46    9.39
   0  -1   5  429.94    9.13
   0   1  -5  451.07   12.16
   0   1  -4 2491.00   23.96
   0   1  -4 2466.51   25.90
   0  -1   4 2477.03   26.88
   0   1  -3 1103.81   12.65
   0   1  -3 1099.39   11.17
   0   1  -3 1096.83   10.43
   0  -1   3 1095.49   10.48
   0   1  -2 4508.45   42.21
   0   1  -2 4528.77   36.94
   0  -1   2 4450.22   36.77
   0   1  -1 4643.44   41.82
   0  -1   1 4677.39   40.80
   0   1  -1 4771.94   39.25
   0   1   0  292.72    5.45
   0  -1   0  286.00    5.08
   0  -1  -1 1069.92   13.82
   0  -1  -1 1048.17   13.56
   0   1   1 1065.85   13.04
   0  -1  -1 1078.77   13.09
   0   1   2 1700.72   18.66
   0  -1  -2 1657.87   21.77
   0  -1  -2 1810.73   19.01
   0  -1  -2 1768.61   21.79
   0  -1  -2 1783.24   19.39
   0  -1  -2 1709.73   18.51
   0  -1  -3 5964.31   52.93
   0  -1  -3 5671.73   55.29
   0  -1  -3 5600.33   55.53
   0   1   3 5838.35   55.90
   0  -1  -3 5729.73   52.33
   0   1   4  166.81    7.14
   0   1   4  184.84    7.62
   0  -1  -4  177.61    6.34
   0  -1  -4  171.27    6.99
   0  -1  -4  167.91    7.24
   0   1   5  305.08   10.72
   0   1   5  340.69   11.64
   0   1   5  328.80   11.29
   0   1   5  296.51    9.40
   0  -1  -5  317.56    9.66
   0  -1  -5  331.79    9.85
   0  -1  -5  296.84   10.12
   0   1   6   66.68    5.62
   0   1   6   76.21    6.17
   0   1   6   64.35    5.52
   0   1   6   67.29    4.77
   0  -1  -6   69.29    5.04
   0  -1  -6   73.42    5.16
   0  -1  -6   71.84    5.26
   0   1   7  144.66    9.07
   0   1   7  149.22    7.60
   0   1   7  142.38    8.85
   0  -1  -7  138.07    7.75
   0  -1  -7  146.76    8.01
   0  -1  -7  152.39    8.00
   0   1   8   57.25    6.39
   0   1   8   57.82    5.03
   0   1   8   54.81    5.91
   0  -1  -8   52.81    5.09
   0  -1  -8   57.28    5.33
   0  -1  -8   60.23    5.48
   0  -1  -9   54.42    5.56
   0  -1  -9   62.05    5.78
   0   1   9   65.39    7.33
   0   1   9   64.25    6.63
   0  -1 -10    0.67    1.65
   0   1  10   -0.96    2.07
   0   1  10    1.93    2.31
   0   1  10   -0.40    1.59
   0  -1 -11   53.95    5.31
   0  -1 -11   62.00    6.57
   0   1  11   53.52    7.67
   0  -1 -11   39.69    5.31
   0   1  11   41.75    5.82
   0   1  11   41.97    6.59
   0  -1 -11   50.25    4.25
   0  -1 -11   46.08    5.01
   0  -1 -12    0.09    1.69
   0  -1 -12   -0.62    1.99
   0   1  12   -1.05    1.93
   0  -1 -12   -0.72    2.05
   0  -1 -12    0.49    1.28
   0   1  12    1.92    2.68
   0  -1 -12   -0.81    1.64
   0  -1 -13  446.20   17.21
   0  -1 -13  442.73   16.51
   0  -1 -13  452.57   13.33
   0  -1 -13  436.73   12.63
   0   1  13  428.42   21.56
   0   1  14    7.00    3.73
   0  -1 -14    5.80    1.69
   0  -1 -14    6.33    1.84
   0   1  14    6.19    1.95
   0  -1 -14    5.78    2.61
   0  -1 -14    5.82    3.08
   0   1  15    5.88    2.86
   0  -1 -15    8.07    1.94
   0  -1 -15    6.98    1.54
   0   1  15    8.46    2.04
   0  -1 -15    6.66    2.93
   0  -1 -15    7.54    2.32
   0  -1 -16    0.72    2.42
   0  -1 -16    0.74    1.95
   0  -1 -16    0.89    1.84
   0  -1 -17    1.85    1.50
   0  -1 -17    1.98    1.88
   0  -1 -17    0.74    1.52
   0  -1 -18    0.91    1.35
   0  -1 -18    0.98    1.17
   0   2 -19   35.13    3.07
   0   2 -18   86.16    6.04
   0   2 -18   81.70    5.31
   0   2 -18   88.17    4.90
   0   2 -17  231.57   11.16
   0   2 -17  233.51   10.75
   0   2 -17  231.18   10.37
   0   2 -17  230.67    9.40
   0   2 -16   25.78    4.14
   0   2 -16   19.42    4.17
   0   2 -16   25.30    4.15
   0   2 -16   19.19    2.72
   0   2 -16   17.58    3.02
   0   2 -15   90.42    5.74
   0   2 -15   89.37    7.78
   0   2 -15   85.39    7.71
   0   2 -15   89.47    7.17
   0   2 -15   89.56    5.87
   0   2 -15   87.07    5.01
   0   2 -15   95.60    7.16
   0   2 -15   90.98    5.67
   0   2 -14  107.64    8.17
   0   2 -14   96.51    6.27
   0   2 -14   98.67    8.08
   0   2 -14   96.91    6.00
   0   2 -14   95.38    7.34
   0   2 -14   92.95    8.07
   0   2 -14   91.01    7.98
   0   2 -14   88.93    6.10
   0   2 -14   86.35    7.30
   0   2 -14   91.98    5.34
   0  -2  13   21.51    4.29
   0   2 -13   11.52    2.85
   0   2 -13   20.29    2.71
   0   2 -13   17.68    3.20
   0   2 -13   26.70    3.28
   0   2 -13   21.04    3.79
   0   2 -13   25.38    4.35
   0   2 -13   21.14    3.78
   0   2 -13   23.15    4.18
   0   2 -13   19.30    3.10
   0   2 -13   22.70    2.66
   0   2 -12   13.00    2.40
   0   2 -12   14.34    2.15
   0  -2  12   16.29    3.72
   0   2 -12   15.59    3.67
   0   2 -12   15.34    2.78
   0   2 -12   12.83    2.35
   0   2 -12   11.98    2.81
   0   2 -12   17.17    3.33
   0   2 -12   15.67    4.30
   0   2 -12   14.99    2.35
   0   2 -12   19.12    4.81
   0   2 -12   15.76    3.09
   0  -2  12   15.75    4.11
   0   2 -11   93.40    8.76
   0  -2  11   84.78    8.52
   0   2 -10  111.20    9.13
   0   2 -10  123.59    9.18
   0  -2  10  121.46    9.41
   0  -2   9  283.60   13.36
   0   2  -9  308.58   14.21
   0   2  -9  308.51   13.57
   0  -2   9  274.25   12.99
   0  -2   8    9.16    2.34
   0  -2   8    9.04    1.84
   0   2  -8   10.15    3.36
   0  -2   8    9.87    2.69
   0   2  -7 1074.81   22.79
   0  -2   7 1016.76   18.98
   0  -2   7 1036.93   22.44
   0   2  -7 1055.20   23.65
   0   2  -6    2.22    1.85
   0  -2   6    1.37    1.28
   0   2  -6    3.09    1.88
   0  -2   5 3852.76   41.46
   0   2  -5 4228.04   45.77
   0   2  -4   66.20    2.64
   0   2  -4   65.14    4.66
   0  -2   4   63.83    4.12
   0  -2   4   65.92    2.64
   0   2  -3  229.01    5.76
   0   2  -3  227.76    8.05
   0  -2   3  218.23    7.39
   0  -2   3  210.31    7.48
   0  -2   3  223.78    5.58
   0   2  -3  218.48    6.79
   0  -2   2  110.40    4.74
   0  -2   2  108.55    4.74
   0   2  -2  108.22    5.38
   0  -2   2  111.55    2.43
   0  -2   1  164.63    5.73
   0   2  -1  161.17    6.14
   0  -2   1  171.47    4.46
   0  -2   0  105.44    4.27
   0  -2   0  110.29    4.79
   0  -2   0  114.72    4.40
   0   2   0  103.05    4.55
   0  -2   0  102.42    4.41
   0  -2  -1  443.27    6.97
   0  -2  -1  395.54    7.90
   0  -2  -1  409.11    9.96
   0   2   1  402.24    8.28
   0  -2  -1  433.78   10.11
   0  -2  -2 2780.36   32.25
   0   2   2 2859.61   32.24
   0  -2  -2 2887.41   34.79
   0  -2  -2 2935.52   34.31
   0  -2  -2 2789.63   27.80
   0  -2  -3   59.19    3.75
   0   2   3   61.45    4.38
   0  -2  -3   56.81    4.45
   0  -2  -3   51.25    3.04
   0  -2  -3   59.34    4.56
   0   2   4 1074.22   20.91
   0  -2  -4 1070.23   21.22
   0  -2  -4 1051.03   17.05
   0   2   4 1079.05   21.62
   0   2   5   30.13    3.96
   0  -2  -5   24.26    2.65
   0  -2  -5   26.34    3.61
   0   2   5   26.07    3.59
   0   2   6  842.10   22.07
   0  -2  -6  834.28   20.69
   0  -2  -6  814.44   17.60
   0   2   6  801.48   21.60
   0   2   7   30.37    4.75
   0  -2  -7   40.34    4.23
   0  -2  -7   34.06    4.43
   0   2   7   33.76    4.85
   0   2   8   29.57    5.12
   0  -2  -8   24.90    3.99
   0  -2  -8   25.40    3.61
   0   2   8   20.74    4.10
   0   2   9 1651.63   38.11
   0   2   9 1710.27   40.05
   0  -2  -9 1667.54   32.61
   0  -2  -9 1585.95   34.45
   0   2   9 1661.77   23.65
   0   2  10   35.17    6.06
   0  -2 -10   26.62    4.06
   0   2  10   28.98    5.33
   0   2  10   21.79    4.76
   0  -2 -11   21.44    3.92
   0   2  11   15.72    4.59
   0  -2 -11   22.39    3.80
   0  -2 -11   24.00    3.88
   0  -2 -11   22.25    2.72
   0  -2 -11   27.16    4.05
   0  -2 -11   25.57    3.19
   0   2  11   22.23    5.38
   0  -2 -11   22.24    2.57
   0  -2 -11   23.32    2.71
   0  -2 -12   -1.38    2.22
   0  -2 -12   -0.85    1.90
   0   2  12    6.05    4.12
   0  -2 -12    0.97    1.96
   0  -2 -12    2.79    1.37
   0  -2 -12   -0.02    1.24
   0   2  12    1.29    2.65
   0   2  13   23.65    5.65
   0  -2 -13   19.84    3.12
   0  -2 -13   21.87    3.92
   0  -2 -13   23.19    4.38
   0  -2 -13   23.95    3.96
   0  -2 -13   22.08    3.04
   0   2  13   25.58    3.73
   0  -2 -13   23.34    2.78
   0   2  14   42.50    7.02
   0   2  14   36.49    6.54
   0  -2 -14   47.91    5.56
   0  -2 -14   40.09    3.93
   0  -2 -14   39.29    4.93
   0   2  14   37.97    4.11
   0  -2 -14   38.38    3.50
   0  -2 -15   21.07    3.71
   0  -2 -15   20.26    3.66
   0  -2 -15   20.09    2.73
   0   2  15   21.59    3.09
   0   2  15   28.14    3.23
   0   2  16  114.38    6.11
   0   2  16  129.70    6.49
   0  -2 -16  114.80    7.03
   0  -2 -16  121.17    7.38
   0  -2 -17   64.94    4.64
   0  -2 -17   70.57    5.49
   0  -2 -17   74.71    4.79
   0  -2 -18    6.10    1.19
   0  -2 -18    7.82    1.72
   0   3 -19   23.91    2.13
   0   3 -18  191.05    7.52
   0   3 -18  187.05    8.15
   0   3 -18  180.31    5.97
   0   3 -18  186.16    8.85
   0   3 -17   23.05    3.24
   0   3 -17   28.26    4.29
   0   3 -17   26.38    2.76
   0   3 -17   25.96    3.80
   0   3 -16  120.39    7.69
   0   3 -16  123.98    6.63
   0   3 -16  109.82    8.17
   0   3 -16  118.40    8.76
   0   3 -16  131.18    8.53
   0   3 -16  121.14    6.65
   0   3 -15    5.92    2.12
   0   3 -15    6.83    3.14
   0   3 -15    4.63    2.38
   0   3 -15    4.93    1.92
   0   3 -15    4.35    1.98
   0   3 -15    1.43    2.55
   0   3 -15    3.23    2.63
   0   3 -15    2.45    2.26
   0   3 -15    2.92    1.55
   0   3 -14   -0.01    2.34
   0   3 -14    2.92    2.35
   0   3 -14    2.69    2.59
   0   3 -14    0.36    1.93
   0   3 -14   -1.37    2.08
   0   3 -14    1.06    1.51
   0   3 -14    0.60    1.39
   0   3 -14    0.01    2.99
   0  -3  14    6.52    4.73
   0   3 -14    0.45    2.08
   0   3 -14    0.91    1.57
   0   3 -13   13.32    4.24
   0   3 -13    7.08    2.65
   0   3 -13   10.24    3.51
   0   3 -13    7.16    2.74
   0   3 -13   10.33    3.01
   0   3 -13    4.20    2.43
   0   3 -13    9.56    2.99
   0   3 -13   11.62    4.26
   0   3 -13    9.82    2.18
   0  -3  13   -1.31    2.66
   0   3 -13    9.30    2.20
   0   3 -12  308.03   17.34
   0   3 -12  301.41   13.84
   0   3 -12  323.28   14.38
   0   3 -12  349.34   11.04
   0   3 -12  360.76   15.85
   0   3 -12  330.14   14.06
   0  -3  12  286.75   19.43
   0   3 -12  319.28   13.72
   0   3 -12  319.67   11.91
   0   3 -12  312.05   13.33
   0  -3  11   11.06    3.12
   0   3 -11   17.88    4.96
   0  -3  10  106.83    8.38
   0   3 -10  105.91    9.36
   0  -3   9    0.76    1.26
   0  -3   9   -0.54    1.79
   0  -3   8  307.22   12.25
   0  -3   8  304.15   11.57
   0   3  -8  308.72   13.97
   0   3  -8  304.22   12.89
   0   3  -7   11.14    2.77
   0  -3   7   13.61    2.73
   0  -3   7   10.15    2.39
   0   3  -7   13.09    3.50
   0  -3   6  205.47    9.06
   0  -3   6  215.59   10.45
   0   3  -6  209.50    9.18
   0   3  -6  208.36    9.71
   0   3  -5  235.87    6.47
   0  -3   5  236.78    9.46
   0  -3   5  226.37    6.43
   0  -3   5  241.10   10.07
   0   3  -5  247.66    9.07
   0   3  -5  237.16    9.47
   0   3  -4 1246.00   18.85
   0   3  -4 1347.23   25.15
   0  -3   4 1333.09   23.36
   0  -3   4 1328.58   23.38
   0  -3   4 1268.41   18.77
   0   3  -4 1377.28   22.57
   0   3  -3    1.77    1.57
   0  -3   3    1.78    1.23
   0  -3   3    2.20    1.33
   0   3  -3    2.57    1.28
   0   3  -2 3304.15   41.18
   0  -3   2 3276.98   31.58
   0  -3   1   11.56    1.97
   0   3  -1   11.07    2.31
   0  -3   1   11.66    1.66
   0  -3   1    9.56    2.02
   0  -3   0   11.32    1.97
   0   3   0   11.63    2.14
   0  -3   0   11.15    1.87
   0  -3   0    9.83    2.21
   0  -3   0   10.16    2.20
   0  -3  -1    1.15    0.95
   0   3   1    0.07    0.76
   0  -3  -1   -0.02    1.09
   0  -3  -1    1.25    1.35
   0   3   1    0.38    1.09
   0  -3  -1   -0.37    1.22
   0   3   2 6169.57   60.33
   0  -3  -2 6022.15   62.80
   0  -3  -2 6399.30   65.11
   0  -3  -3   13.13    2.38
   0   3   3   14.08    2.48
   0  -3  -3   13.53    2.81
   0  -3  -3   12.21    1.59
   0   3   3   13.57    2.56
   0   3   3    9.78    2.16
   0   3   4  240.27   10.11
   0  -3  -4  230.57    8.98
   0  -3  -4  207.68    7.00
   0  -3  -4  216.02   10.36
   0   3   4  236.32   10.72
   0   3   4  220.39   10.50
   0   3   5   32.39    4.44
   0  -3  -5   34.50    4.57
   0  -3  -5   27.44    2.89
   0   3   5   32.69    4.64
   0   3   5   36.37    4.88
   0   3   6   19.40    4.01
   0   3   6   13.85    3.60
   0   3   6   19.70    4.59
   0  -3  -6   19.33    2.83
   0  -3  -6   11.54    2.70
   0   3   7   23.02    4.59
   0   3   7   25.88    4.71
   0   3   7   24.62    4.76
   0  -3  -7   20.40    3.74
   0  -3  -7   21.84    3.15
   0   3   7   26.82    2.62
   0   3   8 1283.92   33.07
   0   3   8 1285.11   34.04
   0   3   8 1193.54   32.66
   0  -3  -8 1252.39   25.77
   0  -3  -8 1182.73   30.63
   0   3   8 1253.37   20.32
   0   3   9  236.87   14.80
   0   3   9  205.34    7.95
   0  -3  -9  191.38   12.44
   0  -3  -9  205.21   10.54
   0   3   9  190.26   13.34
   0   3   9  225.59   14.80
   0   3  10   18.10    2.50
   0   3  10   21.11    2.62
   0  -3 -10   23.53    3.94
   0   3  10   15.03    4.27
   0  -3 -10   23.99    3.33
   0   3  10   20.37    5.03
   0  -3 -10   23.15    2.97
   0  -3 -10   20.40    2.65
   0  -3 -11  380.83   11.71
   0  -3 -11  381.58   14.81
   0   3  11  356.39   20.26
   0  -3 -11  380.01   15.44
   0   3  11  386.98   21.48
   0  -3 -11  333.04   10.29
   0  -3 -11  361.41   10.64
   0  -3 -11  352.67   13.60
   0  -3 -11  395.04   12.49
   0  -3 -12    3.93    2.16
   0  -3 -12    3.59    2.15
   0  -3 -12   -0.31    2.17
   0  -3 -12    1.47    1.36
   0  -3 -12    1.73    1.59
   0  -3 -12    3.75    1.31
   0   3  12    3.90    4.18
   0   3  13   33.12    4.07
   0  -3 -13   27.99    4.36
   0  -3 -13   33.74    4.68
   0   3  13   33.14    6.26
   0   3  13   24.60    5.45
   0  -3 -13   31.40    3.59
   0  -3 -13   28.78    4.47
   0  -3 -13   29.19    2.93
   0   3  14    0.58    1.63
   0   3  14   -1.18    2.49
   0  -3 -14   -0.46    1.79
   0  -3 -14    0.59    1.78
   0  -3 -14    0.29    1.45
   0  -3 -14    1.00    1.33
   0   3  15   89.43    5.58
   0  -3 -15   80.75    6.13
   0   3  15   86.03    5.82
   0  -3 -15   81.57    6.32
   0   3  16   54.05    3.87
   0  -3 -16   49.49    4.38
   0  -3 -16   56.52    4.73
   0  -3 -17   97.53    4.97
   0  -3 -17  106.75    6.22
   0  -3 -17   97.27    4.55
   0  -3 -18  107.43    4.60
   0   4 -19   79.51    3.91
   0   4 -18   44.65    3.70
   0   4 -18   47.02    3.28
   0   4 -17   10.76    2.52
   0   4 -17   11.08    2.80
   0   4 -17   11.06    2.08
   0   4 -17   10.75    2.79
   0   4 -17   14.56    2.37
   0   4 -16  157.61    8.72
   0   4 -16  161.97    7.74
   0   4 -16  157.18    9.91
   0   4 -16  152.01    7.66
   0   4 -16  170.01    9.64
   0   4 -15   14.43    3.31
   0   4 -15    6.76    2.71
   0   4 -15   15.61    3.07
   0   4 -15   17.18    3.60
   0   4 -15   13.41    2.47
   0   4 -15   10.85    3.35
   0   4 -15    9.38    3.01
   0   4 -15   13.81    2.72
   0   4 -15   12.02    3.19
   0   4 -14   81.01    6.80
   0   4 -14   89.65    7.42
   0   4 -14   95.25    5.84
   0   4 -14   87.79    7.37
   0   4 -14   89.05    8.47
   0   4 -14   90.48    7.92
   0   4 -14   73.96    7.35
   0   4 -14   81.88    7.28
   0   4 -14   88.09    6.35
   0   4 -13   10.75    3.78
   0   4 -13    7.66    2.93
   0   4 -13    7.68    2.90
   0   4 -13    7.86    2.62
   0   4 -13    7.18    2.80
   0   4 -13    3.81    2.25
   0   4 -13    7.40    2.09
   0   4 -13    9.36    3.43
   0  -4  13    8.72    4.08
   0   4 -13    8.46    2.22
   0   4 -13    9.11    2.78
   0   4 -12    3.96    2.82
   0   4 -12   -0.64    1.94
   0   4 -12    2.19    2.09
   0   4 -12    2.42    1.89
   0   4 -12   -0.97    2.27
   0   4 -12    8.08    3.11
   0   4 -12    2.12    3.05
   0   4 -12   -0.04    1.13
   0  -4  12   -0.02    2.72
   0   4 -12   -0.77    1.83
   0   4 -12    0.87    1.85
   0   4 -11    0.02    1.82
   0  -4  11   -0.62    2.25
   0  -4  11   -1.24    2.45
   0   4 -11    2.78    3.02
   0   4 -11   -0.68    2.27
   0   4 -11    0.73    1.94
   0  -4  10   11.98    4.27
   0   4 -10   17.13    4.28
   0  -4   9   89.83    9.02
   0  -4   9   91.85    7.76
   0  -4   9  101.47    7.63
   0   4  -9   76.76    7.61
   0  -4   8  260.90   11.47
   0  -4   8  278.41   13.34
   0  -4   8  267.54   12.32
   0  -4   8  262.09   14.18
   0   4  -8  286.97   13.65
   0  -4   7   29.41    3.56
   0  -4   7   21.96    3.66
   0  -4   7   27.17    4.63
   0   4  -7   23.50    4.13
   0  -4   6  352.38   11.04
   0   4  -6  370.02    9.43
   0  -4   6  365.43    9.68
   0  -4   6  357.95   14.37
   0  -4   6  383.08   14.13
   0  -4   6  331.15    9.17
   0   4  -6  358.43   13.80
   0  -4   5  697.34   14.53
   0   4  -5  703.62   19.93
   0   4  -5  710.88   14.81
   0  -4   5  690.53   14.79
   0  -4   5  684.11   18.72
   0  -4   5  715.01   19.13
   0   4  -5  722.27   17.89
   0  -4   4  179.63    9.78
   0   4  -4  188.95   10.08
   0   4  -4  185.92    7.75
   0  -4   4  177.25    8.95
   0  -4   4  179.28    7.69
   0   4  -4  174.70    7.91
   0  -4   3   20.75    3.40
   0   4  -3   19.39    3.62
   0  -4   3   25.63    1.89
   0  -4   3   21.82    3.37
   0   4  -3   26.34    2.96
   0  -4   2    2.56    1.62
   0  -4   2    5.56    2.02
   0   4  -2    2.02    2.10
   0  -4   2    2.53    0.89
   0  -4   2    1.90    1.79
   0  -4   2    3.02    1.83
   0  -4   1    0.61    1.20
   0   4  -1    0.77    1.56
   0  -4   1   -0.04    0.84
   0  -4   1    0.87    1.29
   0  -4   1   -0.71    1.64
   0  -4   0  798.19   19.32
   0  -4   0  731.74   16.98
   0  -4   0  693.19   16.01
   0   4   0  697.95   17.23
   0  -4   0  676.91   16.08
   0  -4   0  763.75   18.82
   0  -4  -1  728.96   18.97
   0   4   1  748.92   17.25
   0   4   1  771.72   17.78
   0  -4  -1  811.64   18.64
   0  -4  -1  804.66   14.28
   0  -4  -1  814.81   19.48
   0  -4  -1  758.80   16.19
   0   4   2   72.81    5.55
   0  -4  -2   71.88    6.00
   0   4   2   71.16    5.15
   0  -4  -2   65.22    3.11
   0   4   2   66.98    4.66
   0  -4  -2   74.17    6.05
   0   4   3    1.45    1.92
   0  -4  -3    4.04    0.98
   0  -4  -3    1.05    2.28
   0   4   3    1.44    1.29
   0  -4  -3    1.10    2.03
   0   4   3    0.53    1.39
   0   4   4  160.65    9.92
   0  -4  -4  143.88    5.73
   0   4   4  147.71    6.91
   0  -4  -4  148.76    9.64
   0   4   4  154.92    8.69
   0  -4  -4  165.63    8.82
   0   4   5 2225.93   41.05
   0   4   5 2056.42   40.18
   0  -4  -5 2166.39   39.97
   0  -4  -5 2006.89   28.01
   0   4   5 2242.22   38.30
   0  -4  -6  241.51   13.17
   0   4   6  232.23   14.13
   0   4   6  238.10   13.59
   0   4   6  255.12    8.30
   0   4   6  253.69   13.13
   0  -4  -7   85.55    8.41
   0   4   7   84.81    8.83
   0   4   7   96.88    5.27
   0  -4  -8  179.62   12.44
   0   4   8  188.89   12.93
   0   4   8  172.61    7.51
   0   4   8  172.83   13.06
   0   4   9   28.90    3.24
   0  -4  -9   36.54    3.65
   0  -4  -9   35.89    4.34
   0   4   9   27.82    5.61
   0  -4  -9   33.32    5.84
   0   4   9   34.83    6.30
   0  -4  -9   37.18    4.30
   0   4   9   33.16    3.53
   0  -4 -10    2.38    1.46
   0   4  10   -0.96    3.96
   0  -4 -10   -1.52    1.88
   0  -4 -10   -1.14    2.11
   0  -4 -10   -0.45    2.01
   0  -4 -10    0.70    1.15
   0   4  10   -0.70    1.58
   0   4  10   -0.09    1.54
   0   4  11  287.35   10.28
   0  -4 -11  273.65   12.34
   0  -4 -11  299.05   13.47
   0   4  11  283.24   18.97
   0  -4 -11  291.80   13.60
   0  -4 -11  305.76   12.86
   0   4  11  287.57   10.57
   0  -4 -11  298.38   10.97
   0  -4 -11  283.59   10.52
   0   4  12  251.15   18.00
   0  -4 -12  268.32   10.01
   0  -4 -12  287.50   10.57
   0  -4 -12  266.66   12.43
   0  -4 -12  257.51   11.63
   0   4  12  277.24   11.75
   0  -4 -12  254.11   12.47
   0  -4 -12  293.83   13.41
   0  -4 -13   71.86    5.17
   0  -4 -13   68.20    6.29
   0   4  13   78.01    6.07
   0  -4 -13   72.12    6.66
   0  -4 -13   71.44    6.52
   0   4  13   81.11    9.14
   0  -4 -14    6.63    1.92
   0  -4 -14    6.52    2.60
   0  -4 -14    8.76    1.89
   0  -4 -14    8.49    1.96
   0   4  14    7.83    2.23
   0  -4 -15   26.40    3.38
   0  -4 -15   18.91    2.88
   0   4  15   18.20    2.57
   0   4  15   16.09    2.67
   0   4  15   22.98    2.71
   0  -4 -16  107.78    5.51
   0  -4 -17   19.28    2.51
   0   5 -19    0.92    0.98
   0   5 -19    3.78    1.03
   0   5 -18    0.53    1.38
   0   5 -18    3.41    1.21
   0   5 -18    1.16    1.19
   0   5 -17   97.81    6.33
   0   5 -17   98.70    5.50
   0   5 -17  100.96    5.67
   0   5 -16  155.94    8.66
   0   5 -16  157.98    7.87
   0   5 -16  150.49    8.96
   0   5 -16  155.92    7.76
   0   5 -16  154.40    9.83
   0   5 -15   -1.27    1.95
   0   5 -15    1.88    2.05
   0   5 -15    2.15    2.09
   0   5 -15   -1.55    2.33
   0   5 -15   -0.08    2.97
   0   5 -15    1.11    1.76
   0   5 -15    0.45    1.81
   0   5 -15   -1.14    2.88
   0   5 -14   -1.42    2.55
   0   5 -14    2.12    1.72
   0   5 -14    1.71    2.21
   0   5 -14    0.47    1.85
   0   5 -14   -1.21    2.20
   0   5 -14    1.12    1.46
   0   5 -14    3.68    3.79
   0   5 -14    1.09    1.87
   0  -5  14   -5.62    3.39
   0   5 -13   24.65    4.63
   0   5 -13   27.75    4.28
   0   5 -13   30.50    3.38
   0   5 -13   28.67    4.40
   0   5 -13   26.32    4.39
   0   5 -13   32.53    4.26
   0   5 -13   32.30    5.49
   0  -5  13   24.33    6.04
   0   5 -13   18.04    3.69
   0   5 -12  311.86   18.01
   0   5 -12  311.47   14.70
   0   5 -12  298.65   14.73
   0   5 -12  288.36   12.80
   0   5 -12  325.66   10.51
   0   5 -12  318.94   13.24
   0   5 -12  300.46   13.71
   0   5 -12  328.99   12.31
   0   5 -12  328.41   15.96
   0  -5  12  271.07   18.93
   0   5 -12  306.97   13.97
   0   5 -11  348.70   18.34
   0   5 -11  297.11   14.18
   0   5 -11  346.46   14.84
   0   5 -11  314.21   14.23
   0   5 -11  341.07   13.38
   0   5 -11  338.79   10.51
   0  -5  11  295.02   18.65
   0   5 -11  361.15   16.08
   0   5 -11  328.13   14.00
   0   5 -11  346.97   12.21
   0   5 -10   35.22    5.91
   0  -5  10   25.14    5.23
   0   5  -9  299.51   15.40
   0  -5   9  302.23   15.75
   0  -5   9  280.17   14.14
   0  -5   9  266.00   15.78
   0  -5   8  240.18    7.51
   0   5  -8  263.88   13.93
   0  -5   8  244.84   14.14
   0  -5   8  240.05   13.97
   0  -5   8  250.38   13.29
   0  -5   7   31.68    5.27
   0  -5   7   21.39    4.38
   0  -5   7   20.76    4.14
   0  -5   7   27.10    4.42
   0   5  -7   25.02    4.48
   0  -5   7   23.44    2.16
   0  -5   6  442.31   18.22
   0   5  -6  489.37   13.56
   0   5  -6  470.90   16.04
   0  -5   6  527.33   19.65
   0  -5   6  496.44   13.76
   0  -5   6  466.93   17.79
   0  -5   5  735.18   22.44
   0   5  -5  744.31   17.93
   0   5  -5  740.31   22.70
   0   5  -5  745.64   18.92
   0  -5   5  814.37   24.33
   0  -5   5  758.26   18.46
   0  -5   5  738.45   21.43
   0  -5   4  290.55   13.62
   0   5  -4  298.53   14.10
   0   5  -4  294.86   11.58
   0   5  -4  277.93   10.70
   0  -5   4  295.90   14.62
   0  -5   4  277.22   12.67
   0  -5   4  304.37   11.94
   0  -5   3   14.65    3.62
   0  -5   3    9.89    3.24
   0  -5   3   15.75    2.09
   0   5  -3   12.82    3.74
   0   5  -3   10.79    2.24
   0  -5   3   10.59    3.49
   0  -5   3   10.63    3.18
   0  -5   2  369.34   14.49
   0   5  -2  383.56   14.99
   0  -5   2  375.39   11.04
   0   5  -2  353.72   10.24
   0  -5   2  392.59   15.84
   0  -5   2  367.88   13.79
   0   5  -1   16.69    3.73
   0  -5   1   16.57    2.64
   0  -5   1   14.19    3.26
   0  -5   1   20.30    4.15
   0  -5   1   20.01    4.05
   0  -5   1   18.72    3.57
   0   5   0  536.29   16.81
   0  -5   0  519.11   15.32
   0  -5   0  522.81   18.11
   0  -5   0  478.33   14.90
   0  -5   0  519.94   17.97
   0  -5  -1  809.33   20.92
   0   5   1  793.15   20.08
   0  -5  -1  737.10   21.34
   0  -5  -1  807.96   22.45
   0  -5  -1  772.79   15.55
   0  -5  -1  746.87   18.13
   0   5   1  750.40   18.98
   0  -5  -1  700.61   21.24
   0  -5  -2 1038.53   25.11
   0   5   2 1064.91   23.11
   0  -5  -2 1028.87   25.14
   0  -5  -2 1037.31   25.68
   0   5   2 1017.04   24.34
   0   5   3   65.52    5.46
   0  -5  -3   62.80    6.59
   0  -5  -3   66.72    6.53
   0   5   3   57.16    6.16
   0   5   4 1439.69   21.55
   0  -5  -4 1344.20   31.90
   0   5   4 1292.84   28.20
   0  -5  -4 1321.84   29.81
   0   5   4 1389.00   32.12
   0   5   5    3.44    1.39
   0  -5  -5    1.54    1.92
   0  -5  -5    3.55    1.42
   0   5   5    0.75    2.12
   0   5   5    5.52    3.02
   0   5   6   26.69    5.18
   0   5   6   35.19    3.46
   0  -5  -6   35.83    5.61
   0   5   6   36.25    3.43
   0   5   6   33.52    5.29
   0   5   7  127.35   11.44
   0   5   7  132.63    6.80
   0   5   7  127.02    6.52
   0  -5  -7  122.01   10.79
   0   5   7  120.60   10.29
   0   5   8  109.03    6.24
   0  -5  -8  115.90    7.78
   0  -5  -8  122.59    6.90
   0   5   8  102.63   11.16
   0  -5  -8  114.60   10.61
   0  -5  -8  117.58    6.62
   0  -5  -8  119.05    8.04
   0   5   8  106.76    6.43
   0   5   9  129.86    7.06
   0  -5  -9  148.69    7.20
   0   5   9  126.20   12.57
   0  -5  -9  126.74   11.59
   0  -5  -9  139.67    9.15
   0  -5  -9  143.92    8.88
   0   5   9  130.33    7.28
   0  -5  -9  141.66    7.34
   0  -5  -9  128.62    8.73
   0   5   9  126.44    7.26
   0   5  10  598.42   15.80
   0   5  10  689.68   18.47
   0   5  10  599.62   28.58
   0  -5 -10  635.40   19.47
   0  -5 -10  656.19   20.34
   0  -5 -10  676.70   19.71
   0  -5 -10  659.03   16.56
   0   5  10  619.55   15.81
   0   5  10  627.08   16.53
   0  -5 -10  635.98   15.86
   0   5  11   28.41    3.46
   0  -5 -11   29.88    3.61
   0   5  11   26.29    3.23
   0   5  11   27.19    3.78
   0   5  11   22.58    5.62
   0  -5 -11   33.65    4.60
   0  -5 -11   29.07    4.16
   0  -5 -11   25.17    3.26
   0  -5 -11   26.65    4.01
   0  -5 -11   33.11    4.83
   0   5  12  253.47   15.91
   0  -5 -12  235.27   11.92
   0  -5 -12  230.59    9.26
   0  -5 -12  215.78   11.04
   0   5  12  250.37   10.79
   0   5  12  220.03    9.24
   0  -5 -12  241.34   11.76
   0  -5 -12  209.28   10.29
   0  -5 -13    7.88    2.83
   0  -5 -13    4.58    1.56
   0  -5 -13    6.68    1.82
   0  -5 -13    5.42    2.29
   0   5  13   10.07    2.56
   0   5  14    1.30    1.33
   0  -5 -14    0.04    1.36
   0  -5 -14    1.67    1.56
   0  -5 -14    0.17    1.23
   0   5  14    1.33    1.44
   0  -5 -15    1.64    1.10
   0   5  15   -1.73    1.39
   0  -5 -15    2.21    1.27
   0   5  15    2.51    1.07
   0   5  16    4.33    1.27
   0  -5 -16    3.95    1.15
   0   6 -18   43.23    3.00
   0   6 -18   44.09    3.16
   0   6 -18   45.36    3.65
   0   6 -17   81.79    5.01
   0   6 -17   87.31    5.23
   0   6 -17   78.06    5.50
   0   6 -16   10.51    2.23
   0   6 -16    8.33    2.47
   0   6 -16    9.14    2.36
   0   6 -15   73.82    7.58
   0   6 -15   56.60    5.36
   0   6 -15   63.83    5.78
   0   6 -15   58.61    5.21
   0   6 -14    6.97    3.87
   0   6 -14    7.07    2.15
   0   6 -14   10.42    2.81
   0   6 -14    8.77    2.35
   0   6 -14    8.75    3.27
   0   6 -13   66.82    6.63
   0   6 -13   68.63    5.80
   0   6 -13   80.18    6.78
   0   6 -13   72.61    7.44
   0   6 -13   79.67    8.28
   0   6 -13   69.48    6.68
   0  -6  13   60.19    9.60
   0  -6  12   84.96   10.65
   0   6 -12   97.94   10.22
   0   6 -12   96.12    5.53
   0   6 -12  113.60    7.87
   0   6 -12   95.41    8.45
   0   6 -12   96.15    6.27
   0   6 -12  111.79    9.62
   0   6 -12   90.15    7.80
   0   6 -12   91.92    7.73
   0   6 -12  110.03    7.14
   0   6 -11    1.18    2.57
   0   6 -11    5.65    2.73
   0   6 -11    4.09    3.25
   0   6 -11    2.07    1.48
   0  -6  11    0.16    2.36
   0   6 -11    3.22    2.35
   0   6 -11    5.19    1.98
   0   6 -11    4.39    2.02
   0   6 -10   22.94    4.83
   0   6 -10   23.63    3.94
   0   6 -10   24.18    3.53
   0  -6  10   19.37    5.38
   0   6 -10   22.02    3.08
   0   6 -10   20.50    3.64
   0   6 -10   22.60    3.33
   0   6 -10   27.83    4.72
   0  -6   9  257.80   16.77
   0   6  -9  294.76   15.94
   0  -6   9  306.64   17.77
   0  -6   8    2.52    2.62
   0   6  -8    2.21    1.87
   0  -6   8    5.24    2.90
   0  -6   8    2.20    2.88
   0  -6   7   27.99    5.46
   0   6  -7   27.36    4.69
   0  -6   7   25.49    4.74
   0  -6   7   26.80    5.25
   0  -6   6    7.79    1.79
   0  -6   6    7.90    3.20
   0   6  -6    4.29    1.81
   0   6  -6    3.81    2.59
   0  -6   6    4.45    2.38
   0  -6   6    3.79    3.20
   0  -6   5  175.73    7.25
   0  -6   5  169.90   11.71
   0  -6   5  157.33   11.99
   0   6  -5  178.18    9.81
   0   6  -5  172.06   11.92
   0   6  -5  167.70    9.49
   0  -6   5  158.92   11.11
   0  -6   5  184.91   12.73
   0  -6   5  168.85    9.80
   0  -6   4    1.22    1.31
   0  -6   4   -0.56    3.03
   0  -6   4    0.54    3.18
   0   6  -4    0.24    1.60
   0   6  -4    0.75    2.50
   0   6  -4    0.88    1.55
   0  -6   4   -0.25    1.83
   0  -6   4   -1.23    2.96
   0  -6   4   -0.23    2.10
   0  -6   3  245.86    8.49
   0  -6   3  267.36   14.00
   0   6  -3  257.82   13.93
   0   6  -3  251.27    9.82
   0  -6   3  284.03   15.20
   0  -6   3  250.47   13.02
   0  -6   2   28.32    3.04
   0  -6   2   34.09    5.46
   0  -6   2   26.93    4.70
   0  -6   2   24.08    4.30
   0  -6   2   25.85    5.14
   0   6  -2   21.40    2.71
   0  -6   2   26.71    3.31
   0   6  -2   29.06    4.92
   0  -6   1  457.91   18.99
   0  -6   1  410.29   14.14
   0   6  -1  420.13   17.18
   0   6  -1  379.22   10.26
   0  -6   1  418.73   15.98
   0  -6   1  468.08   19.17
   0  -6   0  829.36   25.66
   0  -6   0  905.84   20.46
   0  -6   0  828.78   22.24
   0   6   0  866.80   24.11
   0  -6   0  788.02   21.47
   0  -6   0  818.98   25.96
   0  -6   0  819.20   25.81
   0  -6  -1  163.02   11.17
   0  -6  -1  154.45    9.84
   0   6   1  155.78    9.80
   0  -6  -1  137.74   10.29
   0   6   1  161.71    5.36
   0  -6  -1  151.79    7.71
   0  -6  -2  130.33   10.14
   0  -6  -2  130.40    9.84
   0   6   2  133.73    8.87
   0   6   2  141.56    6.07
   0  -6  -2  131.95    7.37
   0  -6  -2  129.11    9.59
   0   6   2  133.41    5.25
   0   6   3   10.76    1.81
   0   6   3   11.28    3.10
   0  -6  -3   11.40    3.35
   0   6   3   13.97    3.01
   0  -6  -3   13.07    3.53
   0   6   3   10.77    2.00
   0   6   4   37.39    5.83
   0  -6  -4   49.44    6.33
   0   6   4   51.54    4.09
   0  -6  -4   42.02    6.27
   0   6   4   47.81    3.84
   0   6   5   13.06    2.24
   0   6   5   10.95    3.77
   0   6   5   14.57    2.44
   0  -6  -5   15.76    4.27
   0   6   6    8.27    2.11
   0  -6  -6    7.51    3.05
   0   6   6   10.16    2.30
   0   6   6    4.15    2.47
   0   6   7   44.68    4.24
   0   6   7   52.33    4.66
   0   6   7   39.42    7.07
   0  -6  -7   49.43    7.33
   0  -6  -7   52.09    5.72
   0  -6  -7   50.99    5.41
   0  -6  -7   44.05    4.28
   0   6   7   52.45    4.72
   0  -6  -7   55.36    4.54
   0   6   7   49.08    4.67
   0  -6  -8   45.41    4.33
   0   6   8   41.39    4.37
   0  -6  -8   46.42    5.56
   0  -6  -8   44.27    5.22
   0  -6  -8   38.32    4.03
   0   6   8   35.54    3.96
   0   6   8   33.36    3.69
   0   6   8   39.94    4.46
   0   6   8   32.79    6.77
   0  -6  -8   47.32    7.35
   0   6   8   37.82    3.54
   0  -6  -8   36.79    3.61
   0   6   9    0.55    1.55
   0   6   9    1.73    2.52
   0   6   9   -2.51    3.97
   0  -6  -9    1.06    1.64
   0  -6  -9   -1.39    2.48
   0   6   9    4.84    1.88
   0  -6  -9    0.98    1.84
   0  -6  -9   -0.23    1.32
   0  -6  -9    1.08    1.06
   0   6   9   -2.54    1.96
   0   6  10  130.06    8.02
   0   6  10  114.40    7.19
   0   6  10  123.68    7.05
   0  -6 -10  109.57    7.02
   0  -6 -10  123.71    8.86
   0  -6 -10  126.40    8.74
   0  -6 -10  122.63    8.52
   0   6  10  107.16    6.77
   0  -6 -10  123.25    6.60
   0  -6 -11    7.96    1.95
   0   6  11    4.47    1.98
   0   6  11    9.68    3.61
   0  -6 -11    7.82    2.52
   0  -6 -11    5.95    2.70
   0   6  11    5.64    1.82
   0  -6 -11    5.23    2.20
   0   6  11    8.74    2.18
   0  -6 -11    6.89    1.94
   0  -6 -11    3.24    1.78
   0  -6 -12   22.50    3.75
   0  -6 -12   23.73    3.32
   0  -6 -12   25.95    4.17
   0   6  12   20.89    2.83
   0   6  12   23.98    3.51
   0  -6 -13   -1.52    2.42
   0   6  13    1.30    1.39
   0  -6 -13    0.23    1.43
   0   6  13   -0.77    1.66
   0  -6 -14   34.19    3.19
   0   6  14   33.36    3.36
   0  -6 -14   25.46    2.93
   0   6  14   32.81    3.38
   0   6  15   29.26    2.78
   0   6  15   29.31    2.45
   0  -6 -16    0.60    0.77
   0   7 -18   73.46    4.20
   0   7 -18   79.03    3.76
   0   7 -18   77.64    3.86
   0   7 -17    0.91    1.34
   0   7 -17    0.93    1.54
   0   7 -17    0.65    1.30
   0   7 -16  115.82    6.94
   0   7 -16  115.55    6.28
   0   7 -16  132.70    8.81
   0   7 -16  116.58    6.58
   0   7 -15    0.48    1.73
   0   7 -15    0.19    1.69
   0   7 -15    0.74    2.91
   0   7 -15   -2.68    1.81
   0   7 -14    0.37    1.99
   0   7 -14   -0.76    1.75
   0   7 -14   -1.02    1.40
   0   7 -14   -2.04    3.17
   0   7 -14    0.70    2.04
   0  -7  13  248.65   18.54
   0   7 -13  266.74   12.09
   0   7 -13  268.61   10.50
   0   7 -13  251.59   12.19
   0   7 -13  271.23   11.11
   0   7 -12   24.16    4.87
   0   7 -12   26.58    3.63
   0  -7  12   25.43    7.39
   0  -7  12   17.45    4.24
   0   7 -12   21.95    3.39
   0   7 -12   22.08    3.72
   0  -7  12   28.62    4.02
   0   7 -11    1.09    3.22
   0   7 -11   -1.45    1.53
   0   7 -11   -4.99    3.61
   0  -7  11   -0.61    4.17
   0  -7  11    1.94    2.98
   0   7 -11   -1.20    1.93
   0   7 -11   -1.11    1.86
   0  -7  11   -0.47    1.55
   0  -7  10  199.77    9.55
   0  -7  10  181.26   15.34
   0  -7  10  198.97   17.52
   0   7 -10  187.66   13.46
   0   7 -10  206.52   12.73
   0   7 -10  211.10    9.91
   0   7 -10  215.01    9.79
   0   7 -10  193.15    7.89
   0   7 -10  188.66    9.64
   0   7  -9  135.30    6.69
   0   7  -9  133.59    7.48
   0  -7   9  136.37    7.72
   0   7  -9  123.51   10.65
   0  -7   9  134.38   12.88
   0  -7   9  132.04   12.63
   0  -7   9  139.13   14.40
   0   7  -9  153.69    8.22
   0   7  -9  145.16    8.09
   0   7  -9  131.83    6.69
   0   7  -8  714.81   24.48
   0  -7   8  682.47   17.38
   0  -7   8  741.95   30.01
   0  -7   8  765.88   32.87
   0  -7   8  664.11   27.76
   0   7  -7  319.83   15.42
   0  -7   7  333.44   11.47
   0  -7   7  349.94   20.05
   0  -7   7  323.39   17.67
   0  -7   7  330.54   18.94
   0  -7   7  367.60   21.46
   0   7  -6  125.78    9.27
   0  -7   6  117.44   10.99
   0  -7   6  142.60   12.84
   0  -7   6  124.66    6.89
   0  -7   6  127.56   11.96
   0  -7   6  119.48   10.91
   0   7  -5  250.18   13.03
   0   7  -5  249.47   15.77
   0   7  -5  234.22   11.49
   0  -7   5  270.62   16.78
   0  -7   5  235.65    9.30
   0  -7   5  272.19   14.25
   0  -7   5  279.31   17.47
   0  -7   5  239.03   14.55
   0   7  -4  311.39   15.29
   0   7  -4  315.65   17.29
   0   7  -4  314.83   12.51
   0  -7   4  350.11   19.78
   0  -7   4  334.09   17.91
   0  -7   4  297.34   10.45
   0  -7   4  348.38   19.25
   0  -7   4  314.63   15.83
   0  -7   4  315.23   16.28
   0   7  -3  264.88   14.46
   0   7  -3  272.46   15.52
   0   7  -3  234.76    9.96
   0  -7   3  276.18   16.83
   0  -7   3  252.53   14.80
   0  -7   3  253.01   14.32
   0  -7   3  241.45    9.37
   0  -7   3  284.57   17.06
   0  -7   3  255.56   15.18
   0  -7   2   67.74    8.59
   0  -7   2   61.08    6.87
   0  -7   2   72.95    8.65
   0  -7   2   78.97    5.97
   0  -7   2   49.86    4.98
   0   7  -2   65.55    7.58
   0  -7   1   40.72    6.73
   0  -7   1   39.52    5.05
   0  -7   1   37.52    4.21
   0  -7   1   31.88    5.79
   0  -7   1   34.21    6.25
   0   7  -1   27.66    4.73
   0  -7   1   29.82    4.51
   0  -7   0   35.10    6.23
   0   7   0   33.52    5.44
   0  -7   0   37.73    5.23
   0  -7   0   35.35    4.09
   0  -7   0   41.95    6.63
   0  -7   0   30.31    5.88
   0   7   1  161.20   11.14
   0  -7  -1  153.40   10.81
   0   7   1  167.04    7.07
   0  -7  -1  146.40    7.85
   0  -7  -1  161.63    8.83
   0   7   1  155.49    6.87
   0  -7  -1  154.99   12.34
   0  -7  -1  149.76   11.62
   0   7   2  259.09   13.64
   0  -7  -2  261.59   14.77
   0   7   2  286.23    9.93
   0   7   2  278.22    9.44
   0  -7  -2  263.10   10.32
   0  -7  -2  264.87   16.19
   0   7   2  280.36    8.20
   0  -7  -3  264.75   15.44
   0   7   3  290.72   10.08
   0  -7  -3  283.82   10.66
   0   7   3  269.83    9.69
   0  -7  -3  286.18   16.51
   0   7   3  296.02    9.05
   0  -7  -4   10.27    3.66
   0   7   4    8.46    2.16
   0   7   4    6.93    2.04
   0  -7  -4   10.94    3.76
   0   7   4    9.18    1.89
   0   7   5  244.54   10.02
   0   7   5  246.12    9.37
   0  -7  -5  231.92    9.78
   0  -7  -5  249.04   11.90
   0  -7  -5  250.81   12.10
   0   7   5  259.84    9.41
   0   7   5  260.41   10.31
   0   7   5  262.93   10.28
   0  -7  -5  239.00   15.91
   0   7   6  124.35    7.24
   0   7   6  125.44    7.03
   0  -7  -6  122.37    7.15
   0   7   6  117.19    6.64
   0  -7  -6  138.26    9.45
   0  -7  -6  122.12    6.96
   0   7   6  126.11    7.44
   0  -7  -6  108.21   10.97
   0  -7  -6  127.72    6.92
   0   7   6  125.43    7.30
   0  -7  -7  233.91   11.73
   0   7   7  220.11   16.76
   0  -7  -7  203.42   15.67
   0   7   7  217.04    9.86
   0   7   7  233.73    9.71
   0   7   7  205.56    8.73
   0  -7  -7  198.12   15.68
   0   7   7  213.50    9.81
   0  -7  -7  225.34    9.48
   0  -7  -7  215.37   11.67
   0   7   7  217.96    9.89
   0  -7  -7  220.38    9.66
   0   7   8  362.92   12.81
   0  -7  -8  364.33   15.31
   0   7   8  316.49   10.87
   0  -7  -8  341.06   14.37
   0  -7  -8  362.27   12.27
   0   7   8  342.15   12.49
   0   7   8  330.44   12.58
   0   7   8  334.16   12.30
   0   7   9   15.64    3.13
   0  -7  -9   15.37    2.77
   0  -7  -9   18.87    3.95
   0  -7  -9   14.58    3.47
   0   7   9   15.34    3.08
   0   7   9   12.01    2.60
   0   7   9   20.53    3.35
   0   7   9   22.71    4.83
   0   7   9   15.84    2.46
   0  -7  -9   11.40    3.22
   0  -7  -9   15.27    2.26
   0   7  10   14.91    3.96
   0  -7 -10   22.03    3.61
   0  -7 -10   23.18    4.11
   0   7  10   19.85    3.39
   0  -7 -10   18.48    3.74
   0   7  10   22.88    3.29
   0  -7 -10   22.92    3.24
   0   7  10   23.53    3.66
   0  -7 -11  185.78    9.57
   0  -7 -11  203.47   10.73
   0   7  11  185.71    8.65
   0   7  11  186.50    7.99
   0   7  11  210.95    9.41
   0  -7 -11  193.29    9.98
   0  -7 -12    6.36    2.26
   0   7  12    7.22    2.18
   0   7  12    8.61    1.99
   0  -7 -12    6.49    2.07
   0  -7 -12    7.54    2.18
   0   7  12    6.67    2.34
   0   7  13  112.35    5.82
   0  -7 -13   97.82    6.29
   0   7  13   98.77    5.90
   0   7  14    2.30    1.44
   0   7  14   -0.15    1.24
   0  -7 -14    0.66    1.00
   0   7  15   18.71    1.78
   0   8 -18   50.65    2.76
   0   8 -18   51.23    2.73
   0   8 -17   -1.44    1.41
   0   8 -17    1.06    1.07
   0   8 -17    0.55    1.08
   0   8 -16    9.27    2.09
   0   8 -16    8.42    3.01
   0   8 -16    8.47    2.12
   0   8 -16    5.83    1.80
   0   8 -15    7.85    1.93
   0   8 -15    6.11    2.11
   0   8 -14   35.93    4.26
   0   8 -14   37.57    3.72
   0   8 -14   42.89    5.83
   0   8 -14   27.98    3.91
   0   8 -14   39.87    4.43
   0  -8  13  304.15   23.41
   0   8 -13  297.73   11.51
   0   8 -13  313.36   15.25
   0   8 -13  274.75   10.76
   0   8 -13  254.58   12.04
   0   8 -13  283.50   12.00
   0   8 -12   46.22    5.01
   0   8 -12   45.42    6.29
   0   8 -12   53.52    5.17
   0   8 -12   53.76    4.91
   0  -8  12   31.86    6.92
   0  -8  11    1.86    4.49
   0  -8  11    4.14    3.18
   0   8 -11    0.32    1.72
   0   8 -11    0.61    3.12
   0  -8  11    2.44    1.81
   0   8 -11   -0.39    1.78
   0   8 -11    1.06    1.55
   0   8 -10    2.32    1.36
   0  -8  10    3.71    2.07
   0  -8  10    3.35    4.49
   0  -8  10    2.78    4.20
   0   8 -10   12.11    4.10
   0   8 -10    3.15    1.82
   0   8 -10    2.43    1.67
   0   8 -10    4.56    2.09
   0   8 -10    3.57    1.52
   0   8  -9   22.36    3.12
   0   8  -9   29.11    3.99
   0   8  -9   27.71    3.68
   0   8  -9   26.76    3.35
   0   8  -9   27.50    3.55
   0  -8   9   28.57    3.82
   0  -8   9   27.37    7.33
   0  -8   9   28.44    6.76
   0  -8   9   21.06    5.96
   0   8  -9   22.93    5.45
   0   8  -9   23.71    2.99
   0   8  -8  315.53   16.60
   0  -8   8  323.14   12.41
   0  -8   8  364.87   23.59
   0  -8   8  325.28   21.46
   0   8  -8  325.98   11.38
   0   8  -8  331.57   11.13
   0   8  -8  357.78   13.01
   0   8  -8  327.75   11.04
   0   8  -8  322.87   11.03
   0   8  -8  327.46   11.11
   0   8  -7    6.64    2.34
   0  -8   7   13.80    2.87
   0  -8   7   19.27    6.81
   0  -8   7   15.03    5.36
   0  -8   7   19.00    5.37
   0   8  -7   19.04    2.85
   0   8  -7   17.71    2.99
   0   8  -7   18.90    3.01
   0   8  -7   19.16    2.89
   0   8  -7   16.33    2.67
   0  -8   6  295.89   20.09
   0  -8   6  283.88   19.23
   0  -8   6  257.50   10.75
   0   8  -6  263.37   13.57
   0  -8   5  110.25   10.22
   0  -8   5  104.24   12.02
   0  -8   5  110.04    6.99
   0  -8   5  125.38   12.33
   0  -8   5  126.22   13.42
   0   8  -5  119.53   10.09
   0   8  -4    4.16    3.27
   0   8  -4    3.31    2.63
   0  -8   4    5.16    4.11
   0  -8   4    4.84    3.71
   0  -8   4    6.83    2.74
   0  -8   4    4.91    2.52
   0  -8   4    2.14    1.83
   0   8  -3   27.54    5.43
   0   8  -3   29.78    6.31
   0  -8   3   30.72    6.82
   0  -8   3   38.12    4.86
   0  -8   3   23.98    5.21
   0  -8   3   39.85    7.48
   0   8  -2    1.45    2.29
   0   8  -2    4.45    3.22
   0  -8   2    3.23    3.43
   0  -8   2    3.60    2.75
   0  -8   2    6.45    2.88
   0  -8   2    1.51    1.94
   0  -8   2    3.84    3.17
   0  -8   2    6.69    3.86
   0   8  -1   15.52    4.61
   0  -8   1   12.47    4.08
   0  -8   1   10.28    2.88
   0  -8   1   10.79    4.80
   0  -8   1    9.13    3.86
   0  -8   0  878.09   32.39
   0   8   0  817.47   17.27
   0  -8   0  807.46   22.35
   0  -8   0  811.35   22.06
   0  -8   0  787.69   20.53
   0  -8   0  803.09   25.82
   0   8   0  796.37   28.04
   0  -8   0  796.79   30.18
   0  -8  -1   24.93    5.56
   0  -8  -1   21.99    3.93
   0   8   1   26.62    3.26
   0  -8  -1   25.90    3.77
   0  -8  -1   29.34    4.55
   0   8   1   27.27    5.01
   0  -8  -1   18.96    4.27
   0  -8  -1   27.90    5.51
   0  -8  -2  256.29   15.92
   0  -8  -2  298.13   13.31
   0   8   2  291.30   10.56
   0  -8  -2  283.48   18.45
   0  -8  -2  296.55   11.85
   0   8   3   60.66    5.05
   0  -8  -3   49.01    7.11
   0  -8  -3   64.72    5.21
   0   8   3   65.81    4.98
   0  -8  -3   71.15    9.08
   0  -8  -3   58.21    5.91
   0   8   3   62.42    5.30
   0  -8  -3   57.63    5.27
   0  -8  -3   64.19    6.37
   0  -8  -3   71.03    6.65
   0   8   3   64.72    5.30
   0   8   4    4.49    1.89
   0   8   4    5.04    1.64
   0  -8  -4    4.76    1.65
   0   8   4    6.00    1.68
   0  -8  -4    7.96    2.06
   0  -8  -4    2.48    1.97
   0   8   4    3.85    1.74
   0  -8  -4    3.34    1.34
   0  -8  -4    8.07    2.24
   0   8   4    4.68    1.73
   0  -8  -4    0.03    2.67
   0  -8  -5   55.92    4.80
   0   8   5   53.23    4.94
   0   8   5   57.84    4.71
   0   8   5   54.88    4.71
   0  -8  -5   51.16    5.01
   0  -8  -5   51.28    4.61
   0   8   5   53.28    4.99
   0  -8  -5   65.86    6.73
   0   8   5   52.17    4.94
   0  -8  -5   56.15    9.18
   0  -8  -5   58.69    8.67
   0   8   5   56.99    9.05
   0   8   6   -2.42    2.33
   0  -8  -6   -1.47    2.08
   0   8   6   -1.13    2.67
   0   8   6    0.58    1.56
   0   8   6   -1.57    1.75
   0  -8  -6    7.61    4.29
   0   8   6   -1.15    2.21
   0  -8  -6    1.21    2.06
   0  -8  -6    0.42    1.31
   0   8   7   73.17    5.41
   0  -8  -7   79.57    7.56
   0   8   7   79.36    6.41
   0  -8  -7   84.10    7.39
   0   8   7   82.55    5.91
   0   8   7   76.22    6.15
   0  -8  -7   81.80    5.85
   0   8   8   50.41    4.46
   0  -8  -8   59.09    6.28
   0  -8  -8   52.45    6.33
   0   8   8   51.56    5.10
   0  -8  -8   53.61    5.86
   0   8   8   53.50    4.80
   0  -8  -8   55.15    4.76
   0   8   8   53.69    5.09
   0   8   9    1.52    1.34
   0  -8  -9   -0.20    1.68
   0  -8  -9    1.34    2.53
   0   8   9   -1.23    2.18
   0   8   9   -0.71    2.13
   0  -8  -9    1.50    1.72
   0   8   9    5.39    1.90
   0  -8  -9    0.09    2.24
   0  -8 -10    0.45    1.81
   0  -8 -10   -1.68    2.66
   0   8  10    2.67    1.96
   0   8  10   -0.48    1.56
   0   8  10   -0.57    1.65
   0  -8 -10    0.28    1.97
   0   8  11    8.61    2.06
   0   8  11   10.41    2.70
   0  -8 -11   10.62    2.98
   0   8  11    5.69    1.78
   0  -8 -11    7.89    1.96
   0   8  11    5.80    1.77
   0  -8 -11    4.19    1.70
   0  -8 -12   75.02    5.50
   0   8  12   86.15    5.06
   0   8  12   82.89    5.26
   0   8  13   39.46    3.23
   0   8  13   35.14    3.23
   0  -8 -13   32.77    2.84
   0   8  14    1.74    0.90
   0   9 -17   96.69    4.01
   0   9 -17  100.75    4.33
   0   9 -16   37.02    3.00
   0   9 -16   35.19    3.26
   0   9 -16   42.60    4.24
   0   9 -15    1.43    1.33
   0   9 -15    0.92    1.31
   0   9 -15   -1.49    1.86
   0   9 -15    2.32    2.49
   0   9 -15    0.19    1.05
   0   9 -14   -1.75    2.89
   0   9 -14    0.32    1.37
   0   9 -14   -2.16    1.66
   0   9 -14   -0.60    1.33
   0   9 -13    3.63    1.88
   0   9 -13    1.57    2.69
   0   9 -13    3.09    1.82
   0  -9  13    6.01    2.30
   0   9 -13    3.06    1.71
   0   9 -13    2.56    2.36
   0   9 -12  108.83    6.40
   0  -9  12  110.19   14.74
   0   9 -12  103.84    7.01
   0   9 -12  106.55    6.87
   0   9 -12  111.62    9.17
   0   9 -11   10.24    2.52
   0  -9  11   10.37    5.32
   0   9 -11   12.49    2.84
   0   9 -11    3.19    2.80
   0   9 -11   13.60    2.91
   0  -9  10   15.91    3.29
   0  -9  10   23.44    7.62
   0   9 -10   15.53    2.63
   0   9 -10   20.03    3.50
   0   9 -10   20.51    3.51
   0   9 -10   15.67    2.75
   0   9 -10   19.14    2.88
   0   9  -9   18.79    2.95
   0   9  -9   26.89    4.10
   0   9  -9   19.93    3.22
   0   9  -9   21.54    2.97
   0   9  -9   16.54    2.78
   0  -9   9   20.38    3.46
   0  -9   9   21.60    7.18
   0  -9   9   30.36    8.29
   0  -9   8   22.40    6.19
   0  -9   8   15.18    5.09
   0  -9   8   15.54    5.15
   0   9  -8   15.19    2.65
   0   9  -8   21.09    3.28
   0   9  -8   19.05    2.79
   0   9  -8   23.46    3.93
   0   9  -8   21.63    3.30
   0  -9   8   16.98    3.21
   0  -9   7   88.65    7.98
   0  -9   7   82.25    6.73
   0  -9   7   92.64   12.40
   0  -9   7   82.94   12.09
   0  -9   7  102.54   12.75
   0   9  -7   83.46    5.88
   0   9  -7   88.26    6.09
   0   9  -7   87.06    6.04
   0   9  -7   91.17    6.77
   0   9  -7   90.00    6.18
   0   9  -7   83.59    5.85
   0  -9   6  446.84   17.52
   0   9  -6  473.40   18.01
   0  -9   6  424.32   25.05
   0  -9   6  476.04   28.15
   0  -9   6  439.20   26.51
   0   9  -6  441.52   13.52
   0   9  -6  449.54   14.03
   0   9  -6  423.39   13.01
   0   9  -6  447.48   14.51
   0   9  -6  430.76   13.25
   0   9  -6  440.24   13.49
   0  -9   5   -0.25    2.47
   0   9  -5   -2.42    2.98
   0  -9   5   -1.15    4.16
   0  -9   5    1.46    3.68
   0   9  -5    1.01    2.21
   0   9  -5   -0.14    1.74
   0   9  -5    1.74    1.67
   0   9  -5    1.09    1.97
   0   9  -5   -0.68    1.88
   0   9  -5    0.80    1.50
   0   9  -4  945.76   19.82
   0   9  -4  964.67   20.28
   0   9  -4  930.68   20.64
   0   9  -4  990.42   20.84
   0   9  -4 1024.17   20.68
   0  -9   4 1011.62   26.31
   0  -9   4 1065.36   40.78
   0  -9   4 1000.39   39.14
   0   9  -4  890.88   31.52
   0  -9   4  894.37   33.13
   0  -9   4  990.58   39.34
   0  -9   4 1035.55   33.95
   0   9  -4 1013.54   26.39
   0   9  -3   30.55    3.54
   0   9  -3   28.77    3.20
   0   9  -3   28.55    3.33
   0   9  -3   32.79    3.76
   0   9  -3   30.17    3.60
   0   9  -3   30.27    3.60
   0  -9   3   28.65    4.65
   0   9  -3   21.40    4.12
   0  -9   3   30.12    7.37
   0  -9   3   38.70    8.78
   0  -9   3   12.62    4.22
   0  -9   3   27.76    7.14
   0   9  -3   30.42    3.93
   0   9  -3   30.15    5.97
   0  -9   2  220.82   10.35
   0  -9   2  233.55   12.48
   0   9  -2  270.31   10.35
   0   9  -2  243.65    9.46
   0   9  -2  248.67    9.32
   0   9  -2  219.95    8.78
   0   9  -2  224.72    9.34
   0   9  -2  238.00    9.18
   0  -9   2  221.03   12.19
   0  -9   2  208.28   17.23
   0  -9   2  224.59   18.11
   0   9  -2  229.65   16.80
   0  -9   2  221.50   17.19
   0  -9   2  274.70   20.16
   0  -9   2  222.13    9.67
   0   9  -1    2.58    1.78
   0  -9   1    0.64    1.54
   0   9  -1    1.24    1.53
   0  -9   1    2.80    2.30
   0   9  -1   -3.95    1.61
   0  -9   1    0.08    2.02
   0  -9   1    3.10    2.75
   0  -9   1    0.76    2.81
   0  -9   1   -0.70    1.62
   0   9  -1    1.64    1.33
   0  -9   1   -0.45    3.09
   0  -9   1   -4.17    3.10
   0   9  -1    5.04    2.03
   0   9  -1    3.90    2.64
   0  -9   1    2.94    2.44
   0   9   0   94.94    6.33
   0  -9   0   94.64    8.20
   0   9   0   96.17    5.68
   0  -9   0   78.56    6.39
   0   9   0   83.41    5.27
   0  -9   0   92.96    7.50
   0  -9   0   97.25    8.21
   0  -9   0   96.31   11.16
   0  -9   0   91.89    6.44
   0   9   0   95.23    6.06
   0  -9   0   96.43   12.04
   0  -9   0  100.87   12.24
   0   9   0   85.56   11.03
   0  -9   0   95.43    8.03
   0  -9  -1  655.37   21.28
   0  -9  -1  641.70   18.90
   0  -9  -1  600.65   19.72
   0  -9  -1  646.88   21.34
   0   9   1  628.48   16.15
   0  -9  -1  657.49   17.79
   0   9   1  661.17   30.27
   0  -9  -1  623.79   18.81
   0   9   1  629.87   16.95
   0  -9  -1  665.22   31.19
   0  -9  -1  649.23   29.94
   0  -9  -2    1.73    2.50
   0   9   2    1.16    1.94
   0  -9  -2    2.13    2.11
   0  -9  -2    1.69    1.69
   0   9   2    0.91    1.58
   0  -9  -2   -2.29    1.84
   0  -9  -2    1.65    2.83
   0  -9  -2   -0.02    3.22
   0  -9  -2    1.36    2.15
   0  -9  -2   -0.81    2.05
   0   9   2   -1.50    1.77
   0   9   2   -1.06    1.44
   0   9   2    0.02    2.81
   0  -9  -3    2.12    2.02
   0   9   3    4.04    1.81
   0  -9  -3    0.04    4.57
   0   9   3    2.38    1.79
   0  -9  -3    3.42    2.10
   0   9   3    0.52    4.06
   0   9   3   -0.21    2.05
   0  -9  -3    0.71    2.28
   0  -9  -3    1.56    2.14
   0   9   4   -1.66    2.15
   0  -9  -4   -0.37    1.82
   0   9   4   -0.23    1.61
   0   9   4   -1.28    2.00
   0  -9  -4   -1.68    1.43
   0  -9  -4   -2.72    3.34
   0  -9  -4    2.11    2.55
   0  -9  -5   12.30    2.38
   0   9   5   16.49    2.51
   0  -9  -5   13.46    3.55
   0   9   5   10.06    2.69
   0   9   5   13.87    3.29
   0  -9  -5   12.19    2.48
   0   9   5   11.51    2.55
   0   9   6   94.83    5.73
   0   9   6   78.70    5.81
   0   9   6   91.26    6.07
   0   9   6   83.33    6.63
   0  -9  -6   90.83    7.75
   0  -9  -6   87.69    7.57
   0  -9  -6   80.54    5.82
   0   9   6   79.31    6.32
   0   9   7  100.36    5.98
   0  -9  -7   85.74    7.50
   0   9   7   77.53    5.57
   0   9   7   88.29    5.87
   0   9   7   80.40    6.52
   0  -9  -7   82.65    7.19
   0   9   7   81.19    6.23
   0  -9  -7   85.87    5.67
   0   9   8   23.46    3.33
   0   9   8   20.81    2.88
   0  -9  -8   21.34    4.19
   0  -9  -8   20.02    3.65
   0   9   8   23.39    3.06
   0  -9  -8   19.75    3.65
   0   9   8   20.94    3.18
   0   9   8   22.77    3.51
   0   9   9  133.41    7.61
   0   9   9  104.74    6.37
   0  -9  -9  129.16    8.32
   0  -9  -9  115.16    7.62
   0   9   9  117.79    6.56
   0   9   9  116.70    6.19
   0  -9  -9  124.75    7.95
   0  -9 -10   70.74    5.85
   0  -9 -10   61.72    5.29
   0  -9 -10   55.32    4.86
   0   9  10   71.68    4.66
   0   9  10   73.53    5.38
   0   9  10   65.27    4.65
   0  -9 -11    2.65    1.60
   0  -9 -11    0.33    1.07
   0   9  11   -2.38    1.44
   0   9  11    2.52    1.77
   0   9  11    1.58    1.80
   0   9  12   25.93    2.74
   0   9  12   28.65    2.67
   0  -9 -12   21.87    2.64
   0  10 -16    0.46    0.79
   0  10 -16    0.97    1.01
   0  10 -15   24.55    2.36
   0  10 -15   28.21    3.62
   0  10 -15   22.24    2.25
   0  10 -15   30.87    3.03
   0  10 -14   -0.18    1.38
   0  10 -14   -0.98    2.32
   0  10 -14   -0.88    1.29
   0  10 -13   -4.67    3.08
   0  10 -13    0.68    1.44
   0  10 -13    0.88    1.23
   0  10 -13   -3.37    1.95
   0 -10  12   23.11    7.06
   0  10 -12   13.05    2.15
   0 -10  12   16.56    3.29
   0  10 -12   12.25    2.84
   0  10 -12   11.27    3.62
   0 -10  11   11.43    6.08
   0  10 -11    5.31    1.63
   0  10 -11    6.39    2.57
   0  10 -11    6.60    3.53
   0 -10  11   11.34    3.45
   0  10 -10   62.82    5.81
   0 -10  10   65.82    6.88
   0  10  -9   68.56    5.99
   0  10  -9   63.32    4.78
   0  10  -9   58.14    4.84
   0  10  -9   60.69    5.11
   0 -10   9   64.59    6.88
   0  10  -8   33.44    4.05
   0  10  -8   34.39    4.48
   0  10  -8   35.97    3.91
   0  10  -8   30.37    3.89
   0  10  -8   34.30    3.99
   0 -10   8   38.61    5.69
   0 -10   8   48.20   10.23
   0 -10   7  148.95   17.01
   0 -10   7  149.05   17.05
   0 -10   7  153.92   15.23
   0  10  -7  136.59    7.94
   0  10  -7  140.75    7.98
   0  10  -7  140.00    7.78
   0  10  -7  152.16    8.68
   0  10  -7  139.40    7.57
   0 -10   7  152.85   10.74
   0  10  -6  318.04   11.64
   0  10  -6  329.44   12.72
   0 -10   6  332.49   15.67
   0 -10   6  360.70   25.94
   0 -10   6  327.33   24.53
   0 -10   6  320.69   20.94
   0  10  -6  318.77   11.90
   0  10  -6  331.26   12.38
   0  10  -6  299.78   11.32
   0  10  -6  313.70   11.85
   0  10  -6  326.17   15.57
   0  10  -5  604.03   16.10
   0  10  -5  643.62   17.61
   0  10  -5  622.22   16.99
   0  10  -5  649.53   17.86
   0  10  -5  621.14   16.48
   0 -10   5  612.71   21.71
   0 -10   5  615.73   33.40
   0 -10   5  613.28   32.85
   0  10  -5  591.79   16.26
   0 -10   5  569.62   31.65
   0  10  -5  634.92   21.64
   0  10  -4  388.51   12.87
   0  10  -4  395.80   13.35
   0 -10   4  380.93   16.96
   0  10  -4  412.60   14.11
   0  10  -4  343.14   11.66
   0  10  -4  361.87   12.22
   0  10  -4  378.14   12.52
   0  10  -4  396.34   13.41
   0 -10   4  376.78   16.81
   0 -10   4  406.53   26.20
   0 -10   4  313.77   23.25
   0  10  -4  334.13   20.27
   0 -10   4  334.16   21.53
   0 -10   4  398.16   26.56
   0  10  -4  400.50   17.05
   0  10  -3    1.28    1.86
   0 -10   3    5.81    3.04
   0  10  -3    3.27    1.72
   0  10  -3    4.36    2.22
   0 -10   3    3.57    1.59
   0  10  -3    2.30    1.64
   0  10  -3   -2.26    1.64
   0  10  -3    1.70    1.74
   0 -10   3   -0.29    2.74
   0 -10   3    2.24    3.52
   0 -10   3    3.09    1.70
   0  10  -3    3.83    3.84
   0 -10   3    2.44    5.06
   0 -10   3   -2.34    2.60
   0  10  -3    2.51    2.85
   0  10  -2  150.17    8.37
   0 -10   2  133.21   10.14
   0  10  -2  132.14    7.04
   0  10  -2  119.87    6.77
   0  10  -2  134.00    7.22
   0  10  -2  124.76    7.51
   0 -10   2  120.76    8.17
   0  10  -2  133.44    7.21
   0 -10   2  135.60   10.43
   0 -10   2  133.75    9.50
   0 -10   2  135.61   10.37
   0 -10   2  153.41   15.12
   0 -10   2  131.83    7.88
   0  10  -2  127.03   13.24
   0 -10   2  146.21   16.16
   0 -10   2  121.85   13.74
   0  10  -2  141.15   10.12
   0  10  -1   12.61    2.76
   0 -10   1   14.08    2.87
   0 -10   1   15.43    4.08
   0  10  -1   13.57    2.59
   0  10  -1   12.88    2.54
   0  10  -1   15.50    2.70
   0 -10   1   13.25    4.19
   0 -10   1   12.99    3.27
   0 -10   1   21.47    6.69
   0 -10   1   13.56    3.01
   0  10  -1    9.47    2.32
   0 -10   1   10.85    5.02
   0 -10   1    7.61    3.70
   0  10  -1    2.64    2.72
   0 -10   1   12.13    3.73
   0  10  -1   12.81    2.91
   0 -10   0  186.15   11.85
   0  10   0  181.92    7.94
   0  10   0  179.58    8.61
   0  10   0  177.54    7.85
   0 -10   0  175.50    9.36
   0 -10   0  176.46   16.82
   0 -10   0  173.18   10.96
   0  10   0  169.29    8.99
   0 -10   0  180.53   10.55
   0 -10   0  195.32   12.14
   0  10   0  189.88    9.04
   0  10   1   63.82    5.47
   0 -10  -1   65.29    5.75
   0 -10  -1   68.83    7.01
   0  10   1   66.32    5.45
   0 -10  -1   66.39    7.33
   0  10   1   67.67    5.91
   0 -10  -1   62.14    6.95
   0 -10  -1   65.38    6.23
   0 -10  -1   68.17    6.53
   0  10   2   52.77    4.90
   0 -10  -2   61.82    5.64
   0 -10  -2   59.42    6.71
   0  10   2   56.42    4.69
   0 -10  -2   60.89    7.11
   0  10   2   51.73    5.21
   0  10   2   66.12    5.26
   0 -10  -2   55.17    6.40
   0 -10  -2   62.48    5.99
   0  10   3   44.96    4.57
   0  10   3   43.97    4.77
   0  10   3   43.00    4.47
   0 -10  -3   46.21    6.16
   0 -10  -3   45.38    5.96
   0 -10  -4   44.43    5.62
   0  10   4   44.90    4.60
   0  10   4   51.18    5.16
   0  10   4   49.00    4.80
   0 -10  -5   -2.58    2.35
   0 -10  -5    1.59    2.44
   0  10   5    1.75    1.59
   0  10   5   -1.86    2.30
   0  10   5   -1.18    1.61
   0 -10  -6    2.87    2.39
   0  10   6    4.62    1.83
   0 -10  -6    4.51    2.40
   0  10   6    6.34    2.35
   0  10   6    6.52    2.74
   0 -10  -7   47.34    5.38
   0  10   7   40.20    4.46
   0  10   7   45.31    4.46
   0  10   7   46.22    4.09
   0 -10  -7   42.79    4.90
   0 -10  -7   44.85    5.21
   0  10   7   41.81    3.93
   0  10   8   50.57    4.46
   0  10   8   57.15    4.38
   0  10   8   56.14    5.01
   0 -10  -8   47.34    5.02
   0 -10  -8   54.81    5.19
   0 -10  -8   61.50    5.57
   0 -10  -9  172.92    8.06
   0 -10  -9  183.32    8.67
   0  10   9  200.09    8.19
   0  10   9  192.07    7.49
   0  10   9  172.02    7.29
   0  10   9  189.35    6.88
   0 -10  -9  175.98    8.19
   0 -10 -10    2.25    1.64
   0 -10 -10    3.07    1.23
   0  10  10    1.13    1.01
   0  10  10    2.80    1.47
   0  10  10    1.22    1.47
   0 -10 -11    5.00    1.35
   0  10  11    5.98    1.51
   0  10  11    7.70    1.35
   0  11 -15   26.77    1.99
   0  11 -15   32.67    3.08
   0  11 -15   27.75    2.27
   0  11 -14   -0.88    2.03
   0  11 -14    0.65    1.04
   0  11 -14    0.80    1.03
   0  11 -13    2.47    1.30
   0  11 -13    3.75    2.26
   0  11 -12   -2.11    1.85
   0  11 -12    0.05    2.18
   0  11 -12    2.68    1.67
   0 -11  12    0.71    1.50
   0 -11  12   -1.01    2.27
   0 -11  11  225.48   11.49
   0  11 -11  243.35    9.92
   0  11 -11  247.45   12.27
   0  11 -11  264.75    8.83
   0 -11  10  159.99   17.44
   0 -11  10  146.23    9.80
   0  11 -10  148.03   10.07
   0  11 -10  154.38    8.27
   0 -11   9   45.85    5.86
   0  11  -9   52.93    4.40
   0  11  -9   49.36    4.38
   0  11  -9   54.31    5.33
   0 -11   9   63.67   11.71
   0 -11   9   44.01    9.13
   0 -11   8  396.55   27.21
   0 -11   8  388.45   17.02
   0 -11   8  432.29   28.60
   0  11  -8  388.37   12.40
   0  11  -8  417.73   13.96
   0  11  -8  389.79   12.60
   0  11  -8  404.47   12.76
   0  11  -7   13.89    2.90
   0  11  -7   11.96    2.86
   0 -11   7   14.15    4.13
   0  11  -7   11.98    2.85
   0 -11   7   10.88    5.04
   0 -11   7   19.14    7.16
   0  11  -7   12.33    2.96
   0 -11   6   41.00    5.80
   0  11  -6   44.59    4.73
   0  11  -6   44.07    4.58
   0  11  -6   44.17    4.34
   0  11  -6   40.86    4.68
   0 -11   6   44.70    6.41
   0  11  -6   39.55    4.28
   0 -11   6   34.92    8.52
   0 -11   6   57.71   10.83
   0  11  -5   63.09    5.60
   0 -11   5   67.33    7.37
   0  11  -5   67.88    6.11
   0  11  -5   64.64    5.28
   0  11  -5   64.70    5.43
   0  11  -5   59.80    5.09
   0 -11   5   63.34   11.07
   0  11  -5   64.75    7.13
   0 -11   5   62.68    7.74
   0 -11   4   73.41    7.30
   0 -11   4   68.59    7.91
   0 -11   4   65.49   10.64
   0 -11   4   67.55    7.49
   0  11  -4   70.49    6.23
   0  11  -4   72.31    6.09
   0  11  -4   69.90    5.66
   0  11  -4   67.68    5.53
   0  11  -4   67.48    5.42
   0 -11   4   64.21    7.68
   0  11  -4   69.99    5.50
   0  11  -4   68.93    7.32
   0  11  -4   68.69    5.12
   0  11  -3   -0.48    1.80
   0  11  -3    1.64    1.72
   0  11  -3    1.82    1.84
   0  11  -3    2.79    1.78
   0  11  -3    1.12    1.57
   0 -11   3    4.54    3.58
   0 -11   3   -0.48    3.11
   0 -11   3    0.87    2.60
   0 -11   3   -2.33    4.73
   0 -11   3   -0.40    2.83
   0  11  -3   -0.16    1.98
   0  11  -3    1.08    2.41
   0 -11   3    0.08    1.50
   0  11  -3   -8.25    3.82
   0  11  -3   -2.64    1.91
   0 -11   3    1.20    1.31
   0  11  -2   24.72    3.32
   0  11  -2   25.46    3.28
   0  11  -2   22.52    4.80
   0  11  -2   18.00    3.29
   0  11  -2   26.16    4.13
   0 -11   2   19.28    4.80
   0 -11   2   22.71    4.11
   0 -11   2   23.58    5.20
   0  11  -2   20.51    3.07
   0 -11   2   22.82    4.40
   0  11  -2   17.57    3.10
   0 -11   2   22.91    3.40
   0  11  -1    3.86    1.86
   0  11  -1    5.78    1.73
   0  11  -1    5.18    3.09
   0  11  -1    2.18    1.91
   0 -11   1    8.99    3.92
   0 -11   1    1.29    2.29
   0 -11   1    9.73    3.28
   0  11  -1    5.08    1.83
   0 -11   1    6.45    3.59
   0  11  -1    2.16    1.83
   0 -11   1    3.03    1.89
   0  11   0    6.97    3.53
   0 -11   0    4.18    2.98
   0  11   0    2.53    1.72
   0 -11   0    7.25    3.04
   0 -11   0    3.84    2.54
   0  11   0    2.91    1.90
   0  11   0    5.47    1.59
   0 -11   0    5.42    3.43
   0 -11   0    5.59    2.28
   0  11   0    5.90    2.27
   0  11   1    3.18    1.89
   0 -11  -1    1.88    2.48
   0 -11  -1    3.45    2.48
   0 -11  -1    2.56    2.60
   0  11   1    2.95    2.17
   0  11   1    1.31    1.38
   0 -11  -1    2.27    2.83
   0 -11  -2   91.12    7.67
   0  11   2  106.38    6.19
   0 -11  -2  107.27    8.82
   0  11   2   86.33    6.04
   0  11   2   88.61    6.55
   0 -11  -2   87.49    6.80
   0  11   3  231.34    9.68
   0  11   3  249.52   10.86
   0  11   3  242.02    9.39
   0 -11  -3  249.69   12.31
   0 -11  -4   52.68    5.80
   0  11   4   50.99    4.59
   0  11   4   49.45    5.02
   0  11   4   55.90    4.60
   0 -11  -4   52.27    5.51
   0  11   4   54.95    4.62
   0 -11  -5  298.41   12.09
   0  11   5  289.08    9.54
   0 -11  -5  299.52   12.54
   0  11   5  311.99   10.60
   0  11   5  287.77   11.08
   0 -11  -6   25.35    3.88
   0  11   6   21.84    2.44
   0  11   6   24.05    3.29
   0  11   6   21.69    3.48
   0 -11  -6   19.88    3.29
   0 -11  -6   25.26    2.68
   0 -11  -7   25.79    3.63
   0 -11  -7   28.31    3.70
   0  11   7   23.03    3.17
   0  11   7   21.30    2.83
   0  11   7   23.84    2.54
   0 -11  -7   25.09    3.34
   0  11   7   25.78    2.99
   0 -11  -8   87.53    5.51
   0 -11  -8   83.87    5.28
   0  11   8   82.66    4.84
   0  11   8   86.54    4.99
   0  11   8   89.46    4.26
   0 -11  -8   85.67    5.27
   0  11   8   84.62    4.39
   0 -11  -9   26.36    2.37
   0 -11  -9   27.20    2.76
   0  11   9   30.82    2.21
   0  11   9   21.87    2.27
   0  11   9   29.43    2.65
   0  12 -14   -0.43    0.73
   0 -12  13   -0.45    1.45
   0  12 -13   -0.96    0.97
   0  12 -13    2.46    1.65
   0  12 -13    0.08    0.98
   0  12 -12    1.64    1.38
   0 -12  12    3.77    1.95
   0  12 -12    2.08    0.98
   0 -12  11  112.80    6.85
   0  12 -11  120.76    7.51
   0  12 -11  129.28    6.32
   0  12 -11  126.11    5.41
   0 -12  11  122.87    8.10
   0 -12  11  121.10    7.55
   0 -12  10   15.97    3.34
   0  12 -10   20.23    3.00
   0  12 -10   19.90    3.83
   0  12 -10   17.47    2.48
   0 -12  10   20.29    3.71
   0 -12  10   18.09    3.72
   0  12  -9   33.02    3.81
   0 -12   9   34.53    4.85
   0 -12   9   32.50    4.81
   0 -12   9   35.80    4.88
   0  12  -9   33.95    3.16
   0 -12   8  218.17   12.07
   0 -12   8  231.90   12.43
   0  12  -8  229.67    8.92
   0  12  -8  210.47    8.49
   0 -12   8  219.63   11.58
   0  12  -8  229.56    9.53
   0 -12   8  227.03   18.97
   0 -12   7   -1.80    2.68
   0 -12   7    0.07    2.45
   0  12  -7   -0.63    1.79
   0 -12   7    4.17    2.68
   0  12  -7   -2.50    2.08
   0  12  -7    0.00    1.96
   0 -12   7    2.75    3.31
   0  12  -7    1.82    1.81
   0 -12   6   21.45    4.63
   0 -12   6   15.22    3.77
   0 -12   6   17.10    4.17
   0  12  -6   20.44    3.33
   0  12  -6   18.53    2.98
   0  12  -6   15.76    2.83
   0 -12   6   15.31    4.40
   0  12  -6   15.34    2.81
   0 -12   6   28.56    7.39
   0 -12   5   96.15    8.70
   0 -12   5  103.84    8.42
   0  12  -5   96.06    6.39
   0 -12   5  100.11    8.68
   0  12  -5   96.44    6.61
   0  12  -5   90.69    5.94
   0 -12   5   99.72    8.89
   0 -12   5  102.78   12.83
   0  12  -5   91.62    6.02
   0 -12   4    4.93    4.28
   0 -12   4    6.86    3.21
   0  12  -4    5.78    2.74
   0  12  -4    7.73    2.52
   0  12  -4    5.21    3.44
   0  12  -4    6.45    1.84
   0 -12   4    4.02    2.83
   0  12  -4    7.48    2.02
   0 -12   4    8.99    3.26
   0  12  -4    3.87    1.91
   0 -12   4    8.69    3.59
   0  12  -3   60.28    4.65
   0 -12   3   67.53    7.34
   0 -12   3   58.20    6.24
   0 -12   3   69.45    7.54
   0  12  -3   60.40    5.21
   0  12  -3   66.40    5.85
   0  12  -3   59.15    6.68
   0  12  -3   70.08    5.12
   0 -12   3   64.25    6.40
   0  12  -2  213.13    9.16
   0  12  -2  186.47   11.30
   0 -12   2  196.68   10.76
   0 -12   2  233.37   12.92
   0 -12   2  213.80   11.19
   0  12  -2  195.32    8.03
   0  12  -2  208.69    9.15
   0 -12   2  241.11   13.09
   0  12  -2  217.18   10.21
   0 -12   1    1.01    3.01
   0  12  -1    1.07    2.32
   0  12  -1   -0.67    1.83
   0 -12   1    2.10    2.19
   0 -12   1    1.81    2.23
   0  12  -1    1.98    2.07
   0  12  -1    0.52    2.55
   0 -12   1    0.47    1.94
   0  12  -1    1.23    1.13
   0 -12   1    1.58    2.46
   0  12  -1    1.07    1.67
   0 -12   0    6.86    2.50
   0 -12   0    1.85    2.11
   0  12   0    4.17    2.39
   0 -12   0    6.06    3.17
   0  12   0    1.85    1.48
   0  12   0    4.84    2.32
   0  12   0   -1.39    3.07
   0 -12   0    3.16    2.87
   0  12   0    4.18    2.14
   0 -12  -1    5.30    2.39
   0  12   1    4.13    1.60
   0 -12  -1    3.83    2.53
   0  12   1    8.44    2.73
   0  12   1    5.45    2.67
   0  12   1    2.11    1.88
   0 -12  -1    4.73    2.33
   0  12   2   40.64    4.19
   0  12   2   33.32    3.01
   0  12   2   34.65    4.71
   0  12   2   33.12    3.86
   0 -12  -2   46.03    5.16
   0 -12  -2   38.19    4.43
   0  12   3    1.64    1.77
   0  12   3    0.42    2.27
   0 -12  -3    1.11    1.91
   0 -12  -3   -0.87    1.62
   0  12   3    0.90    1.97
   0  12   4  125.09    6.83
   0  12   4  123.65    5.85
   0 -12  -4  120.77    6.84
   0 -12  -4  132.48    6.56
   0  12   4  137.45    8.37
   0  12   4  137.12    6.89
   0 -12  -4  123.47    7.34
   0  12   5  157.77    6.85
   0  12   5  167.60    8.51
   0 -12  -5  147.19    7.53
   0 -12  -5  151.18    7.20
   0 -12  -5  148.94    6.09
   0  12   5  154.43    6.03
   0  12   5  151.59    7.07
   0 -12  -6    6.64    1.81
   0 -12  -6    5.33    1.92
   0  12   6    4.31    1.57
   0  12   6    6.25    1.61
   0 -12  -6    3.62    1.42
   0  12   6    5.11    2.14
   0  12   6    5.92    1.68
   0 -12  -7   16.58    2.19
   0  12   7   14.30    2.18
   0  12   7   14.17    1.88
   0  12   7    9.09    1.65
   0  12   7   14.54    1.73
   0 -12  -7   15.35    2.11
   0 -12  -7   11.33    1.83
   0  13 -12   21.70    2.09
   0  13 -11   56.48    3.43
   0  13 -11   42.98    3.58
   0 -13  11   53.28    4.66
   0  13 -11   47.37    2.53
   0 -13  10   16.06    2.42
   0  13 -10   21.65    2.26
   0  13 -10   22.65    2.53
   0  13 -10   20.32    3.00
   0 -13  10   24.93    3.66
   0 -13   9  138.12    8.11
   0 -13   9  125.68    7.17
   0  13  -9  132.96    5.79
   0  13  -9  125.40    5.77
   0  13  -9  125.31    7.13
   0 -13   9  142.78    8.50
   0 -13   8   79.20    6.42
   0  13  -8   64.75    4.09
   0 -13   8   73.40    5.96
   0  13  -8   78.43    4.89
   0  13  -8   68.14    4.50
   0 -13   8   77.13    6.66
   0 -13   7    1.52    1.78
   0  13  -7    3.26    1.71
   0 -13   7    3.09    2.19
   0  13  -7    0.83    1.25
   0 -13   7    2.67    2.80
   0 -13   6   50.94    5.34
   0 -13   6   51.80    5.55
   0  13  -6   51.25    4.14
   0  13  -6   48.34    3.99
   0 -13   6   51.37    4.50
   0  13  -6   51.89    3.93
   0 -13   6   61.70    6.27
   0 -13   5   67.94    6.05
   0  13  -5   61.20    4.75
   0  13  -5   55.48    4.25
   0 -13   5   63.64    6.12
   0 -13   5   60.27    5.01
   0 -13   5   71.58    6.83
   0  13  -5   61.02    4.14
   0 -13   4   28.19    4.23
   0  13  -4   22.70    2.50
   0 -13   4   23.04    3.53
   0  13  -4   20.58    2.90
   0  13  -4   28.34    3.64
   0 -13   4   25.19    4.42
   0 -13   4   24.03    3.32
   0 -13   4   28.78    4.41
   0 -13   3    5.08    2.76
   0  13  -3    1.66    1.42
   0 -13   3    3.40    2.10
   0 -13   3    0.92    1.50
   0 -13   3    0.85    2.57
   0 -13   3    1.30    2.37
   0  13  -3   -1.59    1.62
   0  13  -3    2.65    2.10
   0 -13   2   18.11    3.85
   0  13  -2   12.80    2.44
   0  13  -2   15.41    2.73
   0 -13   2   21.22    3.13
   0 -13   2   18.05    3.45
   0  13  -2   19.56    3.69
   0  13  -2   19.92    2.68
   0 -13   2   20.76    3.36
   0  13  -1   45.12    3.66
   0 -13   1   49.23    5.35
   0  13  -1   44.98    4.23
   0 -13   1   44.41    4.52
   0 -13   1   43.09    4.36
   0  13  -1   39.60    4.57
   0  13  -1   45.27    3.92
   0 -13   1   47.82    4.09
   0  13   0   22.43    2.55
   0  13   0   27.53    3.34
   0 -13   0   26.24    3.47
   0 -13   0   31.58    3.59
   0  13   0   24.39    3.02
   0  13   0   27.34    2.82
   0  13   0   27.13    3.82
   0 -13   0   23.83    2.85
   0 -13  -1    6.80    2.12
   0 -13  -1    6.36    1.71
   0  13   1    6.97    2.05
   0  13   1    4.63    1.99
   0  13   1    4.24    1.24
   0  13   1    2.21    1.41
   0 -13  -2   19.27    2.74
   0 -13  -2   18.97    2.53
   0  13   2   23.03    3.29
   0  13   2   22.00    2.76
   0  13   2   20.12    2.52
   0  13   3   18.21    2.01
   0 -13  -3   17.11    2.22
   0 -13  -3   16.86    2.41
   0 -13  -3   15.53    2.18
   0  13   3   21.77    3.14
   0  13   3   22.27    2.54
   0 -13  -4   98.42    5.60
   0 -13  -4   87.62    3.98
   0  13   4   95.98    4.60
   0  13   4   90.42    4.99
   0 -13  -4   81.88    4.65
   0 -13  -4   79.95    4.19
   0 -13  -5   36.21    2.69
   0 -13  -5   32.32    2.34
   0  13   5   41.58    2.74
   0 -13  -5   41.92    3.19
   0  14  -9   20.86    1.73
   0 -14   9   26.16    2.95
   0 -14   8    1.32    1.14
   0 -14   8    1.22    1.60
   0 -14   8    2.69    1.63
   0  14  -8    0.22    0.86
   0  14  -8    2.49    1.26
   0 -14   7   29.17    3.16
   0 -14   7   33.92    3.60
   0 -14   7   30.91    3.39
   0  14  -7   22.89    2.76
   0  14  -7   31.20    2.69
   0 -14   6    0.55    1.55
   0 -14   6    1.68    0.87
   0 -14   6    0.82    1.50
   0  14  -6   -1.94    1.33
   0  14  -6    1.03    1.19
   0 -14   6   -1.28    1.84
   0  14  -5    1.01    1.15
   0 -14   5    3.24    1.81
   0 -14   5    0.60    1.57
   0  14  -5    0.65    1.29
   0 -14   5   -0.78    1.66
   0  14  -4   27.61    2.66
   0 -14   4   28.54    3.24
   0  14  -4   24.46    2.62
   0 -14   4   26.63    3.39
   0  14  -3    1.20    1.20
   0 -14   3    2.14    1.45
   0 -14   3    1.28    1.64
   0  14  -3   -2.44    1.55
   0  14  -2  232.54    6.82
   0  14  -2  239.31    7.52
   0 -14   2  224.04    7.57
   0  14  -1    3.37    1.24
   0  14  -1    5.39    1.16
   0  14  -1    4.89    1.58
   0 -14   1    2.58    1.36
   0 -14   1    0.81    0.95
   0  14   0  169.07    5.82
   0  14   0  167.71    5.64
   0  14   1   76.19    3.47
   0  14   1   85.31    3.91
   0 -14  -1   87.78    4.22
   0  14   2   41.06    2.50
   0 -14  -2   41.62    2.53
   1 -15   0   53.87    2.99
   1 -15   1  190.07    6.01
  -1  15  -1  178.52    5.31
   1 -15   2   16.99    1.97
  -1  15  -2   15.70    1.81
   1 -15   3   94.86    4.41
  -1  15  -3   92.25    3.71
  -1  15  -3   96.52    4.04
   1 -15   4   19.38    1.97
  -1  15  -4   16.93    1.78
  -1  15  -4   19.85    1.88
  -1  15  -5   -0.67    0.76
   1 -15   5   -0.84    1.16
  -1  15  -5    0.15    0.78
   1 -15   6   53.42    3.50
  -1  15  -6   50.98    2.73
   1 -14  -4    6.16    1.27
  -1  14   4    7.31    1.35
   1 -14  -4    5.05    1.29
   1 -14  -3   19.57    2.00
   1 -14  -3   18.35    2.26
  -1  14   3   21.16    2.24
  -1  14   3   20.55    2.00
   1 -14  -3   18.04    1.98
   1 -14  -2   19.57    2.36
  -1  14   2   17.33    2.15
  -1  14   2   15.95    2.07
   1 -14  -2   17.95    2.24
   1 -14  -2   15.17    2.32
  -1  14   1   -1.34    1.37
  -1  14   1   -0.74    0.89
  -1  14   1    0.17    1.27
   1 -14  -1    0.30    1.06
   1 -14  -1    2.44    1.56
  -1  14   0   43.26    3.04
  -1  14   0   50.25    3.59
  -1  14   0   43.32    3.60
  -1  14   0   40.02    3.04
   1 -14   0   40.96    3.42
   1 -14   0   48.79    4.28
  -1  14  -1  180.58    6.56
  -1  14  -1  197.22    7.67
   1 -14   1  210.15    9.81
  -1  14  -1  169.23    6.45
   1 -14   1  171.09    7.06
   1 -14   1  184.87    8.19
  -1  14  -2  101.85    4.69
   1 -14   2   94.04    6.00
   1 -14   2  104.90    7.13
  -1  14  -2   94.31    4.94
  -1  14  -2  107.73    5.77
   1 -14   2  103.13    6.01
   1 -14   3   18.24    2.77
   1 -14   3   23.37    3.54
  -1  14  -3   24.88    3.05
  -1  14  -3   22.23    2.62
   1 -14   3   24.40    3.88
   1 -14   3   30.55    3.72
   1 -14   4    1.33    1.46
   1 -14   4    5.07    2.02
   1 -14   4    5.24    2.09
  -1  14  -4    0.24    1.38
   1 -14   4    2.45    2.27
  -1  14  -4    2.66    1.85
   1 -14   4    5.02    2.05
  -1  14  -5    1.68    1.44
   1 -14   5    0.15    2.10
  -1  14  -5   -2.29    1.65
   1 -14   5   -0.28    1.77
   1 -14   5    3.55    1.56
   1 -14   5   -0.79    1.56
   1 -14   6   -2.38    1.42
  -1  14  -6    0.20    0.86
  -1  14  -6   -0.93    1.35
   1 -14   6   -1.10    1.46
   1 -14   6   -0.63    2.04
  -1  14  -6   -0.20    1.27
  -1  14  -6   -1.20    1.48
   1 -14   6    1.37    2.22
  -1  14  -7   29.86    2.57
   1 -14   7   36.32    3.96
  -1  14  -7   32.70    2.68
  -1  14  -7   30.50    3.27
   1 -14   7   35.26    4.14
   1 -14   7   30.59    2.92
  -1  14  -7   40.88    3.35
  -1  14  -8   27.70    2.54
   1 -14   8   27.86    3.34
   1 -14   8   36.08    4.10
  -1  14  -8   26.99    2.80
  -1  14  -8   25.69    2.45
  -1  14  -9   12.00    1.60
  -1  14  -9   11.61    1.66
   1 -14   9    8.80    1.94
   1 -14   9   15.77    2.73
  -1  14 -10   13.95    1.57
   1 -13  -7   18.30    2.06
  -1  13   7   18.86    1.79
   1 -13  -7   17.02    1.79
   1 -13  -6    3.70    1.53
   1 -13  -6    0.46    1.01
  -1  13   6    0.52    1.36
  -1  13   6    0.70    1.05
   1 -13  -6    5.00    1.50
  -1  13   5    2.08    1.27
   1 -13  -5    4.91    1.82
  -1  13   5    3.65    1.08
  -1  13   5    4.03    1.59
   1 -13  -5    1.86    1.48
   1 -13  -5    5.02    1.69
   1 -13  -5    5.22    1.24
   1 -13  -4   14.87    2.81
  -1  13   4    8.40    2.03
  -1  13   4   13.41    2.47
  -1  13   4    6.22    1.91
  -1  13   4   11.07    1.88
   1 -13  -4   10.45    2.16
   1 -13  -3   20.80    3.50
  -1  13   3   16.12    2.55
  -1  13   3   24.12    2.95
  -1  13   3   15.72    2.73
  -1  13   3   21.62    2.79
   1 -13  -3   24.44    3.34
  -1  13   2    5.75    2.44
  -1  13   2    2.30    1.87
  -1  13   2    2.48    1.36
   1 -13  -2   -0.21    1.95
  -1  13   2    3.60    2.00
  -1  13   1   68.91    5.10
  -1  13   1   58.54    5.49
  -1  13   1   54.75    4.63
   1 -13  -1   64.05    6.14
  -1  13   1   63.47    4.97
  -1  13   1   58.85    4.25
   1 -13  -1   57.49    5.62
   1 -13   0  107.38    7.65
  -1  13   0  102.33    7.22
  -1  13   0  133.60    6.85
  -1  13   0   96.95    5.96
   1 -13   0  119.24    7.14
   1 -13   0  127.09    9.04
  -1  13   0  109.32    6.00
  -1  13   0  123.45    7.03
  -1  13  -1    0.82    1.66
  -1  13  -1   -1.24    2.18
   1 -13   1    1.73    3.26
  -1  13  -1   -0.06    1.65
  -1  13  -1    2.13    2.38
   1 -13   1   -0.19    2.04
   1 -13   1    0.90    1.76
  -1  13  -1   -0.72    1.24
   1 -13   1   -0.87    2.23
  -1  13  -2   44.42    3.89
  -1  13  -2   41.00    4.93
   1 -13   2   37.36    4.77
   1 -13   2   47.67    5.87
  -1  13  -2   41.06    4.05
  -1  13  -2   40.59    4.42
  -1  13  -2   38.85    3.57
   1 -13   2   45.80    5.60
   1 -13   2   48.41    4.93
   1 -13   2   51.37    5.39
  -1  13  -3  111.70    5.79
   1 -13   3  109.98    7.75
   1 -13   3  115.11    8.91
  -1  13  -3  108.45    6.32
  -1  13  -3  112.79    6.88
   1 -13   3  101.12    7.68
  -1  13  -3   94.68    5.52
   1 -13   3  104.35    8.25
  -1  13  -4    4.27    1.71
   1 -13   4    8.31    3.49
  -1  13  -4    3.53    2.03
   1 -13   4    7.10    3.23
  -1  13  -4    7.31    2.49
   1 -13   4    5.16    2.17
   1 -13   4    3.90    2.41
  -1  13  -4    4.28    1.40
   1 -13   5   28.61    4.93
  -1  13  -5   26.73    3.15
   1 -13   5   35.87    5.10
  -1  13  -5   25.31    3.53
  -1  13  -5   31.81    3.81
   1 -13   5   32.77    4.67
   1 -13   5   32.54    4.60
  -1  13  -5   33.48    3.47
   1 -13   6   95.06    7.88
  -1  13  -6   96.48    5.82
  -1  13  -6   95.35    5.73
  -1  13  -6   90.55    5.49
   1 -13   6   89.25    7.78
  -1  13  -6   81.48    5.24
   1 -13   6   83.76    7.51
   1 -13   6   96.38    7.51
  -1  13  -7   95.37    5.44
   1 -13   7   89.74    7.32
  -1  13  -7   90.26    5.47
  -1  13  -7   90.07    5.59
   1 -13   7   89.66    7.91
  -1  13  -7   84.37    5.19
   1 -13   7   88.53    7.50
   1 -13   7   93.00    7.48
  -1  13  -8   -1.99    1.70
   1 -13   8   -0.29    2.23
  -1  13  -8   -0.70    1.43
  -1  13  -8   -1.20    1.61
  -1  13  -8    3.63    2.32
   1 -13   8    0.09    2.85
   1 -13   8    0.28    1.99
   1 -13   8    2.35    2.34
   1 -13   9   95.14    6.93
   1 -13   9   97.45    7.21
   1 -13   9  103.56    7.46
  -1  13  -9   99.06    6.61
  -1  13  -9  107.08    5.70
   1 -13   9  106.19    8.03
  -1  13 -10   63.91    3.71
   1 -13  10   63.02    5.61
   1 -13  10   58.88    5.30
  -1  13 -10   56.20    4.60
  -1  13 -10   60.31    4.22
   1 -13  10   58.25    5.66
   1 -13  10   52.23    4.79
  -1  13 -11   25.86    2.87
  -1  13 -11   19.32    2.42
   1 -13  11   19.52    3.13
   1 -13  11   21.14    2.74
  -1  13 -12   23.66    2.20
   1 -13  12   17.17    2.66
   1 -12  -9  103.32    4.77
  -1  12   9   87.91    3.88
   1 -12  -8   27.09    2.54
   1 -12  -8   33.91    3.34
  -1  12   8   34.32    2.86
  -1  12   8   36.76    2.83
  -1  12   8   32.59    2.98
   1 -12  -8   33.77    3.18
   1 -12  -7    1.02    1.63
   1 -12  -7    1.69    1.49
  -1  12   7    2.85    1.32
  -1  12   7    2.31    1.79
   1 -12  -7    1.00    1.66
   1 -12  -6   80.39    5.80
   1 -12  -6   79.62    4.36
  -1  12   6   79.01    5.38
  -1  12   6   88.25    4.74
   1 -12  -6   79.20    6.04
  -1  12   5    3.93    1.93
   1 -12  -5    5.55    2.44
  -1  12   5    1.63    1.35
  -1  12   5    2.94    2.03
  -1  12   5   -0.81    1.47
   1 -12  -5    0.03    2.25
  -1  12   4  287.81   10.28
  -1  12   4  298.26   11.10
   1 -12  -4  316.34   12.58
   1 -12  -4  307.95   13.09
  -1  12   3   45.78    3.87
  -1  12   3   45.42    5.69
  -1  12   3   39.90    4.03
  -1  12   3   42.89    4.51
   1 -12  -3   46.27    5.55
  -1  12   2   15.17    2.47
   1 -12  -2   23.29    4.69
   1 -12  -2   19.82    3.87
  -1  12   2   18.72    4.00
  -1  12   2   17.27    3.23
  -1  12   2   17.32    2.96
  -1  12   1   45.49    4.57
   1 -12  -1   43.88    5.53
  -1  12   1   46.26    5.83
   1 -12  -1   51.01    6.29
  -1  12   1   45.00    4.28
   1 -12  -1   45.76    4.90
   1 -12  -1   51.19    5.79
  -1  12   1   40.20    4.16
   1 -12  -1   46.08    4.78
  -1  12   0    0.26    1.20
   1 -12   0   -1.60    2.11
  -1  12   0   -2.01    2.77
   1 -12   0    1.89    2.72
  -1  12   0    1.20    1.81
   1 -12   0    1.92    2.03
   1 -12   0   -0.23    3.04
  -1  12   0    3.56    1.76
   1 -12   0    0.94    2.21
  -1  12   0   -0.53    1.68
  -1  12   0    1.60    1.72
   1 -12   0   -2.26    2.09
  -1  12  -1  219.23    8.68
  -1  12  -1  232.84    8.86
   1 -12   1  228.21   11.38
  -1  12  -1  217.78   12.02
  -1  12  -1  230.17    9.76
   1 -12   1  234.23   13.13
   1 -12   1  222.86   12.15
  -1  12  -1  224.45    8.78
   1 -12   1  239.83   12.91
  -1  12  -1  221.21    9.46
   1 -12   1  230.55   10.21
  -1  12  -2    9.36    2.30
  -1  12  -2    9.89    2.45
  -1  12  -2    9.34    2.42
   1 -12   2   12.46    3.95
   1 -12   2   11.58    3.27
  -1  12  -2    9.21    2.87
  -1  12  -2   10.40    3.03
  -1  12  -2   10.82    2.72
   1 -12   2    9.59    3.68
   1 -12   2    9.12    2.68
   1 -12   2   11.49    3.41
  -1  12  -2    7.88    2.12
   1 -12   2   12.62    2.63
   1 -12   3   78.83    8.07
   1 -12   3   67.83    6.95
  -1  12  -3   81.56    5.49
  -1  12  -3   70.42    7.08
  -1  12  -3   72.63    5.62
  -1  12  -3   76.95    6.23
   1 -12   3   70.37    7.63
   1 -12   3   70.09    6.12
  -1  12  -3   74.18    5.42
  -1  12  -3   69.47    5.32
  -1  12  -3   73.00    5.41
  -1  12  -3   75.19    5.49
   1 -12   3   73.26    7.63
   1 -12   3   74.88    5.52
   1 -12   4   12.18    3.77
   1 -12   4   14.33    3.74
   1 -12   4   10.10    3.55
   1 -12   4   11.14    2.53
  -1  12  -4   12.32    2.85
  -1  12  -4   13.31    3.15
   1 -12   4    8.31    3.23
  -1  12  -4   10.48    2.49
  -1  12  -4   11.57    2.55
  -1  12  -4   12.88    2.70
   1 -12   4   11.25    3.84
  -1  12  -4   11.31    2.64
  -1  12  -4    8.52    3.07
   1 -12   5   41.36    4.65
  -1  12  -5   40.82    4.57
   1 -12   5   33.55    5.02
  -1  12  -5   38.50    4.22
  -1  12  -5   40.58    4.20
  -1  12  -5   41.22    4.40
   1 -12   5   35.34    5.57
   1 -12   5   39.57    8.37
  -1  12  -5   35.77    4.02
   1 -12   6   26.82    7.13
  -1  12  -6   34.12    3.95
   1 -12   6   27.11    4.73
  -1  12  -6   35.19    3.99
  -1  12  -6   29.72    3.81
  -1  12  -6   31.51    3.91
  -1  12  -6   30.19    3.58
   1 -12   6   33.84    8.59
   1 -12   6   31.07    5.37
  -1  12  -7   22.10    3.50
   1 -12   7   17.19    4.54
  -1  12  -7   19.09    3.00
  -1  12  -7   23.25    3.18
  -1  12  -7   21.18    3.26
   1 -12   7   21.03    4.19
   1 -12   7   17.83    4.18
  -1  12  -8    0.99    1.73
   1 -12   8   -0.85    5.11
   1 -12   8    1.27    2.26
  -1  12  -8   -0.12    1.83
  -1  12  -8    0.20    1.37
  -1  12  -8   -2.56    1.84
   1 -12   9  189.53   17.99
  -1  12  -9  187.34    8.70
  -1  12  -9  184.47   10.46
  -1  12  -9  164.74    6.72
  -1  12  -9  175.74    7.36
   1 -12   9  176.49   10.69
   1 -12  10   60.59    6.08
  -1  12 -10   63.59    6.17
  -1  12 -10   66.70    5.14
  -1  12 -11   50.56    4.21
  -1  12 -11   45.01    4.82
   1 -12  11   44.89    4.78
   1 -12  11   44.17    4.90
  -1  12 -11   54.17    3.45
  -1  12 -12   44.11    3.59
  -1  12 -12   43.54    4.18
   1 -12  12   42.03    4.11
  -1  12 -13    2.73    1.58
  -1  12 -13    1.40    1.10
  -1  12 -14    0.09    0.70
  -1  12 -14    0.12    0.76
  -1  11  11    1.39    0.91
   1 -11 -11    0.42    0.85
  -1  11  10   40.20    2.78
  -1  11  10   46.13    3.41
  -1  11  10   33.80    2.84
   1 -11 -10   42.32    3.68
  -1  11   9   26.43    3.09
  -1  11   9   23.72    2.44
  -1  11   9   22.87    2.90
   1 -11  -9   26.39    3.44
   1 -11  -9   24.47    3.11
   1 -11  -9   23.90    2.73
  -1  11   8   40.11    3.30
  -1  11   8   37.12    3.93
  -1  11   8   41.66    3.86
   1 -11  -8   36.27    4.39
   1 -11  -8   39.98    4.37
   1 -11  -8   37.88    4.07
   1 -11  -7    1.49    2.34
   1 -11  -7    3.98    2.30
   1 -11  -7   -0.53    1.98
  -1  11   7    1.43    1.48
  -1  11   7   -1.23    2.00
  -1  11   7   -1.80    2.06
  -1  11   7    3.43    1.82
   1 -11  -6   -2.34    2.34
   1 -11  -6    0.74    1.92
  -1  11   6    1.94    2.40
  -1  11   6    0.30    1.69
  -1  11   6    2.58    1.84
  -1  11   5  112.45    7.38
   1 -11  -5  120.82    5.98
  -1  11   5  116.90    6.59
  -1  11   5  104.33    6.54
   1 -11  -5  119.26    8.76
  -1  11   4   22.52    3.09
  -1  11   4   28.15    4.17
  -1  11   4   25.84    3.50
   1 -11  -4   27.08    4.79
   1 -11  -3  115.00    9.12
  -1  11   3  116.48    6.69
   1 -11  -3  118.09    7.57
  -1  11   3  105.06    6.74
  -1  11   3  106.93    7.05
   1 -11  -3  110.79    8.78
  -1  11   2   10.83    2.78
  -1  11   2    8.01    2.40
   1 -11  -2    8.71    2.62
  -1  11   2    8.61    2.46
   1 -11  -2   12.23    4.10
   1 -11  -2   13.22    3.48
   1 -11  -2   10.04    3.69
  -1  11   1   54.14    5.24
   1 -11  -1   62.50    7.01
   1 -11  -1   68.10    7.45
  -1  11   1   67.78    5.53
   1 -11  -1   69.68    6.47
   1 -11  -1   64.19    6.06
   1 -11  -1   68.89    7.08
  -1  11   1   63.00    4.74
   1 -11  -1   60.78    5.86
  -1  11   1   60.01    5.05
  -1  11   0    9.10    2.13
   1 -11   0   10.73    3.82
  -1  11   0    9.72    2.24
  -1  11   0    7.14    1.83
   1 -11   0    6.36    2.33
  -1  11   0   12.98    3.27
   1 -11   0   11.11    4.08
  -1  11   0    6.16    1.77
   1 -11   0    8.03    2.59
   1 -11   0    7.29    3.58
  -1  11   0   13.51    2.87
  -1  11   0    9.10    2.41
   1 -11   0    6.18    2.12
   1 -11   1    6.67    2.88
   1 -11   1   11.13    4.07
  -1  11  -1    3.68    2.40
  -1  11  -1    5.95    2.44
   1 -11   1    5.60    3.01
   1 -11   1    3.06    1.84
  -1  11  -1    6.32    1.79
  -1  11  -1    7.80    2.11
   1 -11   1    9.63    3.67
  -1  11  -1    3.01    1.50
  -1  11  -1    5.91    1.86
   1 -11   1    6.63    2.19
  -1  11  -1    7.55    2.03
  -1  11  -2    2.63    2.00
  -1  11  -2    0.57    1.58
  -1  11  -2   -1.28    1.93
   1 -11   2    2.84    2.64
  -1  11  -2    1.40    1.78
   1 -11   2   -1.74    3.13
   1 -11   2    2.48    2.21
   1 -11   2    1.48    3.76
  -1  11  -2   -0.96    2.30
   1 -11   2    2.99    2.48
   1 -11   2    3.79    2.53
  -1  11  -2    1.68    2.54
  -1  11  -2    0.39    1.38
   1 -11   2   -0.24    1.40
  -1  11  -3   22.19    3.36
  -1  11  -3   26.82    3.52
  -1  11  -3   19.56    2.83
  -1  11  -3   20.00    3.30
   1 -11   3   25.13    5.31
   1 -11   3   16.06    5.45
  -1  11  -3   20.54    4.47
  -1  11  -3   20.02    3.11
   1 -11   3   23.47    4.96
   1 -11   3   20.99    3.16
  -1  11  -3   22.93    3.32
   1 -11   3   21.12    3.62
  -1  11  -4    7.83    2.27
  -1  11  -4    8.53    2.42
  -1  11  -4    6.55    2.59
   1 -11   4   17.19    7.04
   1 -11   4    0.63    5.16
  -1  11  -4    8.81    2.80
  -1  11  -4    5.30    1.87
  -1  11  -4    5.89    2.16
   1 -11   4    7.57    3.55
  -1  11  -4    6.87    2.62
   1 -11   4    8.67    2.18
   1 -11   5    5.36    2.45
   1 -11   5    3.50    4.40
   1 -11   5    8.35    5.11
  -1  11  -5    3.78    1.99
  -1  11  -5    3.49    1.89
  -1  11  -5    2.57    1.89
  -1  11  -5    1.41    1.83
  -1  11  -5    0.70    1.70
   1 -11   5    7.16    3.68
  -1  11  -5    4.91    2.37
   1 -11   6   25.18    7.32
   1 -11   6   17.19    6.64
  -1  11  -6   16.65    3.37
  -1  11  -6   21.87    3.61
  -1  11  -6   16.30    3.10
  -1  11  -6   15.44    3.20
  -1  11  -6   14.46    2.85
   1 -11   6   14.62    3.81
  -1  11  -6   17.56    3.33
  -1  11  -7    7.71    2.20
  -1  11  -7    5.78    1.92
  -1  11  -7   10.80    2.71
  -1  11  -7    5.76    2.40
  -1  11  -7    7.77    2.28
   1 -11   7   16.52    7.12
   1 -11   7    9.13    5.20
   1 -11   7   10.28    3.42
  -1  11  -8   81.71    5.56
  -1  11  -8   88.02    5.86
  -1  11  -8   87.28    5.92
  -1  11  -8   94.23    6.74
  -1  11  -8   81.57    5.86
   1 -11   8  100.86   13.91
   1 -11   8   99.92    8.76
  -1  11  -9  229.84    9.12
  -1  11  -9  233.35    9.09
  -1  11  -9  265.81   11.15
  -1  11  -9  228.79   12.63
   1 -11   9  279.12   22.72
   1 -11   9  252.01   13.59
   1 -11  10   85.94    7.61
  -1  11 -10   71.23    7.13
  -1  11 -10   87.09    6.36
   1 -11  11   60.29    6.22
  -1  11 -11   61.83    6.22
  -1  11 -11   64.69    5.30
   1 -11  12    4.46    1.96
  -1  11 -12    6.98    2.33
  -1  11 -12   -0.28    2.43
  -1  11 -12    3.47    1.27
   1 -11  13   37.50    4.13
  -1  11 -13   42.02    3.05
  -1  11 -13   48.43    4.80
  -1  11 -13   51.58    3.95
  -1  11 -14   39.69    2.70
  -1  11 -14   38.05    3.06
  -1  11 -14   45.34    4.05
  -1  11 -15    3.26    1.11
   1 -10 -12    1.34    1.10
  -1  10  12    4.36    1.28
  -1  10  12    1.42    1.27
   1 -10 -11   63.60    4.74
  -1  10  11   72.42    4.28
  -1  10  11   64.52    4.36
   1 -10 -10   38.34    4.07
   1 -10 -10   42.18    4.57
   1 -10 -10   34.16    3.43
  -1  10  10   43.05    3.43
  -1  10  10   33.42    3.36
  -1  10  10   40.27    4.08
   1 -10  -9   76.22    6.19
   1 -10  -9   71.62    5.71
   1 -10  -9   73.15    6.25
  -1  10   9   75.23    5.41
  -1  10   9   79.76    5.84
  -1  10   9   76.01    4.68
  -1  10   9   68.78    4.58
  -1  10   8   83.83    5.47
   1 -10  -8  100.35    7.56
   1 -10  -8   93.90    7.50
   1 -10  -8   92.15    7.13
  -1  10   8  100.97    5.61
   1 -10  -8   93.82    5.62
  -1  10   8   95.61    6.69
  -1  10   8  102.12    6.62
   1 -10  -7    6.90    3.03
  -1  10   7    8.69    2.05
  -1  10   7    4.70    2.25
  -1  10   7    2.50    1.49
   1 -10  -7    5.48    3.07
   1 -10  -7    5.55    1.92
  -1  10   7    5.10    2.00
   1 -10  -6   18.16    2.97
  -1  10   6   20.42    3.48
  -1  10   6   16.74    2.88
   1 -10  -6   22.40    4.45
   1 -10  -6   21.02    2.94
  -1  10   6   23.44    3.82
   1 -10  -5   87.15    5.93
  -1  10   5   89.53    6.68
  -1  10   5   86.33    6.15
   1 -10  -5   91.90    6.81
   1 -10  -5   92.74    8.17
  -1  10   5   85.44    6.46
   1 -10  -5   93.81    6.02
   1 -10  -4   69.24    5.29
   1 -10  -4   68.26    7.20
  -1  10   4   55.40    5.30
  -1  10   4   61.34    5.22
   1 -10  -4   64.01    5.84
   1 -10  -4   67.52    6.84
   1 -10  -4   59.71    4.58
  -1  10   4   64.82    5.77
   1 -10  -3  162.46   10.80
   1 -10  -3  161.40   10.29
  -1  10   3  149.35    8.17
  -1  10   3  154.60    8.16
   1 -10  -3  148.48    8.84
   1 -10  -3  176.83   11.19
  -1  10   3  177.16    8.28
  -1  10   3  162.66    8.88
  -1  10   2  256.64   10.81
   1 -10  -2  270.38   13.85
   1 -10  -2  269.96   11.60
  -1  10   2  242.66   10.09
  -1  10   2  264.35   19.79
  -1  10   2  259.61   10.62
   1 -10  -2  266.26   13.42
   1 -10  -2  265.65   13.51
   1 -10  -2  252.48   18.99
   1 -10  -2  254.19   20.15
  -1  10   1   12.90    2.44
   1 -10  -1   11.62    3.12
   1 -10  -1   16.09    4.34
   1 -10  -1    8.53    2.86
   1 -10  -1   11.77    3.60
  -1  10   1    8.95    2.28
   1 -10  -1   10.09    2.54
  -1  10   1    6.69    3.59
  -1  10   1    9.79    2.48
  -1  10   1   11.03    2.24
   1 -10  -1   12.17    3.63
   1 -10  -1   11.44    5.04
   1 -10  -1   14.86    5.87
   1 -10   0  400.93   17.05
  -1  10   0  429.26   12.77
   1 -10   0  433.16   17.66
   1 -10   0  399.42   15.27
   1 -10   0  428.92   17.28
  -1  10   0  443.40   12.71
  -1  10   0  423.40   13.49
  -1  10   0  430.41   12.61
  -1  10   0  418.66   12.84
   1 -10   0  415.83   14.52
  -1  10   0  461.18   25.46
   1 -10   0  401.30   15.30
   1 -10   0  404.92   25.31
   1 -10   0  440.96   25.82
   1 -10   1   13.93    2.92
  -1  10  -1   19.65    3.10
  -1  10  -1   15.78    2.63
  -1  10  -1   15.61    2.83
   1 -10   1   19.56    4.22
   1 -10   1   17.13    4.39
  -1  10  -1   17.37    2.96
   1 -10   1   14.68    3.74
   1 -10   1   15.08    3.61
  -1  10  -1   17.23    5.23
   1 -10   1   15.81    2.76
  -1  10  -1   12.50    2.34
   1 -10   1   14.09    5.76
   1 -10   1   16.29    5.56
  -1  10  -1   17.83    3.60
  -1  10  -2   56.86    4.66
  -1  10  -2   67.02    5.26
  -1  10  -2   57.48    4.81
   1 -10   2   60.86    5.84
   1 -10   2   60.90   10.36
   1 -10   2   50.64    8.91
  -1  10  -2   60.00    4.86
   1 -10   2   57.98    6.76
  -1  10  -2   60.58    6.50
   1 -10   2   61.73   10.06
   1 -10   2   59.47    9.29
  -1  10  -2   49.43    8.25
  -1  10  -2   60.65    4.96
  -1  10  -2   57.62    4.61
   1 -10   2   52.80    5.07
  -1  10  -3  155.44   13.86
  -1  10  -3  152.99    7.17
  -1  10  -3  169.26    8.16
  -1  10  -3  182.62    8.80
  -1  10  -3  171.06    8.19
  -1  10  -3  176.21    8.68
   1 -10   3  165.13    9.40
  -1  10  -3  177.46    8.34
   1 -10   3  184.78   11.55
   1 -10   3  195.58   17.32
   1 -10   3  170.13   16.47
   1 -10   3  156.90    8.19
   1 -10   3  146.95   14.20
   1 -10   3  191.33   17.82
  -1  10  -3  171.47   10.78
  -1  10  -4   30.80    3.66
  -1  10  -4   27.60    3.83
  -1  10  -4   28.15    3.57
   1 -10   4   22.53    3.54
   1 -10   4   23.95    3.77
  -1  10  -4   27.67    3.51
   1 -10   4   32.37    5.59
  -1  10  -4   24.88    4.22
   1 -10   4   22.72    6.15
   1 -10   4   24.89    5.67
   1 -10   4   23.29    6.52
  -1  10  -4   22.53    5.28
  -1  10  -4   28.85    3.75
  -1  10  -5  101.52    6.44
   1 -10   5   91.32    6.65
  -1  10  -5   94.84    6.65
  -1  10  -5   94.81    6.30
   1 -10   5  100.52    8.69
  -1  10  -5   90.18    8.09
   1 -10   5  101.30   13.45
   1 -10   5   85.36   11.33
   1 -10   5   96.29   13.06
  -1  10  -5   92.71    6.39
  -1  10  -5   89.30    6.29
   1 -10   5   91.32    6.85
   1 -10   6   44.10    6.28
  -1  10  -6   37.57    4.11
  -1  10  -6   40.99    4.66
   1 -10   6   47.11    9.75
   1 -10   6   36.48    8.17
   1 -10   6   36.59    7.83
  -1  10  -6   43.20    4.46
  -1  10  -6   51.54    4.70
  -1  10  -6   43.07    4.76
   1 -10   6   40.28    4.52
  -1  10  -6   41.33    4.50
   1 -10   7    5.71    4.00
   1 -10   7   -4.49    4.14
  -1  10  -7    2.26    1.64
  -1  10  -7    0.52    1.60
  -1  10  -7    1.38    1.66
  -1  10  -7   -0.60    2.02
  -1  10  -7    0.86    1.67
   1 -10   7    1.09    2.19
  -1  10  -7    0.68    2.05
  -1  10  -8   33.08    3.83
  -1  10  -8   37.38    3.63
  -1  10  -8   36.14    3.99
  -1  10  -8   40.20    4.83
  -1  10  -8   37.61    4.11
   1 -10   8   40.81    9.23
   1 -10   8   37.18    8.47
   1 -10   8   44.03    5.25
  -1  10  -9   -0.52    1.50
  -1  10  -9    1.10    1.70
  -1  10  -9    3.31    2.02
  -1  10  -9    0.91    1.71
   1 -10   9    0.03    1.63
   1 -10   9    4.91    4.18
  -1  10 -10   26.31    2.95
  -1  10 -10   37.67    3.78
   1 -10  10   32.99    4.34
  -1  10 -10   36.98    3.68
   1 -10  10   39.50    8.75
  -1  10 -10   38.70    4.64
  -1  10 -10   41.39    5.88
  -1  10 -11    1.40    1.30
   1 -10  11    1.49    1.78
  -1  10 -11    2.34    1.86
  -1  10 -11    3.38    2.80
   1 -10  11   -2.29    4.80
  -1  10 -12   -0.65    2.87
  -1  10 -12   -0.99    1.78
  -1  10 -12    1.63    1.30
  -1  10 -12   -2.06    1.39
   1 -10  13   17.64    3.11
  -1  10 -13   16.64    2.55
  -1  10 -13   20.81    2.93
  -1  10 -13   22.47    3.04
  -1  10 -13   20.75    4.08
  -1  10 -14   -1.54    1.33
  -1  10 -14    1.05    1.19
  -1  10 -15   33.54    2.84
  -1  10 -15   39.55    3.43
  -1  10 -15   37.99    2.64
  -1  10 -15   42.18    4.17
  -1  10 -16    6.39    1.09
  -1  10 -16    6.23    1.31
  -1   9  13   10.99    1.90
  -1   9  13   14.01    2.06
   1  -9 -13    8.57    1.77
  -1   9  12   48.58    3.41
  -1   9  12   60.08    4.59
   1  -9 -12   42.79    3.60
   1  -9 -12   57.15    4.72
   1  -9 -11    7.60    2.97
  -1   9  11    5.06    1.87
  -1   9  11    6.82    1.75
   1  -9 -11    4.32    1.93
  -1   9  10  134.35    7.06
  -1   9  10  138.06    7.58
  -1   9  10  127.21    6.14
   1  -9 -10  143.82    8.51
  -1   9  10  139.35    7.36
   1  -9 -10  136.90    6.83
   1  -9 -10  142.56    8.78
  -1   9  10  147.28    7.29
   1  -9 -10  131.15    7.65
  -1   9   9   92.22    5.68
   1  -9  -9  101.08    7.71
   1  -9  -9   94.92    7.14
   1  -9  -9   94.01    5.93
  -1   9   9  103.04    6.73
  -1   9   9   96.43    6.86
   1  -9  -9   91.63    7.55
  -1   9   9  104.20    6.32
   1  -9  -8   14.26    3.71
  -1   9   8   11.70    2.77
   1  -9  -8   16.88    4.03
   1  -9  -8   13.89    2.71
  -1   9   8   15.42    3.37
  -1   9   8   12.98    2.60
  -1   9   8    9.72    2.22
  -1   9   7  173.30    8.33
  -1   9   7  162.90    8.14
   1  -9  -7  172.05    8.76
  -1   9   7  170.46    9.09
   1  -9  -7  172.43    8.37
  -1   9   7  166.24    8.91
   1  -9  -7  172.40   10.85
   1  -9  -7  178.50   10.78
  -1   9   7  158.20    8.59
  -1   9   6   41.37    4.23
   1  -9  -6   40.45    4.56
   1  -9  -6   40.99    4.35
  -1   9   6   38.19    4.52
   1  -9  -6   43.28    4.36
  -1   9   6   50.00    5.12
  -1   9   6   38.88    4.46
   1  -9  -6   42.07    5.52
  -1   9   6   45.41    4.06
  -1   9   5  403.14   13.79
   1  -9  -5  406.66   12.75
  -1   9   5  400.86   13.99
   1  -9  -5  382.46   13.71
  -1   9   5  384.08   12.70
   1  -9  -5  410.68   24.60
  -1   9   5  391.17   13.44
  -1   9   5  386.53   23.52
   1  -9  -5  406.71   16.51
   1  -9  -5  378.31   12.78
   1  -9  -5  403.60   16.31
  -1   9   4   57.85    5.07
   1  -9  -4   58.26    4.56
  -1   9   4   64.73    5.53
   1  -9  -4   60.09    5.41
  -1   9   4   55.56    4.80
   1  -9  -4   54.64    9.58
  -1   9   4   53.50    4.97
  -1   9   4   38.92    7.54
   1  -9  -4   64.12    6.80
   1  -9  -4   59.97    6.40
   1  -9  -4   59.03    4.95
   1  -9  -3  272.68   12.86
  -1   9   3  270.29   10.59
   1  -9  -3  287.25   13.59
  -1   9   3  247.34    9.96
  -1   9   3  269.53   19.70
  -1   9   3  261.61   10.09
   1  -9  -3  252.88   11.06
   1  -9  -3  274.44   18.13
   1  -9  -3  258.08   19.46
   1  -9  -3  244.87    9.80
   1  -9  -3  271.15   13.35
  -1   9   3  274.78   11.08
   1  -9  -2    1.01    1.95
  -1   9   2   -0.82    1.48
   1  -9  -2   -2.70    2.37
   1  -9  -2    1.76    2.75
  -1   9   2    1.03    2.36
  -1   9   2    1.51    1.52
   1  -9  -2    1.02    1.43
   1  -9  -2    1.83    3.57
   1  -9  -2    0.11    2.63
  -1   9   2    0.23    1.39
   1  -9  -2    0.63    2.47
  -1   9   2   -1.30    1.68
   1  -9  -2    2.52    1.59
  -1   9   1  463.34   24.62
  -1   9   1  487.85   13.37
   1  -9  -1  475.88   14.56
   1  -9  -1  466.16   24.58
   1  -9  -1  431.54   24.59
   1  -9  -1  442.14   16.76
  -1   9   1  432.52   12.89
   1  -9  -1  450.69   17.07
   1  -9  -1  432.00   14.82
   1  -9  -1  448.48   16.66
  -1   9   1  466.88   13.62
   1  -9  -1  411.77   14.81
   1  -9   0   12.75    4.77
   1  -9   0   15.65    5.48
   1  -9   0   14.35    5.02
  -1   9   0   15.40    4.75
   1  -9   0   15.77    3.68
  -1   9   0   14.67    2.42
   1  -9   0   13.26    3.54
   1  -9   0   12.70    2.73
   1  -9   1    1.58    2.27
   1  -9   1    3.89    3.01
   1  -9   1   -5.57    3.24
  -1   9  -1    2.45    2.71
   1  -9   1   -0.37    3.98
   1  -9   1   -5.76    3.45
   1  -9   2  197.21   11.03
   1  -9   2  210.34   16.61
   1  -9   2  200.15   16.27
   1  -9   2  183.43    8.84
   1  -9   2  177.04   14.77
   1  -9   2  223.31   17.45
  -1   9  -2  193.36   14.56
   1  -9   3   10.60    5.41
   1  -9   3    8.71    4.81
   1  -9   3    4.77    2.79
   1  -9   3    7.83    2.01
  -1   9  -3    1.41    1.92
   1  -9   3    5.33    2.29
   1  -9   4   42.54    4.83
   1  -9   4   45.20    8.81
   1  -9   4   37.40    6.94
   1  -9   4   35.76    6.49
   1  -9   4   35.78    7.29
  -1   9  -4   38.84    3.79
  -1   9  -4   40.22    3.91
  -1   9  -4   40.93    3.91
   1  -9   4   39.27    4.18
  -1   9  -4   30.55    5.80
   1  -9   5   39.61    4.25
  -1   9  -5   42.11    3.96
  -1   9  -5   49.01    4.55
  -1   9  -5   38.17    3.88
  -1   9  -5   43.94    5.47
   1  -9   5   37.84    4.66
   1  -9   5   40.69    8.01
   1  -9   5   40.43    7.97
   1  -9   5   36.19    7.78
  -1   9  -5   43.51    4.12
  -1   9  -5   41.16    4.13
  -1   9  -5   37.30    5.78
  -1   9  -6    2.23    2.70
   1  -9   6    2.23    1.99
   1  -9   6   -6.82    5.96
   1  -9   6    4.12    3.94
   1  -9   6    4.84    3.72
  -1   9  -6    3.62    1.63
  -1   9  -6    3.15    1.81
   1  -9   6    1.06    1.74
  -1   9  -6    2.57    1.75
  -1   9  -6    3.94    1.83
  -1   9  -6    3.89    1.57
  -1   9  -6    1.35    1.63
  -1   9  -7   38.54    5.96
   1  -9   7   37.12    4.55
   1  -9   7   36.70    8.20
   1  -9   7   39.06    7.85
  -1   9  -7   40.13    4.03
  -1   9  -7   43.30    4.68
  -1   9  -7   42.72    4.12
  -1   9  -7   41.87    3.99
  -1   9  -7   42.46    4.21
  -1   9  -7   43.96    4.32
  -1   9  -8   -2.01    1.97
  -1   9  -8    0.56    1.48
   1  -9   8    2.48    2.11
   1  -9   8   -2.74    3.24
   1  -9   8    0.54    2.27
  -1   9  -8   -0.24    1.59
  -1   9  -8   -1.27    2.11
  -1   9  -8    0.15    1.48
  -1   9  -8    1.49    1.49
  -1   9  -9  208.10    9.09
   1  -9   9  194.76   10.25
   1  -9   9  240.46   20.27
   1  -9   9  200.51   17.96
  -1   9  -9  169.91   12.88
  -1   9  -9  202.91    8.46
  -1   9  -9  221.96   10.37
  -1   9  -9  210.82    8.81
  -1   9  -9  200.02    8.63
   1  -9  10   31.27    4.43
  -1   9 -10   34.98    4.35
  -1   9 -10   24.87    4.64
  -1   9 -10   35.33    3.65
  -1   9 -10   35.14    4.17
  -1   9 -10   27.10    3.66
   1  -9  10   28.99    6.89
   1  -9  11    3.01    3.51
  -1   9 -11    0.23    1.63
  -1   9 -11   -1.02    1.77
   1  -9  11   -0.30    1.60
  -1   9 -11    1.12    2.21
  -1   9 -11    0.22    2.89
   1  -9  12  183.71   18.81
  -1   9 -12  178.93   11.18
  -1   9 -12  162.76    8.53
  -1   9 -12  169.92    8.25
  -1   9 -12  168.50    8.81
   1  -9  12  162.13    9.04
  -1   9 -13   47.15    4.40
  -1   9 -13   51.28    4.82
  -1   9 -13   52.18    5.99
  -1   9 -13   48.97    4.54
  -1   9 -14    1.63    1.66
  -1   9 -14    4.52    1.89
  -1   9 -14    4.36    1.65
  -1   9 -14    1.37    2.44
  -1   9 -15    6.67    1.69
  -1   9 -15    4.48    1.44
  -1   9 -15    5.21    2.71
  -1   9 -16   13.02    1.98
  -1   9 -16   12.52    1.96
  -1   9 -16   15.61    2.19
  -1   9 -17   16.28    1.72
  -1   9 -17   13.11    1.50
  -1   8  15   18.42    1.66
   1  -8 -14   10.33    1.55
  -1   8  14   11.76    2.08
   1  -8 -14    8.23    1.57
  -1   8  13   -1.54    1.26
   1  -8 -13    0.56    1.30
   1  -8 -13   -2.00    1.93
  -1   8  13   -0.62    1.68
  -1   8  12  138.13    7.19
  -1   8  12  126.18    6.25
  -1   8  12  149.61    7.15
  -1   8  12  118.33    6.56
   1  -8 -12  140.31    8.33
   1  -8 -12  117.34    7.15
   1  -8 -11   16.76    3.61
  -1   8  11   18.26    2.95
  -1   8  11   12.60    2.30
   1  -8 -11   12.68    2.50
  -1   8  11   11.50    2.74
   1  -8 -11   10.90    2.85
  -1   8  10   38.79    4.19
  -1   8  10   46.98    3.94
   1  -8 -10   42.48    4.87
   1  -8 -10   45.90    5.64
  -1   8  10   45.38    4.71
  -1   8  10   44.85    4.53
   1  -8 -10   47.61    4.38
  -1   8  10   44.93    4.78
   1  -8 -10   44.97    5.29
  -1   8   9   86.07    6.34
  -1   8   9   96.01    6.63
  -1   8   9   77.99    5.44
   1  -8  -9   83.99    7.02
   1  -8  -9   84.85    7.60
   1  -8  -9   90.92    7.54
  -1   8   9   79.84    6.20
   1  -8  -9   92.59    6.23
  -1   8   9   84.82    6.45
  -1   8   8  251.56   10.93
  -1   8   8  266.93   10.76
  -1   8   8  244.04    9.81
   1  -8  -8  249.67   10.37
  -1   8   8  260.42   11.23
   1  -8  -8  261.11   13.13
   1  -8  -8  269.37   12.85
  -1   8   8  252.84   10.95
   1  -8  -8  258.58   10.83
  -1   8   7  744.89   19.14
  -1   8   7  698.56   30.66
  -1   8   7  719.32   18.34
  -1   8   7  786.86   18.38
   1  -8  -7  723.37   18.31
  -1   8   7  711.74   17.24
   1  -8  -7  716.25   30.91
   1  -8  -7  762.92   22.70
   1  -8  -7  731.73   18.33
  -1   8   7  763.79   19.12
   1  -8  -7  692.32   18.18
  -1   8   6   19.02    3.33
  -1   8   6   11.61    3.95
  -1   8   6   17.52    3.12
  -1   8   6   15.87    2.68
   1  -8  -6   14.79    2.84
  -1   8   6   18.87    2.74
   1  -8  -6   16.50    4.55
   1  -8  -6   21.45    4.05
  -1   8   6   15.72    2.92
   1  -8  -6   17.10    2.95
  -1   8   6   15.43    2.45
   1  -8  -6   17.19    3.09
  -1   8   5  344.23   12.06
  -1   8   5  342.47   21.14
  -1   8   5  327.13   11.56
  -1   8   5  329.50   10.37
  -1   8   5  346.06   11.52
   1  -8  -5  334.52   12.18
   1  -8  -5  315.09   20.40
   1  -8  -5  356.99   14.79
   1  -8  -5  354.62   11.52
  -1   8   5  367.80   12.64
   1  -8  -5  340.21   11.74
   1  -8  -5  345.40   14.42
  -1   8   5  309.75   10.51
  -1   8   4   24.60    2.78
   1  -8  -4   20.85    5.66
  -1   8   4   21.61    3.30
   1  -8  -4   18.49    3.26
   1  -8  -4   24.54    4.22
  -1   8   4   22.56    3.24
  -1   8   4   22.33    3.44
   1  -8  -4   22.64    3.40
  -1   8   4   22.21    2.83
  -1   8   4   23.33    5.83
  -1   8   3   14.33    2.49
   1  -8  -3   14.55    2.89
  -1   8   3   12.78    2.52
  -1   8   3   12.06    4.70
   1  -8  -3   11.79    4.84
   1  -8  -3   18.35    4.79
   1  -8  -2  242.28   11.46
   1  -8  -2  233.46    9.90
  -1   8   2  247.39    9.03
  -1   8   2  250.25    9.10
   1  -8  -2  227.88   10.95
  -1   8   2  249.41   17.09
   1  -8  -2  248.36   16.08
   1  -8  -2  243.79   17.13
   1  -8  -1  217.38   14.19
   1  -8  -1  223.53   10.78
  -1   8   1  240.01    8.56
  -1   8   1  235.33    8.61
  -1   8   1  248.19   16.47
   1  -8  -1  245.15   16.94
   1  -8  -1  234.00   15.89
   1  -8   0  145.70   12.67
   1  -8   0  137.73   12.14
   1  -8   0  132.73   11.35
  -1   8   0  126.03    5.90
   1  -8   0  138.40    8.45
   1  -8   0  121.71   11.12
  -1   8   0  134.23    6.27
  -1   8   0  145.33   12.14
   1  -8   1  342.88   13.10
   1  -8   1  337.60   19.26
   1  -8   1  304.03   17.70
  -1   8  -1  312.51   17.22
   1  -8   1  307.93   17.85
   1  -8   2   52.77    5.29
  -1   8  -2   42.57    6.57
   1  -8   2   59.73    7.46
   1  -8   2   55.28    7.75
   1  -8   2   40.91    6.63
   1  -8   2   46.28    7.36
   1  -8   3   26.00    5.62
   1  -8   3   20.59    4.70
   1  -8   3   23.31    3.32
  -1   8  -3   25.87    5.17
   1  -8   3   23.25    5.58
   1  -8   3   32.56    6.19
  -1   8  -3   22.27    3.46
   1  -8   4  163.31   13.90
   1  -8   4  153.38   11.68
   1  -8   4  157.05    8.14
  -1   8  -4  138.00   10.76
   1  -8   4  158.27   13.02
  -1   8  -4  135.39    8.94
   1  -8   5   21.69    5.76
   1  -8   5   26.75    4.92
   1  -8   5   23.58    3.56
  -1   8  -5   19.16    4.04
  -1   8  -5   17.36    3.56
   1  -8   5   24.51    5.93
   1  -8   6  228.76   17.16
   1  -8   6  203.26   15.59
   1  -8   6  217.42   16.43
  -1   8  -6  186.73   11.76
   1  -8   6  202.66    9.51
   1  -8   7    4.98    2.15
   1  -8   7    5.80    4.12
   1  -8   7    2.21    3.02
  -1   8  -7    5.56    1.39
   1  -8   7    7.95    4.15
  -1   8  -7    2.10    1.33
  -1   8  -7    4.27    2.02
  -1   8  -8   19.63    2.89
  -1   8  -8   19.02    3.07
   1  -8   8   16.64    3.10
   1  -8   8   11.65    3.48
   1  -8   8   17.52    5.59
   1  -8   8   20.15    5.11
  -1   8  -8   17.15    2.49
  -1   8  -8   13.05    2.31
  -1   8  -8   13.31    2.20
  -1   8  -8   18.17    4.21
  -1   8  -9   18.77    2.69
  -1   8  -9   24.38    3.68
   1  -8   9   24.13    3.86
   1  -8   9   28.46    6.52
   1  -8   9   25.39    6.35
  -1   8  -9   15.07    3.77
  -1   8  -9   19.92    2.89
  -1   8  -9   24.28    3.26
  -1   8  -9   21.86    3.28
   1  -8   9   26.74    6.62
  -1   8 -10   10.36    1.88
  -1   8 -10   12.44    2.60
  -1   8 -10   11.89    4.35
  -1   8 -10    9.29    1.71
  -1   8 -10    8.90    2.32
   1  -8  10    9.30    2.50
   1  -8  10    9.30    4.39
   1  -8  10   14.05    5.81
  -1   8 -10   12.20    2.85
  -1   8 -10   10.80    3.74
   1  -8  11   35.13    7.80
   1  -8  11   24.62    7.10
  -1   8 -11   29.04    4.03
  -1   8 -11   31.20    4.14
   1  -8  11   33.80    4.31
  -1   8 -11   21.92    4.53
  -1   8 -11   31.81    4.06
   1  -8  12  147.25   15.05
  -1   8 -12  168.02    9.35
  -1   8 -12  179.37    9.05
   1  -8  12  161.21    9.10
  -1   8 -12  182.63   11.89
  -1   8 -12  171.08    8.60
   1  -8  13   48.04    8.65
  -1   8 -13   34.63    3.80
  -1   8 -13   31.67    5.52
  -1   8 -13   37.39    4.22
   1  -8  13   31.61    3.96
  -1   8 -13   35.61    4.34
  -1   8 -14   49.69    4.59
  -1   8 -14   46.33    4.87
  -1   8 -14   47.63    3.94
  -1   8 -14   49.53    6.09
  -1   8 -15    0.85    1.60
  -1   8 -15    2.64    1.92
  -1   8 -15    2.12    2.69
  -1   8 -16   47.25    3.93
  -1   8 -16   49.80    3.87
  -1   8 -16   50.05    4.15
  -1   8 -17   27.60    2.50
  -1   8 -17   28.59    2.73
  -1   8 -17   31.15    2.57
  -1   8 -18   55.13    2.64
  -1   7  15   12.48    2.01
   1  -7 -15    7.77    1.36
   1  -7 -14    5.49    2.01
  -1   7  14    4.91    1.67
   1  -7 -14    2.57    1.05
   1  -7 -14    4.70    1.52
   1  -7 -13   53.75    5.06
   1  -7 -13   65.15    5.75
  -1   7  13   66.58    5.04
  -1   7  13   51.34    4.13
   1  -7 -12    6.64    2.11
   1  -7 -12    3.41    1.45
   1  -7 -12    5.60    2.03
  -1   7  12    3.23    1.60
   1  -7 -12    5.53    2.66
  -1   7  12    5.32    2.10
  -1   7  12    4.75    1.84
  -1   7  11   21.58    3.50
  -1   7  11   17.48    2.88
   1  -7 -11   19.04    3.65
   1  -7 -11   17.99    3.69
   1  -7 -11   24.13    3.36
  -1   7  11   15.67    2.96
  -1   7  11   13.85    2.69
   1  -7 -11   20.87    2.76
  -1   7  10   97.19    6.79
   1  -7 -10   97.95    7.31
   1  -7 -10  103.23    8.23
  -1   7  10   92.87    6.35
  -1   7  10  118.64    7.30
  -1   7  10   99.80   11.64
  -1   7  10   99.36    6.66
   1  -7 -10  100.08    6.59
   1  -7 -10   99.31    7.77
   1  -7 -10  102.46    5.92
   1  -7  -9    1.14    2.09
  -1   7   9    1.71    1.94
   1  -7  -9    1.93    1.83
  -1   7   9   -2.03    2.09
  -1   7   9   -0.05    1.83
  -1   7   9   -3.33    2.39
  -1   7   9    0.01    2.17
  -1   7   9   -2.98    3.25
   1  -7  -9    0.49    1.40
   1  -7  -9    0.05    2.24
   1  -7  -9    2.71    2.24
   1  -7  -9    0.92    1.41
   1  -7  -8  542.81   18.13
  -1   7   8  541.07   15.60
  -1   7   8  556.67   15.85
   1  -7  -8  557.84   15.35
   1  -7  -8  538.61   15.71
  -1   7   8  523.38   15.19
   1  -7  -8  514.27   13.29
  -1   7   8  504.34   25.44
  -1   7   8  507.86   13.95
   1  -7  -8  494.23   23.95
  -1   7   8  469.04   23.40
   1  -7  -8  553.16   18.63
  -1   7   7   11.19    2.36
   1  -7  -7   12.87    3.28
  -1   7   7   11.61    4.58
   1  -7  -7   15.64    4.50
  -1   7   7   13.59    2.85
   1  -7  -7   10.57    2.10
  -1   7   7    8.62    3.09
   1  -7  -7   11.66    2.29
   1  -7  -7   11.34    2.28
  -1   7   7   12.37    2.34
   1  -7  -6    2.28    2.22
  -1   7   6    1.75    1.54
  -1   7   6    2.51    3.03
  -1   7   6    0.13    1.42
  -1   7   6    6.41    3.77
  -1   7   5  409.23   12.34
  -1   7   5  396.80   18.99
  -1   7   5  396.53   12.02
   1  -7  -5  371.69   19.22
   1  -7  -4   58.91    7.11
  -1   7   4   57.64    4.37
  -1   7   4   52.88    6.64
  -1   7   4   57.93    4.35
   1  -7  -4   50.01    6.81
   1  -7  -3    2.45    2.20
  -1   7   3    6.17    1.73
   1  -7  -3    4.03    2.00
  -1   7   3    0.70    1.54
  -1   7   3    2.60    1.13
  -1   7   2    4.37    1.34
   1  -7  -2    4.30    2.01
  -1   7   2    3.28    2.03
   1  -7  -2    4.00    2.37
   1  -7  -2    3.09    2.44
   1  -7  -1  116.12    9.97
  -1   7   1  105.82    5.20
   1  -7  -1  107.09    6.85
   1  -7  -1   83.37    8.45
   1  -7  -1   85.83    8.12
   1  -7  -1  101.30    8.31
  -1   7   1  104.07    8.46
   1  -7   0  384.42   12.55
  -1   7   0  338.43   15.57
   1  -7   0  388.74   18.18
   1  -7   0  338.65   16.60
  -1   7  -1  444.87   18.33
  -1   7  -1  453.09   18.79
   1  -7   1  449.01   19.77
   1  -7   1  468.26   17.98
   1  -7   1  465.59   19.64
   1  -7   1  503.92   21.21
   1  -7   2   80.27    5.29
  -1   7  -2   68.11    7.79
  -1   7  -2   76.34    7.72
   1  -7   2   81.97    8.56
   1  -7   2   81.79    7.96
   1  -7   2   89.65    9.13
   1  -7   2   83.72    8.17
  -1   7  -3   71.06    5.86
   1  -7   3   79.99    5.21
  -1   7  -3   68.21    7.36
   1  -7   3   78.06    8.21
   1  -7   3   81.29    8.76
   1  -7   3   69.75    7.54
  -1   7  -4  363.25   13.88
   1  -7   4  386.32   11.64
  -1   7  -4  368.67   15.80
   1  -7   4  372.30   18.57
   1  -7   4  405.27   18.93
   1  -7   4  425.44   20.22
   1  -7   4  371.01   16.19
  -1   7  -5  878.51   23.34
   1  -7   5  920.93   19.01
  -1   7  -5  950.28   25.08
   1  -7   5  991.35   32.32
   1  -7   5  926.63   25.34
   1  -7   5  907.84   29.87
   1  -7   6  236.58   15.60
  -1   7  -6  216.60   12.09
   1  -7   6  256.56   16.40
   1  -7   6  229.34    9.37
   1  -7   6  224.00    7.68
   1  -7   7  117.51   11.45
  -1   7  -7  100.83    8.90
   1  -7   7  123.42   11.72
   1  -7   7  122.36    5.84
   1  -7   8  677.88   28.54
   1  -7   8  678.50   15.02
   1  -7   8  742.28   29.56
  -1   7  -8  692.47   24.67
  -1   7  -9   23.67    3.34
  -1   7  -9   22.12    4.32
  -1   7  -9   20.22    4.56
   1  -7   9   22.92    5.58
  -1   7  -9   21.96    3.37
   1  -7   9   21.11    4.61
   1  -7  10   17.81    5.48
  -1   7 -10   26.63    5.79
  -1   7 -10   23.86    3.73
  -1   7 -10   27.63    3.83
  -1   7 -10   19.02    4.06
  -1   7 -10   21.96    3.36
   1  -7  11   53.34    9.63
  -1   7 -11   48.16    7.73
  -1   7 -11   56.99    5.15
  -1   7 -11   58.04    5.98
  -1   7 -11   50.68    6.77
  -1   7 -11   59.92    5.17
  -1   7 -12  137.73    8.52
  -1   7 -12  145.76    8.16
   1  -7  12  117.44   13.50
  -1   7 -12  144.31   10.73
  -1   7 -12  121.23    7.12
  -1   7 -13  295.48   12.52
  -1   7 -13  281.79   11.63
  -1   7 -13  267.16   10.12
  -1   7 -13  313.22   15.14
  -1   7 -14  220.62   10.77
  -1   7 -14  241.93   10.33
  -1   7 -14  248.76   13.27
  -1   7 -15   14.74    3.10
  -1   7 -15   15.14    2.92
  -1   7 -15   16.41    4.17
  -1   7 -16    1.80    1.54
  -1   7 -16    2.71    1.89
  -1   7 -16   -1.66    1.71
  -1   7 -17    2.44    1.31
  -1   7 -17   -0.38    1.32
  -1   7 -17    3.39    1.21
  -1   7 -18   20.69    2.10
  -1   7 -18   21.79    1.90
   1  -6 -16    3.89    1.22
  -1   6  16    6.16    1.33
  -1   6  15   21.86    2.60
  -1   6  15   17.74    2.49
   1  -6 -15   14.43    2.44
   1  -6 -14    2.41    1.90
  -1   6  14    6.93    2.19
   1  -6 -14    2.11    1.60
   1  -6 -13    3.09    2.26
   1  -6 -13    2.46    1.85
  -1   6  13    2.62    1.70
   1  -6 -13    2.88    1.44
  -1   6  13    3.53    1.63
  -1   6  12   17.60    3.01
  -1   6  12   15.90    5.12
   1  -6 -12   19.97    2.98
  -1   6  12   15.25    2.49
   1  -6 -12   19.90    3.58
   1  -6 -12   17.14    3.76
  -1   6  12   19.42    3.40
   1  -6 -12   17.00    2.65
  -1   6  12   17.16    3.00
  -1   6  11   15.97    2.81
  -1   6  11   20.55    3.67
  -1   6  11   23.72    6.27
   1  -6 -11   14.72    2.77
   1  -6 -11   17.61    3.44
  -1   6  11   18.73    3.11
  -1   6  11   18.89    2.84
   1  -6 -11   14.09    3.10
   1  -6 -11   17.84    2.77
  -1   6  10   17.14    2.96
   1  -6 -10   17.21    2.77
  -1   6  10   18.92    5.81
   1  -6 -10   18.77    3.06
   1  -6 -10   14.45    3.27
  -1   6  10   19.85    3.08
   1  -6 -10   15.66    2.82
   1  -6 -10   16.29    3.51
   1  -6 -10   20.02    3.27
   1  -6  -9  463.87   16.13
   1  -6  -9  432.52   15.57
  -1   6   9  458.37   14.22
   1  -6  -9  418.23   13.69
  -1   6   9  444.92   13.65
   1  -6  -9  447.16   12.70
  -1   6   9  392.44   22.53
  -1   6   9  412.20   11.93
   1  -6  -9  447.99   13.69
   1  -6  -9  461.91   16.81
  -1   6   8  572.50   15.11
   1  -6  -8  622.19   18.94
  -1   6   8  572.82   25.27
  -1   6   8  534.52   23.42
   1  -6  -8  586.44   24.22
   1  -6  -8  596.21   18.11
  -1   6   8  598.25   15.77
   1  -6  -8  584.51   15.31
   1  -6  -8  588.90   15.91
  -1   6   8  535.08   23.46
  -1   6   7  175.07   13.14
   1  -6  -7  158.25   12.84
   1  -6  -7  167.02   12.78
  -1   6   7  186.54   12.51
  -1   6   7  167.98   13.07
  -1   6   7  169.77    7.77
   1  -6  -6   60.46    7.83
  -1   6   6   88.24    8.06
  -1   6   6   73.52    8.19
  -1   6   6   82.69    5.34
   1  -6  -5  468.00   20.24
  -1   6   5  462.45   16.89
   1  -6  -5  482.09   17.32
  -1   6   5  476.09   19.37
  -1   6   5  483.23   12.33
   1  -6  -4   44.04    6.13
  -1   6   4   48.05    5.18
   1  -6  -4   42.92    5.43
  -1   6   4   44.22    5.87
  -1   6   4   53.51    3.84
   1  -6  -3   49.49    6.33
  -1   6   3   42.64    4.38
   1  -6  -3   41.42    5.74
  -1   6   3   45.62    4.45
  -1   6   3   51.72    3.70
  -1   6   3   43.76    5.58
   1  -6  -2   -0.05    2.35
  -1   6   2    3.14    1.80
   1  -6  -2    2.17    1.82
  -1   6   2    0.85    1.82
   1  -6  -2    1.80    1.67
   1  -6  -1   42.81    5.91
   1  -6  -1   43.66    5.10
  -1   6   1   44.16    5.04
   1  -6  -1   47.12    5.46
  -1   6   1   45.11    4.79
   1  -6  -1   48.52    5.58
   1  -6   0   77.92    6.36
   1  -6   0   80.61    7.56
   1  -6   0   87.62    7.94
  -1   6   0   71.02    6.82
   1  -6   0   77.11    6.17
   1  -6   1    5.41    3.09
  -1   6  -1    3.89    2.49
   1  -6   1    5.65    2.21
   1  -6   1    6.91    2.89
   1  -6   1    7.42    1.77
   1  -6   2    1.27    2.66
   1  -6   2    0.65    2.42
  -1   6  -2    1.66    2.09
  -1   6  -2   -1.45    2.55
   1  -6   2    0.26    2.21
   1  -6   2    0.24    1.41
   1  -6   3   20.46    4.05
   1  -6   3   17.22    3.53
  -1   6  -3   18.60    3.43
   1  -6   3   19.50    4.14
   1  -6   3   20.42    2.55
  -1   6  -4    9.04    2.45
   1  -6   4    7.81    2.78
   1  -6   4   12.97    2.97
  -1   6  -4   10.91    2.65
   1  -6   4   11.68    4.03
   1  -6   4   14.26    2.24
   1  -6   4   10.84    1.70
  -1   6  -5  143.27    8.62
   1  -6   5  134.44    8.40
   1  -6   5  132.70    9.64
  -1   6  -5  136.59    8.35
   1  -6   5  139.16   10.59
   1  -6   5  135.93    5.44
   1  -6   6   49.74    6.72
  -1   6  -6   53.99    6.00
   1  -6   6   47.92    3.38
   1  -6   7  311.81   17.50
  -1   6  -7  320.45   14.90
   1  -6   7  306.24    9.05
  -1   6  -8  730.26   23.82
   1  -6   8  672.81   27.01
   1  -6   8  685.26   26.03
   1  -6   8  690.63   25.91
   1  -6   8  657.30   14.37
  -1   6  -9   46.41    6.56
   1  -6   9   42.17    3.72
   1  -6   9   34.78    6.39
   1  -6   9   44.88    6.68
   1  -6   9   39.85    7.26
  -1   6 -10   81.85    9.08
  -1   6 -10   80.40    7.07
  -1   6 -10   89.54    7.94
   1  -6  10   82.06    5.32
  -1   6 -10   92.63    6.23
  -1   6 -10   76.99    6.88
  -1   6 -10   92.09    6.76
   1  -6  10   79.54   10.12
   1  -6  11    2.42    2.61
   1  -6  11    2.33    3.42
  -1   6 -11    3.26    3.10
  -1   6 -11    2.15    2.23
  -1   6 -11    2.89    1.56
  -1   6 -11    1.57    2.72
   1  -6  11    0.67    1.07
  -1   6 -11    2.34    2.22
  -1   6 -11   -1.25    1.60
  -1   6 -11    3.88    2.23
  -1   6 -12    0.97    2.34
  -1   6 -12    1.16    1.85
  -1   6 -12    1.34    1.33
  -1   6 -12    3.74    3.63
   1  -6  12   -2.47    3.79
  -1   6 -12    1.35    1.73
  -1   6 -12   -0.62    2.21
   1  -6  12   -8.69    3.95
  -1   6 -13  100.57    8.97
  -1   6 -13   89.08    8.10
  -1   6 -13  105.13    7.71
  -1   6 -13  101.62    7.02
  -1   6 -13   85.40    7.57
  -1   6 -14    7.24    3.74
  -1   6 -14    1.67    1.93
   1  -6  14    0.09    2.44
  -1   6 -14   -2.43    2.21
  -1   6 -14   -2.61    2.49
  -1   6 -14   -0.91    2.65
  -1   6 -15   14.21    3.31
  -1   6 -15   12.09    2.68
  -1   6 -16   50.99    4.26
  -1   6 -16   58.55    5.11
  -1   6 -16   53.60    4.35
  -1   6 -17    0.83    1.00
  -1   6 -17   -0.08    1.38
  -1   6 -17    1.78    1.33
  -1   6 -18   26.71    2.57
  -1   6 -18   28.50    2.32
  -1   5  17    6.89    1.16
   1  -5 -17    8.37    1.81
   1  -5 -17    6.76    1.29
  -1   5  16    5.57    1.38
   1  -5 -16    2.76    1.21
  -1   5  15    4.08    1.59
   1  -5 -15    5.26    1.52
  -1   5  15    4.42    1.75
   1  -5 -15    3.54    1.89
   1  -5 -14   11.69    2.77
  -1   5  14   16.10    3.06
   1  -5 -14   12.79    2.33
   1  -5 -14   12.76    3.22
  -1   5  13   20.78    3.37
  -1   5  13   22.95    6.29
   1  -5 -13   23.25    4.14
   1  -5 -13   23.01    3.80
   1  -5 -13   20.41    2.96
   1  -5 -13   19.07    2.81
  -1   5  13   21.01    2.99
   1  -5 -12  318.37   11.23
  -1   5  12  317.50   20.19
   1  -5 -12  305.95   12.92
   1  -5 -12  304.69   11.01
  -1   5  12  306.46   10.95
  -1   5  12  316.43   11.38
   1  -5 -12  319.76   13.83
   1  -5 -11  374.37   12.11
  -1   5  11  351.84   21.22
   1  -5 -11  369.45   14.27
  -1   5  11  349.11   20.71
   1  -5 -11  362.42   12.19
  -1   5  11  344.58   11.72
  -1   5  11  352.80   12.15
   1  -5 -11  362.89   14.90
  -1   5  10  412.35   12.78
  -1   5  10  428.59   22.74
  -1   5  10  426.89   22.03
   1  -5 -10  440.74   13.85
   1  -5 -10  429.52   12.90
   1  -5 -10  433.44   15.31
   1  -5 -10  457.72   13.41
   1  -5 -10  439.75   16.12
  -1   5   9    5.41    1.63
   1  -5  -9    6.60    1.70
  -1   5   9    7.29    3.78
  -1   5   9    9.98    4.01
   1  -5  -9    8.73    2.20
   1  -5  -9    8.23    1.96
   1  -5  -9   12.96    2.94
   1  -5  -9    9.40    2.73
  -1   5   8  618.63   23.03
   1  -5  -8  593.49   23.85
  -1   5   8  654.85   24.23
   1  -5  -8  674.10   23.64
  -1   5   8  655.57   15.39
  -1   5   8  633.18   25.46
  -1   5   8  606.23   25.19
   1  -5  -7   76.15    8.24
  -1   5   7   94.35    8.64
  -1   5   7   97.96    5.46
  -1   5   7   77.05    8.59
  -1   5   7   95.09    9.33
  -1   5   6 1066.47   29.45
  -1   5   6 1011.81   29.06
  -1   5   6 1080.27   27.56
   1  -5  -6 1000.27   28.30
  -1   5   5  155.54   10.65
  -1   5   5  154.46   10.57
   1  -5  -5  172.99    9.02
  -1   5   5  174.50    9.93
   1  -5  -5  160.80   10.66
   1  -5  -5  162.08    7.30
  -1   5   4 1779.59   36.54
  -1   5   4 1944.62   36.06
   1  -5  -4 1884.24   33.16
  -1   5   4 1996.37   32.62
   1  -5  -4 1774.53   26.40
   1  -5  -4 1903.52   37.15
  -1   5   3  151.80    8.94
  -1   5   3  134.92    8.95
   1  -5  -3  147.12    8.65
  -1   5   3  150.28    7.27
   1  -5  -3  159.16    9.46
  -1   5   2   73.45    5.85
   1  -5  -2   72.58    3.34
  -1   5   2   74.73    4.60
   1  -5  -2   83.11    6.59
   1  -5  -2   76.46    6.18
  -1   5   2   76.45    5.59
   1  -5  -1   -0.42    1.38
  -1   5   1    2.02    1.75
   1  -5  -1    3.60    1.70
  -1   5   1    0.79    0.84
   1  -5  -1    0.40    1.52
  -1   5   1   -0.86    1.58
   1  -5   0    8.71    2.38
   1  -5   0    6.82    1.93
   1  -5   0    5.06    2.44
  -1   5   0    3.92    2.26
   1  -5   0    4.64    1.61
   1  -5   1  185.56    8.95
   1  -5   1  165.51    8.65
  -1   5  -1  179.03    9.49
   1  -5   2  124.94    8.31
   1  -5   2  131.09    7.79
   1  -5   2  120.59    7.68
  -1   5  -2  121.09    8.22
  -1   5  -2  119.84    7.51
   1  -5   3  520.62   17.43
   1  -5   3  500.00   16.10
   1  -5   3  481.50   14.96
  -1   5  -3  497.71   16.93
  -1   5  -3  499.98   15.18
   1  -5   4   46.02    4.41
   1  -5   4   46.40    5.30
  -1   5  -4   51.69    4.81
  -1   5  -4   50.04    4.68
   1  -5   4   42.94    5.43
   1  -5   5  397.21   12.71
   1  -5   5  430.77   15.74
   1  -5   5  425.02   16.22
   1  -5   5  419.69   13.07
   1  -5   5  408.51    9.18
  -1   5  -5  429.25   14.47
  -1   5  -5  431.34   13.00
  -1   5  -6  370.56   14.19
   1  -5   6  323.99   12.14
   1  -5   6  353.32   15.72
  -1   5  -6  370.21   11.17
   1  -5   7 1574.30   36.74
   1  -5   7 1541.61   30.15
   1  -5   8   13.48    3.79
  -1   5  -8   13.88    3.50
   1  -5   8   18.62    3.45
   1  -5   9  870.79   30.43
   1  -5   9  917.77   25.84
   1  -5  10  133.42   12.67
  -1   5 -10  145.49   11.39
   1  -5  10  130.60   10.27
  -1   5 -11   43.57    4.43
  -1   5 -11   39.70    5.18
  -1   5 -11   37.40    5.20
  -1   5 -11   38.00    5.07
  -1   5 -11   46.33    6.16
   1  -5  11   41.57    5.94
   1  -5  11   40.82    7.99
  -1   5 -11   42.17    3.72
  -1   5 -11   39.30    6.79
  -1   5 -12   93.38    9.84
  -1   5 -12   89.91    5.72
  -1   5 -12  109.29    9.34
  -1   5 -12   99.37    8.27
  -1   5 -12   93.93    8.27
  -1   5 -12   88.56    7.57
  -1   5 -12   98.23    6.68
   1  -5  12   91.22   11.56
  -1   5 -13   35.44    4.87
  -1   5 -13   48.63    6.52
  -1   5 -13   38.42    5.41
  -1   5 -13   37.56    5.64
  -1   5 -13   39.42    5.39
  -1   5 -13   37.03    4.27
   1  -5  13   35.46    7.96
  -1   5 -14  352.09   14.05
  -1   5 -14  352.99   14.88
  -1   5 -14  357.18   12.86
  -1   5 -14  409.67   17.27
  -1   5 -14  359.43   15.82
  -1   5 -14  348.74   15.44
  -1   5 -15   30.52    4.22
  -1   5 -15   30.96    3.63
  -1   5 -15   27.18    4.41
  -1   5 -15   28.32    3.41
  -1   5 -15   29.38    4.55
  -1   5 -16   30.02    3.76
  -1   5 -16   26.92    2.97
  -1   5 -16   19.75    3.76
  -1   5 -16   28.46    3.21
  -1   5 -16   24.21    3.90
  -1   5 -17  130.55    6.97
  -1   5 -17  128.92    5.43
  -1   5 -17  137.38    5.98
  -1   5 -18   17.34    2.30
  -1   5 -18   16.15    1.77
   1  -4 -18    4.56    1.26
   1  -4 -17  163.39    7.72
   1  -4 -17  155.49    6.67
  -1   4  16    3.57    1.58
   1  -4 -16   -0.08    1.50
  -1   4  15   68.51    5.36
   1  -4 -15   75.36    4.93
   1  -4 -15   67.21    5.90
   1  -4 -15   74.05    5.71
  -1   4  14   32.70    6.72
   1  -4 -14   29.89    4.04
   1  -4 -14   28.32    3.38
  -1   4  14   27.71    3.65
   1  -4 -14   25.21    4.13
   1  -4 -14   28.68    4.11
   1  -4 -13    0.24    1.32
   1  -4 -13    0.58    1.97
   1  -4 -13    0.75    1.36
   1  -4 -13    3.36    2.03
   1  -4 -13    2.52    2.31
  -1   4  13    2.17    2.32
  -1   4  12  110.19    6.29
   1  -4 -12  115.27    6.72
  -1   4  12   90.66   10.64
   1  -4 -12  117.73    6.59
   1  -4 -12  112.24    8.14
   1  -4 -12  112.43    6.00
  -1   4  12  115.81    6.70
   1  -4 -12  112.48    8.30
  -1   4  11  207.28    8.64
   1  -4 -11  218.29    9.09
  -1   4  11  201.26   15.89
   1  -4 -11  216.56   11.30
   1  -4 -11  220.42   11.14
   1  -4 -11  216.00    8.87
  -1   4  11  203.31   15.68
   1  -4 -11  203.58    7.95
   1  -4 -11  202.75   10.21
  -1   4  10   35.32    3.51
   1  -4 -10   41.69    4.04
  -1   4  10   27.88    5.83
  -1   4  10   32.28    6.28
  -1   4  10   36.65    6.86
   1  -4 -10   36.29    3.79
   1  -4 -10   44.76    4.91
   1  -4 -10   38.94    3.78
   1  -4 -10   35.90    4.14
   1  -4  -9   99.96    7.51
  -1   4   9   83.72    9.21
  -1   4   9  107.79   10.47
  -1   4   9  101.73    9.96
  -1   4   8  164.78    6.58
   1  -4  -8  167.52   11.53
  -1   4   8  175.88   10.80
   1  -4  -8  168.08    9.10
  -1   4   8  168.72   12.50
  -1   4   8  178.66   12.00
   1  -4  -8  194.81   11.05
  -1   4   7  117.78    5.33
   1  -4  -7  110.48    7.02
   1  -4  -7  126.56    9.54
  -1   4   7  129.95   10.18
  -1   4   7  131.60    9.87
  -1   4   6   75.58    4.02
  -1   4   6   65.30    6.96
   1  -4  -6   66.91    6.84
   1  -4  -6   73.37    5.33
  -1   4   6   75.97    6.79
  -1   4   5 2948.80   46.60
   1  -4  -5 2809.81   45.77
   1  -4  -5 2815.47   36.69
  -1   4   5 3138.87   44.54
   1  -4  -5 3005.13   38.25
  -1   4   4 1894.28   34.27
   1  -4  -4 1954.10   33.92
  -1   4   4 1776.14   22.53
   1  -4  -4 1817.54   25.72
   1  -4  -4 1860.46   29.17
  -1   4   3  480.17   14.79
  -1   4   3  455.40   10.87
   1  -4  -3  477.37   14.70
   1  -4  -3  473.79   13.29
  -1   4   3  498.94   13.01
  -1   4   2  420.61   12.84
   1  -4  -2  432.82   13.04
  -1   4   2  414.12   11.10
  -1   4   2  442.97   10.74
   1  -4  -2  438.55   12.91
  -1   4   1  208.56    8.29
   1  -4  -1  178.54    7.44
   1  -4  -1  239.97    8.94
  -1   4   1  203.36    8.03
   1  -4  -1  214.74    8.38
   1  -4  -1  211.80    9.06
  -1   4   1  202.86    6.14
   1  -4   0    0.96    1.13
  -1   4   0    2.77    1.44
   1  -4   0    1.95    1.06
  -1   4   0    1.24    0.41
  -1   4  -1   44.80    4.25
   1  -4   1   42.64    4.00
   1  -4   2   60.61    5.26
  -1   4  -2   56.05    4.52
  -1   4  -2   60.99    5.25
   1  -4   2   57.02    4.41
   1  -4   2   57.49    4.75
   1  -4   3 2172.09   29.03
  -1   4  -3 2192.32   30.85
   1  -4   3 2107.92   30.24
   1  -4   3 2192.12   33.46
   1  -4   3 2227.67   33.96
   1  -4   4  296.24    9.81
  -1   4  -4  310.85    9.82
   1  -4   4  301.53    9.70
   1  -4   4  295.94   11.17
   1  -4   4  283.03   11.63
  -1   4  -5  381.91   10.40
  -1   4  -5  392.00   12.84
   1  -4   5  362.18   11.74
   1  -4   5  371.13   10.47
   1  -4   5  368.39   12.86
   1  -4   5  373.00   14.30
  -1   4  -6    6.26    1.43
   1  -4   6    5.95    1.59
   1  -4   6    4.61    1.58
  -1   4  -6    9.12    2.92
   1  -4   6    7.76    1.62
   1  -4   6   10.01    3.27
   1  -4   6    9.77    1.85
   1  -4   7   20.95    2.89
  -1   4  -7   23.39    4.07
   1  -4   7   16.69    2.67
   1  -4   7   17.60    3.87
   1  -4   8  372.03   12.90
  -1   4  -8  394.35   16.18
   1  -4   8  387.28   18.44
  -1   4  -9  339.87   16.21
   1  -4   9  330.29   18.12
  -1   4 -10  564.80   21.79
   1  -4  10  525.40   24.85
   1  -4  11   10.09    3.73
  -1   4 -11   12.75    3.77
  -1   4 -11   11.81    2.13
  -1   4 -11    7.25    1.77
  -1   4 -11   15.10    2.62
  -1   4 -11    9.55    3.28
  -1   4 -11    9.84    2.61
  -1   4 -11   12.15    4.12
  -1   4 -12   20.91    3.14
  -1   4 -12   14.47    3.23
  -1   4 -12   17.15    3.63
  -1   4 -12   13.66    3.50
   1  -4  12   20.74    5.62
  -1   4 -12   22.02    4.23
  -1   4 -12   19.25    2.68
   1  -4  12   16.58    4.32
  -1   4 -12   22.57    5.29
  -1   4 -12   22.94    3.74
   1  -4  13   70.82    8.80
  -1   4 -13   83.08    7.71
  -1   4 -13   72.27    7.32
  -1   4 -13   86.58    8.28
  -1   4 -13   75.20    5.33
  -1   4 -13   77.38    6.77
  -1   4 -13   70.73    5.71
  -1   4 -13   70.87    7.01
   1  -4  13   67.11   10.26
  -1   4 -14   24.10    4.21
  -1   4 -14   25.49    4.60
  -1   4 -14   26.70    3.69
  -1   4 -14   27.94    4.38
  -1   4 -14   22.12    3.95
  -1   4 -15   63.77    6.49
  -1   4 -15   63.65    6.70
  -1   4 -15   64.18    6.25
  -1   4 -15   62.22    5.05
  -1   4 -15   63.29    4.90
  -1   4 -15   59.36    5.59
  -1   4 -16  164.16    9.82
  -1   4 -16  169.74    9.27
  -1   4 -16  168.62    7.53
  -1   4 -16  168.02    7.20
  -1   4 -16  169.83    8.75
  -1   4 -17   60.02    4.80
  -1   4 -17   68.06    4.19
  -1   4 -17   58.41    4.92
  -1   4 -17   55.95    5.31
  -1   4 -18    0.50    1.06
  -1   4 -18   -0.38    0.75
   1  -3 -18   55.53    4.08
   1  -3 -18   46.76    3.42
   1  -3 -17    2.24    1.37
   1  -3 -17    0.23    1.85
   1  -3 -17    0.56    1.56
  -1   3  16  115.00    6.01
  -1   3  16  122.85    6.61
   1  -3 -16  127.64    7.23
   1  -3 -16  116.52    7.35
   1  -3 -16  121.05    5.95
   1  -3 -15   27.24    3.13
  -1   3  15   23.09    3.19
  -1   3  15   29.17    5.45
  -1   3  15   18.40    4.60
   1  -3 -15   25.49    3.61
   1  -3 -15   25.06    3.92
   1  -3 -15   20.94    2.54
   1  -3 -14   -0.75    1.97
   1  -3 -14    1.50    2.17
  -1   3  14   -1.80    3.92
   1  -3 -14    1.48    1.53
   1  -3 -14    0.56    1.05
   1  -3 -13   40.51    3.72
   1  -3 -13   40.08    4.15
   1  -3 -13   37.03    4.97
   1  -3 -13   36.53    4.75
  -1   3  13   31.08    6.32
   1  -3 -13   33.39    3.47
   1  -3 -13   35.82    3.50
   1  -3 -13   41.61    5.12
   1  -3 -12  133.20    8.65
   1  -3 -12  129.73    7.12
   1  -3 -12  144.19    9.31
  -1   3  12  116.71   11.64
  -1   3  12  136.57   13.02
   1  -3 -12  150.47    9.56
  -1   3  12  132.25   12.60
   1  -3 -12  133.18    6.74
   1  -3 -12  122.57    6.38
   1  -3 -12  126.07    6.43
   1  -3 -11  332.50   10.32
   1  -3 -11  341.15   10.44
  -1   3  11  333.13   10.48
   1  -3 -11  359.40   11.53
  -1   3  11  286.28   17.62
  -1   3  11  312.62   18.42
   1  -3 -11  339.12   13.95
   1  -3 -11  305.80   14.84
   1  -3 -11  354.22   13.75
   1  -3 -11  333.37   12.55
   1  -3 -11  345.64   10.83
  -1   3  11  358.99   19.77
   1  -3 -10  622.91   20.27
  -1   3  10  626.18   25.02
  -1   3  10  670.42   25.58
   1  -3  -9   -2.32    1.96
  -1   3   9    1.26    2.08
  -1   3   9    0.78    2.14
  -1   3   8 1542.97   21.75
  -1   3   8 1668.46   37.39
   1  -3  -8 1726.64   30.68
  -1   3   8 1780.02   37.80
   1  -3  -8 1614.35   30.35
   1  -3  -8 1545.80   33.76
  -1   3   7  231.17   12.69
  -1   3   7  256.39   12.78
   1  -3  -7  227.42   11.69
   1  -3  -7  228.45    9.90
  -1   3   6  527.34   18.13
  -1   3   6  492.84   16.00
  -1   3   6  535.47   17.54
   1  -3  -6  508.74   13.93
   1  -3  -6  481.57   16.16
  -1   3   5  712.38   19.49
  -1   3   5  673.01   18.02
   1  -3  -5  708.41   13.18
   1  -3  -5  698.22   18.41
   1  -3  -5  677.14   15.05
  -1   3   4   27.33    3.36
  -1   3   4   32.41    3.73
   1  -3  -4   34.88    2.90
   1  -3  -4   28.46    3.74
  -1   3   4   23.09    1.37
   1  -3  -4   33.08    3.00
   1  -3  -3 3889.93   40.73
   1  -3  -3 3917.76   45.84
   1  -3  -2  657.42   13.06
   1  -3  -2  677.93   14.46
   1  -3  -1   64.25    3.36
  -1   3   1   63.51    3.91
   1  -3  -1   64.04    4.14
  -1   3   0 1096.86   18.11
   1  -3   0 1095.11   16.07
   1  -3   1   13.12    2.18
   1  -3   1   16.18    2.25
  -1   3  -1   16.87    2.29
  -1   3  -1    9.84    2.43
   1  -3   2 3922.40   41.53
  -1   3  -2 3906.81   41.64
   1  -3   3 1875.98   26.81
   1  -3   3 1804.54   24.41
  -1   3  -3 1819.59   24.47
   1  -3   4 1240.71   23.81
   1  -3   4 1137.27   16.93
   1  -3   4 1236.55   21.21
   1  -3   4 1195.79   18.26
  -1   3  -4 1273.05   21.50
  -1   3  -4 1182.45   18.19
  -1   3  -5    1.99    1.57
  -1   3  -5    2.40    0.88
   1  -3   5    1.49    0.88
   1  -3   5    2.89    1.49
   1  -3   5    4.02    1.38
   1  -3   5    2.93    1.02
  -1   3  -6 4611.48   44.40
  -1   3  -6 4488.91   42.03
   1  -3   6 4532.90   42.56
   1  -3   6 4630.01   52.32
   1  -3   6 4705.16   51.63
   1  -3   6 4450.67   49.24
  -1   3  -7   11.67    3.20
   1  -3   7    6.74    1.92
   1  -3   7    8.66    2.08
   1  -3   8  367.09   13.46
   1  -3   8  347.05   13.82
  -1   3  -8  393.12   15.50
   1  -3   9  149.17    9.22
   1  -3   9  146.26    9.60
  -1   3  -9  160.68   10.58
   1  -3  10    0.25    1.88
  -1   3 -10    2.12    2.61
  -1   3 -11  130.69   10.64
  -1   3 -11  155.51   10.13
   1  -3  11  124.65    9.68
  -1   3 -11  147.40    6.92
  -1   3 -11  142.13    9.20
  -1   3 -11  145.88    9.22
  -1   3 -11  139.71    8.57
  -1   3 -12   19.60    4.28
  -1   3 -12   21.27    4.81
  -1   3 -12   17.68    2.66
   1  -3  12   17.18    4.10
  -1   3 -12   18.44    3.85
  -1   3 -12   16.08    3.64
  -1   3 -12   12.45    3.06
  -1   3 -12   14.94    3.43
  -1   3 -12   16.23    2.79
  -1   3 -13   16.13    4.44
  -1   3 -13   11.50    3.44
  -1   3 -13   13.94    3.45
  -1   3 -13   21.62    4.36
  -1   3 -13   14.74    2.61
  -1   3 -13   12.30    2.34
  -1   3 -13   13.09    3.12
   1  -3  13    5.31    4.48
  -1   3 -14  129.80    7.30
   1  -3  14  112.42   11.41
  -1   3 -14  123.50    7.13
  -1   3 -14  122.72    8.55
  -1   3 -14  136.26    9.55
  -1   3 -14  129.74    9.42
  -1   3 -14  133.95    7.06
  -1   3 -14  119.88    8.24
   1  -3  15    6.96    2.65
  -1   3 -15    1.98    2.37
  -1   3 -15    1.24    2.35
  -1   3 -15    3.56    2.87
  -1   3 -15    5.67    2.89
  -1   3 -15    3.09    1.56
  -1   3 -16  325.84   12.03
  -1   3 -16  325.19   13.64
  -1   3 -16  328.12   13.84
  -1   3 -16  322.71   12.65
  -1   3 -16  333.99   10.32
  -1   3 -17   25.90    3.25
  -1   3 -17   24.79    3.57
  -1   3 -17   24.92    3.41
  -1   3 -17   26.81    2.48
  -1   3 -18  157.14    6.13
  -1   3 -18  160.53    7.42
   1  -2 -19   -1.85    1.24
   1  -2 -19   -0.42    0.76
   1  -2 -18    6.84    2.02
   1  -2 -18    9.37    1.86
   1  -2 -17   97.87    5.98
   1  -2 -17   93.79    6.90
   1  -2 -17   89.84    6.07
  -1   2  16   52.71    4.38
   1  -2 -16   45.83    3.59
  -1   2  16   56.12    4.30
   1  -2 -16   46.34    4.78
   1  -2 -16   53.67    5.33
   1  -2 -16   52.81    4.10
  -1   2  15   40.81    6.73
  -1   2  15   28.40    6.14
   1  -2 -15   37.50    4.88
   1  -2 -15   33.75    4.56
   1  -2 -15   35.22    3.45
   1  -2 -15   33.53    3.59
  -1   2  15   34.14    3.90
   1  -2 -14   13.23    2.31
   1  -2 -14   16.30    2.64
   1  -2 -14   17.82    3.54
   1  -2 -14   15.43    3.42
  -1   2  14   16.48    4.33
   1  -2 -13   23.37    3.03
   1  -2 -13   24.38    2.95
   1  -2 -13   20.86    2.61
  -1   2  13   15.53    4.47
  -1   2  13   17.27    4.02
  -1   2  13   15.51    4.78
   1  -2 -13   25.55    4.01
   1  -2 -13   26.52    3.51
   1  -2 -13    9.23    3.38
   1  -2 -13   19.55    3.94
   1  -2 -13   23.09    4.28
   1  -2 -12  157.51    7.33
   1  -2 -12  159.14    7.42
  -1   2  12  162.63   12.97
  -1   2  12  163.80   13.51
   1  -2 -12  173.19   10.06
  -1   2  12  159.14   13.50
   1  -2 -12  134.42   10.34
   1  -2 -12  174.95   10.01
   1  -2 -12  163.49    7.89
   1  -2 -12  156.83    6.97
   1  -2 -12  166.81    9.45
  -1   2  11  357.84   18.51
   1  -2 -11  360.53   16.22
  -1   2  11  372.80   19.57
  -1   2  10  422.29   19.15
   1  -2 -10  385.34   15.84
  -1   2  10  426.21   19.41
  -1   2   9  288.73   13.38
  -1   2   9  274.39   14.56
   1  -2  -9  272.94   12.39
  -1   2   9  294.64   14.99
  -1   2   8    7.92    2.80
  -1   2   8    9.15    2.59
   1  -2  -8   10.05    2.66
  -1   2   8   10.82    3.30
  -1   2   7  205.27   10.04
  -1   2   7  213.61   11.16
  -1   2   7  202.12    8.42
   1  -2  -7  200.83    9.90
   1  -2  -7  211.22    9.50
   1  -2  -7  205.38    8.14
  -1   2   6  637.15   17.32
   1  -2  -6  699.02   16.23
   1  -2  -6  671.54   17.32
  -1   2   6  693.75   19.28
  -1   2   6  696.71   19.74
  -1   2   5 1054.19   21.35
   1  -2  -5 1079.98   21.16
   1  -2  -5 1126.63   19.47
  -1   2   5 1155.66   23.86
  -1   2   5 1083.34   12.30
  -1   2   5 1093.36   23.09
   1  -2  -4 4566.81   47.16
   1  -2  -4 4579.35   50.04
   1  -2  -4 4567.21   40.76
  -1   2   3  826.69   15.68
   1  -2  -3  836.25   15.66
   1  -2  -3  812.85   11.75
  -1   2   2 9999.00   79.10
   1  -2  -2 9997.31   86.24
   1  -2  -1 7383.72   58.69
   1  -2  -1 7296.77   63.25
  -1   2   0  264.03    7.14
   1  -2   0  258.29    6.91
  -1   2  -1   31.95    2.54
   1  -2   1   32.89    2.43
  -1   2  -2 4045.87   38.71
   1  -2   2 4096.34   38.67
   1  -2   2 3994.12   39.38
  -1   2  -3 3446.37   33.99
   1  -2   3 3431.43   35.94
   1  -2   3 3435.23   34.19
   1  -2   3 3331.29   34.68
  -1   2  -4 2307.52   24.79
   1  -2   4 2347.14   25.27
   1  -2   4 2268.58   29.14
  -1   2  -5 4014.46   41.30
  -1   2  -5 3941.84   37.20
  -1   2  -5 3939.59   36.93
   1  -2   5 3886.42   45.96
   1  -2   5 3964.02   37.74
   1  -2   5 3900.61   42.48
  -1   2  -6  380.01   12.64
  -1   2  -6  380.11   12.46
  -1   2  -6  383.95   10.20
  -1   2  -6  376.84    7.99
  -1   2  -6  351.26    6.95
   1  -2   6  350.89   12.22
   1  -2   6  354.54    7.17
   1  -2   6  375.95   11.18
  -1   2  -7   96.04    5.41
   1  -2   7   85.48    6.62
   1  -2   7   90.35    5.95
  -1   2  -7   92.40    6.86
   1  -2   8   15.22    2.86
   1  -2   8   17.49    3.56
  -1   2  -8   14.95    3.45
   1  -2   9   25.77    4.41
  -1   2  -9   28.30    4.43
   1  -2  10   68.38    7.45
  -1   2 -10   67.36    7.20
   1  -2  10   78.90    7.32
   1  -2  11    3.86    2.54
  -1   2 -11    2.75    1.86
  -1   2 -11   -1.29    2.31
  -1   2 -11    2.16    1.27
  -1   2 -11    6.46    2.79
  -1   2 -11    1.90    2.27
   1  -2  11    8.96    3.33
   1  -2  12   30.72    5.13
  -1   2 -12   27.26    4.47
  -1   2 -12   27.86    3.25
  -1   2 -12   25.74    2.90
  -1   2 -12   26.26    3.18
  -1   2 -12   26.74    4.11
  -1   2 -12   25.67    4.22
  -1   2 -12   22.45    5.02
  -1   2 -12   28.60    4.32
  -1   2 -13    4.67    2.65
  -1   2 -13    1.07    2.37
  -1   2 -13    2.98    1.87
  -1   2 -13    0.05    1.00
  -1   2 -13    2.04    1.26
   1  -2  13    6.64    3.18
  -1   2 -13    2.71    1.64
  -1   2 -14  188.02   11.39
  -1   2 -14  170.95   10.72
   1  -2  14  205.81    8.66
  -1   2 -14  188.26   10.42
  -1   2 -14  187.49    8.41
   1  -2  14  172.17   12.85
  -1   2 -14  180.32    8.06
  -1   2 -15  211.02   11.69
  -1   2 -15  225.81   12.17
  -1   2 -15  214.15   10.31
  -1   2 -15  224.72   11.17
  -1   2 -15  220.33    8.60
  -1   2 -16  108.52    7.74
  -1   2 -16  100.75    7.69
  -1   2 -16   96.57    6.32
  -1   2 -16  107.01    7.19
  -1   2 -17   60.03    5.48
  -1   2 -17   61.51    5.24
  -1   2 -17   66.98    4.66
  -1   2 -17   65.11    4.93
  -1   2 -18   66.22    4.69
  -1   2 -18   68.36    3.70
  -1   2 -18   67.69    4.26
   1  -1 -19   17.78    2.26
   1  -1 -19   16.92    2.06
   1  -1 -18   -0.01    1.72
   1  -1 -18   -1.03    1.52
   1  -1 -17    5.03    1.92
   1  -1 -17    9.58    2.42
   1  -1 -17    7.06    2.40
   1  -1 -16    8.59    1.85
   1  -1 -16    7.64    1.78
   1  -1 -16    6.42    2.87
   1  -1 -16    6.91    2.15
   1  -1 -16    7.98    2.63
   1  -1 -15  171.42   10.23
  -1   1  15  195.20    8.78
  -1   1  15  186.95   13.65
   1  -1 -15  180.17    7.99
   1  -1 -15  188.88   10.54
   1  -1 -15  180.77    8.00
  -1   1  14  212.36   15.11
   1  -1 -14  215.84    8.91
   1  -1 -14  227.85   11.89
   1  -1 -14  229.23    9.36
   1  -1 -14  219.10   11.89
   1  -1 -13  343.83   11.43
   1  -1 -13  345.74   14.67
   1  -1 -13  280.41   15.68
  -1   1  13  318.19   18.69
   1  -1 -13  335.76   14.64
  -1   1  13  303.17   19.14
   1  -1 -13  367.11   16.08
   1  -1 -13  323.53   10.92
   1  -1 -13  326.90   11.04
   1  -1 -12  163.45   10.45
  -1   1  12  140.55   11.45
   1  -1 -12  147.36    9.34
  -1   1  12  148.36   12.56
   1  -1 -12  155.11    7.46
   1  -1 -12  162.71    9.62
   1  -1 -12  157.02    7.25
   1  -1 -12  143.51    7.01
   1  -1 -12  125.91    9.93
   1  -1 -12  138.64    8.35
   1  -1 -12  176.59   10.59
   1  -1 -11   57.67    6.39
  -1   1  11   59.41    7.45
  -1   1  11   60.22    7.41
   1  -1 -10    9.56    2.63
  -1   1  10   14.51    3.34
  -1   1  10   14.38    3.80
  -1   1  10   12.04    3.29
   1  -1  -9  194.50   10.37
  -1   1   9  185.51   11.80
  -1   1   9  187.08   11.73
  -1   1   9  169.54   11.53
  -1   1   9  183.56   10.16
   1  -1  -8  118.48    7.52
  -1   1   8  110.11    7.48
  -1   1   8  117.17    8.89
  -1   1   8  120.80    8.90
  -1   1   7  284.28   12.80
  -1   1   7  284.65   12.49
   1  -1  -7  270.54    6.71
   1  -1  -7  301.82   11.20
  -1   1   7  256.35    6.98
  -1   1   7  271.45   11.08
   1  -1  -7  263.76   11.03
   1  -1  -6  235.03    9.12
  -1   1   6  225.08    6.62
   1  -1  -6  225.33    8.59
  -1   1   6  230.04   10.38
   1  -1  -6  228.53    6.32
   1  -1  -6  209.53    9.04
  -1   1   6  225.55   10.34
   1  -1  -5    8.26    1.72
  -1   1   5   10.65    1.45
   1  -1  -5   13.01    2.07
  -1   1   5    7.77    2.09
   1  -1  -5   10.22    1.30
   1  -1  -5    9.50    2.08
  -1   1   5    8.55    2.13
  -1   1   4  974.95   18.48
   1  -1  -4  953.69   15.82
   1  -1  -3 1203.54   16.70
  -1   1   3 1206.21   15.37
  -1   1   2  160.28    3.64
   1  -1  -2  161.40    4.38
  -1   1   2  164.78    4.61
  -1   1   1 2195.58   22.65
   1  -1  -1 2223.12   22.00
   1  -1   0   37.08    1.96
   1  -1   0   38.75    1.86
  -1   1   0   36.29    2.00
   1  -1   1 7918.27   65.43
  -1   1  -1 7868.17   65.40
   1  -1   2   10.81    1.39
   1  -1   2   10.41    1.24
   1  -1   2    9.68    0.98
  -1   1  -2   13.74    1.40
   1  -1   3 2954.18   29.30
   1  -1   3 2917.44   30.35
  -1   1  -3 2945.22   29.03
  -1   1  -4 3992.75   42.76
   1  -1   4 3915.63   44.51
   1  -1   4 3932.86   37.92
   1  -1   4 3884.35   41.28
  -1   1  -4 3990.02   42.87
  -1   1  -4 3962.02   37.46
  -1   1  -4 3913.22   41.50
   1  -1   5  619.41   14.40
   1  -1   5  678.20   16.39
   1  -1   5  656.02   13.87
   1  -1   5  659.28   14.04
  -1   1  -5  690.58   15.30
  -1   1  -5  656.66   11.22
  -1   1  -5  657.28   13.12
  -1   1  -5  673.74   14.33
  -1   1  -5  705.01   15.42
   1  -1   6 1090.04   20.30
   1  -1   6 1075.06   23.30
   1  -1   6 1031.50   20.04
  -1   1  -6 1132.24   21.99
  -1   1  -6 1129.04   21.77
  -1   1  -6 1080.96   20.35
  -1   1  -6 1077.98   18.52
   1  -1   7    1.97    1.52
   1  -1   7    1.12    1.99
   1  -1   7    1.01    1.12
  -1   1  -7    0.58    1.84
  -1   1  -7    3.83    1.85
  -1   1  -7    4.69    2.20
  -1   1  -7    0.16    1.05
   1  -1   8  280.44   13.64
   1  -1   8  288.10   12.86
   1  -1   8  278.66   11.70
  -1   1  -8  282.90   12.43
  -1   1  -8  285.83   12.22
  -1   1  -8  278.40    9.93
  -1   1  -9  671.95   20.88
   1  -1   9  704.54   21.68
   1  -1   9  676.74   23.03
  -1   1 -10   48.67    5.91
   1  -1  10   48.74    6.48
   1  -1  10   49.53    6.32
   1  -1  11  475.21   20.32
  -1   1 -11  455.58   16.55
   1  -1  11  431.24   20.81
  -1   1 -11  472.91   12.70
  -1   1 -11  452.06   15.58
  -1   1 -11  419.62   18.26
  -1   1 -11  515.88   17.46
  -1   1 -12  332.74   14.67
  -1   1 -12  336.49   10.99
   1  -1  12  362.53   11.50
   1  -1  12  349.70   18.00
  -1   1 -12  333.46   10.83
  -1   1 -12  337.14   13.81
  -1   1 -13   13.69    3.71
  -1   1 -13   11.27    2.78
  -1   1 -13   14.55    2.45
   1  -1  13   18.95    4.54
  -1   1 -13   13.52    2.62
  -1   1 -14   35.42    3.44
  -1   1 -14   33.66    5.17
  -1   1 -14   37.50    4.87
   1  -1  14   35.70    6.40
  -1   1 -14   36.57    3.60
  -1   1 -15    8.19    2.42
  -1   1 -15   13.07    3.89
  -1   1 -15   12.23    3.17
  -1   1 -15   12.71    2.92
   1  -1  15   11.80    2.39
   1  -1  15   11.56    3.54
  -1   1 -16    1.34    1.89
  -1   1 -16    0.99    1.41
  -1   1 -16    1.87    2.11
  -1   1 -16    2.52    2.14
  -1   1 -17    2.22    1.38
  -1   1 -17    4.29    1.31
  -1   1 -17    2.89    2.03
  -1   1 -17    3.16    1.87
  -1   1 -18   48.64    3.38
  -1   1 -18   47.30    3.90
   1   0 -19    0.15    1.03
   1   0 -19    0.81    1.28
   1   0 -18   73.62    5.25
   1   0 -18   83.18    6.06
   1   0 -17   13.70    2.45
   1   0 -17    8.58    2.78
   1   0 -17    7.79    2.36
   1   0 -17   12.72    3.03
   1   0 -17    7.33    1.76
   1   0 -16  143.25    7.79
   1   0 -16  140.32    6.72
   1   0 -16  142.16    8.86
   1   0 -16  139.09    9.39
   1   0 -16  146.76    6.68
   1   0 -16  140.76    8.96
   1   0 -15   41.99    4.02
   1   0 -15   44.40    4.65
   1   0 -15   37.51    5.10
   1   0 -15   39.30    5.33
   1   0 -15   38.69    4.97
  -1   0  15   38.71    6.43
   1   0 -15   40.62    3.85
   1   0 -14   45.46    5.65
   1   0 -14   49.95    5.14
   1   0 -14   62.77    7.20
   1   0 -14   49.36    4.43
   1   0 -14   48.50    5.63
   1   0 -14   46.34    4.18
   1   0 -13  431.30   12.68
   1   0 -13  448.48   16.40
   1   0 -13  416.26   19.18
  -1   0  13  414.30   20.49
   1   0 -13  432.77   16.57
  -1   0  13  402.79   21.50
   1   0 -13  454.84   13.08
   1   0 -13  461.49   17.64
   1   0 -13  474.44   17.89
   1   0 -13  426.72   14.88
   1   0 -12  143.03    6.91
   1   0 -12  162.46    9.42
   1   0 -12  156.42    8.77
  -1   0  12  126.11   10.46
   1   0 -12  140.69    9.03
  -1   0  12  136.19   11.60
   1   0 -12  156.58    7.29
   1   0 -12  142.72    6.87
   1   0 -12  130.20   10.20
   1   0 -12  153.26    9.66
   1   0 -12  159.92    9.81
  -1   0  11   11.35    3.41
  -1   0  11   12.73    3.68
  -1   0  11   11.29    3.37
   1   0 -11   14.18    3.59
   1   0 -10   45.03    5.45
   1   0 -10   39.18    5.45
  -1   0  10   50.59    6.39
  -1   0  10   41.73    5.77
  -1   0  10   47.50    6.39
   1   0  -9    1.49    2.06
  -1   0   9    0.54    2.06
   1   0  -9    3.54    2.18
  -1   0   9    3.33    2.69
   1   0  -8   20.28    3.33
  -1   0   8   19.83    3.93
  -1   0   8   19.34    3.70
   1   0  -8   16.76    3.43
   1   0  -7  500.25   15.45
  -1   0   7  516.71   16.62
  -1   0   6  129.80    3.23
   1   0  -6  138.39    6.97
   1   0  -6  124.69    6.95
  -1   0   5   20.49    1.29
   1   0  -5   20.48    2.75
   1   0  -4   47.65    2.75
  -1   0   4   52.78    1.99
   1   0  -3 4200.57   36.17
  -1   0   3 3807.69   31.35
   1   0  -3 4002.23   31.46
  -1   0   3 4107.70   33.49
  -1   0   2 2644.19   23.43
  -1   0   2 2641.10   24.62
   1   0  -2 2675.50   23.23
  -1   0   1 1356.07   14.44
  -1   0   1 1397.25   15.81
   1   0  -1 1373.70   14.32
  -1   0   1 1409.54   15.63
   1   0   0 5432.34   46.32
  -1   0   0 5435.80   46.32
   1   0   1 1684.79   19.33
  -1   0  -1 1710.65   19.18
   1   0   2 2753.97   29.14
  -1   0  -2 2785.23   28.88
  -1   0  -2 2739.52   27.57
  -1   0  -2 2842.37   27.39
   1   0   3   52.74    3.23
  -1   0  -3   55.35    3.28
  -1   0  -3   49.73    3.02
  -1   0  -3   55.41    3.67
  -1   0  -3   51.69    3.05
  -1   0  -4   91.74    5.31
  -1   0  -4   94.76    4.79
   1   0   4   87.91    5.59
   1   0   4   91.90    5.12
  -1   0  -4   92.60    4.73
  -1   0  -5  183.74    7.69
  -1   0  -5  175.17    8.03
   1   0   5  166.50    5.50
  -1   0  -5  185.06    7.52
   1   0   5  192.28    8.97
   1   0   5  178.65    7.92
  -1   0  -5  183.13    7.35
  -1   0  -6   10.88    2.65
  -1   0  -6    5.66    1.96
  -1   0  -6    8.43    2.14
   1   0   6    5.92    1.15
   1   0   6    3.25    1.85
   1   0   6    7.08    2.29
  -1   0  -6    7.59    2.21
  -1   0  -7   21.43    3.28
  -1   0  -7   15.12    2.80
  -1   0  -7   16.25    2.96
   1   0   7   17.71    3.72
   1   0   7   18.49    3.44
   1   0   7   10.81    2.57
  -1   0  -7   14.16    2.86
  -1   0  -8  112.98    7.11
   1   0   8  108.59    8.69
   1   0   8  109.81    8.55
   1   0   8  111.11    7.87
  -1   0  -8  117.60    7.78
  -1   0  -8  121.75    7.81
  -1   0  -9    4.21    1.64
   1   0   9    3.24    2.30
   1   0   9    0.48    1.50
  -1   0  -9    2.69    1.87
   1   0   9    3.16    1.86
   1   0  10   94.23    8.87
   1   0  10   99.90    9.84
  -1   0 -10  116.76    8.63
   1   0  11  299.50   16.55
   1   0  11  283.54   17.48
  -1   0 -11  316.18   13.84
  -1   0 -11  317.55   10.27
  -1   0 -11  316.27   12.92
  -1   0 -11  327.77   10.63
  -1   0 -11  306.21   12.55
  -1   0 -12  105.50    6.75
  -1   0 -12  110.09    6.19
  -1   0 -12  103.19    8.36
  -1   0 -12   95.86    7.51
  -1   0 -12  105.48    6.13
   1   0  12  108.92    6.50
   1   0  12  101.88   10.14
   1   0  12  122.61   11.13
   1   0  13   15.74    3.87
  -1   0 -13   15.88    3.74
  -1   0 -13   18.82    4.10
  -1   0 -13   20.21    2.97
  -1   0 -13   18.21    2.79
   1   0  13   18.40    2.98
  -1   0 -14  224.20   11.25
  -1   0 -14  229.74    8.93
  -1   0 -14  229.24   12.31
   1   0  14  237.22   15.57
   1   0  14  239.62    9.64
   1   0  15    4.87    1.68
  -1   0 -15    6.04    2.52
  -1   0 -15    6.91    2.80
  -1   0 -15    3.95    2.47
  -1   0 -15    5.14    2.05
  -1   0 -16   -0.28    2.57
  -1   0 -16   -0.51    2.19
  -1   0 -16   -2.43    1.62
   1   0  16   -1.45    1.06
  -1   0 -16   -0.56    1.70
  -1   0 -17   78.91    5.79
  -1   0 -17   83.39    5.64
  -1   0 -17   68.85    4.64
  -1   0 -18   43.48    3.50
  -1   0 -18   38.62    2.72
   1   1 -19   72.64    4.86
   1   1 -19   79.36    4.69
   1   1 -18   80.44    4.70
   1   1 -18   77.09    6.00
   1   1 -18   77.38    5.48
   1   1 -17    2.46    1.49
   1   1 -17    1.99    2.04
   1   1 -17    3.18    2.33
   1   1 -17    2.25    1.33
   1   1 -17    4.72    2.45
   1   1 -16   21.77    3.31
   1   1 -16   18.02    2.56
   1   1 -16   22.34    2.64
   1   1 -16   18.70    3.96
   1   1 -16   20.50    3.52
   1   1 -16   24.06    4.26
   1   1 -16   21.68    3.11
   1   1 -15   84.34    5.58
   1   1 -15   81.94    7.39
   1   1 -15   75.93    7.27
   1   1 -15   96.35    8.43
   1   1 -15   81.28    6.47
   1   1 -15   83.92    5.64
   1   1 -15   90.65    7.35
   1   1 -15   80.69    5.08
   1   1 -15   88.72    5.95
  -1  -1  15   66.04    7.58
   1   1 -14   35.09    5.30
   1   1 -14   36.99    4.64
   1   1 -14   35.78    3.94
   1   1 -14   41.34    3.77
   1   1 -14   37.12    4.89
   1   1 -14   34.69    5.08
   1   1 -14   36.05    5.34
   1   1 -14   42.79    4.08
   1   1 -14   37.97    5.48
   1   1 -14   33.20    3.88
   1   1 -13  510.53   16.49
   1   1 -13  477.25   17.58
   1   1 -13  492.11   16.22
   1   1 -13  511.69   18.45
   1   1 -13  470.75   14.12
   1   1 -13  486.48   13.07
   1   1 -13  500.71   17.16
  -1  -1  13  446.05   21.85
   1   1 -13  443.65   14.00
   1   1 -13  513.93   18.46
   1   1 -13  508.15   13.90
   1   1 -12   -0.41    2.43
   1   1 -12    2.97    1.56
   1   1 -12   -0.58    1.38
   1   1 -12    0.27    2.22
  -1  -1  12   -0.57    1.68
   1   1 -12    1.10    1.79
   1   1 -12    3.05    2.39
   1   1 -12    3.92    1.94
   1   1 -11  572.53   22.04
   1   1 -11  607.57   21.53
  -1  -1  11  624.36   23.96
  -1  -1  11  572.74   22.35
  -1  -1  11  617.62   23.34
  -1  -1  10   35.54    5.28
   1   1 -10   33.17    5.75
   1   1 -10   41.79    5.29
  -1  -1  10   32.48    5.26
  -1  -1  10   33.18    5.48
   1   1  -9   -0.55    2.17
  -1  -1   9    0.83    1.63
   1   1  -9    2.78    2.58
   1   1  -8    6.36    2.83
  -1  -1   8    8.27    1.74
   1   1  -8    8.37    3.50
   1   1  -7  141.65    7.82
  -1  -1   7  133.07    5.41
   1   1  -7  139.27    8.35
   1   1  -6 1645.08   26.42
   1   1  -6 1630.20   27.59
   1   1  -5 2265.54   29.73
  -1  -1   5 2196.61   26.75
   1   1  -4 4231.12   44.30
  -1  -1   4 4214.41   41.79
   1   1  -3   12.34    1.74
   1   1  -3    7.97    1.65
  -1  -1   3   10.24    1.55
   1   1  -2   83.27    3.72
   1   1  -2   91.62    3.30
  -1  -1   2   89.94    4.20
  -1  -1   2   99.99    3.32
   1   1  -2  104.31    3.90
   1   1  -1 2009.56   18.04
   1   1  -1 2034.73   22.85
   1   1  -1 1985.28   19.50
  -1  -1   0  132.63    4.92
   1   1   0  132.52    4.83
  -1  -1   0  130.96    4.62
   1   1   1 1534.01   20.25
  -1  -1  -1 1623.68   21.42
  -1  -1  -1 1664.30   22.01
  -1  -1  -2 3880.32   41.41
  -1  -1  -2 3846.40   33.06
  -1  -1  -3  345.85    8.07
  -1  -1  -3  340.04   10.48
   1   1   3  316.52    8.68
   1   1   3  337.38   10.49
  -1  -1  -3  343.32    7.46
   1   1   4    5.80    1.72
   1   1   4    5.81    1.82
  -1  -1  -4    8.31    2.17
   1   1   4    5.23    1.37
   1   1   4    7.07    2.03
  -1  -1  -4    5.74    1.28
   1   1   5 1124.20   24.47
   1   1   5 1080.96   17.82
  -1  -1  -5 1085.38   19.50
  -1  -1  -5 1114.24   22.52
  -1  -1  -5 1120.44   23.09
   1   1   5 1137.33   24.37
  -1  -1  -5 1089.44   18.78
   1   1   6  732.33   20.18
   1   1   6  804.67   22.02
  -1  -1  -6  758.49   19.32
  -1  -1  -6  784.26   20.22
  -1  -1  -6  777.37   17.42
   1   1   6  837.99   22.24
  -1  -1  -6  807.49   17.18
   1   1   7   88.00    7.63
   1   1   7   76.67    6.84
  -1  -1  -7   81.93    6.46
  -1  -1  -7   86.02    6.12
   1   1   7   87.57    7.91
  -1  -1  -7   88.74    6.04
   1   1   8  884.20   25.11
   1   1   8  921.49   26.56
  -1  -1  -8  880.46   23.33
   1   1   8  978.10   28.16
  -1  -1  -8  920.34   22.25
   1   1   9   53.23    6.93
  -1  -1  -9   58.82    5.99
   1   1   9   46.63    6.45
   1   1  10    8.75    3.69
  -1  -1 -10    6.15    1.88
   1   1  10    1.12    2.16
  -1  -1 -11    1.04    1.21
  -1  -1 -11    3.11    1.74
  -1  -1 -11    2.88    1.34
   1   1  11    3.47    2.22
  -1  -1 -11    0.23    2.11
  -1  -1 -11    5.92    2.23
  -1  -1 -11    5.22    2.84
  -1  -1 -12  120.77    7.35
  -1  -1 -12  110.94    6.21
   1   1  12  120.61   11.22
   1   1  12  103.54   10.84
   1   1  12  124.99    7.30
  -1  -1 -12  123.51    6.81
  -1  -1 -12  115.16    8.25
  -1  -1 -12  122.01    9.09
  -1  -1 -13  401.13   13.70
  -1  -1 -13  398.96   11.87
   1   1  13  433.61   13.84
  -1  -1 -13  421.08   12.73
  -1  -1 -13  434.12   15.72
  -1  -1 -13  423.81   16.95
   1   1  14    6.03    2.13
   1   1  14    4.28    1.88
   1   1  14   -0.18    2.47
  -1  -1 -14    2.91    1.34
  -1  -1 -14    3.07    1.65
  -1  -1 -14    4.34    2.85
  -1  -1 -14    1.45    1.75
   1   1  15    3.71    1.50
   1   1  15    8.52    2.03
  -1  -1 -15    2.10    1.72
  -1  -1 -15    3.96    2.18
  -1  -1 -16   40.34    4.34
  -1  -1 -16   35.04    4.55
  -1  -1 -16   30.63    3.51
  -1  -1 -17   92.90    5.98
  -1  -1 -17  104.44    5.73
  -1  -1 -17   89.61    4.79
  -1  -1 -18   32.02    2.74
   1   2 -19  127.22    6.44
   1   2 -19  119.31    4.89
   1   2 -19  121.09    5.94
   1   2 -18    1.45    2.05
   1   2 -18    0.48    1.74
   1   2 -18    3.30    1.16
   1   2 -18    0.22    1.20
   1   2 -17   98.03    7.59
   1   2 -17  106.38    5.66
   1   2 -17  108.48    7.45
   1   2 -17  100.12    5.53
   1   2 -17   93.43    6.27
   1   2 -17  108.09    5.66
   1   2 -16    2.26    1.42
   1   2 -16    0.90    2.23
   1   2 -16    1.59    2.17
   1   2 -16    3.29    2.04
   1   2 -16    2.70    2.35
   1   2 -16    4.46    1.77
   1   2 -16    7.46    3.59
   1   2 -16   -2.88    2.26
   1   2 -15   20.91    3.01
   1   2 -15   22.18    3.99
   1   2 -15   20.30    4.34
   1   2 -15   17.16    3.52
   1   2 -15   18.92    3.88
   1   2 -15   16.53    2.76
   1   2 -15   19.99    3.30
   1   2 -15   20.12    2.52
   1   2 -15   22.48    4.41
   1   2 -15   17.82    3.44
   1   2 -14  186.80    9.73
   1   2 -14  184.87   11.44
   1   2 -14  163.98   10.52
   1   2 -14  186.07   12.29
   1   2 -14  192.90    8.48
  -1  -2  14  164.30   15.30
   1   2 -14  184.92   11.32
   1   2 -14  179.76    9.14
   1   2 -14  184.87   10.50
   1   2 -14  176.12    7.40
   1   2 -14  167.54    8.69
   1   2 -14  185.69   11.40
   1   2 -14  175.22    9.98
   1   2 -13  168.65    9.59
   1   2 -13  176.82   10.81
   1   2 -13  187.09   11.69
   1   2 -13  183.79    8.20
   1   2 -13  181.66   10.87
   1   2 -13  174.32   10.57
   1   2 -13  197.17   11.46
   1   2 -13  186.42    9.16
   1   2 -13  168.35    8.59
   1   2 -13  178.73   10.28
   1   2 -13  179.93    9.44
   1   2 -12  178.23   12.33
   1   2 -12  175.98   12.97
   1   2 -12  200.43   10.82
   1   2 -12  187.59   10.64
   1   2 -12  188.37   10.79
   1   2 -12  193.25   10.83
   1   2 -12  195.79    9.97
   1   2 -12  195.10   10.18
   1   2 -12  183.52    8.77
  -1  -2  12  175.05   12.54
   1   2 -12  205.63   11.80
   1   2 -12  200.82    8.37
  -1  -2  11  136.18   10.41
   1   2 -11  133.04   10.82
   1   2 -11  134.77   10.02
  -1  -2  11  130.54   10.29
  -1  -2  10   73.63    7.06
   1   2 -10   82.31    8.17
   1   2 -10   84.05    7.50
  -1  -2  10   74.27    7.35
   1   2  -9    1.10    2.00
  -1  -2   9    2.37    1.61
   1   2  -9    2.44    2.37
   1   2  -8  209.83   10.30
  -1  -2   8  198.73    8.89
  -1  -2   8  192.02    8.47
   1   2  -8  188.82   10.90
   1   2  -7  319.59   11.75
  -1  -2   7  289.23   10.29
   1   2  -7  312.16   12.99
   1   2  -6  137.12    7.58
   1   2  -6  155.59    7.62
  -1  -2   6  153.31    7.26
   1   2  -6  144.57    7.98
   1   2  -5   91.84    2.94
   1   2  -5   89.38    5.88
   1   2  -5   92.97    5.38
  -1  -2   5  106.62    5.89
  -1  -2   5   89.76    2.92
   1   2  -5   90.99    5.96
   1   2  -4  157.26    7.47
   1   2  -4  170.44    6.54
  -1  -2   4  161.70    6.56
  -1  -2   4  164.45    7.11
   1   2  -4  171.17    6.95
   1   2  -3 1018.16   14.92
   1   2  -3  984.33   18.75
  -1  -2   3  985.36   18.50
  -1  -2   3  935.88   15.64
   1   2  -3  930.24   15.74
  -1  -2   2 4355.09   39.09
   1   2  -2 4515.26   39.85
   1   2  -2 4630.35   48.69
   1   2  -2 4466.07   42.26
  -1  -2   1 1707.02   20.58
   1   2  -1 1656.26   17.67
   1   2   0 1964.35   26.36
  -1  -2   0 1967.62   24.29
  -1  -2  -1 5523.80   51.30
  -1  -2  -1 5362.83   53.07
   1   2   2   83.66    5.02
  -1  -2  -2   77.38    5.24
  -1  -2  -2   78.41    2.87
  -1  -2  -2   82.35    3.49
   1   2   2   82.81    5.04
  -1  -2  -2   88.48    5.52
   1   2   3 1234.27   21.41
  -1  -2  -3 1329.88   24.63
  -1  -2  -3 1258.59   16.93
   1   2   3 1377.83   25.56
  -1  -2  -3 1349.43   23.45
   1   2   3 1281.91   23.46
   1   2   4  127.19    6.51
  -1  -2  -4  138.47    8.10
  -1  -2  -4  129.09    5.40
  -1  -2  -4  134.59    8.17
   1   2   4  128.27    7.97
   1   2   4  124.02    7.91
   1   2   4  135.89    8.02
  -1  -2  -5  611.72   18.23
  -1  -2  -5  622.77   13.86
  -1  -2  -5  589.78   17.69
   1   2   5  568.78   18.06
   1   2   5  604.33   19.06
   1   2   5  629.52   18.66
  -1  -2  -6  253.42    9.50
  -1  -2  -6  246.47   11.88
   1   2   6  245.04   12.82
   1   2   6  226.34   12.01
   1   2   6  250.47   12.88
   1   2   7 1605.49   36.03
   1   2   7 1599.84   35.81
  -1  -2  -7 1591.13   33.41
  -1  -2  -7 1544.71   27.55
  -1  -2  -8 1238.98   30.41
   1   2   8 1254.30   33.52
   1   2   8 1317.12   34.46
   1   2   8 1187.53   19.37
  -1  -2  -8 1302.09   26.42
   1   2   9  318.45   17.53
  -1  -2  -9  316.60   15.47
   1   2   9  316.73   17.34
   1   2  10   25.73    5.56
  -1  -2 -10   26.50    4.58
  -1  -2 -10   30.85    4.32
  -1  -2 -10   36.78    3.66
  -1  -2 -10   26.98    3.93
  -1  -2 -10   28.39    3.08
  -1  -2 -10   30.65    4.11
  -1  -2 -11   43.03    4.99
  -1  -2 -11   52.73    6.04
   1   2  11   49.87    4.72
  -1  -2 -11   41.90    4.94
  -1  -2 -11   48.73    4.40
  -1  -2 -11   50.80    5.62
  -1  -2 -11   47.01    3.92
   1   2  11   41.42    6.82
  -1  -2 -12  159.81    9.40
   1   2  12  165.60    8.58
  -1  -2 -12  149.69    6.94
  -1  -2 -12  159.03    9.76
   1   2  12  161.46   13.04
   1   2  12  139.46   13.12
  -1  -2 -12  168.82   10.81
  -1  -2 -12  162.51    7.92
  -1  -2 -12  162.08    9.67
   1   2  13   96.49    6.62
   1   2  13  106.23   10.59
  -1  -2 -13  100.45    8.26
  -1  -2 -13   95.04    6.60
  -1  -2 -13   88.71    7.05
  -1  -2 -13   96.31    6.08
   1   2  14  138.02    7.23
   1   2  14  126.36    7.32
   1   2  14  133.75   11.65
  -1  -2 -14  131.99    8.89
  -1  -2 -14  129.64    8.12
  -1  -2 -14  123.92    6.97
   1   2  15    2.03    1.33
   1   2  15    2.36    1.54
   1   2  15    0.82    1.48
  -1  -2 -15   -0.96    2.25
  -1  -2 -15   -0.44    1.55
  -1  -2 -16  110.29    5.96
  -1  -2 -16  112.96    7.22
  -1  -2 -16  119.46    6.78
  -1  -2 -17    0.23    0.81
  -1  -2 -17    0.72    1.30
   1   3 -19    5.37    1.33
   1   3 -18   75.14    4.27
   1   3 -18   79.01    5.68
   1   3 -18   75.88    4.40
   1   3 -18   71.54    5.98
   1   3 -18   71.46    4.96
   1   3 -17   63.29    4.64
   1   3 -17   48.22    4.81
   1   3 -17   58.64    4.61
   1   3 -17   66.89    5.80
   1   3 -17   60.69    6.15
   1   3 -16   19.44    3.87
   1   3 -16   11.65    2.41
   1   3 -16   12.02    2.81
   1   3 -16   18.88    3.97
   1   3 -16   17.00    2.52
   1   3 -16   15.78    3.20
   1   3 -16   13.08    2.80
   1   3 -16   15.63    3.80
   1   3 -15   82.91    7.36
   1   3 -15   76.63    6.07
   1   3 -15   92.33    7.80
   1   3 -15   74.72    6.68
   1   3 -15   89.62    5.71
   1   3 -15   96.29    8.85
   1   3 -15   85.43    7.19
   1   3 -15   77.28    5.96
   1   3 -15   67.54    6.93
   1   3 -15   69.08    7.14
   1   3 -14   37.26    4.34
   1   3 -14   34.26    5.45
   1   3 -14   34.10    5.29
   1   3 -14   36.92    5.78
   1   3 -14   33.10    4.13
   1   3 -14   37.45    4.82
   1   3 -14   34.75    4.97
   1   3 -14   32.08    3.53
   1   3 -14   40.35    6.02
   1   3 -14   35.24    4.79
   1   3 -14   35.74    4.23
  -1  -3  14   28.31    6.63
   1   3 -13  268.47   11.25
   1   3 -13  269.13   16.97
   1   3 -13  267.00   13.47
   1   3 -13  258.64   13.25
   1   3 -13  273.41   13.63
   1   3 -13  263.11   12.13
   1   3 -13  262.68   13.18
   1   3 -13  284.19   14.62
   1   3 -13  273.55   10.00
   1   3 -13  266.60   11.06
   1   3 -13  259.39   12.47
  -1  -3  13  243.07   17.89
   1   3 -12    9.05    4.07
   1   3 -12    4.60    2.30
   1   3 -12    5.69    1.79
   1   3 -12    8.15    2.76
   1   3 -12    9.14    3.85
   1   3 -12   10.99    2.22
   1   3 -12    9.91    2.65
   1   3 -12    6.09    2.44
   1   3 -12    9.42    2.38
  -1  -3  12    5.52    3.71
  -1  -3  11   92.20    9.87
   1   3 -11  101.25    9.43
  -1  -3  10   -1.47    2.83
  -1  -3  10    0.75    1.11
   1   3 -10   -0.18    2.61
   1   3 -10   -0.67    2.11
  -1  -3   9  532.28   17.04
  -1  -3   9  479.34   19.13
   1   3  -9  519.32   17.81
   1   3  -9  536.71   19.74
  -1  -3   8    2.21    2.28
  -1  -3   8    3.68    2.05
  -1  -3   8    2.98    1.87
   1   3  -8    5.28    2.96
   1   3  -8    4.22    1.94
  -1  -3   7 2183.91   36.51
  -1  -3   7 2162.84   37.72
  -1  -3   7 2229.45   36.26
   1   3  -7 2273.06   38.57
   1   3  -7 2326.43   36.01
  -1  -3   6  309.87    7.22
  -1  -3   6  291.87   11.62
  -1  -3   6  300.19   12.08
   1   3  -6  326.78   12.42
   1   3  -6  304.72   12.62
   1   3  -6  322.75   11.10
   1   3  -6  292.29    6.99
  -1  -3   5    7.21    2.49
  -1  -3   5    8.20    1.91
   1   3  -5    6.92    2.06
   1   3  -5    5.74    2.44
   1   3  -5    8.96    2.04
   1   3  -4    3.25    1.65
  -1  -3   4    4.49    2.06
   1   3  -4    2.51    1.11
   1   3  -4    2.64    1.91
  -1  -3   4    3.04    1.35
   1   3  -3    0.24    0.93
  -1  -3   3    0.55    1.35
   1   3  -3   -0.04    1.63
  -1  -3   3   -0.37    1.33
  -1  -3   3   -1.03    1.55
   1   3  -2 1215.37   23.13
  -1  -3   2 1232.48   23.49
   1   3  -1    0.30    0.63
  -1  -3   1    0.58    0.88
   1   3  -1   -0.01    1.39
  -1  -3   1    0.10    1.24
  -1  -3   1    1.28    1.56
   1   3   0   69.06    1.95
  -1  -3   0   74.46    4.79
  -1  -3   0   63.79    5.58
  -1  -3   0   68.78    4.44
  -1  -3   0   71.73    5.90
  -1  -3  -1    3.61    1.62
   1   3   1    1.66    1.12
  -1  -3  -1    2.28    1.87
  -1  -3  -1    1.57    0.87
  -1  -3  -2  228.64   10.06
   1   3   2  242.62   10.36
  -1  -3  -2  221.13    7.14
  -1  -3  -2  222.04   10.06
  -1  -3  -3   32.71    4.42
  -1  -3  -3   36.18    4.53
  -1  -3  -3   31.23    2.10
   1   3   3   35.49    4.51
  -1  -3  -3   32.52    4.21
   1   3   3   31.60    3.88
  -1  -3  -4 1379.07   19.12
  -1  -3  -4 1352.71   29.34
  -1  -3  -4 1408.76   29.76
   1   3   4 1359.08   29.72
   1   3   4 1375.75   28.23
  -1  -3  -5  133.36    5.86
  -1  -3  -5  129.03    9.23
   1   3   5  122.54    8.85
   1   3   5  136.12    9.74
   1   3   6   43.53    3.35
  -1  -3  -6   36.80    5.37
   1   3   6   45.29    5.88
   1   3   6   42.91    5.98
   1   3   7  614.24   13.61
  -1  -3  -7  642.19   22.32
   1   3   7  667.79   23.39
   1   3   7  615.61   23.63
  -1  -3  -8  247.91   14.28
   1   3   8  251.82    8.90
   1   3   8  241.82    8.75
   1   3   8  251.23   15.64
   1   3   9  344.11   10.70
  -1  -3  -9  377.69   13.78
  -1  -3  -9  381.07   14.39
  -1  -3  -9  356.43   11.22
   1   3   9  335.32   18.99
  -1  -3  -9  327.03   17.07
   1   3   9  345.09   10.88
  -1  -3  -9  411.57   11.92
   1   3  10   51.51    4.90
   1   3  10   38.76    6.89
  -1  -3 -10   59.03    6.03
  -1  -3 -10   53.89    5.77
  -1  -3 -10   49.85    5.04
  -1  -3 -10   51.24    6.89
  -1  -3 -10   57.45    4.64
  -1  -3 -10   50.80    4.32
  -1  -3 -11   10.45    2.78
  -1  -3 -11   14.85    3.85
  -1  -3 -11   11.99    2.99
   1   3  11   12.48    2.99
  -1  -3 -11   12.49    2.47
   1   3  11   12.35    4.49
   1   3  11   10.87    4.67
  -1  -3 -11    9.85    2.78
  -1  -3 -12    0.87    1.84
   1   3  12    3.20    2.29
  -1  -3 -12    4.26    2.46
   1   3  12    4.79    3.32
  -1  -3 -12   -0.06    1.47
  -1  -3 -12    2.08    1.61
  -1  -3 -12    1.45    2.35
   1   3  13   14.08    2.70
  -1  -3 -13   12.72    2.48
   1   3  13   12.33    2.59
  -1  -3 -13   11.80    3.06
   1   3  13   22.53    5.58
  -1  -3 -13   12.62    2.32
  -1  -3 -13   12.98    3.39
  -1  -3 -13   12.40    2.69
  -1  -3 -14    2.94    1.75
   1   3  14    3.02    1.42
   1   3  14    2.74    1.61
  -1  -3 -14    2.66    1.49
  -1  -3 -14    2.27    1.93
   1   3  15  101.35    5.74
   1   3  15  104.39    5.63
  -1  -3 -15   87.14    4.88
  -1  -3 -15   94.46    5.77
  -1  -3 -15   97.40    6.34
  -1  -3 -16   16.19    2.06
  -1  -3 -16   15.84    2.19
  -1  -3 -16   15.42    2.79
  -1  -3 -17  180.18    6.67
   1   4 -19  160.33    6.23
   1   4 -19  154.60    5.19
   1   4 -18   89.79    5.71
   1   4 -18   95.02    5.07
   1   4 -18   95.07    4.99
   1   4 -17  106.71    7.08
   1   4 -17  113.41    7.41
   1   4 -17  111.17    6.36
   1   4 -17  106.94    7.91
   1   4 -17  118.00    7.27
   1   4 -17  114.36    6.39
   1   4 -16  315.16   13.07
   1   4 -16  305.88   12.57
   1   4 -16  307.88    9.85
   1   4 -16  317.69   13.32
   1   4 -16  298.15   11.29
   1   4 -16  312.68   13.11
   1   4 -16  298.13   11.25
   1   4 -16  309.57   14.29
   1   4 -15  171.62    9.86
   1   4 -15  178.64    7.81
   1   4 -15  173.91   10.21
   1   4 -15  177.43   11.85
   1   4 -15  171.75    9.13
   1   4 -15  174.19   10.48
   1   4 -15  176.83   10.42
   1   4 -15  163.10    8.70
   1   4 -15  161.60   10.76
   1   4 -14   33.65    5.23
   1   4 -14   41.01    5.70
   1   4 -14   38.61    3.78
   1   4 -14   30.02    4.55
   1   4 -14   42.63    5.17
   1   4 -14   34.35    5.79
   1   4 -14   36.94    4.39
   1   4 -14   38.14    5.13
  -1  -4  14   19.03    5.03
   1   4 -13  140.21   12.44
   1   4 -13  130.51    9.72
   1   4 -13  124.23    9.09
   1   4 -13  138.16    8.88
   1   4 -13  137.45    6.96
   1   4 -13  146.17   10.80
   1   4 -13  121.20    9.49
  -1  -4  13  100.76   11.44
   1   4 -13  131.87    9.01
   1   4 -13  134.04    7.97
   1   4 -12   35.51    6.34
   1   4 -12   32.80    4.37
   1   4 -12   25.72    4.74
   1   4 -12   28.21    4.50
   1   4 -12   27.49    4.80
   1   4 -12   38.75    4.22
   1   4 -12   33.25    4.37
  -1  -4  12   32.93    6.55
   1   4 -12   37.03    5.50
   1   4 -12   39.12    3.64
   1   4 -12   37.30    4.65
  -1  -4  11   24.64    5.33
   1   4 -11   24.42    5.18
  -1  -4  10  349.95   17.88
  -1  -4  10  403.99   16.68
   1   4 -10  370.20   17.73
  -1  -4   9  276.87   13.83
  -1  -4   9  277.53   14.73
  -1  -4   9  280.61   13.84
   1   4  -9  269.79   14.28
  -1  -4   8  113.99    8.56
  -1  -4   8  116.61    8.97
  -1  -4   8  117.34    9.04
   1   4  -8  112.49    9.19
  -1  -4   7    4.07    2.82
  -1  -4   7    4.03    2.39
  -1  -4   7   10.93    3.03
  -1  -4   7    4.21    2.21
   1   4  -7   -0.43    2.42
   1   4  -7    3.67    2.52
  -1  -4   6  172.04   10.15
  -1  -4   6  204.09   11.59
  -1  -4   6  194.83   10.69
  -1  -4   6  209.87    7.86
  -1  -4   6  189.65    9.87
   1   4  -6  186.34    9.66
   1   4  -6  213.52    7.75
   1   4  -6  189.21   11.07
  -1  -4   5   52.33    5.50
  -1  -4   5   57.44    6.23
  -1  -4   5   50.11    5.51
   1   4  -5   49.99    4.96
   1   4  -5   54.26    6.15
  -1  -4   4    4.80    2.77
  -1  -4   4    3.34    2.41
  -1  -4   4    1.17    2.25
  -1  -4   4    1.41    2.44
   1   4  -4    2.87    1.62
   1   4  -4    5.77    2.99
  -1  -4   4    2.96    0.94
  -1  -4   3   32.10    4.70
  -1  -4   3   34.01    4.76
  -1  -4   3   32.61    4.22
   1   4  -3   34.16    3.32
  -1  -4   3   32.80    2.91
   1   4  -3   36.36    4.95
  -1  -4   2    2.62    2.14
  -1  -4   2    2.75    2.17
  -1  -4   2    2.04    2.00
  -1  -4   2    1.65    2.31
   1   4  -2    0.93    1.03
  -1  -4   2    0.44    1.02
   1   4  -2    1.19    2.10
  -1  -4   1    6.65    2.43
  -1  -4   1    4.52    2.04
  -1  -4   1    2.10    1.40
   1   4  -1    3.55    2.21
   1   4  -1    2.47    0.92
  -1  -4   1    2.58    1.32
  -1  -4   1    3.52    1.77
  -1  -4   1    3.56    2.63
  -1  -4   0  704.82   20.37
  -1  -4   0  623.18   19.62
   1   4   0  705.74   18.53
  -1  -4   0  677.03   17.58
  -1  -4   0  644.51   15.48
  -1  -4   0  640.15   15.85
  -1  -4   0  686.35   19.76
  -1  -4  -1   24.56    4.19
  -1  -4  -1   22.38    3.01
  -1  -4  -1   22.81    4.20
  -1  -4  -1   21.54    3.56
   1   4   1   22.53    3.68
   1   4   2    4.12    2.15
  -1  -4  -2    7.34    2.78
  -1  -4  -2    1.05    2.58
  -1  -4  -2    5.34    1.42
   1   4   2    4.64    2.43
   1   4   2    5.53    1.48
  -1  -4  -3 1997.54   36.42
  -1  -4  -3 1955.83   36.78
  -1  -4  -4  216.28   11.45
  -1  -4  -4  218.41   12.19
   1   4   4  200.17   11.96
  -1  -4  -5  279.63   14.45
   1   4   5  295.33   15.42
   1   4   5  295.77    9.10
  -1  -4  -6  161.79   11.69
   1   4   6  169.11   12.38
   1   4   6  162.10    6.95
   1   4   6  174.65    7.35
  -1  -4  -7   12.74    3.73
   1   4   7   18.87    2.61
   1   4   7   10.65    1.96
   1   4   7    9.81    3.61
   1   4   8  250.83    9.41
   1   4   8  276.63   10.81
   1   4   8  247.29   16.88
  -1  -4  -8  274.58    9.91
  -1  -4  -8  266.22   12.12
  -1  -4  -8  263.57   16.06
  -1  -4  -8  287.41   12.13
   1   4   8  255.84    9.79
   1   4   9   60.21    4.84
  -1  -4  -9   46.53    6.83
  -1  -4  -9   62.28    6.16
  -1  -4  -9   63.92    6.34
   1   4   9   61.93    4.74
   1   4   9   64.02    5.60
   1   4   9   61.74    8.90
  -1  -4  -9   61.34    4.83
  -1  -4  -9   60.86    5.78
  -1  -4  -9   68.94    4.96
   1   4  10   40.94    3.95
   1   4  10   36.23    3.81
   1   4  10   46.09    4.78
   1   4  10   35.41    6.94
   1   4  10   49.75    7.54
  -1  -4 -10   35.17    4.68
  -1  -4 -10   46.35    5.38
  -1  -4 -10   48.18    5.62
  -1  -4 -10   42.01    6.95
  -1  -4 -10   38.83    3.99
  -1  -4 -10   38.17    3.96
  -1  -4 -11  229.92   11.95
  -1  -4 -11  212.58   11.20
  -1  -4 -11  231.33   12.41
  -1  -4 -11  221.43    9.29
  -1  -4 -11  224.16   11.04
   1   4  11  242.50   15.62
   1   4  11  242.75   10.86
  -1  -4 -12   17.07    3.75
  -1  -4 -12   14.13    3.33
  -1  -4 -12   17.75    2.83
   1   4  12   14.15    3.00
  -1  -4 -12   15.83    3.76
  -1  -4 -12   16.77    3.21
   1   4  12   15.69    4.67
  -1  -4 -13   65.36    5.45
   1   4  13   73.64    5.62
  -1  -4 -13   74.72    5.80
   1   4  13   66.35    5.42
  -1  -4 -13   75.29    6.57
  -1  -4 -13   76.99    6.61
  -1  -4 -13   65.76    5.48
   1   4  14  134.23    6.77
   1   4  14  137.04    7.20
   1   4  14  142.89    6.98
  -1  -4 -14  117.40    6.58
  -1  -4 -14  126.64    6.63
   1   4  14  129.49    6.29
  -1  -4 -14  136.33    7.76
  -1  -4 -15    0.09    0.94
  -1  -4 -15    0.12    1.15
  -1  -4 -15   -0.03    1.01
   1   4  15    0.42    1.16
  -1  -4 -16   75.26    4.81
   1   5 -19   15.58    2.10
   1   5 -19   18.44    1.91
   1   5 -18    0.04    1.47
   1   5 -18    2.90    1.46
   1   5 -18    1.30    1.32
   1   5 -17    2.71    1.86
   1   5 -17    2.16    1.61
   1   5 -17    4.91    1.87
   1   5 -17    4.39    2.06
   1   5 -16  386.22   13.70
   1   5 -16  395.64   14.23
   1   5 -16  411.20   16.66
   1   5 -16  386.56   12.71
   1   5 -16  391.11   14.47
   1   5 -16  387.74   12.99
   1   5 -16  402.12   14.62
   1   5 -15    0.76    2.17
   1   5 -15   -3.75    2.82
   1   5 -15    1.08    1.32
   1   5 -15    3.16    3.36
   1   5 -15    0.75    2.06
   1   5 -15    1.08    2.10
   1   5 -15    0.26    1.76
   1   5 -15   -0.71    2.07
   1   5 -15    0.64    2.38
   1   5 -14   -3.41    2.70
   1   5 -14   -2.23    2.89
   1   5 -14    0.61    1.32
   1   5 -14    1.01    3.08
   1   5 -14    5.16    2.52
   1   5 -14    0.90    1.93
   1   5 -14    2.03    1.80
   1   5 -14   -0.21    2.29
   1   5 -13   19.90    4.27
   1   5 -13   17.52    4.47
   1   5 -13   21.33    3.97
   1   5 -13   22.87    2.87
   1   5 -13   24.47    5.31
   1   5 -13   21.48    4.14
   1   5 -13   24.06    3.53
  -1  -5  12   12.73    4.27
  -1  -5  12   13.83    4.13
  -1  -5  12   13.92    3.97
   1   5 -12   12.16    4.81
   1   5 -12   18.01    3.24
   1   5 -12   19.85    4.08
   1   5 -12   14.42    2.39
   1   5 -12   16.76    2.84
   1   5 -12   13.42    3.44
   1   5 -12   12.38    2.98
   1   5 -12   15.20    3.18
   1   5 -12   14.65    3.59
   1   5 -12   11.32    2.58
  -1  -5  11  459.90   25.73
  -1  -5  11  424.32   21.93
   1   5 -11  471.06   17.38
   1   5 -11  448.03   13.70
   1   5 -11  514.96   19.25
   1   5 -11  477.83   16.47
   1   5 -11  508.31   15.06
  -1  -5  11  416.22   21.32
   1   5 -11  473.97   21.55
   1   5 -11  501.92   16.07
  -1  -5  10   28.41    4.90
  -1  -5  10   38.06    6.04
   1   5 -10   30.55    5.86
  -1  -5  10   28.10    5.25
  -1  -5   9   58.15    7.37
  -1  -5   9   52.47    6.58
   1   5  -9   54.88    6.85
  -1  -5   9   52.46    6.96
  -1  -5   8  173.85   12.48
  -1  -5   8  159.76   11.25
   1   5  -8  162.13   10.68
  -1  -5   8  153.84   11.52
  -1  -5   7    1.28    2.37
  -1  -5   7    2.09    2.87
   1   5  -7    2.29    2.32
   1   5  -7    3.21    2.03
  -1  -5   7    2.52    2.41
  -1  -5   7    3.30    3.03
  -1  -5   6   16.03    2.15
  -1  -5   6   12.75    4.18
  -1  -5   6   16.36    3.84
   1   5  -6   11.56    2.11
   1   5  -6   16.96    4.41
   1   5  -6   16.76    3.42
  -1  -5   6   15.78    2.88
  -1  -5   6   13.10    3.52
  -1  -5   6   15.06    4.01
  -1  -5   5    2.42    1.09
  -1  -5   5    3.55    2.56
  -1  -5   5    1.27    2.90
  -1  -5   5    3.61    2.36
  -1  -5   5    0.70    2.77
   1   5  -5    2.61    1.69
   1   5  -5    5.43    3.20
  -1  -5   4  522.34   19.80
  -1  -5   4  553.06   21.64
  -1  -5   4  492.31   18.26
  -1  -5   4  554.84   20.49
   1   5  -4  490.53   14.06
   1   5  -4  497.77   18.98
  -1  -5   3  820.90   24.49
  -1  -5   3  883.04   26.49
  -1  -5   3  823.81   22.86
   1   5  -3  829.05   17.05
   1   5  -3  826.68   23.82
  -1  -5   3  847.98   17.76
  -1  -5   2  255.97   14.01
  -1  -5   2  226.05   12.48
  -1  -5   2  209.78    9.46
   1   5  -2  234.30   12.49
   1   5  -2  228.30    7.43
  -1  -5   2  222.95   11.10
  -1  -5   2  210.83   12.93
  -1  -5   1   77.16    6.65
  -1  -5   1   81.55    6.36
  -1  -5   1   74.54    8.00
  -1  -5   1   72.58    7.67
  -1  -5   1   90.98    8.39
   1   5  -1   73.33    7.18
  -1  -5   1   76.35    6.22
  -1  -5   0  684.18   22.38
  -1  -5   0  648.91   17.95
  -1  -5   0  649.02   17.03
  -1  -5   0  665.22   19.20
   1   5   0  664.37   20.29
  -1  -5   0  629.18   22.03
  -1  -5  -1    4.26    3.32
  -1  -5  -1    4.06    1.53
   1   5   1    3.68    2.35
  -1  -5  -1    5.48    2.78
  -1  -5  -1    5.13    2.68
   1   5   1    6.38    1.40
   1   5   2    5.05    1.40
  -1  -5  -2    4.37    2.81
  -1  -5  -2    1.34    1.90
   1   5   2    6.45    2.65
   1   5   2    3.20    1.42
   1   5   3   88.40    4.94
  -1  -5  -3   85.62    8.00
  -1  -5  -3   84.83    8.02
   1   5   3   81.54    6.88
   1   5   3   91.80    4.74
   1   5   4   23.28    4.79
   1   5   4   22.48    2.83
  -1  -5  -4   24.78    4.87
   1   5   4   23.33    2.76
  -1  -5  -4   22.31    4.57
   1   5   5  122.32   10.93
   1   5   5  143.15    6.80
   1   5   5  127.21    6.61
  -1  -5  -5  123.75   10.43
   1   5   5  131.36    6.66
   1   5   6  219.54   15.45
  -1  -5  -6  233.73   15.17
   1   5   6  251.81    9.68
   1   5   6  241.29    9.45
   1   5   6  229.93    9.06
   1   5   7  113.66    6.57
   1   5   7  128.15    7.39
   1   5   7  115.68   11.67
  -1  -5  -7  114.47   10.93
  -1  -5  -7  134.60    6.92
  -1  -5  -7  134.89    8.70
   1   5   7  117.86    6.97
  -1  -5  -7  133.84    8.42
   1   5   8   -2.76    1.85
   1   5   8    0.79    1.99
   1   5   8    0.33    1.36
  -1  -5  -8    0.22    1.84
  -1  -5  -8    0.37    1.86
  -1  -5  -8    0.13    1.81
  -1  -5  -8    2.71    1.62
  -1  -5  -8    0.08    3.02
   1   5   8   -2.12    1.99
  -1  -5  -8   -3.69    1.45
   1   5   9  462.42   14.18
  -1  -5  -9  502.17   17.95
  -1  -5  -9  517.49   17.99
  -1  -5  -9  483.76   14.35
   1   5   9  449.08   13.82
   1   5   9  503.34   15.43
   1   5   9  519.94   22.07
  -1  -5  -9  495.96   23.89
  -1  -5  -9  493.62   13.74
  -1  -5  -9  509.85   17.32
   1   5  10  627.50   25.60
  -1  -5 -10  619.12   19.88
  -1  -5 -10  633.74   19.24
   1   5  10  584.23   15.94
   1   5  10  679.59   18.07
  -1  -5 -10  619.83   15.56
  -1  -5 -10  652.21   20.30
  -1  -5 -11   29.00    4.28
   1   5  11   20.82    2.89
   1   5  11   28.07    5.46
  -1  -5 -11   29.45    4.58
  -1  -5 -11   33.77    4.80
  -1  -5 -11   27.60    3.88
   1   5  11   26.33    3.82
  -1  -5 -12   57.77    5.41
  -1  -5 -12   67.05    6.20
   1   5  12   66.17    5.42
   1   5  12   65.13    5.38
  -1  -5 -12   63.06    5.45
  -1  -5 -12   60.77    5.91
  -1  -5 -13   29.81    3.79
  -1  -5 -13   29.37    3.58
   1   5  13   27.37    3.37
   1   5  13   34.94    3.83
   1   5  13   29.19    3.26
   1   5  13   29.76    3.45
  -1  -5 -13   30.60    4.11
  -1  -5 -13   26.85    3.40
  -1  -5 -13   28.94    3.53
   1   5  14   11.37    2.16
   1   5  14    8.71    1.71
  -1  -5 -14    8.36    1.72
  -1  -5 -14   10.81    2.11
  -1  -5 -14    9.09    1.70
  -1  -5 -15    1.21    0.82
   1   5  15   -1.36    1.22
   1   6 -19   55.95    2.96
   1   6 -18   15.87    2.17
   1   6 -18   14.50    2.40
   1   6 -18   11.66    1.99
   1   6 -17   88.77    5.50
   1   6 -17   86.75    5.61
   1   6 -17   76.96    5.64
   1   6 -17   87.55    5.30
   1   6 -16   -3.47    2.49
   1   6 -16    2.90    2.16
   1   6 -16   -0.01    2.13
   1   6 -16   -0.57    2.82
   1   6 -16   -1.18    1.81
   1   6 -15  140.27    8.98
   1   6 -15  150.53    9.02
   1   6 -15  153.80    8.51
   1   6 -15  160.21   10.79
   1   6 -15  148.52    8.38
   1   6 -14  130.86    8.68
   1   6 -14  128.96    8.24
  -1  -6  14  117.25   13.96
   1   6 -14  122.16    8.85
   1   6 -14  132.28    7.84
   1   6 -14  145.42   10.80
   1   6 -13   -1.54    2.17
   1   6 -13   -1.37    2.63
   1   6 -13   -1.87    2.45
   1   6 -13   -0.23    2.12
   1   6 -13    1.01    1.65
   1   6 -13    0.77    3.21
  -1  -6  12    6.44    3.49
  -1  -6  12    5.57    3.85
   1   6 -12    6.20    1.98
   1   6 -12    9.11    3.35
   1   6 -12   10.61    4.05
   1   6 -12    7.58    2.13
   1   6 -12    6.52    2.74
   1   6 -12    3.94    1.86
   1   6 -12    9.97    2.48
  -1  -6  11   10.48    3.51
  -1  -6  11   10.28    3.03
   1   6 -11   12.77    3.92
   1   6 -11   11.23    2.53
   1   6 -11   10.40    2.98
   1   6 -11    8.25    2.43
   1   6 -11    9.31    2.45
   1   6 -11   12.93    3.21
   1   6 -11    9.29    2.52
  -1  -6  10   17.93    2.83
  -1  -6  10   16.26    4.54
  -1  -6  10   16.25    4.87
   1   6 -10   14.00    4.45
   1   6 -10   15.53    2.88
   1   6 -10   15.44    2.57
   1   6 -10   14.87    2.48
  -1  -6  10   17.88    4.85
   1   6 -10   14.14    2.69
  -1  -6   9  277.55   17.06
  -1  -6   9  289.89   20.01
   1   6  -9  270.41   15.15
  -1  -6   9  282.41   16.53
  -1  -6   9  279.54   17.51
  -1  -6   9  296.15   10.54
  -1  -6   8   17.78    4.72
  -1  -6   8   24.59    5.53
   1   6  -8   17.99    3.89
  -1  -6   8   18.64    4.84
  -1  -6   8   18.12    4.48
  -1  -6   8   21.21    2.72
  -1  -6   7  155.17    7.14
  -1  -6   7  146.55   11.75
  -1  -6   7  175.21   14.55
   1   6  -7  162.70   13.02
   1   6  -7  170.17   10.56
  -1  -6   7  148.71   11.60
  -1  -6   7  173.58   13.40
  -1  -6   6   72.95    4.81
  -1  -6   6   69.80    8.85
   1   6  -6   75.30    8.37
   1   6  -6   76.88    6.57
   1   6  -6   61.88    5.93
  -1  -6   6   81.83    9.23
  -1  -6   6   70.52    7.79
  -1  -6   6   81.13    6.97
  -1  -6   5  925.70   17.86
  -1  -6   5  998.66   31.56
  -1  -6   5 1008.94   33.48
   1   6  -5  959.22   29.41
   1   6  -5 1005.92   23.06
  -1  -6   5  948.70   30.66
  -1  -6   5  913.00   27.46
  -1  -6   4  248.81    8.69
  -1  -6   4  262.98   15.61
  -1  -6   4  282.00   17.02
   1   6  -4  282.14   15.55
   1   6  -4  267.08   10.59
  -1  -6   4  280.17   16.26
  -1  -6   4  251.47   13.73
   1   6  -3  723.02   24.65
  -1  -6   3  741.63   18.42
  -1  -6   3  775.30   23.88
  -1  -6   3  772.93   27.34
  -1  -6   3  794.75   28.11
  -1  -6   3  766.29   25.71
  -1  -6   2  524.28   22.41
   1   6  -2  461.44   19.33
  -1  -6   2  440.85   15.38
  -1  -6   2  473.09   17.90
  -1  -6   2  503.29   17.99
  -1  -6   2  483.83   21.04
  -1  -6   2  507.57   14.55
  -1  -6   2  482.59   21.43
  -1  -6   1  361.85   18.46
   1   6  -1  336.21   16.12
  -1  -6   1  349.43   14.42
  -1  -6   1  338.28   17.57
  -1  -6   1  353.00   14.92
  -1  -6   1  351.06   14.14
  -1  -6   1  330.15   11.83
  -1  -6   1  312.67   17.28
  -1  -6   0    6.95    2.51
  -1  -6   0    6.63    1.78
   1   6   0    9.96    3.44
  -1  -6   0    5.86    2.55
   1   6   0    6.79    1.29
  -1  -6   0    4.68    3.30
  -1  -6   0    4.87    2.22
  -1  -6   0    7.45    2.12
  -1  -6   0    7.28    3.91
  -1  -6  -1  101.36    6.31
  -1  -6  -1   94.74    9.37
  -1  -6  -1   93.42    9.23
   1   6   1   93.01    4.63
   1   6   1   97.80    8.50
  -1  -6  -1   91.20    8.22
   1   6   2   94.97    5.63
  -1  -6  -2   87.12    9.12
   1   6   2   96.65    5.67
  -1  -6  -2   96.74    6.14
   1   6   2   97.25    5.03
  -1  -6  -2  102.02    9.09
   1   6   2   97.78    8.42
  -1  -6  -3   21.78    3.08
   1   6   3   20.04    2.83
  -1  -6  -3   26.04    5.39
   1   6   3   25.62    3.12
   1   6   3   22.10    2.55
  -1  -6  -3   16.63    3.98
   1   6   4   37.75    3.83
  -1  -6  -4   37.22    5.86
  -1  -6  -4   35.98    6.12
   1   6   4   39.51    3.67
   1   6   4   38.40    3.85
  -1  -6  -5   67.75    8.33
   1   6   5   65.27    5.05
   1   6   5   68.74    5.40
   1   6   5   67.40    4.99
   1   6   6    1.56    1.53
   1   6   6    3.09    1.87
  -1  -6  -6    0.92    1.87
   1   6   6    1.43    1.17
  -1  -6  -6    3.64    2.04
   1   6   6    4.80    1.86
  -1  -6  -6    0.46    1.83
  -1  -6  -6    6.36    1.95
   1   6   6    1.56    1.57
  -1  -6  -6    3.09    1.33
  -1  -6  -7   43.48    4.94
  -1  -6  -7   44.13    5.59
   1   6   7   44.05    4.33
  -1  -6  -7   54.80    4.71
   1   6   7   45.75    4.54
   1   6   7   46.09    4.57
   1   6   7   44.03    4.66
   1   6   7   56.39    6.82
  -1  -6  -7   49.31    7.84
   1   6   7   41.19    3.95
  -1  -6  -7   48.03    3.96
   1   6   8  116.92    7.44
   1   6   8  122.76   10.38
  -1  -6  -8  119.67    8.93
  -1  -6  -8  115.70    8.66
  -1  -6  -8  115.38    8.40
   1   6   8  112.69    6.99
  -1  -6  -8  110.11    6.66
   1   6   8  106.94    7.04
  -1  -6  -8  118.46    6.28
   1   6   9   19.80    4.87
  -1  -6  -9   15.38    3.40
  -1  -6  -9   28.86    4.86
  -1  -6  -9   20.15    3.82
  -1  -6  -9   17.30    2.82
   1   6   9   18.78    3.11
   1   6   9   19.22    3.43
   1   6   9   12.13    2.52
   1   6  10   13.63    3.87
  -1  -6 -10   12.20    3.24
   1   6  10    8.03    2.30
  -1  -6 -10   15.12    3.69
  -1  -6 -10   11.85    2.96
   1   6  10   14.77    3.03
   1   6  10   10.30    2.45
  -1  -6 -11    2.47    2.45
   1   6  11    1.31    1.88
   1   6  11   -0.41    2.23
  -1  -6 -11    1.16    1.21
  -1  -6 -11    0.52    1.94
  -1  -6 -11   -1.53    1.91
  -1  -6 -12  242.44   10.21
  -1  -6 -12  263.21   11.40
   1   6  12  284.89   10.61
   1   6  12  280.25    9.71
   1   6  12  277.43   10.06
   1   6  12  272.72   10.43
  -1  -6 -12  227.74    9.13
  -1  -6 -12  254.55   10.64
   1   6  13   75.93    5.02
   1   6  13   79.35    5.09
  -1  -6 -13   72.67    4.92
   1   6  14   -0.81    1.03
   1   6  14   -0.47    1.38
  -1  -6 -14   -0.24    0.88
   1   7 -18   35.38    2.82
   1   7 -18   35.70    2.83
   1   7 -17    2.57    1.56
   1   7 -17   -0.42    1.63
   1   7 -17    1.43    1.56
   1   7 -17   -1.87    1.60
   1   7 -16   76.80    5.82
   1   7 -16   77.66    5.66
   1   7 -16   82.25    5.99
   1   7 -16   76.55    5.30
   1   7 -16   81.42    7.29
   1   7 -15   56.69    5.56
   1   7 -15   61.54    5.56
   1   7 -15   67.89    5.33
   1   7 -15   68.49    7.14
  -1  -7  14   54.23    9.34
   1   7 -14   66.40    6.41
   1   7 -14   81.08    6.68
   1   7 -14   79.25    6.03
   1   7 -14   88.05    8.55
   1   7 -14   71.70    5.29
  -1  -7  13   15.96    6.80
   1   7 -13    6.95    2.87
   1   7 -13    4.50    2.04
   1   7 -13    9.70    2.68
   1   7 -13    8.29    3.15
   1   7 -13   10.34    2.42
   1   7 -12   24.92    3.65
   1   7 -12   23.01    3.71
   1   7 -12   21.58    4.70
   1   7 -12   22.42    3.90
  -1  -7  12   32.35    8.58
  -1  -7  12   19.26    6.49
   1   7 -11   14.59    3.16
   1   7 -11   12.24    3.42
   1   7 -11   16.59    3.20
   1   7 -11   18.77    3.29
   1   7 -11   24.41    5.38
  -1  -7  11   19.47    5.71
  -1  -7  11   12.25    5.45
  -1  -7  11    8.80    4.25
  -1  -7  10  183.60   15.16
  -1  -7  10  214.97   18.60
   1   7 -10  175.01   13.42
   1   7 -10  216.37   10.13
   1   7 -10  203.45   10.15
   1   7 -10  194.73    9.04
   1   7 -10  180.09    8.17
   1   7 -10  172.92    7.90
   1   7  -9   97.40    5.87
   1   7  -9   98.80    6.22
  -1  -7   9  102.30   13.45
  -1  -7   9   94.39   10.67
  -1  -7   9  106.40   12.84
  -1  -7   9  105.09   11.01
  -1  -7   9   83.37   10.47
   1   7  -9  103.42    7.04
   1   7  -9   97.96    9.24
   1   7  -9   90.61    5.84
   1   7  -9   82.71    5.53
  -1  -7   9  101.84    6.49
   1   7  -9   99.93    6.82
   1   7  -8  178.85   11.73
  -1  -7   8  186.95    8.58
  -1  -7   8  186.32   15.74
  -1  -7   8  182.78   14.32
  -1  -7   8  199.09   17.13
  -1  -7   8  210.87   18.57
   1   7  -8  218.00    9.79
  -1  -7   7   33.30    7.37
  -1  -7   7   31.94    7.65
  -1  -7   7   35.66    6.82
  -1  -7   7   31.23    5.80
   1   7  -7   35.49    5.17
  -1  -7   7   39.01    3.92
  -1  -7   6   -0.27    1.37
  -1  -7   6   -0.22    4.17
  -1  -7   6    4.46    3.51
   1   7  -6    0.26    2.81
  -1  -7   6    0.84    2.60
  -1  -7   6   -1.08    2.11
   1   7  -6    1.02    2.00
  -1  -7   5   10.51    2.29
  -1  -7   5   12.13    3.38
  -1  -7   5    8.58    3.53
  -1  -7   5    9.62    3.09
  -1  -7   5   11.09    2.71
   1   7  -5   11.41    2.73
   1   7  -5   10.15    3.86
  -1  -7   5   11.26    4.55
  -1  -7   5   10.51    4.65
  -1  -7   4  109.05    9.97
  -1  -7   4  126.63   10.71
  -1  -7   4  110.47   11.42
  -1  -7   4  109.89    7.50
   1   7  -4   92.77    9.84
  -1  -7   4  112.79   12.14
  -1  -7   4  121.57   11.48
  -1  -7   3   48.37    6.37
  -1  -7   3   41.04    7.25
  -1  -7   3   38.15    6.13
  -1  -7   3   41.41    4.67
   1   7  -3   40.89    6.54
  -1  -7   3   37.99    7.21
  -1  -7   3   40.09    7.52
  -1  -7   2    4.30    3.62
  -1  -7   2    2.42    2.01
  -1  -7   2    7.03    2.70
   1   7  -2    5.55    2.89
  -1  -7   2    3.04    1.71
  -1  -7   2    4.77    2.04
  -1  -7   2    3.59    2.88
  -1  -7   2    9.20    4.09
  -1  -7   1  690.37   19.28
  -1  -7   1  734.74   23.80
  -1  -7   1  748.73   29.51
  -1  -7   1  691.75   28.13
  -1  -7   1  729.01   22.98
   1   7  -1  696.82   25.55
  -1  -7   0  888.19   21.19
  -1  -7   0  902.53   22.59
  -1  -7   0  899.78   22.99
  -1  -7   0  886.76   31.95
  -1  -7   0  893.74   31.91
  -1  -7   0  905.48   27.34
   1   7   0  892.85   28.68
  -1  -7  -1  576.65   16.80
   1   7   1  559.77   14.52
  -1  -7  -1  612.67   18.77
  -1  -7  -1  603.33   25.80
  -1  -7  -1  571.21   24.91
  -1  -7  -1  600.00   22.92
   1   7   1  570.41   22.26
   1   7   2   76.68    5.37
  -1  -7  -2   76.52    6.12
  -1  -7  -2   75.03    6.61
  -1  -7  -2   78.95    9.54
   1   7   2   81.25    4.79
  -1  -7  -2   68.99    7.98
  -1  -7  -3   21.44    3.74
   1   7   3   28.76    3.61
  -1  -7  -3   30.00    5.58
  -1  -7  -3   26.06    5.12
   1   7   3   26.45    3.06
  -1  -7  -4    2.83    1.88
   1   7   4    5.30    1.77
  -1  -7  -4    3.01    1.33
   1   7   4    4.24    2.03
  -1  -7  -4    4.54    2.25
   1   7   4    3.14    1.50
   1   7   4    3.75    2.09
  -1  -7  -4    7.61    3.59
  -1  -7  -5   42.19    4.08
   1   7   5   42.71    4.19
   1   7   5   39.01    4.04
   1   7   5   45.24    4.70
  -1  -7  -5   39.25    7.36
  -1  -7  -5   38.02    3.85
   1   7   5   45.12    4.64
  -1  -7  -5   46.76    5.85
   1   7   6  119.07    7.10
   1   7   6  111.11    6.58
   1   7   6  112.07    7.25
   1   7   6  118.24    7.38
  -1  -7  -6  119.21    6.88
  -1  -7  -6  117.33   11.99
  -1  -7  -6  118.43    8.71
  -1  -7  -6  123.79    8.58
   1   7   7    6.24    1.86
  -1  -7  -7    4.64    2.71
   1   7   7    5.34    1.95
  -1  -7  -7    3.15    1.39
  -1  -7  -7    7.95    3.01
   1   7   7    4.35    1.93
   1   7   7    6.61    2.31
   1   7   8   12.61    2.95
   1   7   8   16.95    2.59
  -1  -7  -8   13.59    3.72
  -1  -7  -8   14.30    3.32
   1   7   8   18.15    3.09
  -1  -7  -8   13.95    3.75
   1   7   8   13.90    2.84
   1   7   8   10.39    2.36
   1   7   9   24.47    3.47
  -1  -7  -9   22.97    4.07
   1   7   9   31.79    3.40
   1   7   9   26.04    3.86
  -1  -7  -9   23.46    3.94
  -1  -7  -9   26.17    4.22
   1   7   9   27.80    3.80
  -1  -7 -10    5.48    1.76
  -1  -7 -10    0.87    2.15
  -1  -7 -10    0.46    2.16
  -1  -7 -10    0.96    1.82
   1   7  10    4.54    1.62
   1   7  10    2.03    1.52
   1   7  10    2.25    1.60
   1   7  10   -0.40    2.23
   1   7  10    0.77    1.29
  -1  -7 -11   69.24    6.01
  -1  -7 -11   69.87    5.79
   1   7  11   73.68    4.68
   1   7  11   72.27    5.37
   1   7  11   69.96    5.20
   1   7  11   75.25    5.67
   1   7  12  156.29    7.25
  -1  -7 -12  149.48    7.77
   1   7  12  162.20    7.22
   1   7  13   20.10    2.49
   1   7  13   16.26    2.34
  -1  -7 -13   18.86    2.37
   1   7  14    4.06    1.07
   1   8 -18   56.60    2.99
   1   8 -18   57.94    3.12
   1   8 -17    7.03    1.48
   1   8 -17    5.32    1.54
   1   8 -16    0.57    2.29
   1   8 -16   -0.93    1.34
   1   8 -16    1.01    1.28
   1   8 -16   -0.48    1.43
   1   8 -16   -1.96    1.72
   1   8 -15    1.09    1.20
   1   8 -15    2.27    2.74
   1   8 -15    1.32    1.60
   1   8 -15    1.49    1.60
   1   8 -15    1.92    1.71
   1   8 -15   -3.56    2.71
   1   8 -14   26.56    5.16
   1   8 -14   24.99    3.25
   1   8 -14   24.67    3.73
   1   8 -14   24.99    3.31
   1   8 -14   18.80    3.63
  -1  -8  13  185.95   18.10
   1   8 -13  193.82    9.18
   1   8 -13  195.52   12.34
   1   8 -13  189.36    9.77
   1   8 -13  168.31   10.47
   1   8 -13  190.28    8.96
  -1  -8  12    8.70    3.61
   1   8 -12    3.85    1.84
   1   8 -12    3.97    3.15
   1   8 -12    3.49    1.91
   1   8 -12    5.80    2.29
  -1  -8  12    6.14    2.74
   1   8 -11   16.92    3.39
  -1  -8  11    4.89    4.86
   1   8 -11   10.25    3.62
   1   8 -11   12.34    3.08
   1   8 -11   15.23    2.76
   1   8 -10    1.67    1.97
   1   8 -10   -0.36    1.69
   1   8 -10   -0.71    1.42
  -1  -8  10    4.53    4.60
  -1  -8  10    0.11    3.63
   1   8 -10    2.55    2.30
   1   8 -10   -2.08    1.28
   1   8  -9  140.08    7.27
  -1  -8   9  151.76   16.74
  -1  -8   9  181.25   17.62
  -1  -8   9  143.20   14.73
   1   8  -9  133.84    7.50
   1   8  -9  138.68    7.49
   1   8  -9  138.26    7.40
   1   8  -9  154.79    8.76
   1   8  -9  147.87    8.39
  -1  -8   8  343.60   12.67
  -1  -8   8  386.57   24.96
  -1  -8   8  386.95   25.98
  -1  -8   8  361.41   21.16
  -1  -8   8  342.66   22.93
   1   8  -8  339.94   11.58
   1   8  -8  378.48   13.60
   1   8  -8  359.93   12.26
   1   8  -8  352.71   12.04
   1   8  -8  360.48   12.21
  -1  -8   8  371.67   15.46
  -1  -8   7  114.74    8.71
   1   8  -7  120.66    9.09
  -1  -8   7  104.92   13.93
  -1  -8   7  109.48   12.93
  -1  -8   7  104.15   11.46
  -1  -8   7  115.36   13.66
   1   8  -7  110.44    6.64
   1   8  -7  113.50    7.28
   1   8  -7  100.97    6.29
   1   8  -7  103.64    6.62
   1   8  -7  112.57    6.69
   1   8  -6   30.89    3.67
   1   8  -6   40.08    4.30
  -1  -8   6   31.98    4.83
   1   8  -6   34.75    5.02
  -1  -8   6   33.02    7.93
  -1  -8   6   36.44    9.31
  -1  -8   6   30.25    7.27
  -1  -8   6   41.06    7.76
  -1  -8   6   32.20    6.26
   1   8  -6   38.85    4.19
   1   8  -6   35.52    4.15
   1   8  -6   35.36    3.77
   1   8  -6   38.87    4.04
   1   8  -6   36.25    6.76
   1   8  -5  454.66   13.30
   1   8  -5  449.35   13.71
   1   8  -5  471.44   14.26
  -1  -8   5  429.39   16.35
   1   8  -5  415.27   22.40
   1   8  -5  435.70   20.50
   1   8  -5  456.43   13.18
  -1  -8   5  430.94   26.13
  -1  -8   5  514.41   28.44
   1   8  -5  489.90   17.91
  -1  -8   5  509.52   24.26
  -1  -8   5  435.55   21.93
  -1  -8   5  420.94   21.38
  -1  -8   5  422.15   25.16
  -1  -8   4   25.52    4.43
  -1  -8   4   34.64    7.90
  -1  -8   4   31.36    7.88
   1   8  -4   28.58    5.55
   1   8  -4   31.69    6.70
  -1  -8   4   27.72    5.63
  -1  -8   4   23.52    6.27
  -1  -8   4   31.62    6.38
  -1  -8   4   33.08    6.57
  -1  -8   3    1.52    2.55
   1   8  -3   -0.97    3.80
  -1  -8   3    2.10    3.72
  -1  -8   3    1.61    3.25
  -1  -8   3    1.44    1.90
  -1  -8   3    5.78    3.80
  -1  -8   3   -1.83    3.37
  -1  -8   2  105.42   12.21
  -1  -8   2  111.12    8.42
  -1  -8   2  112.02   12.75
   1   8  -2   98.57   10.56
  -1  -8   1  154.12   10.21
  -1  -8   1  150.59   14.20
  -1  -8   1  148.41    9.35
  -1  -8   1  170.24   10.43
  -1  -8   1  158.93   15.26
   1   8  -1  144.31   12.53
  -1  -8   1  155.01   11.38
   1   8   0  279.25   10.86
  -1  -8   0  293.16   19.19
  -1  -8   0  285.81   10.99
   1   8   0  271.90   10.10
  -1  -8   0  269.61   18.97
  -1  -8   0  283.60   13.63
  -1  -8   0  302.73   13.82
   1   8   0  270.29   16.70
  -1  -8   0  261.35   15.50
  -1  -8   0  270.41   12.29
   1   8   1  121.77    6.55
  -1  -8  -1  114.81    8.69
  -1  -8  -1  114.93    7.17
   1   8   1  111.79    6.49
  -1  -8  -1  114.87   10.72
  -1  -8  -1  117.85    8.88
  -1  -8  -1  111.48    7.90
  -1  -8  -1  102.99    7.71
   1   8   1  121.52    7.23
   1   8   1  107.03    6.48
  -1  -8  -1  112.94   12.53
  -1  -8  -2   92.50    7.93
   1   8   2   89.68    6.07
  -1  -8  -2   86.56    6.20
  -1  -8  -2   89.51    9.90
  -1  -8  -2   87.99    7.40
  -1  -8  -2   89.64    6.94
  -1  -8  -2   97.97    8.09
  -1  -8  -2   83.95    7.00
   1   8   2   80.66    6.07
   1   8   2   88.60    6.10
  -1  -8  -2   86.34   10.79
   1   8   3   11.53    2.76
  -1  -8  -3    6.26    1.55
   1   8   3    2.03    1.62
  -1  -8  -3    7.81    2.47
   1   8   3   10.51    2.00
   1   8   3    5.61    1.53
   1   8   3    9.90    2.33
  -1  -8  -3   11.75    4.35
  -1  -8  -3    8.62    2.82
  -1  -8  -3    8.71    2.64
   1   8   3    8.54    2.49
  -1  -8  -3   13.12    4.45
   1   8   4    9.21    2.45
   1   8   4    9.52    2.16
   1   8   4    8.67    2.24
  -1  -8  -4    7.00    2.00
   1   8   4    7.18    2.05
  -1  -8  -4    8.28    2.10
   1   8   4   11.57    2.33
  -1  -8  -4   10.53    2.94
  -1  -8  -4   10.42    3.83
   1   8   5  386.18   11.97
   1   8   5  347.24   12.03
   1   8   5  358.25   13.31
  -1  -8  -5  357.23   15.07
   1   8   5  361.79   12.09
  -1  -8  -5  362.28   11.89
   1   8   5  346.07   13.03
  -1  -8  -5  380.14   15.07
   1   8   6    9.73    2.29
   1   8   6   13.75    2.64
   1   8   6   17.53    2.88
  -1  -8  -6   16.00    3.51
   1   8   6   11.00    2.67
  -1  -8  -6   13.93    2.60
  -1  -8  -6   17.02    4.09
  -1  -8  -7   38.52    5.19
  -1  -8  -7   39.47    5.02
   1   8   7   46.97    5.20
   1   8   7   43.05    4.67
   1   8   7   44.39    4.42
   1   8   7   37.83    3.86
   1   8   7   44.37    4.46
  -1  -8  -8  156.07    9.39
  -1  -8  -8  154.16    9.58
  -1  -8  -8  144.95    9.48
   1   8   8  159.68    7.90
   1   8   8  160.02    8.83
   1   8   8  143.65    7.80
   1   8   8  151.50    8.13
  -1  -8  -9   -2.04    2.21
  -1  -8  -9   -0.54    2.00
  -1  -8  -9    0.14    1.72
   1   8   9   -1.15    1.51
   1   8   9   -0.79    1.39
   1   8   9   -4.43    2.43
   1   8   9   -1.23    1.58
  -1  -8 -10    5.19    2.44
  -1  -8 -10    0.35    2.01
   1   8  10    0.24    1.19
   1   8  10    0.88    2.11
   1   8  10    4.60    1.59
   1   8  10    3.13    1.56
  -1  -8 -11   31.70    3.29
  -1  -8 -11   27.26    3.50
   1   8  11   30.45    3.43
   1   8  11   32.69    3.55
   1   8  11   34.40    3.09
   1   8  12    1.42    1.47
  -1  -8 -12    1.34    1.10
   1   8  13   31.60    2.23
   1   9 -17  158.44    5.02
   1   9 -17  163.38    5.58
   1   9 -16   26.10    2.53
   1   9 -16   26.89    2.84
   1   9 -15    2.70    1.34
   1   9 -15    8.09    2.81
   1   9 -15    4.73    1.37
   1   9 -15    4.64    1.73
   1   9 -15    4.85    1.93
   1   9 -14    9.28    1.94
   1   9 -14   14.62    2.57
   1   9 -14   14.83    3.89
   1   9 -14   14.80    3.10
   1   9 -13    6.37    2.29
   1   9 -13    8.74    3.46
   1   9 -13    2.28    2.19
   1   9 -13    5.07    1.86
  -1  -9  13    9.84    5.68
  -1  -9  12   28.83    4.57
   1   9 -12   22.64    5.04
   1   9 -12   27.49    3.97
   1   9 -12   20.42    2.85
  -1  -9  12   19.81    6.78
  -1  -9  12   22.53    7.22
  -1  -9  11    2.14    2.23
   1   9 -11   -0.39    3.83
   1   9 -11    4.15    2.33
   1   9 -11    1.24    1.37
   1   9 -11    1.81    1.41
  -1  -9  11    0.52    3.85
  -1  -9  10   -5.30    4.33
  -1  -9  10   -1.43    3.15
   1   9 -10    1.20    2.03
   1   9 -10   -1.06    1.57
  -1  -9   9  221.99   19.07
   1   9  -9  193.98    8.88
  -1  -9   9  229.94   21.13
  -1  -9   9  205.59   19.00
  -1  -9   9  206.04   12.14
   1   9  -9  216.65   10.59
   1   9  -9  193.66    9.01
   1   9  -9  188.70    8.82
  -1  -9   8  110.30   15.00
  -1  -9   8   93.34   13.94
  -1  -9   8   91.47   11.92
   1   9  -8   86.46    6.03
  -1  -9   8   95.80    8.57
   1   9  -8   89.11    7.02
   1   9  -8   87.56    6.32
   1   9  -8   88.00    6.40
   1   9  -7   32.41    5.37
  -1  -9   7   25.14    7.51
  -1  -9   7   42.84   10.03
  -1  -9   7   32.64    7.96
  -1  -9   7   29.02    7.29
   1   9  -7   24.59    3.49
   1   9  -7   27.40    4.33
  -1  -9   7   32.86    5.39
   1   9  -7   28.43    3.63
   1   9  -7   32.40    4.13
   1   9  -7   29.06    3.63
   1   9  -6  448.54   13.86
   1   9  -6  455.20   14.94
  -1  -9   6  446.71   17.80
  -1  -9   6  499.99   30.56
  -1  -9   6  477.55   29.14
  -1  -9   6  483.29   25.77
  -1  -9   6  415.14   26.91
   1   9  -6  447.68   14.06
   1   9  -6  478.87   14.95
   1   9  -6  447.21   14.08
   1   9  -6  486.34   18.80
   1   9  -5  245.32    9.84
   1   9  -5  247.93   10.61
   1   9  -5  231.65    9.73
   1   9  -5  255.97   10.23
  -1  -9   5  236.67   13.13
  -1  -9   5  277.55   22.18
  -1  -9   5  226.06   20.02
  -1  -9   5  256.88   20.93
  -1  -9   5  274.29   18.46
   1   9  -5  253.17   10.88
   1   9  -5  264.87   11.02
   1   9  -5  265.24   13.86
   1   9  -5  243.27    9.55
   1   9  -4  441.69   13.76
  -1  -9   4  495.56   18.65
   1   9  -4  545.63   16.24
   1   9  -4  535.76   15.32
   1   9  -4  496.36   14.28
   1   9  -4  513.65   15.15
   1   9  -4  487.36   14.12
   1   9  -4  491.87   14.15
  -1  -9   4  489.68   18.79
  -1  -9   4  468.55   28.05
  -1  -9   4  428.41   26.96
   1   9  -4  435.37   24.24
   1   9  -4  505.26   24.27
  -1  -9   4  471.99   28.15
  -1  -9   4  465.61   24.68
   1   9  -4  521.52   14.66
   1   9  -4  555.86   19.93
   1   9  -3  111.01    7.07
  -1  -9   3   97.23    8.29
   1   9  -3   99.30    6.13
   1   9  -3  100.13    6.43
   1   9  -3  110.95    6.71
  -1  -9   3  102.86    9.02
   1   9  -3  106.76    6.43
  -1  -9   3  106.01    8.64
  -1  -9   3   99.63    8.74
  -1  -9   3  109.27   13.31
  -1  -9   3  103.76    6.59
   1   9  -3   91.37   11.11
   1   9  -3  110.46   11.75
   1   9  -3   97.12    6.48
  -1  -9   3  102.53   12.05
  -1  -9   3  106.43   13.79
   1   9  -3  113.37    8.96
   1   9  -2    9.81    2.49
  -1  -9   2   16.66    3.97
   1   9  -2   10.78    2.18
   1   9  -2   13.76    2.46
  -1  -9   2    9.60    3.56
  -1  -9   2   10.70    3.66
  -1  -9   2   11.64    5.74
  -1  -9   2   10.08    2.57
   1   9  -2    7.75    1.98
  -1  -9   2   13.19    4.84
  -1  -9   2    7.62    5.10
   1   9  -2   11.09    2.33
   1   9  -2   12.19    3.26
   1   9  -2    5.64    3.14
  -1  -9   2   10.11    3.47
   1   9  -2   13.22    2.57
   1   9  -1   -0.40    1.58
  -1  -9   1    2.83    2.33
   1   9  -1   -0.59    1.35
  -1  -9   1    0.79    2.74
   1   9  -1    0.95    1.53
  -1  -9   1    1.61    2.44
  -1  -9   1   -0.54    3.46
  -1  -9   1    0.89    1.60
   1   9  -1   -0.55    1.22
  -1  -9   1    0.04    2.82
  -1  -9   1    4.16    5.31
   1   9  -1    0.54    2.55
   1   9  -1    1.28    2.10
  -1  -9   1    0.84    2.46
   1   9  -1   -1.95    1.74
  -1  -9   0  153.77    9.81
   1   9   0  154.90    7.95
  -1  -9   0  153.00   10.56
  -1  -9   0  157.85    8.63
   1   9   0  149.04    8.04
   1   9   0  146.42    8.34
  -1  -9   0  161.76   11.10
  -1  -9   0  142.59    9.66
  -1  -9   0  168.07   16.01
  -1  -9  -1   14.59    3.19
  -1  -9  -1   23.69    4.35
   1   9   1   15.82    2.57
  -1  -9  -1   18.91    4.35
   1   9   1   17.02    3.12
  -1  -9  -1   18.84    3.27
  -1  -9  -1   15.10    4.31
   1   9   1   19.73    3.40
   1   9   1   19.72    3.20
  -1  -9  -1   13.46    3.31
  -1  -9  -1   19.12    4.44
  -1  -9  -1   24.55    6.15
   1   9   2    1.08    1.81
   1   9   2   -0.46    1.80
  -1  -9  -2   -2.60    2.76
   1   9   2    1.72    1.69
  -1  -9  -2    2.60    2.86
  -1  -9  -2    0.11    2.09
  -1  -9  -2    2.06    2.83
  -1  -9  -2   -3.07    3.12
  -1  -9  -3   52.03    5.45
  -1  -9  -3   49.20    5.57
   1   9   3   49.89    4.86
   1   9   3   52.77    5.47
   1   9   3   50.47    4.45
   1   9   3   58.01    5.25
  -1  -9  -3   60.10    6.78
  -1  -9  -4   21.13    3.34
   1   9   4   23.29    3.45
  -1  -9  -4   25.26    4.47
  -1  -9  -4   29.61    4.53
   1   9   4   25.52    4.10
   1   9   4   31.70    4.37
   1   9   5  171.73    7.56
  -1  -9  -5  162.11   10.04
   1   9   5  178.12    9.21
   1   9   5  165.35    9.19
   1   9   5  149.43    7.86
  -1  -9  -5  174.57   10.22
   1   9   6   24.33    3.25
  -1  -9  -6   26.00    4.30
   1   9   6   23.10    3.16
   1   9   6   28.71    3.16
   1   9   6   22.81    3.65
   1   9   6   28.77    4.06
  -1  -9  -6   26.25    4.31
  -1  -9  -6   25.47    3.04
  -1  -9  -7   84.13    6.71
  -1  -9  -7   76.67    6.59
   1   9   7   77.99    5.33
   1   9   7   89.36    5.44
   1   9   7   89.08    5.93
   1   9   7   72.30    5.70
   1   9   7   81.37    6.27
  -1  -9  -7   87.29    7.35
  -1  -9  -8  116.99    7.86
  -1  -9  -8  110.11    7.37
  -1  -9  -8  109.27    7.19
   1   9   8  111.49    5.87
   1   9   8   96.86    5.78
   1   9   8  103.45    6.31
   1   9   8  116.52    6.72
   1   9   8  117.27    7.15
   1   9   8  123.06    6.21
   1   9   9    5.29    1.76
   1   9   9    2.86    2.11
   1   9   9    1.73    1.89
  -1  -9  -9    3.82    1.95
  -1  -9  -9    2.79    1.68
   1   9   9    8.22    1.84
  -1  -9 -10   -0.35    1.21
  -1  -9 -10   -0.01    1.46
   1   9  10   -0.87    1.10
   1   9  10    1.72    1.53
   1   9  10   -1.72    1.78
  -1  -9 -11    0.27    1.01
  -1  -9 -11    0.25    0.93
   1   9  11   -1.26    1.27
   1   9  11   -1.15    1.35
   1  10 -16   20.72    2.03
   1  10 -16   23.77    2.83
   1  10 -15    0.69    0.84
   1  10 -15    0.16    1.08
   1  10 -15   -0.10    1.85
   1  10 -15   -0.49    1.06
   1  10 -14   40.10    3.12
  -1 -10  14   40.84    4.53
   1  10 -14   36.02    3.79
   1  10 -14   39.50    3.66
   1  10 -14   43.39    3.66
   1  10 -14   49.70    5.21
   1  10 -13    0.17    1.08
   1  10 -13   -3.80    2.49
   1  10 -13    0.14    1.58
   1  10 -13   -1.55    2.66
  -1 -10  12    8.99    4.94
   1  10 -12   20.70    3.23
   1  10 -12   22.05    4.27
   1  10 -12   20.66    2.46
  -1 -10  12   17.11    3.27
  -1 -10  11    4.17    4.03
   1  10 -11    7.60    2.77
   1  10 -11    8.88    3.73
   1  10 -11    9.55    2.00
  -1 -10  11    7.12    2.78
   1  10 -10   56.20    5.25
   1  10 -10   55.09    4.51
  -1 -10  10   57.58    6.34
  -1 -10  10   57.19   11.44
  -1 -10  10   60.99   11.15
   1  10  -9   10.27    2.78
  -1 -10   9   10.60    5.70
  -1 -10   9    9.52    6.62
   1  10  -9    6.88    2.24
   1  10  -9   10.82    2.45
  -1 -10   9    9.67    3.28
   1  10  -8    6.68    2.44
  -1 -10   8   19.57    6.00
  -1 -10   8   13.75    7.43
   1  10  -8    8.52    2.62
   1  10  -8    6.55    1.99
   1  10  -8    9.81    2.54
  -1 -10   8    5.49    2.70
   1  10  -7   48.79    5.13
  -1 -10   7   51.82   10.93
  -1 -10   7   48.28   10.69
   1  10  -7   46.37    4.64
  -1 -10   7   39.98    5.64
   1  10  -7   47.58    4.83
   1  10  -7   47.24    4.84
  -1 -10   7   36.18    5.06
  -1 -10   6  728.44   37.25
  -1 -10   6  659.83   22.23
   1  10  -6  723.62   18.54
   1  10  -6  768.61   19.56
   1  10  -6  714.05   19.07
  -1 -10   6  656.20   35.25
  -1 -10   6  704.42   23.26
   1  10  -6  765.81   24.19
   1  10  -6  712.91   17.81
  -1 -10   5  139.49   10.27
   1  10  -5  166.70    9.19
   1  10  -5  163.17    8.65
   1  10  -5  157.80    8.67
   1  10  -5  154.55    8.10
  -1 -10   5  158.38   11.15
  -1 -10   5  151.09   11.13
   1  10  -5  155.43   11.09
   1  10  -5  168.84    8.10
  -1 -10   5  149.03   16.34
   1  10  -4  540.22   16.71
  -1 -10   4  475.27   19.01
   1  10  -4  494.95   15.11
   1  10  -4  469.08   13.85
  -1 -10   4  513.74   20.01
  -1 -10   4  485.94   18.95
   1  10  -4  503.93   15.36
  -1 -10   4  542.45   30.86
   1  10  -4  513.57   19.87
   1  10  -4  504.13   14.76
  -1 -10   4  503.30   20.25
   1  10  -4  479.75   14.43
   1  10  -3   51.15    5.63
  -1 -10   3   44.88    6.24
   1  10  -3   39.94    4.81
   1  10  -3   38.03    4.42
  -1 -10   3   46.43    6.57
  -1 -10   3   46.16    6.07
   1  10  -3   34.00    3.83
   1  10  -3   40.34    4.13
  -1 -10   3   47.84    6.99
  -1 -10   3   54.55   10.38
   1  10  -3   42.97    6.01
   1  10  -3   50.67    4.93
  -1 -10   2   70.35    7.12
  -1 -10   2   59.70    6.14
  -1 -10   2   69.27   10.67
  -1 -10   2   73.58    7.88
   1  10  -2   58.47    4.71
   1  10  -2   62.87    7.25
  -1 -10   2   68.62    7.57
   1  10  -2   72.64    6.46
   1  10  -2   69.74    5.78
   1  10  -2   65.12    5.67
  -1 -10   1  151.30    9.79
   1  10  -1  145.16    8.47
  -1 -10   1  158.35   11.10
   1  10  -1  158.44    7.51
   1  10  -1  168.46    8.58
  -1 -10   1  164.26   11.19
   1  10  -1  169.72    9.55
  -1 -10   1  146.49    9.93
  -1 -10   0    5.82    3.11
  -1 -10   0    1.69    2.00
   1  10   0    0.13    1.79
  -1 -10   0    2.23    2.70
  -1 -10   0    2.17    2.26
   1  10   0    6.04    2.60
  -1 -10   0    1.28    3.16
  -1 -10  -1  444.24   16.72
  -1 -10  -1  422.49   16.43
   1  10   1  444.67   13.10
  -1 -10  -1  455.35   18.33
   1  10   1  431.42   13.05
   1  10   1  450.42   14.97
  -1 -10  -1  458.94   18.44
   1  10   1  417.31   13.62
   1  10   2   11.16    2.73
  -1 -10  -2    7.99    2.61
   1  10   2    7.71    2.12
   1  10   2   12.68    3.07
  -1 -10  -2   11.16    3.80
   1  10   2    8.24    2.74
  -1 -10  -2   10.91    2.85
  -1 -10  -3  159.34    9.86
  -1 -10  -3  151.53    9.29
   1  10   3  158.35    8.20
   1  10   3  156.89    8.75
   1  10   3  161.15    8.18
  -1 -10  -3  153.77    8.99
   1  10   4   84.10    6.18
   1  10   4   79.87    5.28
   1  10   4   80.07    6.35
  -1 -10  -4   78.41    6.58
   1  10   4   91.73    5.87
  -1 -10  -4   86.31    7.31
  -1 -10  -5    0.04    1.84
  -1 -10  -5    0.54    1.44
   1  10   5    0.90    1.88
   1  10   5   -0.01    1.56
   1  10   5   -0.50    1.81
  -1 -10  -5    0.09    2.03
  -1 -10  -6    5.16    2.62
  -1 -10  -6   -0.76    1.79
  -1 -10  -6    1.81    1.75
   1  10   6    1.11    1.65
  -1 -10  -6    2.72    1.54
   1  10   6    2.61    2.06
   1  10   6    3.10    1.94
   1  10   6    2.33    2.14
  -1 -10  -7  194.27    9.20
  -1 -10  -7  206.49    9.93
   1  10   7  218.23    8.30
   1  10   7  228.71    8.97
   1  10   7  221.61    8.15
   1  10   7  187.48    8.22
  -1 -10  -7  186.15    8.78
  -1 -10  -8   30.04    3.48
  -1 -10  -8   37.38    3.96
   1  10   8   31.05    2.76
   1  10   8   33.58    3.20
   1  10   8   38.71    3.75
   1  10   8   31.19    3.18
  -1 -10  -8   33.40    3.47
   1  10   9  107.99    4.77
   1  10   9  108.90    5.29
  -1 -10  -9   94.06    5.12
  -1 -10  -9   95.13    5.09
  -1 -10 -10   48.12    3.12
  -1 -10 -10   59.29    3.41
   1  10  10   59.01    3.34
   1  10  10   57.18    2.92
   1  11 -15   19.39    1.68
   1  11 -15   21.69    2.50
  -1 -11  14    2.86    1.29
   1  11 -14    6.79    1.37
   1  11 -14    5.10    1.34
   1  11 -14    6.93    2.08
  -1 -11  13   -0.34    2.04
   1  11 -13    1.81    1.38
   1  11 -13    0.69    2.23
  -1 -11  13    0.46    1.59
   1  11 -13    2.49    1.19
   1  11 -13   -0.44    1.30
   1  11 -12   25.21    2.39
   1  11 -12   27.86    4.16
   1  11 -12   26.69    3.22
  -1 -11  12   24.16    3.90
   1  11 -12   20.57    2.49
  -1 -11  11   78.74    6.07
   1  11 -11   95.87    5.31
  -1 -11  11   86.83    6.88
  -1 -11  11   84.63    7.29
   1  11 -11   99.34    7.77
   1  11 -11   88.04    5.92
   1  11 -10  259.72   10.41
  -1 -11  10  240.99   11.34
  -1 -11  10  237.12   12.48
  -1 -11  10  217.75   11.50
   1  11 -10  243.11    9.39
  -1 -11  10  238.71   20.48
  -1 -11   9   67.22    6.98
  -1 -11   9   63.10    6.63
   1  11  -9   67.48    5.64
  -1 -11   9   50.89   10.08
  -1 -11   9   59.82    6.04
   1  11  -9   70.95    5.20
  -1 -11   8  191.71   11.61
  -1 -11   8  198.13   12.13
  -1 -11   8  171.11   10.68
   1  11  -8  181.84    8.52
   1  11  -8  191.75    8.88
   1  11  -8  197.47    9.48
  -1 -11   8  216.23   20.07
  -1 -11   7    1.78    2.80
  -1 -11   7    2.07    2.48
   1  11  -7    5.82    2.28
   1  11  -7    4.90    2.56
  -1 -11   7    4.91    2.54
  -1 -11   7    3.79    3.35
   1  11  -7    2.65    1.82
  -1 -11   7   -3.97    5.36
  -1 -11   6   94.10    8.49
  -1 -11   6   91.93    8.59
   1  11  -6   90.14    6.48
   1  11  -6   80.33    6.06
  -1 -11   6   84.35    7.77
   1  11  -6   86.47    5.91
  -1 -11   6   87.35    8.81
  -1 -11   6   97.46   13.93
   1  11  -6   85.22    6.13
  -1 -11   5  154.27   16.45
  -1 -11   5  133.96    8.75
  -1 -11   5  138.06   10.11
   1  11  -5  150.84    8.52
  -1 -11   5  139.42   10.24
   1  11  -5  131.93    7.63
  -1 -11   5  146.50   11.06
   1  11  -5  124.60    7.02
   1  11  -5  141.95   10.40
   1  11  -5  142.49    7.15
   1  11  -5  136.77    7.68
  -1 -11   4    0.72    3.67
  -1 -11   4    0.04    1.98
   1  11  -4   -3.02    3.58
   1  11  -4    5.13    2.09
  -1 -11   4    1.88    2.68
   1  11  -4    1.97    2.20
  -1 -11   4   -1.42    2.68
   1  11  -4    0.83    2.40
  -1 -11   4    2.48    3.43
   1  11  -4    3.76    2.01
   1  11  -4   -1.24    1.74
   1  11  -3  226.89   10.56
  -1 -11   3  231.49   13.00
   1  11  -3  225.45   10.06
  -1 -11   3  236.12   12.56
  -1 -11   3  230.76   13.49
   1  11  -3  208.27    8.65
   1  11  -3  224.25    9.61
   1  11  -3  236.02   13.28
  -1 -11   3  233.35   11.56
   1  11  -2   33.80    4.78
   1  11  -2   33.16    4.06
  -1 -11   2   35.93    5.55
   1  11  -2   36.95    4.36
   1  11  -2   34.43    5.33
  -1 -11   2   32.06    5.00
   1  11  -2   31.36    3.27
  -1 -11   2   34.09    5.52
  -1 -11   2   26.61    3.99
  -1 -11   1    1.26    2.38
  -1 -11   1    4.46    2.45
   1  11  -1    0.02    2.20
   1  11  -1   -0.58    1.94
  -1 -11   1   -0.44    2.95
   1  11  -1    0.28    1.87
   1  11  -1   -4.87    3.76
  -1 -11   1    1.07    2.01
  -1 -11   1   -2.88    3.16
   1  11  -1    0.67    1.84
   1  11   0   90.45    6.74
  -1 -11   0   92.33    8.25
   1  11   0   87.95    5.82
  -1 -11   0   85.21    7.10
  -1 -11   0  102.02    7.87
   1  11   0   99.40    6.90
   1  11   0   99.03    8.73
  -1 -11   0   98.88    8.48
   1  11   0   84.82    6.37
  -1 -11  -1  102.55    7.63
  -1 -11  -1  113.55    7.87
   1  11   1  116.74    7.53
   1  11   1  108.52    7.18
  -1 -11  -1  119.84    9.05
   1  11   1  110.19    6.91
   1  11   1   97.84    5.66
   1  11   2    2.41    1.64
  -1 -11  -2    6.85    2.34
  -1 -11  -2    2.56    1.65
   1  11   2    8.00    2.59
  -1 -11  -2    7.31    2.34
   1  11   2    4.05    1.66
   1  11   2    5.65    2.65
  -1 -11  -3  135.57    8.37
   1  11   3  161.33    8.16
   1  11   3  137.29    6.81
  -1 -11  -3  140.31    7.93
   1  11   3  141.93    7.97
   1  11   3  147.67    7.11
   1  11   4    8.61    2.53
   1  11   4    8.40    2.16
   1  11   4    5.13    2.19
  -1 -11  -4    9.21    2.08
  -1 -11  -4    9.10    2.34
  -1 -11  -4    6.21    2.19
   1  11   5   34.49    3.58
  -1 -11  -5   39.03    4.17
   1  11   5   35.08    3.83
   1  11   5   40.10    3.73
  -1 -11  -5   35.73    4.51
  -1 -11  -5   34.90    3.75
  -1 -11  -5   40.05    3.39
  -1 -11  -6    1.10    1.40
   1  11   6    1.08    1.36
   1  11   6   -0.50    1.31
  -1 -11  -6   -0.01    1.77
  -1 -11  -6   -1.19    1.38
   1  11   6    0.88    1.23
   1  11   7   22.68    2.59
  -1 -11  -7   20.65    2.55
   1  11   7   24.75    2.36
  -1 -11  -7   24.56    2.99
  -1 -11  -8   -0.33    0.94
   1  11   8    1.37    1.00
  -1 -11  -8   -0.58    0.94
   1  12 -13   -2.55    1.64
   1  12 -13    1.33    1.04
   1  12 -12   35.10    3.80
   1  12 -12   32.89    2.96
  -1 -12  12   30.10    3.73
   1  12 -12   20.43    2.59
   1  12 -12   21.47    1.80
   1  12 -11    9.77    1.54
   1  12 -11   11.65    2.22
   1  12 -11   14.46    2.99
  -1 -12  11   10.94    2.67
  -1 -12  11   10.36    2.53
  -1 -12  10  119.43    7.97
   1  12 -10  117.09    5.73
   1  12 -10  119.44    6.20
   1  12 -10  115.77    7.75
  -1 -12  10  115.07    8.06
  -1 -12  10  113.92    6.75
  -1 -12   9    0.01    1.90
   1  12  -9    1.29    1.57
   1  12  -9   -0.41    1.72
  -1 -12   9    0.65    2.42
  -1 -12   9   -2.01    2.18
   1  12  -9   -0.45    1.66
  -1 -12   8   63.98    6.29
   1  12  -8   57.36    4.75
   1  12  -8   46.56    4.23
  -1 -12   8   59.04    6.51
  -1 -12   8   49.71    5.34
   1  12  -8   47.61    4.12
   1  12  -7   39.20    3.89
  -1 -12   7   45.83    6.02
  -1 -12   7   39.05    5.27
   1  12  -7   36.34    3.86
  -1 -12   7   42.37    5.17
   1  12  -7   38.75    3.99
   1  12  -6   20.25    2.98
  -1 -12   6   26.45    4.95
  -1 -12   6   22.70    4.23
   1  12  -6   19.15    3.01
  -1 -12   6   20.56    3.82
   1  12  -6   18.50    2.92
  -1 -12   5    5.00    3.20
   1  12  -5   -2.15    1.83
   1  12  -5    0.20    1.24
  -1 -12   5   -1.02    2.83
  -1 -12   5    0.51    2.55
   1  12  -5    3.00    1.93
   1  12  -5   -1.26    2.23
   1  12  -4   12.99    3.74
   1  12  -4   11.77    2.21
  -1 -12   4   13.38    3.41
  -1 -12   4   17.35    3.01
  -1 -12   4   16.03    4.37
   1  12  -4   12.49    2.32
  -1 -12   4   17.73    3.89
   1  12  -4   11.37    2.69
  -1 -12   3   13.24    3.76
   1  12  -3    8.23    2.08
   1  12  -3   11.50    2.82
   1  12  -3    8.44    2.26
   1  12  -3   11.55    3.62
  -1 -12   3   11.94    3.12
  -1 -12   3    7.26    3.18
  -1 -12   3   11.56    3.40
  -1 -12   3    8.27    2.30
  -1 -12   2   -0.15    2.54
   1  12  -2    0.93    2.00
   1  12  -2   -1.05    1.84
   1  12  -2   -2.34    2.04
   1  12  -2   -2.92    3.20
  -1 -12   2   -3.88    2.70
  -1 -12   2    2.71    2.72
  -1 -12   2    1.43    1.74
  -1 -12   2   -0.41    2.41
   1  12  -1   13.05    2.35
  -1 -12   1    9.03    2.80
   1  12  -1   12.99    2.67
  -1 -12   1   17.97    3.42
   1  12  -1   16.21    2.91
   1  12  -1   13.82    2.56
   1  12  -1   12.19    3.69
  -1 -12   1   10.16    2.47
   1  12   0    6.31    1.94
   1  12   0    4.51    1.37
  -1 -12   0    9.55    2.22
  -1 -12   0    6.95    2.51
   1  12   0    4.19    2.76
   1  12   0    9.54    2.05
   1  12   0    7.85    1.96
  -1 -12   0    8.06    2.36
   1  12   1   15.77    2.57
  -1 -12  -1   21.10    3.22
  -1 -12  -1   14.78    2.47
   1  12   1   15.74    2.71
   1  12   1   14.61    3.85
  -1 -12  -1   17.74    3.03
   1  12   2   49.50    3.82
  -1 -12  -2   46.73    3.98
  -1 -12  -2   61.66    4.72
   1  12   2   56.17    4.50
   1  12   2   56.51    5.80
  -1 -12  -2   53.54    4.60
   1  12   3  174.31    6.27
  -1 -12  -3  182.35    7.87
  -1 -12  -3  185.46    7.49
   1  12   3  201.12    9.68
   1  12   3  202.56    7.81
  -1 -12  -3  205.55    7.78
  -1 -12  -4    0.67    0.87
  -1 -12  -4    0.30    1.79
  -1 -12  -4    0.84    1.29
   1  12   4    1.33    1.93
   1  12   4   -0.04    1.30
  -1 -12  -4    2.69    1.28
  -1 -12  -5  105.53    4.96
  -1 -12  -5  119.56    6.11
   1  12   5  114.40    4.91
   1  12   5  114.49    6.12
  -1 -12  -6   16.37    2.04
   1  12   6   13.71    1.48
   1  12   6   11.32    1.88
   1  13 -11   41.95    3.20
  -1 -13  11   55.94    3.96
   1  13 -10    8.09    1.96
  -1 -13  10    8.61    2.12
  -1 -13  10    7.95    2.04
   1  13 -10    5.97    1.25
   1  13  -9   25.86    3.33
   1  13  -9   30.21    2.65
  -1 -13   9   32.07    3.90
   1  13  -9   30.24    2.67
  -1 -13   9   31.12    3.11
  -1 -13   8  137.48    7.56
  -1 -13   8  138.24    8.06
  -1 -13   8  134.65    7.75
   1  13  -8  120.27    5.57
  -1 -13   8  127.49    6.73
   1  13  -7   17.56    2.43
  -1 -13   7   20.38    3.07
   1  13  -7   22.67    2.84
  -1 -13   7   21.80    3.34
  -1 -13   7   23.92    3.69
  -1 -13   7   19.12    2.24
  -1 -13   7   23.05    3.72
   1  13  -6   56.35    4.17
  -1 -13   6   54.36    5.49
  -1 -13   6   59.67    5.28
  -1 -13   6   60.51    5.48
  -1 -13   6   54.67    4.07
  -1 -13   6   57.57    5.15
   1  13  -6   52.31    4.00
   1  13  -5    6.90    1.91
  -1 -13   5   11.31    2.73
  -1 -13   5    6.10    2.50
  -1 -13   5    8.32    2.69
   1  13  -5    6.99    2.01
  -1 -13   5   12.42    3.00
   1  13  -4   35.01    2.82
   1  13  -4   45.35    3.79
  -1 -13   4   44.33    4.88
   1  13  -4   39.62    3.66
  -1 -13   4   40.23    4.46
  -1 -13   4   47.08    4.77
   1  13  -3   61.53    3.94
   1  13  -3   65.40    4.29
   1  13  -3   65.10    4.53
  -1 -13   3   68.49    5.92
  -1 -13   3   73.27    5.48
   1  13  -2   28.35    3.87
   1  13  -2   24.56    2.66
   1  13  -2   23.96    2.61
   1  13  -2   21.94    2.81
  -1 -13   2   26.63    3.34
  -1 -13   1   37.31    3.60
   1  13  -1   45.73    4.54
   1  13  -1   47.30    3.69
   1  13  -1   46.26    3.08
   1  13  -1   46.21    3.75
  -1 -13   1   54.28    4.31
   1  13   0    8.35    2.12
   1  13   0    9.43    1.86
   1  13   0    7.05    1.69
  -1 -13   0    7.67    1.83
   1  13   1    2.00    1.23
   1  13   1    3.34    2.06
   1  13   1    2.79    1.17
  -1 -13  -1    3.03    1.25
  -1 -13  -2   17.24    2.03
   1  13   2   17.12    2.09
   1  13   2   19.99    2.68
  -1 -13  -3    7.80    1.82
  -1 -13  -3    7.61    1.16
   1  13   3    4.31    1.29
   1  13   3    5.74    1.24
  -1 -14   8    6.32    1.32
   1  14  -8    6.91    1.05
  -1 -14   7   56.69    3.68
   1  14  -7   53.18    2.83
  -1 -14   6   -0.71    1.17
   1  14  -6    0.42    1.12
   1  14  -6   -0.13    0.81
  -1 -14   5    3.34    1.01
   1  14  -5    2.95    0.96
  -1 -14   5    4.54    1.38
   1  14  -4    3.92    1.09
   1  14  -4    4.13    0.98
  -1 -14   4    1.83    0.93
   1  14  -3   -1.73    1.22
  -1 -14   3    1.68    1.03
   1  14  -2   -0.32    0.94
  -1 -14   2    1.26    0.83
  -1 -14   1   78.00    3.68
   2 -15  -2   90.01    3.88
   2 -15  -2   84.43    4.11
  -2  15   2   91.15    3.69
  -2  15   2   92.06    3.54
   2 -15  -1   36.05    2.95
  -2  15   1   39.67    2.39
  -2  15   1   38.20    2.72
   2 -15   0   10.30    1.60
  -2  15   0   10.59    1.37
  -2  15   0    8.37    1.54
  -2  15   0    9.13    1.43
   2 -15   0   12.44    2.03
  -2  15  -1   41.47    2.77
  -2  15  -1   50.15    3.41
  -2  15  -1   38.08    2.71
   2 -15   1   45.13    3.62
  -2  15  -2   38.14    3.06
   2 -15   2   44.88    4.08
  -2  15  -2   37.46    2.76
   2 -15   2   33.55    3.21
  -2  15  -3    7.59    1.46
   2 -15   3   10.80    2.46
  -2  15  -3    7.27    1.51
   2 -15   3    6.94    1.67
   2 -15   4    5.68    2.03
  -2  15  -4   -0.07    1.42
  -2  15  -4    2.24    1.18
   2 -15   4    4.80    1.51
   2 -15   4    7.16    1.71
  -2  15  -5   29.34    2.39
   2 -15   5   33.44    3.64
  -2  15  -5   24.98    2.24
   2 -15   5   27.09    2.58
   2 -15   5   35.70    3.21
   2 -15   6   73.85    4.48
   2 -15   6   77.84    5.01
  -2  15  -6   78.52    3.88
   2 -15   7  176.52    6.80
  -2  15  -7  178.93    5.38
   2 -15   7  180.60    7.14
   2 -14  -6    0.32    0.77
   2 -14  -6    0.79    0.86
  -2  14   6   -0.66    0.88
   2 -14  -5   -0.76    1.28
   2 -14  -5    1.85    1.17
   2 -14  -5   -0.02    1.01
  -2  14   5   -1.41    1.19
  -2  14   5    2.07    1.07
  -2  14   4   12.06    2.01
   2 -14  -4    9.01    2.17
   2 -14  -4    9.78    1.97
  -2  14   4    9.06    1.72
  -2  14   4    6.43    1.59
   2 -14  -4   10.04    1.63
   2 -14  -3   75.41    5.37
  -2  14   3   74.96    4.47
   2 -14  -3   67.48    4.68
  -2  14   3   59.73    3.92
  -2  14   3   72.19    4.38
  -2  14   3   61.70    3.22
  -2  14   2    9.51    2.27
  -2  14   2    3.49    1.19
   2 -14  -2    8.68    2.43
  -2  14   2    4.17    1.23
  -2  14   2    8.91    1.95
   2 -14  -1    4.15    2.16
  -2  14   1    3.17    1.63
  -2  14   1    3.49    1.49
   2 -14  -1    0.10    2.20
  -2  14   1    4.50    1.97
   2 -14   0   14.65    3.18
  -2  14   0   13.59    2.37
   2 -14   0   15.66    3.41
  -2  14   0   14.44    2.86
  -2  14   0   15.56    2.35
  -2  14  -1    4.15    1.37
   2 -14   1    5.28    1.71
   2 -14   1    8.04    1.93
  -2  14  -1    4.90    1.36
  -2  14  -1    4.39    1.88
  -2  14  -1    5.84    2.01
   2 -14   1    7.08    3.03
   2 -14   1    1.87    1.81
  -2  14  -2    8.46    1.55
   2 -14   2   10.11    2.39
   2 -14   2    5.34    2.32
   2 -14   2    7.10    2.34
  -2  14  -2    7.36    1.64
  -2  14  -2    9.52    2.40
  -2  14  -2    5.89    1.99
   2 -14   2    5.80    2.41
   2 -14   3   64.78    5.68
   2 -14   3   70.24    5.31
   2 -14   3   72.12    6.05
  -2  14  -3   59.60    4.07
  -2  14  -3   71.34    4.97
   2 -14   3   80.65    6.75
  -2  14  -3   71.43    4.75
   2 -14   4   80.20    6.51
  -2  14  -4   73.73    4.55
   2 -14   4   76.48    6.70
  -2  14  -4   78.04    4.95
  -2  14  -4   85.22    5.32
   2 -14   4   77.26    6.04
   2 -14   4   76.71    5.88
  -2  14  -5    3.61    1.58
   2 -14   5    5.38    2.28
  -2  14  -5    8.81    2.09
  -2  14  -5    6.76    1.82
   2 -14   5    6.53    3.05
  -2  14  -5    3.68    1.19
   2 -14   5    7.67    2.63
   2 -14   5    6.00    2.04
   2 -14   6  134.80    8.35
  -2  14  -6  121.14    5.53
   2 -14   6  142.09    8.67
  -2  14  -6  134.03    6.11
  -2  14  -6  133.35    5.87
  -2  14  -6  131.28    5.82
   2 -14   6  124.32    7.22
   2 -14   6  138.92    7.97
  -2  14  -7   33.76    3.08
   2 -14   7   26.36    3.82
   2 -14   7   30.93    4.36
  -2  14  -7   30.01    2.79
  -2  14  -7   27.85    2.41
   2 -14   7   30.31    3.93
   2 -14   7   36.95    4.50
  -2  14  -8  173.95    6.56
   2 -14   8  180.75    9.19
   2 -14   8  184.09    8.92
   2 -14   8  176.80    8.97
   2 -14   8  182.17    8.77
  -2  14  -9    2.48    1.18
   2 -14   9    3.90    1.86
   2 -14   9    1.95    1.71
  -2  14  -9    0.30    0.86
   2 -14  10   27.34    3.31
   2 -14  10   22.69    2.77
  -2  14 -10   25.44    2.25
  -2  14 -11   13.26    1.61
   2 -13  -8   -0.20    1.18
  -2  13   8    0.60    0.91
   2 -13  -8    0.09    0.95
  -2  13   8   -1.07    0.99
   2 -13  -7    1.43    1.43
   2 -13  -7   -3.32    1.27
  -2  13   7   -0.50    1.14
   2 -13  -7   -1.06    1.50
  -2  13   7   -0.06    1.25
   2 -13  -6    0.40    1.62
  -2  13   6    0.03    1.03
   2 -13  -6    1.26    1.35
   2 -13  -6   -0.87    1.71
  -2  13   6    0.96    1.43
   2 -13  -5   63.78    5.32
   2 -13  -5   58.24    5.25
  -2  13   5   57.24    4.21
  -2  13   5   57.91    4.46
   2 -13  -4   28.64    4.18
  -2  13   4   25.77    3.36
  -2  13   4   21.56    2.89
  -2  13   4   22.84    2.43
   2 -13  -3   49.12    5.38
  -2  13   3   45.83    4.30
  -2  13   3   43.22    4.01
  -2  13   3   49.04    3.94
   2 -13  -2   11.60    3.36
   2 -13  -2    9.50    2.97
  -2  13   2   12.80    2.36
  -2  13   2   10.90    2.80
  -2  13   2    9.02    2.16
  -2  13   1    6.80    2.46
   2 -13  -1    9.08    3.16
   2 -13  -1    7.77    3.40
  -2  13   1    8.69    2.24
  -2  13   1    7.88    1.76
  -2  13   1    5.32    1.98
   2 -13  -1    7.11    2.17
  -2  13   1    5.82    1.95
   2 -13   0   16.28    2.92
  -2  13   0   20.03    3.71
   2 -13   0   16.96    3.16
   2 -13   0   18.56    3.95
  -2  13   0   17.80    2.94
  -2  13   0   14.82    2.40
   2 -13   0   17.50    3.38
  -2  13   0   14.11    2.40
  -2  13   0   15.02    2.27
  -2  13   0   15.26    2.68
   2 -13   0   17.55    4.00
   2 -13   1   36.92    4.11
  -2  13  -1   36.21    4.50
   2 -13   1   34.13    4.98
  -2  13  -1   35.18    3.85
   2 -13   1   44.24    5.90
   2 -13   1   33.42    4.72
  -2  13  -1   33.74    3.37
  -2  13  -1   33.56    3.48
  -2  13  -1   31.07    3.28
  -2  13  -1   34.13    3.36
  -2  13  -2   23.43    2.99
  -2  13  -2   28.42    3.23
   2 -13   2   19.70    3.63
  -2  13  -2   20.71    3.02
   2 -13   2   23.55    4.80
  -2  13  -2   20.51    3.18
  -2  13  -2   26.86    3.79
   2 -13   2   23.55    3.19
  -2  13  -2   18.65    2.75
   2 -13   2   25.92    4.53
   2 -13   2   22.10    4.27
   2 -13   2   24.64    3.92
   2 -13   3    8.95    2.04
   2 -13   3    7.68    2.28
  -2  13  -3   11.14    2.83
   2 -13   3    8.61    3.49
  -2  13  -3    8.88    2.47
   2 -13   3   10.46    3.53
   2 -13   3   11.76    3.15
  -2  13  -3    7.54    1.92
   2 -13   3    9.52    3.16
  -2  13  -3    8.89    2.15
  -2  13  -3    5.38    1.76
   2 -13   4   22.43    3.54
  -2  13  -4   21.62    3.36
  -2  13  -4   23.34    3.31
   2 -13   4   20.36    4.73
   2 -13   4   16.42    3.87
   2 -13   4   21.43    4.08
  -2  13  -4   22.03    2.98
  -2  13  -4   18.93    2.87
  -2  13  -4   24.61    3.33
   2 -13   4   22.56    4.43
  -2  13  -4   21.32    3.09
  -2  13  -5   64.10    5.00
   2 -13   5   60.17    6.51
  -2  13  -5   58.17    4.84
   2 -13   5   61.02    6.94
  -2  13  -5   58.04    4.67
  -2  13  -5   56.67    4.65
   2 -13   5   55.60    5.06
  -2  13  -5   56.60    4.50
   2 -13   5   61.85    6.41
   2 -13   5   57.28    6.64
  -2  13  -6   15.47    2.60
   2 -13   6   10.01    3.41
  -2  13  -6   14.61    2.56
  -2  13  -6   16.01    2.90
  -2  13  -6   17.80    2.95
   2 -13   6   11.12    2.32
   2 -13   6   15.36    3.91
  -2  13  -6   15.64    2.67
  -2  13  -7   35.21    4.50
  -2  13  -7   38.38    4.01
   2 -13   7   30.72    4.81
  -2  13  -7   31.06    3.44
   2 -13   7   32.04    4.92
  -2  13  -7   32.19    3.16
  -2  13  -7   34.22    3.41
  -2  13  -8   37.08    3.93
  -2  13  -8   26.91    3.81
   2 -13   8   26.77    4.13
  -2  13  -8   28.28    3.07
  -2  13  -8   30.48    3.04
   2 -13   8   25.37    4.13
   2 -13   9    0.01    1.88
   2 -13   9    0.31    2.41
  -2  13  -9    3.16    1.86
  -2  13  -9    1.09    1.47
   2 -13  10   -0.31    1.59
  -2  13 -10   -0.67    1.47
  -2  13 -10    0.03    1.49
   2 -13  10   -1.55    2.08
  -2  13 -10   -0.01    1.00
   2 -13  11    4.46    1.88
  -2  13 -11    1.12    0.92
  -2  13 -11    3.64    1.53
   2 -13  12    4.59    1.40
  -2  13 -12    3.66    1.15
   2 -12 -10   33.85    2.92
  -2  12  10   34.77    2.41
  -2  12  10   32.39    2.52
   2 -12  -9   60.73    4.33
  -2  12   9   64.83    4.24
  -2  12   9   71.57    3.96
   2 -12  -9   75.35    4.98
  -2  12   8    5.23    1.95
  -2  12   8    7.88    1.88
   2 -12  -8    9.16    2.64
   2 -12  -8    7.28    2.08
  -2  12   8    7.05    1.64
   2 -12  -8    5.14    1.67
  -2  12   7   11.07    2.36
  -2  12   7   10.81    2.08
   2 -12  -7   10.21    2.50
   2 -12  -7   13.70    2.91
  -2  12   7   10.88    2.28
   2 -12  -7   15.28    2.88
   2 -12  -6  111.35    7.57
  -2  12   6   95.69    5.88
   2 -12  -6  119.27    8.06
  -2  12   6  116.78    5.94
  -2  12   6  112.45    6.77
   2 -12  -5   83.57    7.32
  -2  12   5   69.90    5.18
  -2  12   5   69.58    5.56
  -2  12   4   32.43    3.75
   2 -12  -4   37.31    4.46
  -2  12   4   35.19    3.49
  -2  12   4   31.01    3.94
   2 -12  -4   31.95    4.93
   2 -12  -3    1.03    2.53
   2 -12  -3    3.10    2.46
  -2  12   3    3.12    1.91
  -2  12   3    3.09    2.70
  -2  12   3    4.31    1.88
   2 -12  -3    4.69    2.25
  -2  12   3    2.74    1.93
   2 -12  -2   24.14    4.64
  -2  12   2   27.73    3.66
   2 -12  -2   27.15    4.95
   2 -12  -2   20.14    3.76
  -2  12   2   24.55    4.40
  -2  12   2   25.10    3.57
   2 -12  -2   23.80    3.76
  -2  12   2   24.84    3.52
   2 -12  -1    3.61    2.13
  -2  12   1    2.38    1.65
  -2  12   1   -0.87    2.03
   2 -12  -1    0.81    2.80
   2 -12  -1    2.33    2.68
  -2  12   1    2.58    2.22
   2 -12  -1    4.12    2.40
  -2  12   1    2.44    1.66
  -2  12   1    0.77    1.30
  -2  12   1    1.76    1.89
  -2  12   1    1.09    1.30
  -2  12   0   12.12    2.42
  -2  12   0   15.41    2.81
   2 -12   0    9.45    2.58
  -2  12   0   14.35    3.40
   2 -12   0    7.71    2.69
   2 -12   0   13.28    3.88
  -2  12   0   14.80    2.85
   2 -12   0   12.57    4.09
  -2  12   0   13.57    3.34
   2 -12   0   10.95    3.18
  -2  12   0    8.66    2.12
   2 -12   0   12.08    2.90
  -2  12   0   11.12    2.53
  -2  12  -1    6.75    2.08
   2 -12   1   10.65    3.29
  -2  12  -1    9.81    2.55
  -2  12  -1    7.96    2.39
   2 -12   1    9.53    3.04
  -2  12  -1   10.73    2.58
   2 -12   1    7.41    3.55
  -2  12  -1    6.92    2.21
   2 -12   1    6.90    2.58
   2 -12   1    5.13    2.78
  -2  12  -1   11.36    2.47
  -2  12  -1    6.85    1.93
   2 -12   1    5.20    2.05
   2 -12   2  423.31   17.82
   2 -12   2  419.77   16.21
  -2  12  -2  391.18   15.66
   2 -12   2  402.61   15.45
   2 -12   2  413.31   17.67
  -2  12  -2  451.81   14.33
  -2  12  -2  408.23   12.83
  -2  12  -2  430.57   13.07
   2 -12   2  400.95   17.07
  -2  12  -2  381.24   11.58
  -2  12  -2  418.70   13.08
   2 -12   2  423.65   14.08
   2 -12   3   27.90    5.29
  -2  12  -3   21.18    3.67
  -2  12  -3   21.62    3.34
   2 -12   3   28.22    5.28
  -2  12  -3   26.90    3.92
  -2  12  -3   25.42    3.58
  -2  12  -3   32.87    3.84
   2 -12   3   20.87    3.72
  -2  12  -3   24.64    3.57
   2 -12   3   20.15    2.89
  -2  12  -4   54.76    4.98
  -2  12  -4   57.79    5.06
   2 -12   4   46.51    8.54
   2 -12   4   42.91    8.21
  -2  12  -4   57.66    5.22
  -2  12  -4   62.89    5.38
   2 -12   4   64.88    7.46
   2 -12   4   58.42    5.82
  -2  12  -4   57.36    5.34
  -2  12  -4   56.33    5.12
  -2  12  -5    1.65    1.84
  -2  12  -5    3.01    1.71
   2 -12   5   10.13    4.31
   2 -12   5   -4.48    5.12
  -2  12  -5    5.32    2.10
  -2  12  -5    4.53    2.09
   2 -12   5    4.55    2.93
   2 -12   5    9.35    2.87
  -2  12  -5    3.90    2.28
  -2  12  -5    3.28    1.71
  -2  12  -6    5.39    2.22
  -2  12  -6    5.79    2.07
   2 -12   6   10.54    5.76
   2 -12   6   13.77    5.61
  -2  12  -6    2.78    1.81
  -2  12  -6    4.55    1.66
   2 -12   6    1.57    3.35
   2 -12   6    7.73    2.26
  -2  12  -6    4.87    2.12
  -2  12  -6    5.18    2.15
   2 -12   7   -0.93    4.06
   2 -12   7    8.12    5.44
  -2  12  -7   -0.88    1.27
  -2  12  -7    0.34    1.77
   2 -12   7   -3.00    3.04
  -2  12  -7   -0.09    1.92
   2 -12   7   -0.40    1.89
   2 -12   7    3.26    1.71
  -2  12  -7    0.63    1.87
  -2  12  -7    0.78    1.72
  -2  12  -8   71.63    4.92
  -2  12  -8   78.62    5.42
  -2  12  -8   78.50    6.88
  -2  12  -8   87.18    6.32
   2 -12   8   85.20   12.29
  -2  12  -8   75.33    5.26
   2 -12   8   85.42    7.92
   2 -12   9  104.84    8.41
  -2  12  -9  109.92    6.93
  -2  12  -9  100.84    7.46
  -2  12  -9   98.35    5.32
  -2  12  -9  101.19    5.72
  -2  12 -10   83.21    6.54
  -2  12 -10   94.26    6.16
   2 -12  10   95.65    7.79
  -2  12 -11   41.51    3.97
  -2  12 -11   39.82    4.24
   2 -12  11   30.13    4.12
  -2  12 -12   59.54    4.20
  -2  12 -12   55.86    4.39
   2 -12  12   54.65    5.07
  -2  12 -13   47.76    3.33
  -2  12 -13   37.00    3.17
  -2  12 -14    1.48    0.64
  -2  12 -14    2.50    1.03
   2 -11 -12    7.59    1.41
  -2  11  12   11.11    1.53
  -2  11  11    2.88    1.15
  -2  11  11   -0.31    1.24
  -2  11  11    0.98    1.26
   2 -11 -11    0.31    0.87
   2 -11 -10   71.63    5.30
   2 -11 -10   66.83    4.96
  -2  11  10   78.08    4.71
  -2  11  10   67.44    4.55
   2 -11  -9   31.09    4.23
   2 -11  -9   26.73    3.63
  -2  11   9   21.68    2.71
  -2  11   9   24.78    3.32
  -2  11   9   26.40    3.35
   2 -11  -8    2.06    1.68
  -2  11   8    0.86    1.49
   2 -11  -8    2.87    2.35
   2 -11  -8    0.56    1.11
  -2  11   8   -0.72    1.77
  -2  11   8   -0.79    2.12
   2 -11  -8    3.51    2.53
  -2  11   7   38.56    4.36
   2 -11  -7   43.59    5.26
  -2  11   7   35.65    3.86
  -2  11   7   38.52    4.42
   2 -11  -7   34.26    3.47
   2 -11  -7   38.12    3.89
   2 -11  -7   35.03    5.01
  -2  11   6   68.92    5.59
  -2  11   6   75.09    5.62
  -2  11   6   72.75    6.08
   2 -11  -6   73.46    4.95
   2 -11  -6   70.63    5.29
   2 -11  -6   84.47    7.82
  -2  11   5   36.66    4.31
  -2  11   5   43.74    4.41
   2 -11  -5   42.23    4.68
   2 -11  -5   40.58    3.79
  -2  11   5   39.32    4.53
   2 -11  -5   42.47    4.24
   2 -11  -5   39.70    5.70
  -2  11   4  235.07   10.21
  -2  11   4  253.88   10.37
   2 -11  -4  256.52   11.34
  -2  11   4  280.43   10.29
  -2  11   4  258.70   11.14
   2 -11  -4  256.43   13.21
   2 -11  -4  244.84   10.06
   2 -11  -4  259.53   13.64
  -2  11   3    1.27    1.66
   2 -11  -3   -2.01    2.58
   2 -11  -3   -1.11    2.89
  -2  11   3    0.05    1.51
   2 -11  -3   -1.06    1.87
   2 -11  -3   -3.28    2.59
  -2  11   3    0.82    2.01
  -2  11   2  108.30    6.14
   2 -11  -2  101.89    7.94
   2 -11  -2   99.09    7.27
  -2  11   2   97.90    6.47
   2 -11  -2  101.51    8.05
   2 -11  -2  103.44    8.93
  -2  11   2  105.19    7.01
   2 -11  -2  107.23    8.93
   2 -11  -1  195.13   12.06
  -2  11   1  182.98   10.97
  -2  11   1  192.99    8.82
   2 -11  -1  190.33    9.81
   2 -11  -1  186.79   10.74
   2 -11  -1  180.53   11.37
   2 -11  -1  207.21   11.74
  -2  11   1  191.65    8.36
  -2  11   1  181.42    8.12
  -2  11   1  197.29    9.26
  -2  11   1  193.82    8.31
   2 -11   0  205.93   10.96
   2 -11   0  205.83   12.25
  -2  11   0  210.35   11.75
  -2  11   0  205.16    8.89
   2 -11   0  209.75   10.37
  -2  11   0  200.23    9.28
  -2  11   0  202.11    8.90
  -2  11   0  210.28    9.03
   2 -11   0  208.95   12.29
   2 -11   0  195.91   10.96
  -2  11   0  214.97    8.99
   2 -11   0  208.91   12.52
  -2  11  -1   28.51    3.50
   2 -11   1   27.71    4.63
  -2  11  -1   21.93    3.35
   2 -11   1   23.79    4.53
  -2  11  -1   27.35    3.55
   2 -11   1   20.54    4.55
  -2  11  -1   20.92    3.68
   2 -11   1   31.67    4.26
  -2  11  -1   27.51    3.29
   2 -11   1   17.43    5.35
   2 -11   1   24.58    4.89
  -2  11  -1   26.47    3.33
   2 -11   2   23.23    4.79
  -2  11  -2   16.56    3.65
   2 -11   2   27.06    7.46
   2 -11   2   17.91    6.24
   2 -11   2   20.52    3.32
  -2  11  -2   23.10    2.80
  -2  11  -2   18.02    2.99
  -2  11  -2   23.18    3.26
  -2  11  -2   29.22    3.58
   2 -11   2   20.76    3.97
  -2  11  -2   26.13    3.60
  -2  11  -3  144.16    7.78
   2 -11   3  117.45    7.94
  -2  11  -3  139.22    7.82
  -2  11  -3  138.24    7.69
   2 -11   3  144.49   10.48
   2 -11   3  157.77   15.68
   2 -11   3  141.40   14.84
   2 -11   3  135.42    7.77
   2 -11   3  129.19    8.61
  -2  11  -3  121.80    7.22
  -2  11  -3  125.72    9.03
   2 -11   4    2.01    3.00
  -2  11  -4   -0.30    2.72
   2 -11   4    1.44    3.42
  -2  11  -4   -0.14    1.81
  -2  11  -4    0.40    1.59
  -2  11  -4    1.67    1.88
  -2  11  -4   -0.85    2.22
   2 -11   4    0.01    2.13
   2 -11   4    1.13    1.75
  -2  11  -4    0.79    1.99
  -2  11  -5  118.80    7.12
   2 -11   5  127.34   14.67
  -2  11  -5  124.01    7.24
  -2  11  -5  128.22    7.58
  -2  11  -5  116.39    6.98
  -2  11  -5  111.48    7.36
  -2  11  -5  116.54    7.03
   2 -11   5  110.62    7.52
   2 -11   5  122.01    8.19
   2 -11   5  131.69   10.13
  -2  11  -6   52.67    4.96
   2 -11   6   59.14   10.76
  -2  11  -6   51.22    4.64
  -2  11  -6   49.10    4.53
  -2  11  -6   48.82    4.51
  -2  11  -6   51.46    5.28
   2 -11   6   50.31    5.18
  -2  11  -6   51.42    4.75
   2 -11   6   43.24    4.66
   2 -11   6   56.96    6.95
   2 -11   7    3.30    2.44
   2 -11   7    4.19    3.58
  -2  11  -7    1.21    1.28
  -2  11  -7    3.61    2.01
  -2  11  -7    2.46    1.59
  -2  11  -7    2.87    1.99
  -2  11  -7    1.75    1.68
   2 -11   7    1.21    1.88
   2 -11   7    0.36    1.49
  -2  11  -7    2.48    2.12
   2 -11   8    2.29    4.27
  -2  11  -8    0.15    1.37
  -2  11  -8    0.91    1.60
  -2  11  -8    2.93    1.93
   2 -11   8    1.10    1.67
  -2  11  -8    1.41    1.90
   2 -11   8   -0.08    2.29
   2 -11   8    0.68    1.58
   2 -11   9   63.31   11.10
   2 -11   9   57.12    5.97
  -2  11  -9   56.03    4.47
  -2  11  -9   55.50    6.17
  -2  11  -9   67.04    5.77
  -2  11  -9   58.71    4.30
  -2  11  -9   55.01    4.57
  -2  11 -10    5.77    2.05
  -2  11 -10    5.02    2.29
  -2  11 -10    8.80    1.98
  -2  11 -10    6.94    1.83
   2 -11  10    7.20    2.61
  -2  11 -11   62.84    4.53
   2 -11  11   55.05    5.26
  -2  11 -11   47.68    5.28
  -2  11 -11   64.03    5.23
   2 -11  12    3.59    1.98
  -2  11 -12    5.30    1.53
  -2  11 -12    7.85    2.10
  -2  11 -12    5.15    2.25
   2 -11  13   18.37    3.00
  -2  11 -13   17.09    2.33
  -2  11 -13   19.90    2.56
  -2  11 -13   17.11    2.89
  -2  11 -14   48.24    3.10
  -2  11 -14   48.26    3.16
  -2  11 -15    3.76    0.79
  -2  11 -15    6.95    1.32
  -2  10  13   17.55    2.15
  -2  10  13   21.04    2.21
   2 -10 -13   13.78    1.98
  -2  10  12    0.40    1.32
  -2  10  12    2.11    1.55
   2 -10 -12    2.49    1.61
   2 -10 -12    0.54    1.30
   2 -10 -11  244.30   10.21
  -2  10  11  238.57    8.71
  -2  10  11  222.36    7.11
  -2  10  11  247.83    8.41
   2 -10 -11  238.55    9.62
  -2  10  10   37.63    3.45
   2 -10 -10   42.72    4.96
   2 -10 -10   45.14    4.82
  -2  10  10   37.38    3.90
   2 -10 -10   37.65    3.56
  -2  10  10   45.34    3.88
  -2  10  10   41.91    4.18
   2 -10  -9    4.07    2.15
   2 -10  -9    2.80    2.31
  -2  10   9    0.26    2.02
   2 -10  -9    0.76    1.32
  -2  10   9    1.50    1.31
  -2  10   9    1.41    1.92
   2 -10  -9    0.50    2.42
   2 -10  -8   36.13    4.01
   2 -10  -8   37.59    5.32
  -2  10   8   35.77    4.25
   2 -10  -8   35.94    4.95
   2 -10  -8   33.47    3.68
  -2  10   8   30.40    3.63
  -2  10   8   33.12    3.99
  -2  10   8   32.21    4.20
   2 -10  -7    1.00    1.58
   2 -10  -7    2.64    2.49
  -2  10   7    2.47    2.30
   2 -10  -7    0.61    1.30
  -2  10   7   -0.97    1.79
   2 -10  -7    3.87    2.06
  -2  10   7    0.64    1.87
  -2  10   7    1.49    2.03
   2 -10  -6    3.66    1.92
   2 -10  -6    3.29    2.50
  -2  10   6    8.71    2.51
   2 -10  -6    3.17    1.49
  -2  10   6    7.67    2.48
  -2  10   6    7.53    2.35
   2 -10  -6    8.97    2.72
  -2  10   6    2.63    1.83
   2 -10  -5  240.42   11.05
  -2  10   5  241.35   10.28
  -2  10   5  235.93   10.22
   2 -10  -5  242.92   13.10
  -2  10   5  250.27   11.04
   2 -10  -5  244.06    9.78
   2 -10  -5  242.10   10.40
   2 -10  -5  253.82   12.87
  -2  10   5  241.48   10.71
   2 -10  -4  581.06   17.26
  -2  10   4  600.67   16.05
   2 -10  -4  597.65   20.50
  -2  10   4  573.71   15.91
   2 -10  -4  595.22   15.17
  -2  10   4  617.12   17.18
  -2  10   4  579.12   16.13
   2 -10  -4  591.47   20.16
   2 -10  -4  568.83   15.91
  -2  10   3  272.64   10.59
   2 -10  -3  295.29   13.20
  -2  10   3  315.75   11.88
   2 -10  -3  300.70   14.31
  -2  10   3  271.50   10.42
  -2  10   3  279.70   20.41
   2 -10  -3  294.09   12.09
  -2  10   3  298.20   11.11
   2 -10  -3  299.38   21.58
   2 -10  -3  279.11   13.00
   2 -10  -3  294.83   14.12
   2 -10  -3  271.15   10.65
  -2  10   2  377.72   12.21
  -2  10   2  399.80   11.71
   2 -10  -2  417.30   16.10
  -2  10   2  411.77   13.20
   2 -10  -2  374.86   16.01
  -2  10   2  403.55   24.02
  -2  10   2  400.25   12.62
   2 -10  -2  396.64   14.10
   2 -10  -2  395.75   24.61
   2 -10  -2  386.98   22.95
  -2  10   2  394.64   11.68
   2 -10  -2  396.89   15.32
  -2  10   2  381.01   12.15
   2 -10  -2  390.81   16.32
   2 -10  -1   48.18    5.19
   2 -10  -1   56.09    6.43
  -2  10   1   49.94    8.18
   2 -10  -1   57.11    5.28
  -2  10   1   53.46    4.49
   2 -10  -1   37.51    7.48
   2 -10  -1   53.37    8.76
  -2  10   1   49.52    4.10
   2 -10  -1   53.59    5.56
  -2  10   1   56.76    4.45
   2 -10  -1   59.42    6.29
  -2  10   1   51.07    4.35
  -2  10   1   49.74    4.65
   2 -10  -1   55.41    6.40
   2 -10   0    1.86    2.24
  -2  10   0   -1.59    2.67
  -2  10   0    2.68    1.34
   2 -10   0    2.12    1.61
   2 -10   0    1.07    2.81
   2 -10   0    3.78    3.15
  -2  10   0    3.27    1.56
   2 -10   0   -1.47    2.08
  -2  10   0    2.94    1.33
  -2  10   0    4.53    1.93
   2 -10   0    0.13    2.50
  -2  10  -1   -0.59    1.30
  -2  10  -1    0.01    1.22
  -2  10  -1    0.52    1.52
   2 -10   1   -3.39    2.36
   2 -10   1    0.08    2.25
   2 -10   1    1.10    1.91
   2 -10   1    0.63    3.29
   2 -10   1   -0.30    3.97
   2 -10   1    0.46    1.79
  -2  10  -1    2.93    1.66
  -2  10  -1    1.10    2.11
   2 -10   1    2.24    4.54
   2 -10   1    2.51    2.94
  -2  10  -2  155.82    7.88
   2 -10   2  185.36   16.74
   2 -10   2  136.43   13.45
  -2  10  -2  142.98    7.25
  -2  10  -2  171.06    8.09
   2 -10   2  135.82    8.24
  -2  10  -2  155.94    7.99
   2 -10   2  156.97   10.18
  -2  10  -2  147.29    9.36
   2 -10   2  161.62   14.69
  -2  10  -2  134.15   12.82
   2 -10   2  150.96    8.11
  -2  10  -2  146.57    6.79
   2 -10   2  145.76    8.79
  -2  10  -3  378.34   11.34
  -2  10  -3  407.14   12.65
   2 -10   3  442.09   25.83
   2 -10   3  355.63   21.36
  -2  10  -3  392.92   12.22
   2 -10   3  382.78   13.77
  -2  10  -3  401.81   12.56
  -2  10  -3  420.51   13.57
   2 -10   3  419.06   16.84
  -2  10  -3  346.85   20.29
   2 -10   3  393.82   23.80
   2 -10   3  370.43   12.58
   2 -10   3  381.66   14.14
  -2  10  -3  361.54   15.06
  -2  10  -4  300.72   10.78
  -2  10  -4  322.41   12.09
  -2  10  -4  286.87   10.16
  -2  10  -4  280.88   10.79
   2 -10   4  267.95   11.37
  -2  10  -4  300.42   10.80
  -2  10  -4  286.39   13.20
   2 -10   4  275.60   12.39
   2 -10   4  284.77   19.00
   2 -10   4  313.58   21.86
   2 -10   4  299.64   21.67
   2 -10   4  288.30   18.67
  -2  10  -4  270.75   17.24
   2 -10   4  302.72   12.45
  -2  10  -5   42.04    4.23
   2 -10   5   41.12    4.64
  -2  10  -5   44.70    4.58
  -2  10  -5   44.61    4.24
  -2  10  -5   48.38    4.66
   2 -10   5   42.60    5.26
   2 -10   5   46.94    9.16
   2 -10   5   55.46    9.13
   2 -10   5   38.24    4.54
  -2  10  -5   38.27    4.05
   2 -10   5   44.59    8.91
  -2  10  -5   41.96    4.09
   2 -10   6   26.20    3.67
  -2  10  -6   27.59    3.76
  -2  10  -6   33.91    4.29
  -2  10  -6   26.24    3.41
  -2  10  -6   27.51    3.60
  -2  10  -6   33.63    3.73
   2 -10   6   21.48    4.03
   2 -10   6   25.82    6.50
   2 -10   6   33.97    7.28
   2 -10   6   32.87    4.40
  -2  10  -6   24.68    3.68
   2 -10   6   21.90    7.03
  -2  10  -6   27.57    3.53
  -2  10  -7   34.29    3.76
   2 -10   7   26.73    4.12
   2 -10   7   35.59    7.79
   2 -10   7   30.76    4.01
  -2  10  -7   35.42    3.84
   2 -10   7   29.54    3.83
  -2  10  -7   36.97    4.37
   2 -10   7   32.43    7.42
  -2  10  -7   34.97    3.93
  -2  10  -7   34.79    3.73
   2 -10   8  245.43   20.43
  -2  10  -8  221.79    8.99
  -2  10  -8  215.19    9.11
  -2  10  -8  245.04   11.12
   2 -10   8  206.21   10.91
  -2  10  -8  217.83    9.43
  -2  10  -8  209.71    8.91
   2 -10   8  226.92   10.37
  -2  10  -9   26.72    3.02
  -2  10  -9   26.85    3.25
   2 -10   9   25.55    3.43
  -2  10  -9   32.83    4.27
  -2  10  -9   20.16    4.66
  -2  10  -9   32.25    3.73
  -2  10  -9   29.18    3.25
   2 -10   9   26.45    4.00
  -2  10 -10  189.71    7.87
   2 -10  10  212.40    9.83
  -2  10 -10  207.20    8.88
  -2  10 -10  187.49   11.38
  -2  10 -10  210.72   10.10
   2 -10  10  190.26   10.32
  -2  10 -11   15.19    2.66
  -2  10 -11   19.60    3.33
  -2  10 -11   16.43    3.77
   2 -10  11   16.10    3.13
  -2  10 -12    3.83    2.25
  -2  10 -12    2.70    1.64
   2 -10  12    2.52    1.53
  -2  10 -12    0.13    1.47
  -2  10 -12    2.92    1.52
  -2  10 -13    0.89    1.40
  -2  10 -13   -0.87    1.96
   2 -10  13   -2.23    1.58
  -2  10 -13    1.02    1.40
  -2  10 -13   -1.84    1.48
  -2  10 -14   -0.42    1.31
  -2  10 -14   -0.28    1.02
  -2  10 -14   -0.45    1.11
  -2  10 -14    3.05    2.06
  -2  10 -15   -0.06    1.00
  -2  10 -15   -1.15    1.48
  -2  10 -15    0.36    0.81
  -2  10 -16   44.84    2.63
  -2  10 -16   42.89    2.64
   2  -9 -14   21.50    2.22
   2  -9 -14   29.27    2.10
   2  -9 -13   79.36    5.37
  -2   9  13   72.24    4.11
   2  -9 -13   64.82    4.77
  -2   9  12   20.26    2.71
   2  -9 -12   19.33    3.01
  -2   9  12   17.80    2.63
   2  -9 -12   20.81    3.53
   2  -9 -11   19.89    3.69
  -2   9  11   20.78    2.92
   2  -9 -11   20.10    2.89
  -2   9  11   16.71    2.30
  -2   9  11   20.50    3.31
  -2   9  11   20.03    3.10
   2  -9 -11   19.87    3.33
  -2   9  10   28.21    3.76
  -2   9  10   29.70    3.39
  -2   9  10   26.27    3.15
   2  -9 -10   21.67    3.96
   2  -9 -10   30.92    3.65
   2  -9 -10   29.68    4.35
  -2   9  10   30.07    3.90
  -2   9  10   27.77    3.84
  -2   9   9   10.00    2.72
  -2   9   9   13.54    2.60
  -2   9   9   12.64    2.45
   2  -9  -9    8.51    2.08
   2  -9  -9   12.35    2.52
  -2   9   9   15.30    3.14
   2  -9  -9   12.83    2.88
   2  -9  -9   12.91    3.51
   2  -9  -9   17.26    3.69
  -2   9   9   12.36    2.97
  -2   9   8  523.73   14.44
  -2   9   8  474.07   14.03
   2  -9  -8  505.62   18.57
   2  -9  -8  460.49   14.67
  -2   9   8  487.31   15.39
  -2   9   8  495.48   15.66
   2  -9  -8  500.77   15.38
   2  -9  -8  504.86   18.00
  -2   9   8  493.32   15.30
  -2   9   7  181.24    8.69
   2  -9  -7  172.10    8.88
   2  -9  -7  177.59   11.13
  -2   9   7  189.12    9.54
   2  -9  -7  179.45    8.67
  -2   9   7  191.18    9.56
  -2   9   7  169.96    9.08
   2  -9  -7  164.01    8.82
  -2   9   7  158.04    7.70
  -2   9   7  189.73    8.33
  -2   9   6  202.63    8.80
   2  -9  -6  225.28   10.06
   2  -9  -6  228.44   11.82
  -2   9   6  226.85    8.94
  -2   9   6  224.33    9.61
   2  -9  -6  221.43   10.17
   2  -9  -6  231.73   12.49
  -2   9   6  217.24    9.99
   2  -9  -6  230.87    9.78
  -2   9   6  232.25   10.25
  -2   9   6  196.99   16.74
   2  -9  -6  194.01   16.93
  -2   9   6  220.61   10.03
  -2   9   5   61.68    5.25
  -2   9   5   57.30    4.84
   2  -9  -5   61.38    6.20
   2  -9  -5   62.80    5.43
  -2   9   5   65.56    5.24
  -2   9   5   50.07    8.76
  -2   9   5   64.71    5.11
   2  -9  -5   63.28    5.51
   2  -9  -5   68.94    6.80
   2  -9  -5   60.23    9.45
   2  -9  -5   58.69    5.11
  -2   9   5   62.99    5.34
  -2   9   4   23.50    3.22
  -2   9   4   24.38    3.05
   2  -9  -4   21.39    3.78
  -2   9   4   21.66    3.17
  -2   9   4   21.87    6.06
   2  -9  -4   19.60    3.10
  -2   9   4   22.84    2.99
   2  -9  -4   25.68    3.98
   2  -9  -4   22.92    3.78
   2  -9  -4   19.58    5.66
  -2   9   4   22.11    3.32
  -2   9   3  411.63   12.44
  -2   9   3  428.49   23.69
   2  -9  -3  437.60   13.89
  -2   9   3  446.04   12.89
   2  -9  -3  394.23   20.98
   2  -9  -3  384.03   22.83
   2  -9  -3  416.59   16.16
  -2   9   3  438.53   13.19
   2  -9  -3  418.22   14.94
  -2   9   3  414.97   12.62
   2  -9  -3  406.96   14.96
  -2   9   3  414.06   12.41
   2  -9  -3  396.73   15.69
  -2   9   2  197.20    8.13
   2  -9  -2  216.01   10.98
  -2   9   2  207.09    8.50
   2  -9  -2  200.82   10.40
   2  -9  -2  199.52   16.16
   2  -9  -2  192.61   15.00
  -2   9   2  191.62   15.47
   2  -9  -1  112.45    8.01
  -2   9   1  107.30    5.75
  -2   9   1  103.82    5.70
   2  -9  -1  112.20   11.91
   2  -9  -1  111.90   11.66
  -2   9   1  115.90   11.90
  -2   9   0  166.62   13.99
   2  -9   0  199.10   14.33
   2  -9   0  189.26   10.23
  -2   9   0  167.88    6.89
   2  -9   0  174.29   13.48
  -2   9   0  174.55    7.15
   2  -9   0  181.87    8.93
   2  -9   0  198.72   15.54
   2  -9   0  166.42   14.29
   2  -9   1   16.81    4.67
   2  -9   1   24.93    6.30
   2  -9   1    9.33    3.91
   2  -9   1   23.88    3.83
  -2   9  -1   16.01    4.78
   2  -9   1   18.04    2.90
   2  -9   2    6.04    3.64
   2  -9   2    3.47    2.71
  -2   9  -2    2.61    2.37
   2  -9   2    6.43    2.12
   2  -9   2    5.28    2.67
   2  -9   2    5.84    3.84
   2  -9   2    6.62    2.57
   2  -9   3   11.45    2.75
   2  -9   3   14.84    5.10
   2  -9   3   15.32    4.26
  -2   9  -3   12.56    3.91
  -2   9  -3    9.01    2.71
   2  -9   3   18.32    3.11
   2  -9   3   20.34    5.86
   2  -9   3    6.05    2.73
   2  -9   4   27.99    3.95
   2  -9   4   31.84    6.65
  -2   9  -4   25.29    4.41
  -2   9  -4   24.92    4.89
   2  -9   4   29.89    3.74
   2  -9   4   24.66    5.05
   2  -9   4   27.07    6.58
   2  -9   5   22.84    6.01
   2  -9   5   28.11    4.10
   2  -9   5   20.92    5.63
   2  -9   5   28.46    3.46
  -2   9  -5   28.25    3.40
  -2   9  -5   26.75    3.12
  -2   9  -5   30.54    4.85
  -2   9  -5   31.85    3.46
  -2   9  -5   27.69    3.14
  -2   9  -5   22.07    3.95
  -2   9  -6   21.40    2.84
  -2   9  -6   19.89    2.90
   2  -9   6   19.34    3.40
   2  -9   6   17.99    5.94
   2  -9   6   23.27    5.90
  -2   9  -6   14.72    3.93
  -2   9  -6   21.78    2.94
  -2   9  -6   22.93    2.97
  -2   9  -6   22.58    2.98
   2  -9   6   23.74    6.91
  -2   9  -7  362.19   11.95
  -2   9  -7  358.69   11.34
  -2   9  -7  362.97   11.78
   2  -9   7  349.07   13.72
   2  -9   7  354.77   23.54
   2  -9   7  354.30   22.56
  -2   9  -7  327.51   16.95
  -2   9  -7  361.17   11.56
  -2   9  -7  358.34   11.55
   2  -9   7  383.31   23.94
  -2   9  -7  380.09   12.01
  -2   9  -8   20.47    3.20
  -2   9  -8   15.83    2.35
  -2   9  -8   16.95    2.81
   2  -9   8   13.40    3.14
   2  -9   8   10.21    5.13
   2  -9   8    2.37    3.74
  -2   9  -8   15.23    4.17
  -2   9  -8   12.78    2.60
  -2   9  -8   12.92    2.73
  -2   9  -8   14.86    2.85
   2  -9   9   14.72    5.92
   2  -9   9   11.78    4.51
   2  -9   9   11.49    4.64
   2  -9   9   14.71    3.27
  -2   9  -9   13.43    3.75
  -2   9  -9   17.95    3.45
  -2   9  -9   14.50    2.73
  -2   9  -9   16.15    2.61
  -2   9  -9   15.95    2.66
  -2   9 -10  179.68    8.70
  -2   9 -10  191.77    9.42
   2  -9  10  162.71    9.65
  -2   9 -10  176.86   11.28
  -2   9 -10  190.80    9.48
   2  -9  10  157.38   15.73
  -2   9 -10  182.89    7.64
  -2   9 -10  181.29    7.61
   2  -9  11    8.41    2.83
  -2   9 -11    5.62    1.91
  -2   9 -11    6.29    2.57
  -2   9 -11    6.27    3.47
   2  -9  11    5.36    3.57
  -2   9 -11    8.03    2.35
   2  -9  12   -2.46    2.03
  -2   9 -12   -1.16    1.91
  -2   9 -12   -1.91    2.58
  -2   9 -12   -0.79    1.93
   2  -9  12    3.70    3.37
  -2   9 -12   -0.50    1.96
  -2   9 -13   34.08    3.83
  -2   9 -13   44.83    5.35
  -2   9 -13   38.50    3.76
   2  -9  13   37.64    4.42
  -2   9 -13   39.27    4.25
  -2   9 -14    6.03    2.02
  -2   9 -14    6.49    1.53
  -2   9 -14    7.54    2.77
  -2   9 -14    6.34    2.12
  -2   9 -15   -1.65    1.54
  -2   9 -15   -1.37    1.39
  -2   9 -16   43.47    3.06
  -2   9 -16   40.29    3.08
  -2   9 -16   40.22    3.11
  -2   9 -17   -0.21    0.75
   2  -8 -15   20.08    2.25
  -2   8  15   26.04    2.55
   2  -8 -14  187.62    8.03
   2  -8 -14  170.79    7.77
  -2   8  13    2.56    1.46
   2  -8 -13    3.78    2.35
   2  -8 -13    0.74    1.75
  -2   8  13    0.21    1.26
  -2   8  13    4.15    1.52
   2  -8 -12  104.36    6.90
   2  -8 -12  121.92    6.51
  -2   8  12  116.50    6.59
   2  -8 -12  112.04    7.70
  -2   8  12   98.85    6.29
  -2   8  12  115.40    6.88
   2  -8 -12  109.15    5.45
  -2   8  12  103.28    6.73
  -2   8  11   85.03    6.12
   2  -8 -11   68.43    6.21
  -2   8  11   68.22    5.44
   2  -8 -11   74.03    5.58
   2  -8 -11   68.87    6.45
  -2   8  11   73.31    4.84
  -2   8  11   67.51    5.69
  -2   8  11   73.17    5.75
   2  -8 -11   70.29    4.75
   2  -8 -10   43.41    5.27
   2  -8 -10   40.39    4.35
  -2   8  10   34.57    4.13
   2  -8 -10   34.77    5.17
  -2   8  10   35.86    4.29
  -2   8  10   41.82    4.53
  -2   8  10   37.51    7.07
  -2   8  10   37.26    3.67
   2  -8 -10   40.26    4.47
  -2   8  10   31.31    4.07
   2  -8 -10   33.87    3.45
  -2   8   9  462.33   14.72
   2  -8  -9  469.75   14.95
  -2   8   9  458.61   23.99
  -2   8   9  471.71   15.13
   2  -8  -9  478.51   17.12
   2  -8  -9  475.18   17.59
  -2   8   9  483.80   15.42
   2  -8  -9  484.14   14.53
  -2   8   9  465.07   13.62
  -2   8   8  279.24   11.20
   2  -8  -8  282.71   11.53
  -2   8   8  273.11   18.41
   2  -8  -8  271.15   10.77
  -2   8   8  290.80   10.77
  -2   8   8  258.78   17.96
   2  -8  -8  301.55   14.20
  -2   8   8  298.87   11.86
   2  -8  -8  292.53   11.23
   2  -8  -8  250.73   17.37
  -2   8   7  373.05   12.58
  -2   8   7  336.35   11.01
   2  -8  -7  346.49   12.59
  -2   8   7  328.42   19.35
   2  -8  -7  348.74   12.27
  -2   8   7  352.21   11.67
  -2   8   7  322.72   20.36
   2  -8  -7  365.37   15.19
  -2   8   7  360.94   12.53
   2  -8  -7  375.20   12.48
   2  -8  -7  335.64   20.79
   2  -8  -6   49.42    4.59
  -2   8   6   48.03    4.13
   2  -8  -6   51.94    5.44
  -2   8   6   41.42    6.98
  -2   8   6   46.38    4.14
   2  -8  -6   45.95    4.45
  -2   8   6   46.48    4.38
   2  -8  -6   51.53    5.79
  -2   8   6   45.12    7.57
   2  -8  -6   48.39    8.06
  -2   8   6   44.09    4.39
  -2   8   5    3.06    1.78
  -2   8   5   -0.76    1.67
  -2   8   5   -1.64    2.91
   2  -8  -5    1.39    3.24
  -2   8   5   -0.52    1.84
  -2   8   4   23.61    3.17
  -2   8   4   24.97    3.05
  -2   8   4   19.52    5.33
   2  -8  -4   19.21    5.52
   2  -8  -4   31.55    5.63
  -2   8   4   26.17    4.77
  -2   8   3   65.52    4.56
   2  -8  -3   64.12    5.60
  -2   8   3   66.70    4.65
  -2   8   3   67.49    8.52
   2  -8  -3   60.31    7.55
   2  -8  -3   63.50    8.68
  -2   8   3   54.42    6.49
  -2   8   2    1.71    2.64
  -2   8   2    1.67    1.11
  -2   8   2    1.52    1.05
   2  -8  -2    0.83    1.76
   2  -8  -2    0.90    2.55
   2  -8  -2   -0.31    2.45
  -2   8   1 1161.55   19.35
   2  -8  -1 1178.83   24.43
  -2   8   1 1181.34   34.75
   2  -8  -1 1188.06   35.62
   2  -8  -1 1280.46   35.20
  -2   8   0   36.84    3.04
   2  -8   0   42.24    4.49
  -2   8   0   42.47    6.65
   2  -8   0   39.09    6.58
   2  -8   0   37.40    6.40
   2  -8   0   44.74    6.55
   2  -8   1    3.73    1.99
  -2   8  -1    5.93    3.45
   2  -8   1    6.22    3.23
   2  -8   1    3.36    2.78
   2  -8   1    1.77    1.90
   2  -8   1    4.40    2.82
   2  -8   2   73.26    5.50
  -2   8  -2   76.33    8.19
   2  -8   2   80.02    9.44
   2  -8   2   69.90    8.10
   2  -8   2   88.00    8.43
   2  -8   3    0.89    1.42
  -2   8  -3   -1.59    1.65
   2  -8   3   -0.92    2.93
   2  -8   3    0.41    2.16
   2  -8   3   -0.73    2.55
   2  -8   4    0.66    2.85
   2  -8   4    0.23    3.15
   2  -8   4    0.62    1.34
  -2   8  -4   -0.17    1.79
  -2   8  -4   -1.00    1.69
   2  -8   4   -2.25    2.41
   2  -8   4    0.86    3.07
   2  -8   5   91.94   10.45
   2  -8   5   88.84    6.27
  -2   8  -5   81.24    7.83
   2  -8   5   90.34   10.41
   2  -8   5   99.38    8.93
  -2   8  -5   78.13    7.54
   2  -8   6    7.63    3.82
   2  -8   6    7.17    2.34
  -2   8  -6    4.31    1.75
   2  -8   6    5.08    3.63
   2  -8   7  238.93   17.55
  -2   8  -7  208.39   13.13
   2  -8   7  234.30   17.26
  -2   8  -7  242.66    9.15
   2  -8   7  220.47    8.73
   2  -8   7  218.63   10.22
  -2   8  -8   21.58    2.80
  -2   8  -8   27.95    3.50
   2  -8   8   27.18    3.34
   2  -8   8   32.15    6.97
  -2   8  -8   25.91    5.08
   2  -8   8   23.75    6.14
  -2   8  -8   25.89    3.15
  -2   8  -8   28.25    3.40
  -2   8  -8   34.65    3.53
  -2   8  -9    0.55    1.12
  -2   8  -9    1.39    1.19
  -2   8  -9    1.32    1.44
   2  -8   9   -1.15    3.05
  -2   8  -9    2.05    3.43
  -2   8  -9    2.75    2.61
  -2   8  -9    0.84    1.39
   2  -8   9    2.99    1.71
   2  -8   9    1.15    2.43
  -2   8  -9    0.36    1.63
  -2   8  -9    4.40    2.19
  -2   8 -10  152.42    8.88
  -2   8 -10  123.59   11.42
  -2   8 -10  159.51    8.66
  -2   8 -10  147.10   10.64
   2  -8  10  133.49    7.28
   2  -8  10  129.25   14.40
  -2   8 -11   27.70    3.71
  -2   8 -11   27.54    3.98
   2  -8  11   27.86    7.48
  -2   8 -11   30.14    5.26
  -2   8 -11   27.99    3.80
  -2   8 -12   35.67    4.13
  -2   8 -12   34.03    4.42
  -2   8 -12   34.95    3.91
  -2   8 -12   31.37    4.99
   2  -8  12   30.23    7.59
   2  -8  13  120.71   13.25
  -2   8 -13  136.74    7.64
   2  -8  13  126.83    8.23
  -2   8 -13  149.16   10.07
  -2   8 -13  137.75    7.03
  -2   8 -13  141.72    8.27
  -2   8 -14    3.73    2.03
   2  -8  14    6.92    2.27
  -2   8 -14    2.03    1.76
  -2   8 -14    3.97    2.77
  -2   8 -15    0.04    1.56
  -2   8 -15   -0.24    1.52
  -2   8 -16    1.83    1.42
  -2   8 -16    0.42    1.25
  -2   8 -16    1.37    1.10
  -2   8 -17    2.75    0.99
  -2   8 -17    1.10    0.74
  -2   8 -17    1.37    0.92
   2  -7 -16   32.07    2.75
  -2   7  16   38.23    2.76
   2  -7 -15   21.39    2.79
  -2   7  15   29.89    3.07
  -2   7  14   14.32    2.28
   2  -7 -14   16.74    3.23
  -2   7  14   14.71    2.61
   2  -7 -14   10.74    1.84
   2  -7 -14   10.21    2.51
  -2   7  13   22.07    3.04
  -2   7  13   20.65    4.98
   2  -7 -13   23.78    3.67
   2  -7 -13   24.51    2.99
  -2   7  13   22.33    3.26
  -2   7  13   22.37    2.94
   2  -7 -13   25.96    2.84
  -2   7  13   24.14    3.29
  -2   7  12   13.37    2.52
  -2   7  12   18.65    5.97
   2  -7 -12   17.44    3.57
   2  -7 -12   15.77    2.71
  -2   7  12   21.30    3.24
  -2   7  12   15.98    2.97
   2  -7 -12   12.28    2.27
  -2   7  12   16.43    2.72
   2  -7 -12   15.94    3.28
   2  -7 -11  270.85   10.03
  -2   7  11  268.55   18.98
   2  -7 -11  274.01   12.33
   2  -7 -11  262.79   10.52
  -2   7  11  269.84   11.27
  -2   7  11  268.37   10.91
   2  -7 -11  261.35   12.66
  -2   7  10  278.83   11.17
   2  -7 -10  258.05    9.80
  -2   7  10  287.25   19.34
  -2   7  10  280.24   10.04
   2  -7 -10  296.20   11.26
  -2   7  10  279.60   11.49
   2  -7 -10  262.26   12.29
   2  -7 -10  285.94   13.23
   2  -7 -10  263.02   11.16
   2  -7  -9   42.82    5.36
   2  -7  -9   51.94    5.03
  -2   7   9   40.63    4.37
   2  -7  -9   45.38    4.13
  -2   7   9   52.84    8.32
  -2   7   9   43.11    3.94
   2  -7  -9   42.53    4.08
   2  -7  -9   47.76    5.49
   2  -7  -9   52.41    4.87
  -2   7   9   37.01    6.17
  -2   7   8   45.20    4.45
   2  -7  -8   47.81    4.12
  -2   7   8   37.59    7.76
   2  -7  -8   40.60    6.77
  -2   7   8   43.71    6.60
   2  -7  -8   59.40    6.17
   2  -7  -8   51.55    4.71
   2  -7  -8   46.24    4.51
  -2   7   8   37.13    6.48
   2  -7  -8   40.81    3.96
  -2   7   8   51.84    4.25
  -2   7   7   52.25    7.66
   2  -7  -7   53.92    7.79
  -2   7   7   59.25    7.03
  -2   7   7   54.87    7.69
  -2   7   7   59.99    5.08
  -2   7   6    3.72    2.42
   2  -7  -6    0.30    2.37
  -2   7   6    2.97    1.76
  -2   7   6    2.03    2.28
  -2   7   6    2.15    1.47
  -2   7   5  689.72   26.67
   2  -7  -5  689.00   26.72
  -2   7   5  725.13   21.00
  -2   7   5  641.96   22.86
  -2   7   5  686.04   15.69
  -2   7   4    3.04    2.43
   2  -7  -4    2.00    2.43
  -2   7   4    2.35    1.31
   2  -7  -4    1.70    2.10
  -2   7   4    4.31    2.36
  -2   7   4    4.24    1.46
  -2   7   3   65.87    8.25
   2  -7  -3   60.41    8.05
   2  -7  -3   73.71    7.41
  -2   7   3   53.56    5.93
  -2   7   3   64.37    4.26
   2  -7  -3   60.07    4.96
  -2   7   2 1761.62   40.06
   2  -7  -2 1811.95   37.93
   2  -7  -2 1695.82   39.98
  -2   7   2 1659.19   31.78
  -2   7   2 1696.61   23.38
   2  -7  -2 1640.90   27.46
  -2   7   1  213.64   13.21
   2  -7  -1  213.89   13.24
   2  -7  -1  210.24   13.26
  -2   7   1  182.19    8.96
   2  -7  -1  209.33   11.75
  -2   7   0  386.12   17.45
   2  -7   0  439.52   18.38
   2  -7   0  396.57   17.76
   2  -7   0  402.13   11.61
   2  -7   0  464.18   18.03
   2  -7   0  415.63   15.15
  -2   7  -1  139.54   10.34
   2  -7   1  169.39   11.61
   2  -7   1  145.37   10.58
   2  -7   1  156.36    7.08
   2  -7   1  145.12    9.47
  -2   7  -2  347.23   15.80
   2  -7   2  348.82   15.89
   2  -7   2  403.85   11.46
   2  -7   2  368.49   16.26
  -2   7  -3   74.04    7.36
   2  -7   3   71.09    7.00
   2  -7   3   78.13    5.14
   2  -7   3   87.96    9.05
  -2   7  -4  241.55   12.57
   2  -7   4  263.20   13.27
   2  -7   4  247.10    8.14
   2  -7   4  280.58    9.84
   2  -7   4  278.89   16.02
   2  -7   5  193.75   13.89
  -2   7  -5  194.40   10.87
  -2   7  -5  196.67   11.16
   2  -7   5  198.08   11.29
   2  -7   5  193.53    7.29
   2  -7   6  367.18   10.55
   2  -7   6  382.27   20.27
  -2   7  -6  410.19   16.65
   2  -7   7   25.04    2.96
   2  -7   7   27.60    5.89
  -2   7  -7   22.08    4.53
   2  -7   8   60.61    4.64
  -2   7  -8   62.35    7.24
   2  -7   8   57.04    9.02
   2  -7   9   49.29    8.69
  -2   7  -9   48.83    7.19
  -2   7  -9   56.03    5.05
   2  -7   9   49.51    7.61
  -2   7  -9   52.19    5.14
   2  -7   9   49.48    4.40
  -2   7  -9   53.00    6.44
  -2   7  -9   60.42    4.66
   2  -7  10  146.00   14.86
  -2   7 -10  155.30   12.44
  -2   7 -10  150.22    8.40
   2  -7  10  156.54    7.90
  -2   7 -10  162.40    9.23
  -2   7 -10  169.91    8.76
  -2   7 -10  168.65   11.14
  -2   7 -10  160.80   10.53
  -2   7 -11   27.51    4.70
   2  -7  11   23.80    3.31
  -2   7 -11   26.81    4.22
   2  -7  11   26.07    6.50
  -2   7 -11   24.20    4.86
  -2   7 -11   32.61    4.17
   2  -7  12   63.74    5.25
  -2   7 -12   66.67    6.09
   2  -7  12   68.80   10.63
  -2   7 -12   75.04    5.89
  -2   7 -12   88.97    8.42
  -2   7 -12   62.68    4.96
  -2   7 -13    8.85    2.82
   2  -7  13    6.00    3.97
  -2   7 -13    5.19    3.33
  -2   7 -13    7.48    2.35
  -2   7 -14   33.44    4.30
  -2   7 -14   33.98    5.33
  -2   7 -14   34.09    3.91
  -2   7 -15    2.67    1.94
  -2   7 -15    0.94    1.71
  -2   7 -16   35.37    3.13
  -2   7 -16   43.75    3.63
  -2   7 -16   42.36    4.02
  -2   7 -17    1.81    0.75
  -2   7 -17    3.17    1.51
  -2   7 -17    2.47    1.10
  -2   7 -18    7.63    1.24
   2  -6 -17    7.78    1.63
   2  -6 -17    7.42    1.42
   2  -6 -16    0.20    1.35
  -2   6  15   -0.50    1.36
   2  -6 -15   -0.20    1.08
   2  -6 -15   -0.16    1.92
  -2   6  14   -1.08    1.18
  -2   6  14    1.27    1.51
  -2   6  14    3.96    3.00
   2  -6 -14    3.31    2.10
   2  -6 -14    2.68    1.28
  -2   6  14    3.92    1.61
   2  -6 -14    1.65    1.32
   2  -6 -14    2.45    2.18
   2  -6 -13   -0.45    1.23
   2  -6 -13   -0.85    1.86
   2  -6 -13    1.33    1.34
  -2   6  13    0.25    2.92
  -2   6  13    0.75    1.17
  -2   6  13    0.28    1.41
  -2   6  13    2.27    1.51
   2  -6 -12   16.30    2.77
  -2   6  12   11.48    4.32
   2  -6 -12   18.86    3.61
   2  -6 -12   15.02    2.78
  -2   6  12   18.05    2.98
  -2   6  12   13.07    2.69
   2  -6 -12   17.43    3.20
  -2   6  11  185.91   15.94
   2  -6 -11  189.09    8.92
   2  -6 -11  193.90    9.44
   2  -6 -11  189.67    8.71
   2  -6 -11  189.90   10.20
   2  -6 -11  196.65   10.75
  -2   6  11  188.35    8.90
  -2   6  10  626.91   16.48
  -2   6  10  639.53   28.28
  -2   6  10  628.75   26.35
   2  -6 -10  650.04   17.30
   2  -6 -10  605.44   15.59
   2  -6 -10  663.40   19.98
   2  -6 -10  631.84   16.42
   2  -6 -10  631.63   18.79
   2  -6  -9  100.24    6.31
  -2   6   9   95.99   10.73
  -2   6   9   85.99   10.32
  -2   6   9   88.72    9.81
   2  -6  -9  102.75    7.48
   2  -6  -9  105.21    7.42
  -2   6   9   91.65    6.19
   2  -6  -9   95.64    6.29
  -2   6   8  150.48   12.01
  -2   6   8  167.24   12.05
   2  -6  -8  165.17   12.23
  -2   6   8  162.78   13.50
  -2   6   8  160.28   13.57
  -2   6   7  230.77   14.43
   2  -6  -7  240.42   14.64
  -2   6   7  264.06   14.14
  -2   6   7  261.50   15.42
  -2   6   7  237.25   15.43
  -2   6   6 2008.03   43.65
   2  -6  -6 2079.69   44.41
  -2   6   6 1992.52   43.71
  -2   6   6 2086.41   42.79
  -2   6   5   11.81    3.93
   2  -6  -5    8.16    1.99
   2  -6  -5   11.81    3.38
  -2   6   5    8.96    2.50
   2  -6  -5   10.31    2.61
  -2   6   5   10.82    1.87
  -2   6   5    7.31    3.05
  -2   6   5   10.72    3.31
  -2   6   4  116.32    9.58
   2  -6  -4  120.53    9.70
  -2   6   4  120.13    7.30
   2  -6  -4  119.17    8.33
  -2   6   4  123.25    8.66
  -2   6   4  111.16    8.83
  -2   6   3   13.02    4.13
   2  -6  -3   12.99    3.97
   2  -6  -3   11.56    3.04
  -2   6   3   16.29    2.57
  -2   6   3    7.72    2.70
  -2   6   3    8.09    2.43
  -2   6   2    1.81    2.86
   2  -6  -2    3.53    2.78
   2  -6  -2    0.64    2.05
  -2   6   2    2.73    1.09
   2  -6  -2    5.31    2.30
  -2   6   2    1.59    1.51
  -2   6   1   -0.66    2.72
   2  -6  -1    0.19    2.68
   2  -6  -1    3.01    2.53
  -2   6   1    1.84    0.80
   2  -6  -1    2.87    1.69
  -2   6   1    2.80    1.53
   2  -6  -1    2.76    2.12
   2  -6  -1    0.44    1.28
  -2   6   0  390.70   15.83
   2  -6   0  406.35   16.11
   2  -6   0  428.90   10.63
   2  -6   0  400.07   13.41
  -2   6  -1    3.07    2.38
   2  -6   1    4.43    2.64
   2  -6   1    8.12    1.79
   2  -6   1    6.27    2.62
  -2   6  -2  206.96   10.95
   2  -6   2  215.76   11.06
   2  -6   2  236.43    7.88
   2  -6   2  217.72   12.26
  -2   6  -3  454.82   16.23
   2  -6   3  461.65   16.02
   2  -6   3  485.78   10.45
   2  -6   3  477.56   18.55
  -2   6  -4  189.62   10.13
   2  -6   4  194.37   10.28
   2  -6   4  184.59    6.46
   2  -6   4  190.45   12.08
   2  -6   5  334.72   16.87
  -2   6  -5  347.39   13.11
  -2   6  -5  346.51   13.66
   2  -6   5  352.99   13.49
   2  -6   5  315.65    8.99
   2  -6   6  475.71   20.13
   2  -6   6  463.25   16.46
  -2   6  -6  495.77   17.61
   2  -6   6  447.27   11.29
   2  -6   7  106.37   10.06
   2  -6   7   99.49    8.01
  -2   6  -7  113.24    9.08
   2  -6   7   99.36    5.46
   2  -6   8 1319.09   38.57
  -2   6  -8 1406.48   33.99
   2  -6   8 1335.77   32.27
   2  -6   9  305.34   19.13
  -2   6  -9  354.59   17.39
   2  -6   9  312.13   16.00
   2  -6  10  183.29   12.83
  -2   6 -10  190.14   11.02
  -2   6 -10  176.88   10.51
   2  -6  10  183.27   15.65
  -2   6 -10  224.68    9.83
  -2   6 -10  177.66   10.38
  -2   6 -10  201.18   11.76
  -2   6 -10  191.54    7.89
  -2   6 -10  220.32   14.39
  -2   6 -10  174.76    8.78
  -2   6 -11   15.01    3.39
  -2   6 -11   16.18    3.64
   2  -6  11   20.66    6.44
  -2   6 -11   16.01    3.55
  -2   6 -11   20.17    3.46
  -2   6 -11   23.83    4.87
  -2   6 -11   20.51    5.22
   2  -6  11   20.69    5.05
  -2   6 -12  348.84   15.33
  -2   6 -12  337.77   15.43
  -2   6 -12  366.70   13.02
  -2   6 -12  319.68   14.51
   2  -6  12  321.76   12.27
   2  -6  12  306.46   22.23
   2  -6  13    4.11    2.12
  -2   6 -13    0.35    2.00
  -2   6 -13   -1.30    2.71
  -2   6 -13    0.27    2.39
  -2   6 -13    0.82    2.12
  -2   6 -13    1.91    1.85
  -2   6 -13    0.30    2.55
  -2   6 -14    7.33    2.73
  -2   6 -14    6.14    2.20
  -2   6 -14    8.97    2.82
  -2   6 -15   19.34    2.88
  -2   6 -15   20.47    3.91
  -2   6 -15   19.78    2.95
  -2   6 -15   18.51    3.35
  -2   6 -16   28.59    3.15
  -2   6 -16   21.44    2.46
  -2   6 -16   22.10    3.29
  -2   6 -17   -0.24    1.44
  -2   6 -17   -1.47    1.08
  -2   6 -18  210.80    6.29
   2  -5 -18   84.04    3.83
   2  -5 -18   88.64    4.17
   2  -5 -17   20.41    2.76
  -2   5  17   27.32    2.25
   2  -5 -17   25.79    3.24
   2  -5 -16   48.52    3.69
   2  -5 -16   44.91    4.48
   2  -5 -15   -1.09    1.44
  -2   5  15    0.66    1.60
   2  -5 -15    1.75    2.17
   2  -5 -14   59.30    5.68
  -2   5  14   62.62    9.10
   2  -5 -14   61.29    6.14
   2  -5 -14   64.94    5.09
   2  -5 -14   61.39    4.52
  -2   5  14   62.01    4.84
  -2   5  13  323.36   11.19
  -2   5  13  291.27   19.67
   2  -5 -13  303.79   13.16
   2  -5 -13  288.79    9.76
   2  -5 -13  310.37   11.16
   2  -5 -13  306.55   10.74
  -2   5  13  318.62   11.50
   2  -5 -12   11.74    2.49
  -2   5  12   10.69    4.33
   2  -5 -12   14.77    3.02
   2  -5 -12   11.09    2.77
  -2   5  12   11.55    2.21
   2  -5 -12   13.96    2.31
   2  -5 -12   12.90    2.49
   2  -5 -11  156.57    7.76
   2  -5 -11  157.64    9.55
  -2   5  11  133.84   13.01
  -2   5  11  137.02   13.35
  -2   5  11  153.33   13.47
  -2   5  11  145.92    7.59
   2  -5 -11  149.82    7.95
   2  -5 -11  146.94    6.92
   2  -5 -11  149.52    8.77
  -2   5  10    2.12    1.05
  -2   5  10   -0.89    3.73
  -2   5  10    4.12    3.00
  -2   5  10    0.30    2.72
   2  -5 -10    2.10    1.43
   2  -5 -10    4.03    2.13
   2  -5 -10    2.66    1.78
   2  -5 -10    2.59    1.48
  -2   5   9   90.33    9.27
  -2   5   9   74.24    4.92
   2  -5  -9   75.96    6.81
  -2   5   9   80.62    9.33
   2  -5  -8  331.57   15.64
  -2   5   8  360.49   17.12
  -2   5   8  319.71    9.98
  -2   5   8  320.89   15.54
   2  -5  -8  325.48   13.33
  -2   5   8  344.39   18.27
   2  -5  -7  351.55   15.94
  -2   5   7  348.65    9.99
  -2   5   7  334.17   15.83
   2  -5  -7  310.53   12.56
  -2   5   7  367.87   17.55
   2  -5  -6  485.50   18.29
  -2   5   6  505.20   17.33
  -2   5   6  458.47   11.15
   2  -5  -6  430.76   14.05
  -2   5   6  460.68   17.97
  -2   5   6  480.14   18.86
  -2   5   5  637.91   18.09
   2  -5  -5  596.13   19.82
   2  -5  -5  557.63   15.22
  -2   5   5  593.58   12.28
  -2   5   5  576.45   19.60
   2  -5  -5  534.94   14.88
  -2   5   5  572.11   19.92
  -2   5   4  512.71   14.62
   2  -5  -4  485.37   17.47
   2  -5  -4  506.87   14.59
  -2   5   4  505.22   10.75
  -2   5   4  472.72   16.60
  -2   5   4  484.74   17.45
   2  -5  -3 2117.56   32.93
   2  -5  -3 2109.14   37.75
  -2   5   3 2082.75   35.03
  -2   5   3 2122.02   37.83
   2  -5  -2  169.69    8.46
   2  -5  -2  174.82    9.96
  -2   5   2  162.43    8.45
   2  -5  -2  174.17    7.83
  -2   5   2  166.72    9.87
   2  -5  -1  180.24    9.93
  -2   5   1  190.37    5.71
   2  -5  -1  184.40    7.33
  -2   5   1  176.00    7.98
  -2   5   1  187.78   10.26
   2  -5   0  305.09   12.03
   2  -5   0  309.58   12.42
  -2   5   0  302.09   12.02
   2  -5   1  487.19   15.38
   2  -5   1  531.58   16.57
  -2   5  -1  483.80   15.58
   2  -5   2  286.00   11.54
   2  -5   2  310.74   13.05
  -2   5  -2  292.11   11.71
   2  -5   3   89.77    6.27
   2  -5   3   85.65    7.27
  -2   5  -3   87.98    6.29
   2  -5   4  862.16   23.43
   2  -5   4  801.57   19.24
   2  -5   4  869.18   14.16
   2  -5   4  799.52   19.54
  -2   5  -4  844.96   19.58
  -2   5  -5 2719.56   40.33
   2  -5   5 2588.05   37.50
   2  -5   5 2650.17   45.60
   2  -5   5 2521.17   39.35
  -2   5  -5 2571.36   36.67
   2  -5   6 1124.75   26.04
  -2   5  -6 1190.20   26.64
   2  -5   6 1161.35   16.74
  -2   5  -6 1185.94   21.60
   2  -5   6 1202.25   31.12
  -2   5  -7 1810.20   35.49
   2  -5   7 1706.75   40.17
   2  -5   8 1054.35   28.61
  -2   5  -8 1136.99   29.28
   2  -5   8 1082.63   33.73
   2  -5   9  184.32   12.47
   2  -5   9  184.48   14.74
  -2   5  -9  216.43   13.07
  -2   5 -10  111.62    6.05
  -2   5 -10  113.67    8.22
  -2   5 -10  120.27    8.54
   2  -5  10   84.28   10.73
  -2   5 -10   98.89    7.49
  -2   5 -10  119.05    7.04
   2  -5  10   96.94    9.27
  -2   5 -10  127.15    9.18
  -2   5 -10  111.24    9.89
  -2   5 -11    0.45    1.98
  -2   5 -11    4.37    2.45
   2  -5  11    3.99    3.83
  -2   5 -11   -0.52    1.47
  -2   5 -11    0.08    2.05
   2  -5  11   -1.67    2.17
  -2   5 -11    1.30    2.90
  -2   5 -11   -0.13    2.73
  -2   5 -12   63.45    7.02
  -2   5 -12   55.49    6.44
   2  -5  12   61.44   10.30
  -2   5 -12   56.54    7.92
  -2   5 -12   67.76    7.35
   2  -5  12   57.44    8.24
  -2   5 -12   55.41    5.90
  -2   5 -12   66.15    5.56
   2  -5  13  110.07   11.25
  -2   5 -13  134.69    9.99
  -2   5 -13  117.13    8.90
  -2   5 -13  120.38    9.15
  -2   5 -13  104.19    8.10
  -2   5 -13  121.54    7.34
  -2   5 -14  101.37    8.39
  -2   5 -14  105.86    8.32
  -2   5 -14  106.88    7.61
  -2   5 -14  109.71    6.71
  -2   5 -14   97.79    7.77
  -2   5 -15   39.12    3.87
  -2   5 -15   38.84    4.69
  -2   5 -15   41.11    4.58
  -2   5 -15   37.27    4.85
  -2   5 -15   35.31    4.97
  -2   5 -15   35.27    3.67
  -2   5 -16    5.31    1.84
  -2   5 -16    3.82    2.09
  -2   5 -16    2.06    1.76
  -2   5 -17   33.14    2.71
  -2   5 -17   27.76    3.07
  -2   5 -18   63.52    3.52
   2  -4 -18    5.65    1.67
   2  -4 -18    3.04    1.22
   2  -4 -17  183.51    8.32
   2  -4 -17  180.59    6.59
   2  -4 -17  177.85    8.80
   2  -4 -16    2.35    1.57
  -2   4  16    2.80    1.31
   2  -4 -16    2.87    2.10
   2  -4 -15   47.12    3.59
   2  -4 -15   44.12    4.12
   2  -4 -15   46.61    5.60
  -2   4  15   43.35    7.17
   2  -4 -14  196.43   10.34
  -2   4  14  194.96   15.48
   2  -4 -14  189.00    7.93
   2  -4 -14  208.54   11.35
   2  -4 -14  203.87    9.03
   2  -4 -14  180.73    7.84
   2  -4 -14  198.87    7.90
   2  -4 -13   11.93    2.77
  -2   4  13   13.72    4.66
  -2   4  13    7.17    3.62
   2  -4 -13    9.84    3.29
   2  -4 -13    8.65    2.07
   2  -4 -13    9.03    2.79
   2  -4 -13    5.78    1.75
   2  -4 -13    7.05    1.63
  -2   4  13    8.15    1.58
  -2   4  12  308.49   10.75
   2  -4 -12  298.28   11.10
  -2   4  12  276.67   18.68
  -2   4  12  269.33   18.21
   2  -4 -12  270.05   11.63
  -2   4  12  307.79   19.34
   2  -4 -12  296.33   12.78
   2  -4 -12  283.75    9.72
   2  -4 -12  283.43    9.91
   2  -4 -12  291.35   10.37
   2  -4 -11    2.50    1.49
  -2   4  11   -2.73    3.78
  -2   4  11    4.30    3.39
   2  -4 -11    3.74    1.94
   2  -4 -11   -0.11    1.42
   2  -4 -11   -1.06    1.47
   2  -4 -11    4.03    2.92
   2  -4 -11   -0.75    1.34
  -2   4  10  390.91   19.71
  -2   4  10  355.33   10.71
   2  -4 -10  343.13   15.26
  -2   4  10  396.56   20.40
  -2   4   9  953.74   28.74
   2  -4  -9  815.22   22.88
  -2   4   9  931.26   30.19
  -2   4   9  856.26   16.73
   2  -4  -8    2.20    1.30
  -2   4   8    1.24    2.11
   2  -4  -8    0.22    1.60
  -2   4   8    2.52    1.43
  -2   4   8    1.01    2.46
  -2   4   8    0.89    0.84
   2  -4  -7  696.05   19.82
   2  -4  -7  630.84   17.49
  -2   4   7  629.58   19.33
  -2   4   7  646.66   21.01
  -2   4   7  666.64   22.55
  -2   4   7  624.64   12.91
   2  -4  -6    2.39    1.99
  -2   4   6    4.51    1.52
   2  -4  -6    1.40    1.57
  -2   4   6    2.03    1.76
  -2   4   6    3.24    2.56
  -2   4   6    2.41    2.71
   2  -4  -5 4111.73   52.82
   2  -4  -5 3909.18   42.68
  -2   4   5 4057.12   53.22
  -2   4   5 3992.66   53.64
  -2   4   5 4165.41   55.17
   2  -4  -4 1979.84   27.15
   2  -4  -4 1914.44   32.74
  -2   4   4 1914.00   32.86
  -2   4   4 1940.21   32.73
  -2   4   4 1836.79   32.57
   2  -4  -3  172.21    7.18
   2  -4  -3  179.57    8.92
  -2   4   3  178.77    9.25
  -2   4   3  176.29    8.60
   2  -4  -2 2286.86   34.64
  -2   4   2 2315.33   34.88
  -2   4   2 2298.52   31.89
   2  -4  -1  100.41    6.28
  -2   4   1  103.19    6.61
  -2   4   1  100.73    5.23
   2  -4   0  690.36   16.41
  -2   4   0  701.52   16.70
   2  -4   0  702.81   16.72
   2  -4   1  833.78   17.87
  -2   4  -1  824.33   17.98
   2  -4   1  872.48   19.19
   2  -4   2  489.58   14.15
   2  -4   2  471.19   13.09
  -2   4  -2  472.01   13.22
   2  -4   2  486.37   12.65
   2  -4   3 7393.44   77.36
   2  -4   3 6969.76   71.66
   2  -4   3 7378.40   72.74
  -2   4  -3 7027.78   71.67
   2  -4   4 1118.77   20.05
   2  -4   4 1115.57   24.68
  -2   4  -4 1105.64   19.63
   2  -4   4 1089.61   21.69
   2  -4   5 1237.93   25.37
  -2   4  -5 1237.52   21.02
   2  -4   5 1254.48   21.82
   2  -4   5 1198.47   28.42
   2  -4   6   69.90    5.25
  -2   4  -6   79.89    6.47
  -2   4  -6   80.93    4.67
   2  -4   6   77.38    4.70
   2  -4   6   77.88    7.62
   2  -4   7  202.07   13.24
  -2   4  -7  238.68   11.74
   2  -4   7  205.63    9.62
   2  -4   8   90.96    9.42
  -2   4  -8   99.07    8.09
   2  -4   8   83.64    6.63
   2  -4   9    0.46    2.61
  -2   4  -9    1.36    2.78
   2  -4   9    1.69    1.72
   2  -4  10  103.09   11.66
  -2   4 -10  114.82    9.87
   2  -4  10   93.19    8.18
  -2   4 -11    7.31    1.95
  -2   4 -11    6.60    3.21
  -2   4 -11    7.48    2.64
  -2   4 -11    3.49    2.24
   2  -4  11   -0.92    4.05
  -2   4 -11    4.61    2.17
  -2   4 -11    4.42    1.96
  -2   4 -11    5.80    3.21
   2  -4  12   -0.63    3.00
  -2   4 -12    4.39    3.09
   2  -4  12   -0.75    2.38
  -2   4 -12    2.44    2.27
  -2   4 -12    1.13    1.68
  -2   4 -12    1.85    2.54
  -2   4 -12   -1.95    2.70
  -2   4 -12    0.51    2.12
  -2   4 -13    4.13    2.81
  -2   4 -13   -0.28    1.58
  -2   4 -13    0.80    2.28
  -2   4 -13   -0.01    2.31
   2  -4  13    5.47    3.06
  -2   4 -14    6.91    2.42
  -2   4 -14    5.73    2.07
   2  -4  14    1.78    2.33
  -2   4 -14    9.31    3.29
  -2   4 -14   -0.76    2.40
  -2   4 -15  217.37    8.73
  -2   4 -15  214.29   10.50
  -2   4 -15  207.37   11.21
  -2   4 -15  202.60   10.95
  -2   4 -15  214.12   10.13
  -2   4 -16    2.20    1.41
  -2   4 -16    0.33    1.67
  -2   4 -16    0.15    2.00
  -2   4 -16    0.36    1.98
  -2   4 -16   -0.93    2.14
  -2   4 -17  108.67    4.48
  -2   4 -17  111.96    6.65
  -2   4 -17  114.82    5.91
  -2   4 -18   50.13    3.09
   2  -3 -19    3.31    1.02
   2  -3 -19    4.75    1.17
   2  -3 -18   40.31    3.68
   2  -3 -18   42.24    3.97
   2  -3 -17   21.81    2.53
   2  -3 -17   22.54    3.53
   2  -3 -17   26.39    3.91
  -2   3  16   62.62    7.99
   2  -3 -16   68.58    4.35
   2  -3 -16   78.94    6.59
   2  -3 -16   74.15    4.97
   2  -3 -16   77.81    6.00
  -2   3  16   74.67    5.41
   2  -3 -15   12.40    2.49
   2  -3 -15    9.10    1.92
   2  -3 -15   13.52    3.52
   2  -3 -15    9.20    2.57
  -2   3  15   12.71    3.87
   2  -3 -14  104.24    8.15
   2  -3 -14  100.68    6.43
   2  -3 -14   97.77    7.31
   2  -3 -14   91.46    5.75
   2  -3 -14   93.92    5.70
   2  -3 -14   97.34    5.55
   2  -3 -14  109.98    7.79
  -2   3  14   93.39   11.00
  -2   3  14   95.41   10.84
   2  -3 -13  106.61    6.64
   2  -3 -13  104.99    8.41
  -2   3  13  107.83   11.52
  -2   3  13   88.72   10.24
   2  -3 -13  116.14    8.17
   2  -3 -13  101.66    7.39
   2  -3 -13  110.25    6.25
   2  -3 -13  104.88    6.14
   2  -3 -13  107.57    5.96
   2  -3 -13   81.57    8.70
  -2   3  13  117.33   12.01
  -2   3  12   36.92    6.97
   2  -3 -12   50.71    5.43
   2  -3 -12   43.22    4.90
   2  -3 -12   62.19    6.98
   2  -3 -12   48.14    4.12
   2  -3 -12   43.56    3.90
   2  -3 -12   46.70    3.97
   2  -3 -12   35.05    5.44
  -2   3  12   36.65    6.76
   2  -3 -11    7.25    2.45
  -2   3  11    5.77    2.29
  -2   3  11    6.75    3.40
  -2   3  10  429.72   20.04
   2  -3 -10  369.49   15.75
  -2   3  10  408.32   18.22
  -2   3  10  409.15   19.94
  -2   3  10  387.18   10.66
  -2   3   9  562.47   21.49
  -2   3   9  489.00   11.75
   2  -3  -9  501.39   17.33
  -2   3   9  551.28   21.51
  -2   3   9  509.69   19.52
   2  -3  -8  393.48   12.54
  -2   3   8  378.34   15.74
  -2   3   8  402.99   17.34
   2  -3  -8  384.46   14.12
   2  -3  -7   28.80    3.44
  -2   3   7   21.61    4.50
   2  -3  -7   24.59    3.67
  -2   3   7   22.11    3.20
  -2   3   7   27.29    4.34
   2  -3  -6  124.80    6.92
  -2   3   6  119.39    8.46
   2  -3  -6  125.59    7.06
  -2   3   6  123.04    7.12
  -2   3   6  121.21    7.84
  -2   3   5  351.36   13.42
  -2   3   5  314.86   12.77
   2  -3  -5  329.15   10.93
   2  -3  -5  306.27    6.28
  -2   3   5  319.75   12.06
   2  -3  -5  308.34   10.34
  -2   3   5  314.28   11.14
   2  -3  -4    2.27    0.80
   2  -3  -4    2.59    1.49
  -2   3   4    0.98    1.35
  -2   3   4    3.07    1.71
  -2   3   4    1.47    1.33
   2  -3  -3   29.05    3.28
  -2   3   3   26.95    3.25
  -2   3   3   27.20    3.15
  -2   3   2  434.81   11.89
   2  -3  -2  437.06   11.60
  -2   3   2  413.98   10.75
  -2   3   1  462.73   12.23
   2  -3  -1  455.53   11.78
  -2   3   0   34.62    3.33
   2  -3   0   33.55    3.17
  -2   3  -1    8.81    1.96
   2  -3   1    7.55    1.80
   2  -3   2 1796.09   25.45
  -2   3  -2 1756.13   25.15
   2  -3   2 1731.55   25.13
   2  -3   3    5.05    1.19
   2  -3   3    6.23    1.53
  -2   3  -3   10.33    1.93
   2  -3   3    5.26    1.99
   2  -3   3   10.23    1.98
   2  -3   4  146.42    6.39
  -2   3  -4  139.44    6.00
   2  -3   4  141.57    6.28
  -2   3  -5  321.06   11.36
   2  -3   5  309.29   10.53
  -2   3  -5  316.03    8.99
   2  -3   5  319.50    9.48
  -2   3  -6   49.92    5.00
   2  -3   6   49.48    4.81
  -2   3  -6   52.33    3.38
  -2   3  -6   48.44    3.90
   2  -3   6   53.33    3.70
  -2   3  -7  336.86   13.60
   2  -3   7  305.99   12.67
  -2   3  -7  323.08   10.64
   2  -3   8  228.25   11.58
  -2   3  -8  239.47   12.07
   2  -3   9    9.46    3.25
  -2   3  -9   10.34    3.42
   2  -3  10  157.33   10.94
  -2   3 -10  190.31   12.28
  -2   3 -11   91.65    8.90
  -2   3 -11   82.53    5.30
  -2   3 -11   95.69    7.28
  -2   3 -11   84.71    5.73
  -2   3 -11   74.76    6.43
  -2   3 -11   91.44    8.02
   2  -3  11   88.68    8.72
  -2   3 -11   81.53    7.03
  -2   3 -11   82.87    7.07
   2  -3  12   26.62    3.15
   2  -3  12   30.74    5.55
  -2   3 -12   30.11    3.48
   2  -3  12   28.14    7.03
  -2   3 -12   29.89    3.75
  -2   3 -12   28.00    5.11
  -2   3 -12   30.21    4.84
  -2   3 -12   28.51    4.02
  -2   3 -12   24.55    4.00
  -2   3 -13    8.70    2.76
  -2   3 -13   10.19    2.27
  -2   3 -13   10.10    3.39
  -2   3 -13    7.01    2.58
   2  -3  13    8.67    3.27
  -2   3 -14  144.23    7.29
  -2   3 -14  136.83    8.87
  -2   3 -14  131.04    9.40
  -2   3 -14  139.38    9.58
   2  -3  14  116.52   12.13
  -2   3 -15   45.56    4.76
  -2   3 -15   43.57    4.80
  -2   3 -15   41.68    3.64
  -2   3 -15   44.17    5.27
  -2   3 -15   47.34    5.76
   2  -3  15   49.95    7.68
  -2   3 -16  150.43    8.77
  -2   3 -16  155.19    8.85
  -2   3 -16  157.88    7.82
  -2   3 -16  149.91    7.98
  -2   3 -17   56.91    4.03
  -2   3 -17   54.34    4.62
  -2   3 -18   21.64    1.90
   2  -2 -19    2.72    1.29
   2  -2 -19    1.97    1.08
   2  -2 -18    5.78    1.91
   2  -2 -18    4.63    1.77
   2  -2 -17   10.14    1.80
   2  -2 -17   14.09    2.19
   2  -2 -17   11.45    2.43
   2  -2 -17   12.01    2.91
   2  -2 -17   12.09    2.96
   2  -2 -16  183.01    7.62
  -2   2  16  167.50   13.02
   2  -2 -16  190.74   10.39
   2  -2 -16  178.28    7.76
   2  -2 -16  190.68    9.86
  -2   2  15   46.12    7.40
   2  -2 -15   53.45    4.35
   2  -2 -15   63.80    6.51
   2  -2 -15   62.56    4.90
   2  -2 -15   62.91    6.18
   2  -2 -14   29.21    6.04
  -2   2  14   15.51    4.09
  -2   2  14   14.07    4.19
   2  -2 -14   18.21    2.90
   2  -2 -14   19.70    2.96
   2  -2 -14   21.43    4.28
   2  -2 -14   19.44    3.64
   2  -2 -14   14.86    2.85
  -2   2  13   15.60    4.87
   2  -2 -13   12.03    2.78
   2  -2 -13   13.49    3.13
   2  -2 -13   10.13    2.59
   2  -2 -13   18.87    4.46
   2  -2 -13   11.92    2.00
   2  -2 -13   15.25    2.61
  -2   2  13    8.79    3.39
   2  -2 -13    8.45    2.29
   2  -2 -12  129.30    8.67
   2  -2 -12  136.50    9.63
  -2   2  12  117.51   11.26
   2  -2 -12  123.71    8.22
   2  -2 -12  136.47    9.31
   2  -2 -12  104.36    7.08
   2  -2 -12  117.51    6.37
   2  -2 -12  120.27    6.35
  -2   2  12  107.67   10.85
   2  -2 -12  125.10    8.30
   2  -2 -12   95.64    8.86
   2  -2 -11  690.43   22.80
  -2   2  11  740.52   26.86
  -2   2  11  727.90   24.55
  -2   2  11  704.43   26.25
   2  -2 -10  640.79   20.77
  -2   2  10  664.12   25.07
  -2   2  10  650.93   22.27
   2  -2  -9  105.84    7.78
  -2   2   9  114.61    8.77
  -2   2   9  103.13    9.40
  -2   2   9  107.11    9.72
   2  -2  -8  721.44   19.37
  -2   2   8  735.31   23.52
  -2   2   8  693.77   20.64
  -2   2   8  724.05   23.26
  -2   2   7   78.84    4.70
   2  -2  -7   84.54    6.21
  -2   2   7   87.25    7.68
  -2   2   7   77.52    6.48
  -2   2   7   84.24    7.53
  -2   2   7   74.22    4.22
   2  -2  -7   84.37    4.59
   2  -2  -6  248.97    9.74
  -2   2   6  249.13    8.35
  -2   2   6  229.91    7.00
  -2   2   6  253.01   11.74
   2  -2  -6  249.51    7.94
  -2   2   5 1005.34   17.57
   2  -2  -5 1008.25   18.91
  -2   2   5 1047.37   22.37
  -2   2   5 1000.65   22.22
   2  -2  -5 1008.21   16.83
  -2   2   4 2134.49   19.88
   2  -2  -4 2063.18   26.67
  -2   2   4 2115.49   27.77
   2  -2  -3 4153.39   43.04
  -2   2   3 4348.51   44.43
   2  -2  -2 1319.80   19.13
  -2   2   2 1285.11   19.36
   2  -2  -1    2.23    1.12
  -2   2   1    3.76    1.15
  -2   2   1    2.67    1.31
   2  -2   0   10.86    1.64
   2  -2   0   11.94    1.84
  -2   2   0   11.21    1.78
   2  -2   1  830.72   14.61
   2  -2   1  830.03   14.89
  -2   2  -1  824.05   14.53
   2  -2   2  105.46    4.98
  -2   2  -2  100.30    4.78
   2  -2   3  191.65    6.99
   2  -2   3  179.02    6.68
  -2   2  -3  172.30    6.35
   2  -2   4 1285.74   21.85
   2  -2   4 1265.05   19.79
  -2   2  -4 1258.93   19.17
  -2   2  -5 1084.47   20.72
   2  -2   5 1107.98   21.62
   2  -2   5 1076.90   18.17
   2  -2   5 1009.20   21.50
   2  -2   5  992.83   15.14
  -2   2  -5 1064.51   17.34
  -2   2  -6  326.64   11.82
  -2   2  -6  316.13    8.82
  -2   2  -6  308.25    9.33
  -2   2  -6  299.38   10.75
   2  -2   6  301.30   12.01
   2  -2   6  282.68   12.12
   2  -2   6  318.02    9.30
  -2   2  -7   40.89    4.80
  -2   2  -7   42.61    4.40
  -2   2  -7   43.23    3.62
   2  -2   7   38.48    2.72
   2  -2   7   41.94    4.82
   2  -2   7   32.18    4.45
   2  -2   8  139.95    9.40
  -2   2  -8  132.06    8.92
  -2   2  -8  131.88    7.73
   2  -2   8  127.96    5.53
   2  -2   9   -0.65    2.12
   2  -2   9    1.77    1.17
  -2   2  -9    0.03    2.10
   2  -2  10  358.41   17.21
  -2   2 -10  349.72   16.22
  -2   2 -11  139.74   10.74
  -2   2 -11  131.26    7.48
  -2   2 -11  148.16    7.07
  -2   2 -11  144.99    9.50
   2  -2  11  142.33   11.37
  -2   2 -11  144.74    7.28
  -2   2 -11  140.71    8.61
  -2   2 -11  137.06    6.59
  -2   2 -12   11.18    2.02
   2  -2  12   13.10    4.07
  -2   2 -12   12.48    2.12
  -2   2 -12   10.25    3.27
  -2   2 -12   10.23    2.52
   2  -2  13    3.79    2.85
   2  -2  13    0.53    1.57
  -2   2 -13    0.38    1.43
  -2   2 -13    2.45    2.94
  -2   2 -13   -0.89    2.16
  -2   2 -13    0.45    2.39
   2  -2  14    3.53    2.55
   2  -2  14    7.81    2.01
  -2   2 -14    7.59    2.47
  -2   2 -14    6.65    2.90
  -2   2 -14    6.25    2.74
  -2   2 -15   -1.05    1.99
  -2   2 -15    4.93    2.33
  -2   2 -15    0.57    2.08
  -2   2 -15   -2.08    2.69
  -2   2 -16   32.65    3.49
  -2   2 -16   32.30    3.69
  -2   2 -16   41.79    4.78
  -2   2 -16   30.56    4.13
  -2   2 -17   38.82    3.21
  -2   2 -17   33.51    3.08
  -2   2 -17   38.94    3.89
  -2   2 -17   44.28    4.10
  -2   2 -18    4.38    1.02
   2  -1 -19   43.03    3.61
   2  -1 -19   50.46    3.98
   2  -1 -18   10.23    2.44
   2  -1 -18    9.49    2.43
   2  -1 -17   37.76    3.38
   2  -1 -17   41.71    4.48
   2  -1 -17   40.55    4.82
   2  -1 -17   44.03    4.91
   2  -1 -17   38.57    3.31
   2  -1 -16    6.14    1.85
   2  -1 -16    6.91    1.98
  -2   1  16   -0.80    1.36
   2  -1 -16    4.87    2.42
   2  -1 -16    3.87    2.16
   2  -1 -16    6.43    2.20
   2  -1 -15   17.99    2.70
   2  -1 -15   20.14    2.83
   2  -1 -15   26.89    5.28
  -2   1  15   17.69    4.24
   2  -1 -15   20.60    3.88
   2  -1 -15   18.38    3.61
   2  -1 -14  102.66    8.78
   2  -1 -14   87.64    5.89
   2  -1 -14   88.72    5.71
   2  -1 -14   91.04    5.95
   2  -1 -14   92.31    7.60
   2  -1 -14   82.80    7.21
   2  -1 -13    6.79    2.88
  -2   1  13    7.31    3.32
   2  -1 -13    7.41    2.70
   2  -1 -13   10.36    2.66
   2  -1 -13   11.82    3.88
   2  -1 -13    9.07    2.22
   2  -1 -13    6.48    1.67
  -2   1  13    5.85    2.62
   2  -1 -13    9.69    2.97
   2  -1 -13   13.65    3.93
   2  -1 -13   10.19    2.47
   2  -1 -12  516.02   18.13
  -2   1  12  446.77   20.93
   2  -1 -12  506.17   16.36
   2  -1 -12  503.05   17.73
  -2   1  12  435.46   21.33
  -2   1  12  460.37   22.61
   2  -1 -12  459.12   12.87
   2  -1 -12  464.17   12.80
   2  -1 -12  413.18   18.45
   2  -1 -12  483.76   16.37
  -2   1  11   33.18    5.91
  -2   1  11   38.16    5.83
   2  -1 -11   33.19    5.10
  -2   1  11   39.88    5.72
  -2   1  11   34.21    5.97
  -2   1  10   57.85    7.09
   2  -1 -10   61.22    6.36
  -2   1  10   59.32    6.44
  -2   1  10   64.80    7.74
  -2   1   9  939.34   27.81
   2  -1  -9  956.42   24.17
  -2   1   9  946.98   27.75
  -2   1   8  625.84   21.05
   2  -1  -8  637.02   18.18
  -2   1   8  637.77   21.18
  -2   1   7   18.42    3.86
   2  -1  -7   23.33    3.54
  -2   1   7   20.20    4.00
   2  -1  -6  699.49   10.54
  -2   1   6  716.18   11.23
  -2   1   5   73.70    4.50
   2  -1  -5   66.48    3.03
  -2   1   5   69.54    3.29
   2  -1  -5   69.91    2.83
  -2   1   4    2.85    1.01
   2  -1  -4    1.31    0.74
   2  -1  -4    1.59    0.62
  -2   1   4    2.05    0.84
  -2   1   3 1725.75   20.69
   2  -1  -3 1672.35   19.97
  -2   1   2 2534.63   27.55
   2  -1  -2 2536.21   27.16
  -2   1   1   23.13    2.11
   2  -1  -1   23.08    2.08
  -2   1   0  204.41    6.17
   2  -1   0  214.90    6.40
  -2   1  -1  822.27   13.92
   2  -1   1  850.32   14.24
  -2   1  -2  254.86    7.53
   2  -1   2  256.76    7.71
  -2   1  -3 1939.08   25.18
   2  -1   3 1966.36   26.00
  -2   1  -4  789.07   15.05
   2  -1   4  784.88   18.22
   2  -1   4  799.04   15.82
  -2   1  -4  818.44   15.72
   2  -1   5  276.35    9.19
   2  -1   5  271.15   11.35
   2  -1   5  256.79   10.24
  -2   1  -5  281.64    9.67
  -2   1  -5  279.58   10.27
  -2   1  -5  271.72    8.66
   2  -1   6   10.86    2.96
   2  -1   6    9.41    2.20
  -2   1  -6   13.89    2.72
  -2   1  -6   15.88    2.99
  -2   1  -6    9.56    2.06
   2  -1   7    7.10    2.81
  -2   1  -7    5.31    2.12
  -2   1  -7    6.76    1.85
   2  -1   7    6.94    2.61
  -2   1  -7    5.67    1.82
  -2   1  -8  123.12    8.17
  -2   1  -8  113.37    7.06
   2  -1   8  129.02    5.91
  -2   1  -8  123.52    8.23
   2  -1   8  135.81    9.65
   2  -1   8  110.38    8.55
   2  -1   9    2.96    1.27
  -2   1  -9    4.68    2.56
   2  -1   9    4.75    2.09
   2  -1   9    1.97    2.23
   2  -1  10  527.98   13.85
   2  -1  10  566.34   22.24
  -2   1 -10  536.66   19.56
   2  -1  11   56.84    4.46
  -2   1 -11   50.09    4.70
  -2   1 -11   57.92    4.55
  -2   1 -11   61.05    6.32
  -2   1 -11   48.12    4.92
  -2   1 -11   54.46    4.25
   2  -1  11   51.76    4.34
   2  -1  11   49.14    7.12
   2  -1  12   11.88    2.39
   2  -1  12   10.28    3.66
  -2   1 -12    9.32    2.36
  -2   1 -12    7.62    3.09
  -2   1 -12    8.73    2.03
  -2   1 -12    8.29    1.78
  -2   1 -12    8.88    2.04
  -2   1 -13  302.46   11.56
  -2   1 -13  303.14   13.02
  -2   1 -13  325.64   14.84
   2  -1  13  343.90   11.89
   2  -1  13  323.83   18.37
  -2   1 -14   -0.97    2.15
  -2   1 -14    1.01    2.22
  -2   1 -14    0.61    2.66
   2  -1  14    0.56    1.85
  -2   1 -15   35.71    4.69
  -2   1 -15   33.04    4.60
  -2   1 -15   33.75    3.75
  -2   1 -15   36.00    4.22
   2  -1  15   35.06    3.48
  -2   1 -16  161.11    7.01
  -2   1 -16  143.26    7.17
  -2   1 -16  152.78    8.57
  -2   1 -16  162.05    8.69
  -2   1 -17   -0.94    1.04
  -2   1 -17   -0.28    1.57
  -2   1 -17    0.80    1.48
  -2   1 -18  138.17    5.15
   2   0 -20   42.56    2.79
   2   0 -19   35.65    3.38
   2   0 -19   32.26    3.32
   2   0 -18    1.40    1.13
   2   0 -18   -0.03    1.96
   2   0 -18   -1.19    2.37
   2   0 -17   -1.37    1.47
   2   0 -17    1.67    2.10
   2   0 -17   -0.56    2.09
   2   0 -17    0.44    1.53
   2   0 -17    0.19    1.06
   2   0 -16   97.78    8.51
   2   0 -16   89.30    6.52
   2   0 -16   85.76    5.66
   2   0 -16   79.67    7.34
   2   0 -16   87.03    7.04
   2   0 -16   81.36    5.40
   2   0 -16   92.77    7.41
   2   0 -16   79.95    5.04
   2   0 -15   89.01    6.65
   2   0 -15  106.07    8.84
   2   0 -15   87.22    8.08
   2   0 -15   81.50    5.82
   2   0 -15   84.45    7.60
   2   0 -15   87.63    7.45
   2   0 -15   93.82    6.03
   2   0 -15   85.42    5.47
   2   0 -15   85.98    7.19
   2   0 -15   85.63    5.86
   2   0 -14   93.83    9.33
   2   0 -14  108.64    7.90
   2   0 -14  102.57    8.25
   2   0 -14  102.58    8.53
   2   0 -14   99.22    7.25
   2   0 -14   93.17    6.52
   2   0 -14  105.13    8.98
  -2   0  14  100.00   10.86
   2   0 -14  101.11    7.94
   2   0 -14  102.88    6.18
   2   0 -14  102.14    6.52
   2   0 -14  111.44    6.58
   2   0 -14  109.29    6.38
   2   0 -13    4.39    2.11
   2   0 -13   -0.07    1.45
   2   0 -13   -0.58    1.77
  -2   0  13   -0.40    1.73
   2   0 -13   -0.94    1.98
   2   0 -13   -1.19    2.03
   2   0 -13   -3.50    2.90
   2   0 -13   -0.51    1.56
   2   0 -13   -0.38    2.97
   2   0 -13    0.91    1.54
   2   0 -13   -2.33    2.08
   2   0 -13   -0.51    3.18
  -2   0  12  256.26   16.85
  -2   0  12  264.77   16.79
  -2   0  12  244.14   15.48
   2   0 -12  245.05   14.21
  -2   0  11  104.55   10.27
  -2   0  11  107.25   10.45
   2   0 -11  108.76    9.00
  -2   0  10  589.25   22.63
   2   0 -10  614.44   20.21
  -2   0  10  602.45   23.29
  -2   0   9  983.63   27.61
   2   0  -9 1025.24   24.78
   2   0  -8    6.67    2.82
   2   0  -8    3.74    2.75
   2   0  -7   21.97    3.56
   2   0  -7   22.98    3.81
   2   0  -6    8.52    1.63
  -2   0   6    5.23    0.75
   2   0  -6    5.12    1.83
   2   0  -5   31.34    1.78
  -2   0   5   32.75    1.61
   2   0  -5   33.07    2.80
   2   0  -5   32.59    1.54
  -2   0   5   35.26    2.24
  -2   0   4  892.19   12.09
   2   0  -4  942.16   15.26
  -2   0   4  920.19   16.65
   2   0  -4  884.54   11.71
  -2   0   4  861.72   13.60
  -2   0   3 1087.20   14.39
   2   0  -3 1016.60   15.65
  -2   0   3 1077.30   17.57
  -2   0   3 1029.76   15.69
   2   0  -3 1069.51   14.07
  -2   0   2 1516.73   18.96
  -2   0   2 1455.73   20.51
   2   0  -2 1493.16   18.67
  -2   0   1   19.01    2.06
   2   0  -1   12.37    1.81
  -2   0   0 1129.45   16.95
   2   0   0 1135.80   17.15
  -2   0  -1  949.53   16.04
   2   0   1  997.27   16.61
  -2   0  -2  260.40    8.29
   2   0   2  256.45    8.58
  -2   0  -3  361.64   10.31
   2   0   3  367.47   10.84
  -2   0  -3  360.47    8.58
   2   0   4  422.04   13.48
  -2   0  -4  426.49   12.99
  -2   0  -4  406.12   11.47
   2   0   4  407.63   13.68
  -2   0  -4  424.13   10.23
   2   0   5 1192.12   25.65
  -2   0  -5 1236.21   24.76
   2   0   5 1171.90   26.17
  -2   0  -5 1235.76   20.89
   2   0   6  319.48   13.72
   2   0   6  340.62   10.45
  -2   0  -6  358.71   12.88
  -2   0  -6  355.91   13.53
   2   0   6  358.72   14.97
  -2   0  -6  375.14   11.78
   2   0   7   59.17    6.45
   2   0   7   59.71    6.77
  -2   0  -7   53.37    5.29
  -2   0  -7   59.38    6.03
  -2   0  -7   58.23    4.95
  -2   0  -8   10.04    2.87
  -2   0  -8    7.60    1.88
   2   0   8   10.01    3.25
   2   0   8   11.72    2.18
  -2   0  -8    6.63    2.15
  -2   0  -9   50.70    5.37
   2   0   9   64.61    4.67
   2   0   9   50.80    6.66
   2   0   9   56.63    7.07
   2   0  10    6.02    2.05
   2   0  10    5.16    2.67
   2   0  10    4.69    2.53
  -2   0 -10    2.79    1.32
  -2   0 -10    6.16    2.43
  -2   0 -10    5.60    1.62
  -2   0 -10    6.78    2.25
  -2   0 -10    6.18    2.01
  -2   0 -10    8.16    1.79
   2   0  11   -2.52    2.87
  -2   0 -11   -1.70    1.63
  -2   0 -11    2.38    1.28
   2   0  11   -1.58    1.84
  -2   0 -11   -0.18    1.73
  -2   0 -11   -0.54    2.51
  -2   0 -11   -0.89    1.74
  -2   0 -11    2.60    2.29
   2   0  12   15.42    2.75
   2   0  12   12.32    4.05
   2   0  12   10.36    2.35
  -2   0 -12    7.93    2.07
  -2   0 -12   11.40    2.60
  -2   0 -12   10.23    3.84
  -2   0 -12   12.01    2.79
   2   0  13  435.21   13.01
   2   0  13  418.58   21.25
  -2   0 -13  402.91   16.67
  -2   0 -13  410.53   14.99
   2   0  13  423.33   13.44
  -2   0 -13  397.13   13.44
  -2   0 -14   19.24    2.69
  -2   0 -14   20.00    4.45
  -2   0 -14   20.96    3.45
   2   0  14   24.49    3.34
   2   0  14   22.56    5.04
  -2   0 -15   16.81    2.79
   2   0  15   19.99    2.84
  -2   0 -15   19.35    2.95
  -2   0 -15   15.63    3.35
  -2   0 -15   20.01    3.42
  -2   0 -16    1.58    1.05
  -2   0 -16    0.03    1.79
  -2   0 -16    1.10    1.75
  -2   0 -17   94.71    4.11
  -2   0 -17  107.96    5.78
  -2   0 -17  102.55    5.46
   2   1 -20  107.18    4.63
   2   1 -19    9.64    2.02
   2   1 -19    9.48    1.94
   2   1 -18  144.43    8.35
   2   1 -18  141.45    6.75
   2   1 -18  144.56    6.10
   2   1 -18  133.91    7.60
   2   1 -17    3.28    1.75
   2   1 -17    4.16    1.83
   2   1 -17    1.08    1.90
   2   1 -17    4.49    1.89
   2   1 -17    2.07    2.29
   2   1 -17    3.28    1.15
   2   1 -17    3.06    1.44
   2   1 -16   64.27    5.86
   2   1 -16   74.75    7.37
   2   1 -16   81.60    7.62
   2   1 -16   62.76    5.27
   2   1 -16   71.39    6.81
   2   1 -16   59.49    6.38
   2   1 -16   68.91    5.06
   2   1 -16   64.76    6.23
   2   1 -16   56.52    4.82
   2   1 -16   62.32    4.28
   2   1 -15  233.61   10.15
   2   1 -15  249.23   12.26
   2   1 -15  243.39    8.88
   2   1 -15  245.08   13.25
   2   1 -15  234.57   11.32
   2   1 -15  227.85   10.14
   2   1 -15  272.11   13.57
   2   1 -15  229.11   12.37
   2   1 -15  247.25   13.04
   2   1 -15  248.84    9.78
   2   1 -15  267.55   12.05
   2   1 -14   -2.79    2.54
   2   1 -14    0.02    1.89
   2   1 -14    0.54    2.20
   2   1 -14   -0.87    2.22
   2   1 -14   -1.12    2.30
   2   1 -14    0.31    2.88
   2   1 -14   -1.17    2.19
   2   1 -14    1.12    2.46
   2   1 -14    0.67    1.59
  -2  -1  14   -4.60    2.50
   2   1 -14   -0.33    1.50
   2   1 -14    1.91    3.32
   2   1 -14    0.33    1.07
   2   1 -14    1.60    1.99
   2   1 -13  964.25   23.07
   2   1 -13  873.32   28.73
   2   1 -13  867.58   23.82
   2   1 -13  908.19   24.45
   2   1 -13  955.02   25.89
   2   1 -13  902.81   22.51
   2   1 -13  829.33   20.07
   2   1 -13  861.76   17.79
   2   1 -13  962.66   23.71
  -2  -1  13  826.00   29.69
   2   1 -13  860.12   20.63
   2   1 -13  929.02   25.52
   2   1 -13  960.23   26.34
   2   1 -13  908.32   18.86
   2   1 -13  958.97   19.67
  -2  -1  12  175.57   13.63
   2   1 -12  183.65   12.37
  -2  -1  12  179.89   13.96
  -2  -1  12  169.27   12.59
  -2  -1  11  410.59   19.87
   2   1 -11  377.43   18.01
   2   1 -11  436.67   17.91
  -2  -1  10   40.48    5.95
   2   1 -10   46.00    5.45
   2   1 -10   48.93    6.62
   2   1  -9  181.02   10.17
   2   1  -9  160.83   10.74
   2   1  -8 2592.40   39.72
   2   1  -8 2319.23   41.33
   2   1  -7   43.50    4.57
   2   1  -7   45.87    4.27
  -2  -1   7   33.96    3.03
   2   1  -7   44.12    5.19
   2   1  -6    0.27    1.54
   2   1  -6    1.00    1.35
  -2  -1   6    0.71    0.89
   2   1  -6   -0.42    1.74
   2   1  -5 1956.34   28.70
   2   1  -5 2040.48   29.82
  -2  -1   4  867.04   18.22
   2   1  -4  853.10   16.68
   2   1  -4  841.25   14.09
   2   1  -4  874.63   14.96
   2   1  -4  868.71   17.22
  -2  -1   3 1906.19   27.68
  -2  -1   3 1930.87   20.42
   2   1  -3 1884.61   23.72
  -2  -1   3 1901.15   23.83
   2   1  -3 1919.57   24.84
   2   1  -3 1946.69   24.74
   2   1  -2  195.12    6.74
  -2  -1   2  192.31    7.91
   2   1  -2  197.40    4.98
  -2  -1   2  203.84    6.89
   2   1  -2  190.41    6.94
  -2  -1   1  621.53   13.55
   2   1  -1  642.80   13.06
  -2  -1   1  659.45   13.09
   2   1   0 6418.88   63.50
  -2  -1   0 6456.63   63.09
  -2  -1  -1  590.97   14.95
   2   1   1  593.84   13.88
  -2  -1  -1  594.32   13.59
   2   1   2   19.58    2.85
  -2  -1  -2   24.60    3.00
  -2  -1  -2   19.90    1.28
   2   1   3    1.25    1.42
  -2  -1  -3    0.27    1.66
   2   1   3    2.34    1.36
  -2  -1  -3    1.21    0.63
   2   1   4    4.91    2.18
  -2  -1  -4    3.67    2.33
   2   1   4    5.53    1.99
  -2  -1  -4    3.84    1.09
   2   1   5  419.93   16.33
   2   1   5  442.38   13.02
  -2  -1  -5  440.95   15.53
  -2  -1  -5  457.10   10.98
   2   1   6  385.94   16.41
  -2  -1  -6  401.37   15.19
  -2  -1  -6  397.93   15.42
   2   1   6  389.54   12.29
  -2  -1  -6  400.99   11.42
  -2  -1  -7  297.07   14.05
  -2  -1  -7  290.12   13.49
   2   1   7  276.22   14.62
  -2  -1  -8   82.58    7.31
   2   1   8   81.72    8.49
   2   1   8   94.90    5.67
  -2  -1  -9   48.33    5.91
   2   1   9   57.00    4.68
   2   1   9   39.75    6.33
   2   1   9   56.56    7.28
  -2  -1 -10   97.18    5.41
  -2  -1 -10  109.60    7.81
   2   1  10  105.81    6.75
  -2  -1 -10  108.33    7.46
  -2  -1 -10  110.83    6.26
  -2  -1 -10  103.49    7.60
   2   1  10  104.31   10.05
   2   1  10   76.87    8.81
   2   1  11   30.41    6.01
  -2  -1 -11   30.20    3.97
  -2  -1 -11   31.24    5.22
   2   1  11   25.02    3.75
  -2  -1 -11   31.78    3.68
  -2  -1 -11   33.50    4.47
  -2  -1 -11   31.81    4.38
  -2  -1 -11   30.64    4.57
   2   1  12  105.60    6.80
   2   1  12  110.29   11.00
   2   1  12  107.87    6.95
  -2  -1 -12  106.12    7.59
  -2  -1 -12  101.92    6.22
  -2  -1 -12   96.88    7.01
  -2  -1 -12  101.21    8.36
   2   1  13   91.93    6.08
   2   1  13   94.07   10.22
  -2  -1 -13   94.55    6.55
  -2  -1 -13   91.03    6.78
   2   1  13   99.15    6.54
   2   1  13   84.08    6.16
  -2  -1 -13   95.64    8.16
  -2  -1 -14    2.39    1.26
   2   1  14    2.36    1.40
   2   1  14    1.03    1.70
   2   1  14    4.47    2.03
  -2  -1 -14    0.40    2.37
  -2  -1 -14    6.70    1.99
  -2  -1 -15   20.44    2.17
  -2  -1 -15   23.02    3.48
  -2  -1 -15   17.04    3.21
   2   1  15   23.28    2.81
  -2  -1 -15   25.45    3.00
  -2  -1 -16   11.45    1.65
  -2  -1 -16   16.77    2.59
  -2  -1 -16   13.66    2.84
  -2  -1 -17    5.37    1.40
  -2  -1 -17    5.28    1.49
   2   2 -19  122.69    5.55
   2   2 -19  138.53    6.65
   2   2 -19  133.62    7.00
   2   2 -18   19.94    2.97
   2   2 -18   25.31    2.70
   2   2 -18   26.78    3.99
   2   2 -18   27.26    3.58
   2   2 -18   21.50    2.58
   2   2 -17   15.06    3.78
   2   2 -17    7.99    2.29
   2   2 -17    9.40    2.09
   2   2 -17    8.46    3.02
   2   2 -17   10.11    2.36
   2   2 -17    9.97    2.69
   2   2 -17    7.50    1.94
   2   2 -16    9.68    2.95
   2   2 -16    3.77    1.89
   2   2 -16    6.80    1.82
   2   2 -16    5.82    2.35
   2   2 -16    4.24    1.92
   2   2 -16    7.27    3.13
   2   2 -16    4.88    1.91
   2   2 -16    6.26    2.50
   2   2 -15   47.97    5.58
   2   2 -15   44.21    4.58
   2   2 -15   45.91    5.83
   2   2 -15   42.77    5.18
   2   2 -15   51.94    4.42
   2   2 -15   52.89    6.85
   2   2 -15   44.53    5.63
   2   2 -15   45.65    5.77
   2   2 -15   47.89    6.03
   2   2 -15   44.57    4.86
   2   2 -15   54.58    5.48
   2   2 -14  100.70    7.36
   2   2 -14  104.25    8.44
   2   2 -14   87.94    8.05
   2   2 -14  101.71    7.70
   2   2 -14   99.31    8.61
   2   2 -14  107.08    6.43
   2   2 -14  111.39    9.27
  -2  -2  14  102.79   11.44
   2   2 -14   98.10    7.13
   2   2 -14  104.24    8.71
   2   2 -14   96.36    6.89
   2   2 -14  105.57    7.88
   2   2 -13  469.88   15.68
   2   2 -13  490.45   21.32
   2   2 -13  490.52   17.74
   2   2 -13  459.23   17.40
   2   2 -13  456.78   16.04
   2   2 -13  479.78   15.41
   2   2 -13  480.73   18.30
   2   2 -13  477.03   14.93
   2   2 -13  478.30   16.60
  -2  -2  13  431.66   22.94
   2   2 -13  487.20   13.61
   2   2 -13  496.33   18.85
  -2  -2  12   -2.20    1.88
   2   2 -12    0.46    3.74
   2   2 -12    0.99    2.41
  -2  -2  12    3.38    2.11
   2   2 -11  687.82   25.64
   2   2 -11  743.81   24.08
  -2  -2  11  663.13   25.38
   2   2 -10  414.52   16.90
  -2  -2  10  422.38   15.09
   2   2  -9   92.72    7.34
   2   2  -9   84.34    7.73
   2   2  -8   32.28    4.54
   2   2  -8   30.13    4.21
   2   2  -8   34.07    5.13
  -2  -2   8   26.00    3.46
   2   2  -7  167.94    8.39
   2   2  -7  157.33    8.64
   2   2  -7  150.21    8.96
  -2  -2   7  143.49    7.87
   2   2  -6  237.27    9.11
   2   2  -6  239.87   10.55
   2   2  -6  216.93   10.20
  -2  -2   6  224.45    8.94
  -2  -2   5  952.35   17.52
  -2  -2   5  938.83   20.87
  -2  -2   5  996.36   18.95
  -2  -2   5  985.99   23.23
   2   2  -5 1021.69   21.63
   2   2  -5 1032.07   18.58
   2   2  -5  970.27   19.67
  -2  -2   4  275.39   10.76
  -2  -2   4  313.12   11.94
  -2  -2   4  293.99    9.27
   2   2  -4  305.58   11.18
   2   2  -4  282.33    9.09
   2   2  -4  309.20    8.46
   2   2  -4  283.90    9.43
  -2  -2   3  517.06   15.14
  -2  -2   3  559.50   16.38
   2   2  -3  553.85   10.25
   2   2  -3  545.57   13.35
   2   2  -3  530.18   11.50
   2   2  -2  190.74    4.38
   2   2  -2  187.11    7.92
   2   2  -2  175.58    5.37
  -2  -2   2  187.46    8.66
  -2  -2   1    6.26    1.93
  -2  -2   1    7.06    1.69
   2   2  -1    5.74    1.85
  -2  -2   0 1196.83   24.01
   2   2   0 1185.88   22.47
  -2  -2   0 1164.75   20.56
  -2  -2  -1  464.84   15.18
   2   2   1  485.44   14.17
  -2  -2  -1  501.16   13.74
   2   2   1  525.01   11.96
  -2  -2  -2 2119.39   34.49
   2   2   2 2043.22   32.25
  -2  -2  -2 2114.13   32.99
  -2  -2  -3  992.41   13.57
   2   2   3 1029.95   24.53
   2   2   3  969.38   21.59
  -2  -2  -3 1040.72   23.59
   2   2   4  157.97    6.08
   2   2   4  152.98    9.96
   2   2   4  144.41    8.03
  -2  -2  -4  141.22    9.25
   2   2   5  102.55    5.22
   2   2   5   77.42    7.68
   2   2   5   88.44    6.41
  -2  -2  -5   95.96    7.88
  -2  -2  -5   87.43    7.44
   2   2   6    0.69    1.32
   2   2   6   -0.20    2.68
  -2  -2  -6    1.88    1.96
  -2  -2  -6    2.59    1.88
   2   2   7    5.35    1.28
  -2  -2  -7    3.08    2.03
   2   2   7   -0.23    3.27
   2   2   7    3.03    1.55
  -2  -2  -8  809.85   26.11
   2   2   8  798.04   28.34
  -2  -2  -9    9.51    2.74
  -2  -2  -9    1.80    1.74
  -2  -2  -9    5.11    1.43
  -2  -2  -9    6.21    2.04
   2   2   9    7.00    2.54
   2   2   9    5.73    2.67
   2   2   9    8.95    4.16
   2   2  10    2.11    2.90
  -2  -2 -10    0.81    1.37
  -2  -2 -10    1.17    1.35
   2   2  10   -1.43    1.90
  -2  -2 -10   -0.45    1.52
  -2  -2 -10    0.96    2.11
  -2  -2 -10   -2.69    2.46
  -2  -2 -11    8.50    2.59
  -2  -2 -11    5.77    2.19
  -2  -2 -11    5.15    2.54
   2   2  11    9.54    2.66
  -2  -2 -11    8.56    2.17
  -2  -2 -11    3.32    2.19
   2   2  11    6.98    3.29
  -2  -2 -12   23.00    3.58
   2   2  12   22.97    3.79
   2   2  12   26.43    5.74
   2   2  12   29.32    3.96
  -2  -2 -12   19.28    4.26
  -2  -2 -12   27.98    3.91
  -2  -2 -12   19.96    3.47
   2   2  13  155.83    8.01
   2   2  13  154.56   12.45
  -2  -2 -13  156.63    9.88
  -2  -2 -13  138.35    8.09
   2   2  13  147.70    8.29
   2   2  13  170.84    8.22
  -2  -2 -13  152.55    8.39
  -2  -2 -14   17.69    3.08
  -2  -2 -14   11.33    2.67
  -2  -2 -14   15.82    2.42
   2   2  14   11.02    2.46
   2   2  14   16.01    2.82
   2   2  14   12.31    2.46
  -2  -2 -15   58.31    3.76
  -2  -2 -15   54.54    4.83
  -2  -2 -15   57.26    4.04
  -2  -2 -16   24.54    2.71
  -2  -2 -16   15.18    2.42
   2   3 -19   34.26    3.15
   2   3 -18   20.00    3.62
   2   3 -18   18.01    2.86
   2   3 -18   22.79    3.28
   2   3 -18   22.45    2.81
   2   3 -18   18.88    2.61
   2   3 -17   17.17    3.78
   2   3 -17   16.89    2.46
   2   3 -17   18.18    3.67
   2   3 -17   13.69    3.04
   2   3 -17   16.44    3.10
   2   3 -17   12.38    2.62
   2   3 -17   14.42    2.66
   2   3 -17   18.30    3.76
   2   3 -16   15.40    3.87
   2   3 -16   13.36    2.42
   2   3 -16   13.59    3.21
   2   3 -16   10.31    2.86
   2   3 -16   14.79    3.34
   2   3 -16   14.43    2.90
   2   3 -16   14.83    3.71
   2   3 -16   11.87    2.57
   2   3 -15    7.48    2.50
   2   3 -15    5.89    2.75
   2   3 -15    3.78    1.56
   2   3 -15    8.26    3.31
   2   3 -15    2.01    2.55
   2   3 -15    6.85    2.81
   2   3 -15    4.42    2.40
   2   3 -15    5.84    2.48
   2   3 -15    5.53    2.82
   2   3 -15    3.66    1.97
   2   3 -14   18.64    3.11
   2   3 -14   21.36    4.09
   2   3 -14   22.15    3.02
   2   3 -14   23.83    4.95
   2   3 -14   17.89    3.42
   2   3 -14   15.68    3.73
   2   3 -14   19.17    3.38
   2   3 -14   17.74    3.56
   2   3 -14   23.50    4.71
   2   3 -14   17.08    3.27
   2   3 -13   91.44    6.69
   2   3 -13   95.53    7.66
   2   3 -13   98.79    8.10
   2   3 -13   97.73    5.89
   2   3 -13  109.73    9.36
   2   3 -13  101.68    7.46
   2   3 -13   96.11    6.77
   2   3 -13   95.38    7.54
   2   3 -13   91.02    8.19
   2   3 -12    1.75    2.27
  -2  -3  12    1.30    2.17
   2   3 -12    0.34    1.80
   2   3 -12    0.75    1.81
   2   3 -12    1.71    1.55
   2   3 -12    0.31    2.38
   2   3 -12    3.27    1.32
   2   3 -12    4.16    2.66
   2   3 -12    0.76    1.47
  -2  -3  12    2.48    1.94
   2   3 -12    2.35    2.13
   2   3 -12    2.33    3.06
   2   3 -11  143.38   10.56
   2   3 -11  131.25   11.26
  -2  -3  11  139.12   11.20
   2   3 -10   57.61    6.47
   2   3 -10   56.55    7.37
  -2  -3  10   60.14    6.19
  -2  -3  10   61.56    6.81
   2   3  -9    7.56    3.18
   2   3  -9   11.64    3.10
  -2  -3   9   10.07    2.70
  -2  -3   9   13.24    3.08
   2   3  -8   26.65    4.65
   2   3  -8   31.56    4.77
   2   3  -8   25.85    3.76
  -2  -3   8   28.44    4.23
  -2  -3   8   28.29    4.10
  -2  -3   7  907.07   26.87
   2   3  -7  883.52   22.51
   2   3  -7  925.83   24.16
   2   3  -7  907.08   20.37
  -2  -3   7  854.86   22.99
  -2  -3   7  881.63   20.92
  -2  -3   6  712.29   18.86
  -2  -3   6  790.88   23.79
   2   3  -6  751.63   20.07
   2   3  -6  820.55   22.17
   2   3  -6  812.47   17.60
  -2  -3   6  761.09   17.78
  -2  -3   6  716.56   20.64
  -2  -3   5  259.12   12.89
  -2  -3   5  253.52   10.46
   2   3  -5  245.28    9.78
   2   3  -5  270.00   12.26
   2   3  -5  280.53    9.15
  -2  -3   5  250.93   12.00
  -2  -3   4   -0.82    1.97
  -2  -3   4   -0.68    1.92
   2   3  -4    4.10    1.54
   2   3  -4    0.14    0.86
   2   3  -4    0.69    2.15
  -2  -3   4    2.09    1.78
  -2  -3   3    0.02    1.66
  -2  -3   3    1.21    2.03
  -2  -3   3    0.28    1.69
  -2  -3   3    1.25    1.54
  -2  -3   3    0.51    0.82
   2   3  -3    1.21    2.01
   2   3  -3    0.91    0.92
  -2  -3   2 1285.71   28.35
  -2  -3   2 1212.49   27.11
  -2  -3   2 1136.11   23.12
  -2  -3   2 1078.53   24.97
   2   3  -2 1146.91   22.91
  -2  -3   2 1065.88   18.61
  -2  -3   1  546.50   18.22
   2   3  -1  550.95   15.68
  -2  -3   1  483.75   13.00
  -2  -3   1  478.68   17.10
  -2  -3   1  485.95   14.25
  -2  -3   1  479.62   17.02
  -2  -3   0   10.45    3.16
   2   3   0   11.34    2.96
  -2  -3   0   11.03    2.77
  -2  -3   0    9.71    2.88
   2   3   0   11.22    1.78
   2   3   1  394.18   13.84
  -2  -3  -1  406.13   13.81
   2   3   1  387.40   10.99
  -2  -3  -1  395.68   15.11
  -2  -3  -2  549.48   18.51
  -2  -3  -2  558.01   12.61
   2   3   2  541.56   11.01
   2   3   2  540.80   16.59
  -2  -3  -2  550.26   17.20
   2   3   3  196.55    6.71
  -2  -3  -3  180.96   10.29
   2   3   4  379.58   16.79
   2   3   4  378.66   10.26
  -2  -3  -4  387.76   16.26
  -2  -3  -4  396.13   16.12
   2   3   5   57.10    7.02
   2   3   5   59.41    4.16
   2   3   5   68.67    4.57
  -2  -3  -5   65.88    6.87
  -2  -3  -5   59.14    6.65
   2   3   6    9.36    3.66
   2   3   6   11.74    2.15
   2   3   6   15.04    2.72
  -2  -3  -6   17.19    4.12
   2   3   7   93.03    6.20
   2   3   7   77.42    9.07
  -2  -3  -7   79.74    8.41
   2   3   7   91.77    5.44
   2   3   7   77.86    5.05
  -2  -3  -8  386.11   11.63
   2   3   8  365.78   12.38
   2   3   8  408.77   18.62
  -2  -3  -8  343.12   17.94
  -2  -3  -8  398.66   14.74
  -2  -3  -8  360.48   11.58
  -2  -3  -8  373.61   14.89
   2   3   8  344.39   11.09
  -2  -3  -8  384.00   14.12
   2   3   9  280.64   16.23
  -2  -3  -9  264.87   12.71
  -2  -3  -9  257.58   11.76
  -2  -3  -9  243.34   15.36
   2   3   9  258.82   10.83
  -2  -3  -9  228.10   10.84
  -2  -3  -9  263.85    9.83
  -2  -3  -9  265.43   12.44
   2   3  10   21.07    5.17
  -2  -3 -10   18.53    4.14
  -2  -3 -10   22.29    3.11
  -2  -3 -10   15.85    3.30
  -2  -3 -10   21.69    3.73
   2   3  10   18.51    3.52
  -2  -3 -10   17.47    3.27
   2   3  11    9.60    4.14
  -2  -3 -11    2.53    2.26
   2   3  11    6.84    2.60
  -2  -3 -11    4.93    1.82
  -2  -3 -11    8.04    2.34
  -2  -3 -11    3.81    2.36
   2   3  11    6.34    2.49
   2   3  12   16.83    3.07
   2   3  12   20.16    5.23
  -2  -3 -12   14.99    3.07
  -2  -3 -12   11.33    2.39
  -2  -3 -12   12.89    3.45
  -2  -3 -12   15.45    3.40
   2   3  12   15.40    2.94
   2   3  12   14.91    2.72
  -2  -3 -12   15.94    3.21
   2   3  13  181.11    8.40
  -2  -3 -13  191.50   10.28
   2   3  13  195.70    8.74
   2   3  13  173.84    8.62
  -2  -3 -13  166.14    8.17
  -2  -3 -13  170.84    8.54
   2   3  13  186.70    7.90
  -2  -3 -14   60.11    4.55
   2   3  14   53.09    4.44
   2   3  14   59.90    4.44
  -2  -3 -14   70.62    5.77
   2   3  14   57.11    4.30
   2   3  14   63.54    4.45
  -2  -3 -15  197.84    6.62
   2   3  15  218.11    6.66
  -2  -3 -15  223.39    8.50
  -2  -3 -16   13.93    1.97
   2   4 -19   10.89    2.05
   2   4 -19   14.79    1.98
   2   4 -18   16.87    2.84
   2   4 -18   21.75    2.81
   2   4 -18   20.46    2.54
   2   4 -17  132.84    8.18
   2   4 -17  118.38    7.49
   2   4 -17  126.33    5.84
   2   4 -17  122.63    6.84
   2   4 -17  128.64    7.75
   2   4 -17  117.86    6.84
   2   4 -17  121.85    8.17
   2   4 -16    9.68    3.36
   2   4 -16   14.65    4.13
   2   4 -16   14.56    2.30
   2   4 -16    9.72    2.71
   2   4 -16    9.75    2.93
   2   4 -16    8.54    2.59
   2   4 -16   13.12    3.02
   2   4 -16   10.11    2.60
   2   4 -16    8.66    2.96
   2   4 -15   67.35    7.01
   2   4 -15   75.60    7.79
   2   4 -15   76.30    5.08
   2   4 -15   70.46    6.88
   2   4 -15   74.28    6.87
   2   4 -15   71.52    6.46
   2   4 -15   69.98    5.86
   2   4 -15   76.58    7.20
   2   4 -15   70.61    6.05
  -2  -4  14  108.95   12.84
   2   4 -14  140.25   10.07
  -2  -4  14  121.63   13.24
   2   4 -14  141.87   10.74
   2   4 -14  144.23    7.04
   2   4 -14  132.19    9.02
   2   4 -14  133.79    9.17
   2   4 -14  129.80    8.04
   2   4 -14  149.58   10.46
  -2  -4  13   -2.27    3.64
   2   4 -13    3.05    3.58
   2   4 -13    1.17    2.13
   2   4 -13   -1.18    2.66
   2   4 -13   -1.10    1.43
   2   4 -13   -4.39    3.22
   2   4 -13    0.53    2.56
   2   4 -13   -3.21    2.44
   2   4 -13    0.92    1.81
   2   4 -13    2.00    2.16
   2   4 -12  228.15   15.70
   2   4 -12  245.13   11.55
   2   4 -12  242.67   12.49
   2   4 -12  245.34   11.97
   2   4 -12  244.77   11.41
   2   4 -12  236.68   10.48
  -2  -4  12  204.76   16.81
   2   4 -12  249.66    8.99
   2   4 -12  246.95   13.50
   2   4 -11   18.23    4.38
  -2  -4  11   15.02    3.93
  -2  -4  11   20.15    4.50
  -2  -4  11   12.80    3.59
   2   4 -10  253.80   15.34
  -2  -4  10  233.29   14.12
  -2  -4  10  240.08   17.08
  -2  -4  10  251.88   14.24
  -2  -4  10  243.95   13.93
   2   4  -9  232.03   13.28
  -2  -4   9  230.95   15.80
  -2  -4   9  211.73   12.68
  -2  -4   9  211.52   12.86
  -2  -4   9  215.04   12.32
  -2  -4   9  203.62   12.76
  -2  -4   8    3.13    1.70
  -2  -4   8    8.39    3.57
   2   4  -8    4.66    2.44
   2   4  -8    3.94    2.65
  -2  -4   8    6.23    2.27
  -2  -4   8    5.04    2.04
  -2  -4   7   21.81    5.13
  -2  -4   7   21.77    4.08
   2   4  -7   21.24    4.03
   2   4  -7   16.52    4.26
  -2  -4   7   17.87    3.93
  -2  -4   7   19.42    4.26
  -2  -4   6   48.15    6.82
  -2  -4   6   47.10    5.49
   2   4  -6   43.05    5.02
   2   4  -6   52.13    6.47
  -2  -4   6   45.56    5.90
  -2  -4   5  522.79   20.05
   2   4  -5  470.24   14.35
   2   4  -5  489.92   18.28
  -2  -4   5  478.36   18.69
  -2  -4   4   94.52    8.58
  -2  -4   4   86.95    8.61
   2   4  -4   80.47    5.32
   2   4  -4   79.82    7.56
  -2  -4   4   70.31    7.73
  -2  -4   3  166.26   10.92
  -2  -4   3  179.87   11.68
  -2  -4   3  164.87    9.83
  -2  -4   3  168.06   11.06
   2   4  -3  162.09   10.22
   2   4  -3  155.72    6.33
  -2  -4   2  344.90   16.26
  -2  -4   2  306.92   15.44
  -2  -4   2  351.71   13.60
  -2  -4   2  331.59   15.77
   2   4  -2  313.08    7.51
   2   4  -2  346.08   14.64
  -2  -4   1    2.61    2.91
  -2  -4   1    2.26    2.27
  -2  -4   1    1.07    1.41
   2   4  -1    1.21    2.66
  -2  -4   1    3.89    3.08
  -2  -4   0  110.68    9.21
   2   4   0   95.65    4.39
  -2  -4   0   97.12    6.87
   2   4   0   90.37    4.68
  -2  -4   0   98.87    8.56
  -2  -4   0   91.83    6.27
   2   4   1   46.44    3.10
  -2  -4  -1   39.59    5.23
   2   4   1   43.79    3.88
  -2  -4  -1   41.29    4.03
  -2  -4  -1   37.35    5.63
   2   4   2   15.50    2.17
  -2  -4  -2   13.27    2.21
  -2  -4  -2   13.44    3.52
  -2  -4  -2   13.33    3.45
  -2  -4  -2    8.90    3.07
   2   4   2   13.52    2.65
   2   4   3  595.99   17.16
   2   4   3  591.38   12.94
  -2  -4  -3  579.02   21.05
   2   4   3  582.33   13.23
  -2  -4  -3  602.45   20.35
  -2  -4  -3  575.48   20.91
   2   4   4  127.69    8.41
   2   4   4  116.28    5.96
   2   4   4  118.45    6.17
  -2  -4  -4  121.03    9.99
   2   4   5   12.06    2.30
   2   4   5   13.08    3.27
   2   4   5   12.27    2.27
   2   4   5   20.72    2.67
  -2  -4  -5   13.45    3.83
   2   4   6   -1.34    1.67
   2   4   6    2.56    2.10
  -2  -4  -6    0.46    1.67
   2   4   6    0.72    1.08
   2   4   6   -2.22    1.47
   2   4   7  274.13   10.60
   2   4   7  289.53   15.20
  -2  -4  -7  242.86   15.50
  -2  -4  -7  268.02   12.12
  -2  -4  -7  258.20    9.71
  -2  -4  -7  279.52   12.94
   2   4   7  246.89    9.81
  -2  -4  -7  287.82   12.10
   2   4   8   87.25    6.47
   2   4   8   88.71    8.94
  -2  -4  -8   80.24    9.10
  -2  -4  -8   79.51    6.83
   2   4   8   73.30    5.45
  -2  -4  -8   85.69    7.42
  -2  -4  -8   74.41    6.55
  -2  -4  -8   82.51    5.34
   2   4   9   87.76    6.60
   2   4   9   86.51    9.18
  -2  -4  -9   83.94    9.66
  -2  -4  -9   82.10    7.37
  -2  -4  -9   84.62    6.94
  -2  -4  -9   79.02    5.40
  -2  -4  -9   77.51    7.14
   2   4   9   75.03    5.49
   2   4  10  260.55   11.54
  -2  -4 -10  242.72   12.52
  -2  -4 -10  254.01   12.76
   2   4  10  282.35   11.25
   2   4  10  266.19   16.28
   2   4  11  138.76   11.78
  -2  -4 -11  123.51    9.25
  -2  -4 -11  127.32    8.84
   2   4  11  147.69    8.00
  -2  -4 -11  125.54    8.63
   2   4  11  135.67    8.03
   2   4  12    0.32    1.45
   2   4  12    1.47    1.67
  -2  -4 -12    1.79    1.63
  -2  -4 -12    0.59    2.44
  -2  -4 -12    0.58    1.46
   2   4  12   -0.67    1.85
   2   4  12   -0.16    1.78
  -2  -4 -12    0.96    2.00
  -2  -4 -13    4.08    1.96
   2   4  13    0.59    1.36
   2   4  13    2.81    1.75
   2   4  13    3.38    1.50
  -2  -4 -13   -0.14    1.67
   2   4  13    3.21    1.57
  -2  -4 -14  138.73    7.02
   2   4  14  138.68    6.16
  -2  -4 -14  128.51    6.11
   2   4  14  146.47    6.44
  -2  -4 -15    3.78    0.71
  -2  -4 -15    7.32    1.55
   2   4  15    6.95    1.19
   2   5 -19    3.70    1.28
   2   5 -19    1.71    1.27
   2   5 -18    0.47    1.63
   2   5 -18    1.17    1.34
   2   5 -18    2.74    1.87
   2   5 -18    0.06    1.35
   2   5 -17   64.34    5.52
   2   5 -17   65.98    5.51
   2   5 -17   67.49    5.09
   2   5 -17   67.48    5.99
   2   5 -17   63.63    5.07
   2   5 -17   78.85    6.96
   2   5 -16  158.82    6.51
   2   5 -16  161.67    9.14
   2   5 -16  149.58    8.85
   2   5 -16  145.08    8.11
   2   5 -16  149.35    8.33
   2   5 -16  160.61    9.73
   2   5 -16  169.09   10.71
   2   5 -15  336.57   13.81
   2   5 -15  348.87   10.27
   2   5 -15  317.18   13.63
   2   5 -15  363.60   16.50
   2   5 -15  322.89   12.30
   2   5 -15  325.13   13.56
   2   5 -15  344.94   15.17
   2   5 -15  349.10   13.43
   2   5 -14   36.12    4.98
   2   5 -14   30.14    5.03
   2   5 -14   38.45    4.97
   2   5 -14   34.65    3.30
   2   5 -14   37.35    6.15
   2   5 -14   39.52    4.67
   2   5 -14   32.54    4.69
  -2  -5  14   30.71    7.52
  -2  -5  13    7.58    4.56
  -2  -5  13    5.05    4.40
   2   5 -13   -0.03    2.65
   2   5 -13    6.69    3.02
   2   5 -13    6.30    2.51
   2   5 -13    5.56    1.72
   2   5 -13    6.09    3.67
   2   5 -13    6.68    2.15
   2   5 -13    5.97    2.98
   2   5 -13    3.18    2.11
   2   5 -13    3.21    1.81
  -2  -5  13    0.05    2.89
   2   5 -12  143.54   12.60
   2   5 -12  135.94    9.91
   2   5 -12  150.44    9.39
   2   5 -12  150.89    9.24
   2   5 -12  137.18    7.72
   2   5 -12  153.04   10.90
   2   5 -12  153.64    8.65
   2   5 -12  135.35    8.83
  -2  -5  12  128.78   14.19
  -2  -5  11   -1.64    3.35
   2   5 -11    5.60    3.00
   2   5 -11   -0.88    1.46
   2   5 -11    2.98    2.45
   2   5 -11    1.06    1.84
   2   5 -11    0.17    1.46
   2   5 -11    3.72    3.10
   2   5 -11    2.11    1.75
  -2  -5  11    0.94    1.81
  -2  -5  10  729.84   31.99
  -2  -5  10  677.37   25.74
  -2  -5  10  698.13   25.93
   2   5 -10  651.82   24.43
  -2  -5   9  124.59   12.83
  -2  -5   9  105.81    9.69
   2   5  -9   95.49    9.19
  -2  -5   9  105.00   10.16
  -2  -5   9   95.60    9.67
  -2  -5   8  448.27   22.85
  -2  -5   8  397.82   18.08
   2   5  -8  387.86   19.06
   2   5  -8  370.87   16.25
  -2  -5   8  399.51   18.87
  -2  -5   8  367.97   18.97
  -2  -5   7  278.12   17.75
  -2  -5   7  272.58   16.94
  -2  -5   7  234.55   13.42
  -2  -5   7  234.28   14.96
  -2  -5   7  252.83   14.77
   2   5  -7  245.49   12.75
   2   5  -7  255.61   15.00
  -2  -5   6   49.25    3.64
  -2  -5   6   55.07    8.10
  -2  -5   6   59.73    8.27
  -2  -5   6   57.05    6.87
  -2  -5   6   54.26    7.33
   2   5  -6   56.83    5.60
   2   5  -6   53.70    6.93
  -2  -5   5  150.58    6.24
  -2  -5   5  169.59   12.69
  -2  -5   5  171.79   13.35
   2   5  -5  167.81   12.02
   2   5  -5  148.25    8.04
  -2  -5   5  165.45   11.05
  -2  -5   5  155.04   11.98
  -2  -5   4  530.97   21.66
  -2  -5   4  595.34   23.82
  -2  -5   4  565.82   19.86
  -2  -5   4  580.34   20.97
  -2  -5   4  515.21   21.71
   2   5  -4  519.82   13.89
  -2  -5   4  529.09   14.75
   2   5  -4  529.05   20.63
  -2  -5   3 1454.47   28.06
   2   5  -3 1570.03   36.18
  -2  -5   3 1619.87   33.94
  -2  -5   3 1490.47   33.87
  -2  -5   3 1511.91   37.51
  -2  -5   3 1528.94   38.63
  -2  -5   3 1617.82   40.37
  -2  -5   2  491.31   16.41
   2   5  -2  516.29   19.80
  -2  -5   2  528.72   17.90
  -2  -5   2  503.73   17.98
  -2  -5   2  516.61   21.32
  -2  -5   2  481.05   21.52
  -2  -5   2  491.95   21.41
  -2  -5   1  627.68   19.41
  -2  -5   1  678.23   16.80
  -2  -5   1  631.93   15.97
  -2  -5   1  680.16   20.42
   2   5  -1  677.97   22.56
  -2  -5   1  686.85   20.15
  -2  -5   1  666.78   24.29
   2   5  -1  630.90   11.67
  -2  -5   1  620.98   24.32
  -2  -5   0  157.92    7.82
  -2  -5   0  158.43   10.40
   2   5   0  156.18   10.79
  -2  -5   0  172.71    9.53
  -2  -5   0  161.29   11.94
   2   5   0  153.55    5.80
  -2  -5   0  153.65   11.98
  -2  -5  -1  323.20    9.60
   2   5   1  341.83    8.92
  -2  -5  -1  328.70   11.39
   2   5   1  313.56   15.21
  -2  -5  -1  342.66   15.81
  -2  -5  -1  340.48   17.18
  -2  -5  -1  334.20   12.77
   2   5   1  327.06    9.00
   2   5   2   16.71    2.88
  -2  -5  -2   19.73    3.03
   2   5   2   17.41    2.33
  -2  -5  -2   19.85    4.89
  -2  -5  -2   19.41    4.28
   2   5   2   18.65    3.71
   2   5   3  118.86    7.76
   2   5   3  119.34    6.09
   2   5   3  115.23    6.37
  -2  -5  -3  121.19   10.43
   2   5   3  107.80    8.77
  -2  -5  -3  113.64    9.75
   2   5   4   24.02    3.08
  -2  -5  -4   29.22    5.67
   2   5   4   22.04    2.91
   2   5   4   27.79    4.35
   2   5   5   73.35    5.38
   2   5   5   75.83    7.47
  -2  -5  -5   73.54    8.51
   2   5   5   88.37    5.78
   2   5   6  150.28    7.98
   2   5   6  155.40   10.78
   2   5   6  142.46    7.50
  -2  -5  -6  146.70    7.53
  -2  -5  -6  150.05    9.21
  -2  -5  -6  163.74    9.24
   2   5   6  134.79    7.56
  -2  -5  -6  156.90   12.97
   2   5   7    5.91    2.71
   2   5   7    9.59    3.52
  -2  -5  -7    2.68    1.30
   2   5   7    4.02    2.06
  -2  -5  -7    3.90    2.14
  -2  -5  -7    6.35    2.24
  -2  -5  -7    8.54    3.38
   2   5   7    5.70    2.25
  -2  -5  -7    2.56    2.46
  -2  -5  -8  491.49   17.10
  -2  -5  -8  495.90   17.62
   2   5   8  452.76   14.29
  -2  -5  -8  498.25   18.47
   2   5   8  517.76   16.12
   2   5   8  524.01   21.68
   2   5   9   11.39    3.20
  -2  -5  -9    9.67    2.86
   2   5   9   17.29    4.93
   2   5   9   15.06    3.23
  -2  -5  -9   12.38    3.41
  -2  -5  -9   11.60    3.59
   2   5  10  189.33    9.45
  -2  -5 -10  173.60   10.26
   2   5  10  182.83    8.65
   2   5  10  181.22    9.56
  -2  -5 -10  177.03   10.46
   2   5  10  186.61    9.18
   2   5  10  176.05   12.83
  -2  -5 -11  229.73   11.58
  -2  -5 -11  231.98   11.34
   2   5  11  215.23    9.68
   2   5  11  229.62    9.86
  -2  -5 -11  214.06   10.77
   2   5  11  230.64   10.24
   2   5  11  222.53    9.16
   2   5  12    1.97    1.61
   2   5  12   -2.16    1.39
  -2  -5 -12   -1.57    2.16
  -2  -5 -12   -1.45    2.23
   2   5  12   -0.97    1.89
  -2  -5 -12   -0.21    1.62
   2   5  12    1.90    1.77
  -2  -5 -12    1.51    1.65
  -2  -5 -13   36.82    3.77
  -2  -5 -13   30.57    3.28
   2   5  13   31.58    3.16
   2   5  13   32.85    3.26
   2   5  13   35.80    3.47
   2   5  14    1.88    1.13
  -2  -5 -14    3.42    1.17
   2   6 -19    3.10    1.14
   2   6 -18    4.11    1.72
   2   6 -18    3.78    1.62
   2   6 -18    5.32    1.75
   2   6 -17   99.13    7.56
   2   6 -17   95.91    5.93
   2   6 -17   90.09    6.19
   2   6 -17   80.67    5.42
   2   6 -17   91.81    6.05
   2   6 -17   82.31    5.25
   2   6 -16  280.41   13.43
   2   6 -16  273.19   10.95
   2   6 -16  255.33   11.77
   2   6 -16  249.31   10.40
   2   6 -16  277.77   11.53
   2   6 -16  242.17   10.33
   2   6 -15   28.29    5.35
   2   6 -15   18.49    3.84
   2   6 -15   21.31    3.65
   2   6 -15   23.34    3.65
   2   6 -15   18.90    3.32
   2   6 -15   21.79    3.85
   2   6 -14  167.20    9.82
   2   6 -14  182.82   10.05
   2   6 -14  169.55   10.85
   2   6 -14  160.18    8.99
  -2  -6  14  149.86   15.83
   2   6 -14  154.26    7.79
   2   6 -14  177.80   11.80
   2   6 -13   32.48    5.49
   2   6 -13   35.52    4.12
   2   6 -13   42.97    5.05
   2   6 -13   37.68    4.62
   2   6 -13   37.76    4.88
  -2  -6  13   27.91    7.07
  -2  -6  12   36.99    8.21
  -2  -6  12   55.59   10.00
   2   6 -12   50.69    5.47
   2   6 -12   44.29    6.19
   2   6 -12   50.93    5.09
   2   6 -12   49.74    5.52
   2   6 -12   56.42    5.19
  -2  -6  12   35.74    7.69
   2   6 -12   53.05    8.24
  -2  -6  11   57.38   10.18
  -2  -6  11   61.65   10.24
   2   6 -11   57.27    6.02
   2   6 -11   49.46    4.95
   2   6 -11   56.90    5.64
   2   6 -11   58.04    5.11
  -2  -6  11   43.92    7.07
   2   6 -11   51.21    7.61
   2   6 -10  220.84   14.80
  -2  -6  10  248.20   20.12
  -2  -6  10  252.98   19.78
  -2  -6  10  228.62   15.90
   2   6 -10  259.88   11.04
   2   6 -10  233.67    9.38
   2   6 -10  257.23   11.79
   2   6 -10  245.63   11.10
   2   6 -10  265.39   10.44
  -2  -6   9    1.96    3.70
  -2  -6   9    2.48    2.99
   2   6  -9    2.13    2.20
  -2  -6   9   -3.39    2.53
  -2  -6   9    0.74    2.39
  -2  -6   8  501.44   26.63
  -2  -6   8  467.47   25.11
   2   6  -8  450.36   21.97
   2   6  -8  439.22   17.99
  -2  -6   8  438.04   21.47
  -2  -6   8  417.34   22.64
  -2  -6   7  120.31   12.44
  -2  -6   7  118.36   12.89
  -2  -6   7  118.81   10.90
  -2  -6   7  102.63   11.11
   2   6  -7  107.87    8.45
   2   6  -7  108.01   10.88
  -2  -6   6   40.61    4.48
  -2  -6   6   39.39    3.56
  -2  -6   6   37.70    7.12
  -2  -6   6   48.99    8.15
  -2  -6   6   33.85    6.78
  -2  -6   6   43.70    6.87
  -2  -6   6   43.08    6.75
   2   6  -6   41.30    5.02
   2   6  -6   41.20    6.67
  -2  -6   5   49.36    7.10
  -2  -6   5   44.47    6.41
  -2  -6   5   44.65    6.96
   2   6  -5   40.26    6.58
  -2  -6   5   48.87    4.91
  -2  -6   5   40.84    7.90
  -2  -6   5   45.18    7.24
  -2  -6   4    9.23    4.25
  -2  -6   4    9.65    3.44
  -2  -6   4   13.89    4.08
  -2  -6   4   13.46    2.76
   2   6  -4   10.80    3.73
  -2  -6   4   12.07    3.76
  -2  -6   4   13.32    5.44
  -2  -6   3  801.38   30.61
  -2  -6   3  779.29   25.13
  -2  -6   3  736.43   28.57
  -2  -6   3  824.77   25.66
  -2  -6   3  720.66   19.08
  -2  -6   3  765.46   21.25
   2   6  -3  804.75   27.44
  -2  -6   3  689.20   28.62
  -2  -6   2   29.52    4.15
   2   6  -2   30.76    5.83
  -2  -6   2   23.96    4.05
  -2  -6   2   30.86    5.16
  -2  -6   2   22.98    4.70
  -2  -6   2   22.50    5.80
  -2  -6   2   25.62    5.86
  -2  -6   1  240.65   10.87
  -2  -6   1  227.68   10.27
  -2  -6   1  232.36   12.86
   2   6  -1  227.98   14.46
  -2  -6   1  247.33   12.93
  -2  -6   1  254.77   16.47
  -2  -6   1  227.49   15.78
  -2  -6   0  107.33    7.08
   2   6   0   90.87    9.09
  -2  -6   0   97.87    8.84
  -2  -6   0  107.46   10.75
  -2  -6   0  104.21    8.14
  -2  -6   0  108.12   10.97
   2   6   0   99.51    4.92
  -2  -6  -1  101.70    7.60
  -2  -6  -1  101.96    6.87
  -2  -6  -1   99.71    5.77
   2   6   1   98.54    4.89
  -2  -6  -1  106.25    9.45
   2   6   1   96.71    9.29
  -2  -6  -1  116.69    8.11
  -2  -6  -1  105.68   10.60
   2   6   1  103.29    5.33
  -2  -6  -2    9.22    2.50
   2   6   2    9.04    1.98
  -2  -6  -2    6.21    2.03
   2   6   2   10.44    1.85
  -2  -6  -2   10.28    3.50
   2   6   2   10.41    3.63
  -2  -6  -2    5.91    2.92
   2   6   2    7.31    1.74
   2   6   3   64.29    5.18
  -2  -6  -3   69.03    8.80
   2   6   3   69.21    4.97
  -2  -6  -3   80.54    8.86
   2   6   3   76.46    4.99
   2   6   4   63.59    5.06
  -2  -6  -4   63.47    4.82
   2   6   4   61.52    5.06
  -2  -6  -4   66.48    6.04
[truncated: 1,254,762 more chars]
